# Supplementary material for: Mutational scanning reveals oncogenic CTNNB1 mutations have diverse effects on signaling
Source: Nat Genet. 2026 Feb 2;58(2):366–75. doi: 10.1038/s41588-025-02496-5 (PMC12900645; doi:10.1038/s41588-025-02496-5)
Supplement: Supplementary file 4 — Supplementary Tables 1–11. [file 41588_2025_2496_MOESM4_ESM.xlsx]

## Sheet: List of Supplemental Tables
List of Supp Tables
Supplementary Table 1	Inventory of CTNNB1 mutant samples in the COSMIC database
Supplementary Table 2	Mutation Effect Scores for n = 342 exon 3 mutations
Supplementary Table 3	Correlation between MES scores and Variant Effect Predictor outputs. Note that some VEPs only provide scores for single nucleotide mutations (n = 105)
Supplementary Table 4	DSGX motifs found in bTRCP-dependent degrons, as described by (Low et al 2014)
Supplementary Table 5	Differential RNA Seq expression analysis for TCGA HCC samples. WEAK tumours are compared to STRONG, AXIN1, and NO MUTATION CLASSES
Supplementary Table 6	Gene Set Enrichment Analysis for Differential RNA Seq expression datasets in Supplementary Table 5
Supplementary Table 7	Cell Counts for the Saturation genome editing assay
Supplementary Table 8	Spearman rho values for correlation between I35 MES values and all amino acid indices in the "AAindex" database
Supplementary Table 9	Stratification of patients in TCGA LIHC cohort based on CTNNB1 pathway mutation status
Supplementary Table 10	A worked example to illustrate calculation of mutational likelihood scores (MLS)
Supplementary Table 11	Mutational Likelihood scores for all 342 missense changes in the exon 3 hotspot region

## Sheet: Supplementary Table 1
GENE_NAME	ACCESSION_NUMBER	GENE_CDS_LENGTH	HGNC_ID	SAMPLE_NAME	ID_SAMPLE	ID_TUMOUR	PRIMARY_SITE	SITE_SUBTYPE_1	SITE_SUBTYPE_2	SITE_SUBTYPE_3	PRIMARY_HISTOLOGY	HISTOLOGY_SUBTYPE_1	HISTOLOGY_SUBTYPE_2	HISTOLOGY_SUBTYPE_3	GENOME_WIDE_SCREEN	GENOMIC_MUTATION_ID	LEGACY_MUTATION_ID	MUTATION_ID	MUTATION_CDS	MUTATION_AA	MUTATION_DESCRIPTION	MUTATION_ZYGOSITY	LOH	GRCH	MUTATION_GENOME_POSITION	MUTATION_STRAND	SNP	RESISTANCE_MUTATION	FATHMM_PREDICTION	FATHMM_SCORE	MUTATION_SOMATIC_STATUS	PUBMED_PMID	ID_STUDY	SAMPLE_TYPE	TUMOUR_ORIGIN	AGE	HGVSP	HGVSC	HGVSG
CTNNB1	ENST00000645320.1	2346	2514	1528578	1528578	1450950	adrenal_gland	adrenal_gland	NS	NS	adrenal_cortical_adenoma	NS	NS	NS	n	null	COSM96536	171785886	c.?	p.P44_S45>AP	Complex - compound substitution	het	null	null	null	+	null	-	null	null	Variant of unknown origin	21084400	null	surgery fresh/frozen	NS	null	null	null	null
CTNNB1	ENST00000645320.1	2346	2514	1173858	1173858	1085925	liver	NS	NS	NS	other	hepatoblastoma	NS	NS	n	null	COSM28729	171791739	c.?	p.30>	Complex - deletion inframe	null	null	null	null	+	null	-	null	null	Variant of unknown origin	16937357	null	NS	NS	1	null	null	null
CTNNB1	ENST00000645320.1	2346	2514	1042509	1042509	958850	liver	NS	NS	NS	other	adenoma	NS	NS	n	null	COSM22704	171789397	c.?_426del?	p.5_142>	Complex - deletion inframe	null	null	null	null	+	null	-	null	null	Confirmed somatic variant	16496320	null	surgery fresh/frozen	NS	null	null	null	null
CTNNB1	ENST00000645320.1	2346	2514	E7197	876611	795838	liver	NS	NS	NS	other	hepatoblastoma	NS	NS	n	null	COSM6036	171791844	c.14_430del417	p.A5_D144>D	Complex - deletion inframe	null	null	null	null	+	null	-	null	null	Confirmed somatic variant	11309340	null	surgery fresh/frozen	primary	null	null	null	null
CTNNB1	ENST00000645320.1	2346	2514	TB3500	979095	894823	kidney	NS	NS	NS	Wilms_tumour	NS	NS	NS	n	null	COSM17787	171790335	c.1894_2043>NNNNNN	p.E632_S681>SV	Complex - deletion inframe	null	null	null	null	+	null	-	null	null	Variant of unknown origin	15579438	null	surgery - NOS	NS	null	null	null	null
CTNNB1	ENST00000645320.1	2346	2514	1042506	1042506	958847	liver	NS	NS	NS	other	adenoma	NS	NS	n	null	COSM22701	171793687	c.55_425>GGT	p.K19_Y142>V	Complex - deletion inframe	null	null	null	null	+	null	-	null	null	Confirmed somatic variant	16496320	null	surgery fresh/frozen	NS	null	null	null	null
CTNNB1	ENST00000645320.1	2346	2514	1570054	1570054	1491602	stomach	NS	NS	NS	carcinoma	intestinal_adenocarcinoma	NS	NS	n	COSV62699355	COSM131617	170609908	c.84_94delinsTGTCTTACCTGGC	p.Q28Hfs*20	Complex - frameshift	null	null	38	3:41224596-41224606	+	n	-	null	null	Variant of unknown origin	21678082	null	surgery - NOS	NS	null	ENSP00000495360.1:p.Gln28HisfsTer20	ENST00000645320.1:c.84_94delinsTGTCTTACCTGGC	3:g.41224596_41224606delinsTGTCTTACCTGGC
CTNNB1	ENST00000645320.1	2346	2514	2569816	2569816	2431123	adrenal_gland	adrenal_gland	NS	NS	adrenal_cortical_adenoma	aldosterone_producing	NS	NS	n	COSV62696287	COSM5990184	170613148	c.116_138del	p.A39Efs*3	Deletion - Frameshift	null	null	38	3:41224628-41224650	+	n	-	null	null	Variant of unknown origin	26252618	null	surgery-fixed	NS	24	ENSP00000495360.1:p.Ala39GlufsTer3	ENST00000645320.1:c.116_138del	3:g.41224628_41224650del
CTNNB1	ENST00000645320.1	2346	2514	P-0004889-T01-IM5	2829800	2685615	breast	NS	NS	NS	carcinoma	ductal_carcinoma	NS	NS	n	COSV62698329	COSM6939570	170612861	c.1716_1722del	p.C573Efs*6	Deletion - Frameshift	null	null	38	3:41235756-41235762	+	n	-	null	null	Confirmed somatic variant	30205045	null	surgery-fixed	metastasis	54	ENSP00000495360.1:p.Cys573GlufsTer6	ENST00000645320.1:c.1716_1722del	3:g.41235756_41235762del
CTNNB1	ENST00000645320.1	2346	2514	P-0004889-T01-IM5	2721293	2580114	breast	NS	NS	NS	carcinoma	ductal_carcinoma	NS	NS	n	COSV62698329	COSM6939570	170612861	c.1716_1722del	p.C573Efs*6	Deletion - Frameshift	het	null	38	3:41235756-41235762	+	n	-	null	null	Confirmed somatic variant	28481359	null	surgery - NOS	metastasis	null	ENSP00000495360.1:p.Cys573GlufsTer6	ENST00000645320.1:c.1716_1722del	3:g.41235756_41235762del
CTNNB1	ENST00000645320.1	2346	2514	E8180	877489	796703	liver	NS	NS	NS	carcinoma	hepatocellular_carcinoma	NS	NS	n	COSV62729270	COSM6102	170605097	c.95_113del	p.D32Vfs*9	Deletion - Frameshift	null	null	38	3:41224607-41224625	+	n	-	null	null	Variant of unknown origin	11429783	null	surgery-fixed	primary	45	ENSP00000495360.1:p.Asp32ValfsTer9	ENST00000645320.1:c.95_113del	3:g.41224607_41224625del
CTNNB1	ENST00000645320.1	2346	2514	2786101	2786101	2643536	liver	NS	NS	NS	other	hepatoblastoma	NS	NS	n	COSV100846070	COSM7448254	170612664	c.242_495del	p.D81Gfs*4	Deletion - Frameshift	null	null	38	3:41224954-41225207	+	n	-	null	null	Variant of unknown origin	26388126	null	circulating tumour	NS	null	ENSP00000495360.1:p.Asp81GlyfsTer4	ENST00000645320.1:c.242_495del	3:g.41224954_41225207del
CTNNB1	ENST00000645320.1	2346	2514	HCC61T	1919220	1806541	liver	NS	NS	NS	carcinoma	NS	NS	NS	y	COSV62702820	COSM3665418	170602404	c.162_180del	p.E54Dfs*20	Deletion - Frameshift	null	null	38	3:41224674-41224692	+	n	-	null	null	Confirmed somatic variant	null	323	fresh/frozen - NOS	primary	null	ENSP00000495360.1:p.Glu54AspfsTer20	ENST00000645320.1:c.162_180del	3:g.41224674_41224692del
CTNNB1	ENST00000645320.1	2346	2514	1197694	1197694	1109589	kidney	NS	NS	NS	Wilms_tumour	unilateral	NS	NS	n	COSV62725366	COSM29288	170612080	c.111_117del	p.G38Lfs*7	Deletion - Frameshift	het	null	38	3:41224623-41224629	+	n	-	null	null	Variant of unknown origin	19024596	null	surgery-fixed	primary	2.67	ENSP00000495360.1:p.Gly38LeufsTer7	ENST00000645320.1:c.111_117del	3:g.41224623_41224629del
CTNNB1	ENST00000645320.1	2346	2514	12	2671906	2531465	vulva	NS	NS	NS	carcinoma	squamous_cell_carcinoma	NS	NS	n	COSV62690284	COSM6845286	170611256	c.353_359del	p.H118Lfs*13	Deletion - Frameshift	null	null	38	3:41225065-41225071	+	n	-	null	null	Variant of unknown origin	27834349	null	surgery-fixed	NS	65	ENSP00000495360.1:p.His118LeufsTer13	ENST00000645320.1:c.353_359del	3:g.41225065_41225071del
CTNNB1	ENST00000645320.1	2346	2514	1570053	1570053	1491601	stomach	NS	NS	NS	carcinoma	intestinal_adenocarcinoma	NS	NS	n	COSV62710154	COSM131589	170604328	c.71del	p.H24Pfs*23	Deletion - Frameshift	null	null	38	3:41224583-41224583	+	n	-	null	null	Variant of unknown origin	21678082	null	surgery - NOS	NS	null	ENSP00000495360.1:p.His24ProfsTer23	ENST00000645320.1:c.71del	3:g.41224583del
CTNNB1	ENST00000645320.1	2346	2514	MDA-AMP-606	2865979	2721056	pancreas	ampulla_of_Vater	NS	NS	carcinoma	ductal_carcinoma	NS	NS	n	COSV105272287	COSM9613048	170608376	c.907del	p.I303Ffs*2	Deletion - Frameshift	null	null	38	3:41225832-41225832	+	n	-	null	null	Confirmed somatic variant	26804919	null	surgery fresh/frozen	NS	null	ENSP00000495360.1:p.Ile303PhefsTer2	ENST00000645320.1:c.907del	3:g.41225832del
CTNNB1	ENST00000645320.1	2346	2514	koc-22	869289	788532	liver	NS	NS	NS	other	hepatoblastoma	NS	NS	n	null	COSM6121	171787804	c.?	p.I35Hfs*46	Deletion - Frameshift	null	null	null	null	+	null	-	null	null	Confirmed somatic variant	9927029	null	surgery fresh/frozen	primary	1	null	null	null
CTNNB1	ENST00000645320.1	2346	2514	DM18	2466859	2329690	skin	face	NS	NS	malignant_melanoma	desmoplastic	NS	NS	n	COSV62703829	COSM5608170	170612024	c.1005_1008del	p.K335Nfs*9	Deletion - Frameshift	null	null	38	3:41227276-41227279	+	n	-	null	null	Variant of unknown origin	26343386	null	surgery-fixed	NS	48	ENSP00000495360.1:p.Lys335AsnfsTer9	ENST00000645320.1:c.1005_1008del	3:g.41227276_41227279del
CTNNB1	ENST00000645320.1	2346	2514	T2940	2296138	2161741	large_intestine	colon	transverse	NS	carcinoma	adenocarcinoma	NS	NS	y	COSV62701527	COSM4675396	170604701	c.788del	p.L263Yfs*13	Deletion - Frameshift	null	null	38	3:41225713-41225713	+	n	-	null	null	Confirmed somatic variant	25344691	null	NS	NS	77.83	ENSP00000495360.1:p.Leu263TyrfsTer13	ENST00000645320.1:c.788del	3:g.41225713del
CTNNB1	ENST00000645320.1	2346	2514	M39	877819	797019	skin	abdomen	NS	NS	malignant_melanoma	nodular	NS	NS	n	null	COSM6103	171791940	c.1_241del?	p.M1fs	Deletion - Frameshift	null	null	null	null	+	null	-	null	null	Confirmed somatic variant	12124804	null	surgery fresh/frozen	primary	68	null	null	null
CTNNB1	ENST00000645320.1	2346	2514	M49	877820	797020	skin	abdomen	NS	NS	malignant_melanoma	nodular	NS	NS	n	null	COSM6103	171791940	c.1_241del?	p.M1fs	Deletion - Frameshift	null	null	null	null	+	null	-	null	null	Confirmed somatic variant	12124804	null	surgery fresh/frozen	metastasis	68	null	null	null
CTNNB1	ENST00000645320.1	2346	2514	PD4874a	1443537	1367782	breast	NS	NS	NS	carcinoma	ductal_carcinoma	NS	NS	y	COSV62717676	COSM5801914	170602866	c.606_612del	p.M202Ifs*5	Deletion - Frameshift	null	null	38	3:41225444-41225450	+	n	-	null	null	Confirmed somatic variant	null	652	NS	primary	null	ENSP00000495360.1:p.Met202IlefsTer5	ENST00000645320.1:c.606_612del	3:g.41225444_41225450del
CTNNB1	ENST00000645320.1	2346	2514	275	2748247	2606950	stomach	NS	NS	NS	carcinoma	NS	NS	NS	y	COSV100846191	COSM8484439	170606131	c.2214del	p.M739Wfs*49	Deletion - Frameshift	null	null	38	3:41239210-41239210	+	n	-	null	null	Confirmed somatic variant	null	683	NS	primary	null	ENSP00000495360.1:p.Met739TrpfsTer49	ENST00000645320.1:c.2214del	3:g.41239210del
CTNNB1	ENST00000645320.1	2346	2514	M78PT	2671689	2531248	pleura	NS	NS	NS	mesothelioma	epithelial	NS	NS	y	COSV62726132	COSM6848321	170601779	c.388_389del	p.Q130Dfs*11	Deletion - Frameshift	null	null	38	3:41225100-41225101	+	n	-	null	null	Confirmed somatic variant	26928227	null	surgery fresh/frozen	primary	68	ENSP00000495360.1:p.Gln130AspfsTer11	ENST00000645320.1:c.388_389del	3:g.41225100_41225101del
CTNNB1	ENST00000645320.1	2346	2514	GYWU_1109	2771289	2629485	adrenal_gland	adrenal_gland	NS	NS	adrenal_cortical_carcinoma	NS	NS	NS	n	COSV100846209	COSM7410126	177216883	c.53_54del	p.R18Kfs*5	Deletion - Frameshift	null	null	38	3:41224565-41224566	+	n	-	null	null	Confirmed somatic variant	30113656	null	surgery-fixed	NS	null	ENSP00000495360.1:p.Arg18LysfsTer5	ENST00000645320.1:c.53_54del	3:g.41224565_41224566del
CTNNB1	ENST00000645320.1	2346	2514	ESCC_BICR_055T	2456910	2319747	oesophagus	NS	NS	NS	carcinoma	squamous_cell_carcinoma	NS	NS	y	COSV62724509	COSM5436755	170608779	c.1345_1351del	p.R449Sfs*21	Deletion - Frameshift	null	null	38	3:41233688-41233694	+	n	-	null	null	Confirmed somatic variant	null	582	NS	primary	51	ENSP00000495360.1:p.Arg449SerfsTer21	ENST00000645320.1:c.1345_1351del	3:g.41233688_41233694del
CTNNB1	ENST00000645320.1	2346	2514	E7337	876730	795945	cervix	NS	NS	NS	in_situ_neoplasm	cervical_intraepithelial_neoplasia_Grade_III	NS	NS	n	COSV62711475	COSM6100	170609891	c.134del	p.S45Ffs*2	Deletion - Frameshift	null	null	38	3:41224646-41224646	+	n	-	null	null	Confirmed somatic variant	11520139	null	surgery-fixed	primary	41	ENSP00000495360.1:p.Ser45PhefsTer2	ENST00000645320.1:c.134del	3:g.41224646del
CTNNB1	ENST00000645320.1	2346	2514	1191071	1191071	1102970	endometrium	NS	NS	NS	carcinoma	endometrioid_carcinoma	NS	NS	n	COSV62696415	COSM29289	170603505	c.125_126del	p.T42Sfs*7	Deletion - Frameshift	null	null	38	3:41224637-41224638	+	n	-	null	null	Reported in another cancer sample as somatic	19085831	null	surgery-fixed	NS	55	ENSP00000495360.1:p.Thr42SerfsTer7	ENST00000645320.1:c.125_126del	3:g.41224637_41224638del
CTNNB1	ENST00000645320.1	2346	2514	1191073	1191073	1102971	endometrium	NS	NS	NS	carcinoma	endometrioid_carcinoma	NS	NS	n	COSV62696415	COSM29289	170603505	c.125_126del	p.T42Sfs*7	Deletion - Frameshift	null	null	38	3:41224637-41224638	+	n	-	null	null	Reported in another cancer sample as somatic	19085831	null	surgery-fixed	NS	57	ENSP00000495360.1:p.Thr42SerfsTer7	ENST00000645320.1:c.125_126del	3:g.41224637_41224638del
CTNNB1	ENST00000645320.1	2346	2514	1191072	1191072	1102970	endometrium	NS	NS	NS	carcinoma	endometrioid_carcinoma	NS	NS	n	COSV62696415	COSM29289	170603505	c.125_126del	p.T42Sfs*7	Deletion - Frameshift	null	null	38	3:41224637-41224638	+	n	-	null	null	Reported in another cancer sample as somatic	19085831	null	surgery-fixed	NS	55	ENSP00000495360.1:p.Thr42SerfsTer7	ENST00000645320.1:c.125_126del	3:g.41224637_41224638del
CTNNB1	ENST00000645320.1	2346	2514	2728717	2728717	2587528	liver	NS	NS	NS	carcinoma	hepatocellular_carcinoma	NS	NS	n	COSV62696415	COSM29289	170603505	c.125_126del	p.T42Sfs*7	Deletion - Frameshift	het	null	38	3:41224637-41224638	+	n	-	null	null	Confirmed somatic variant	26553052	null	surgery fresh/frozen	NS	null	ENSP00000495360.1:p.Thr42SerfsTer7	ENST00000645320.1:c.125_126del	3:g.41224637_41224638del
CTNNB1	ENST00000645320.1	2346	2514	E5038	869449	788692	soft_tissue	fibrous_tissue_and_uncertain_origin	pharynx	NS	juvenile_angiofibroma	NS	NS	NS	n	null	COSM6114	171785870	c.(116_143)del(27)	p.(A39_G48)delXXXXXXXXX	Deletion - In frame	null	null	null	null	+	null	-	null	null	Confirmed somatic variant	11238055	null	surgery-fixed	primary	10	null	null	null
CTNNB1	ENST00000645320.1	2346	2514	E7132	876556	795783	stomach	NS	NS	NS	adenoma	NS	NS	NS	n	null	COSM6079	171785518	c.(95_110)del(15)	p.(D32_S37)?	Deletion - In frame	null	null	null	null	+	null	-	null	null	Confirmed somatic variant	11238048	null	surgery-fixed	primary	null	null	null	null
CTNNB1	ENST00000645320.1	2346	2514	E7198	876612	795839	liver	NS	NS	NS	other	hepatoblastoma	NS	NS	n	COSV62730706	COSM6047	177216428	c.59_241del	p.A20_A80del	Deletion - In frame	null	null	38	3:41224571-41224753	+	n	-	null	null	Confirmed somatic variant	11309340	null	surgery fresh/frozen	primary	null	ENSP00000495360.1:p.Ala20_Ala80del	ENST00000645320.1:c.59_241del	3:g.41224571_41224753del
CTNNB1	ENST00000645320.1	2346	2514	koc-16	869283	788526	liver	NS	NS	NS	other	hepatoblastoma	NS	NS	n	COSV62700729	COSM6046	170601926	c.58_105del	p.A20_I35del	Deletion - In frame	null	null	38	3:41224570-41224617	+	n	-	null	null	Confirmed somatic variant	9927029	null	surgery fresh/frozen	primary	2	ENSP00000495360.1:p.Ala20_Ile35del	ENST00000645320.1:c.58_105del	3:g.41224570_41224617del
CTNNB1	ENST00000645320.1	2346	2514	1042507	1042507	958848	liver	NS	NS	NS	other	adenoma	NS	NS	n	null	COSM22703	171789926	c.60_446del387	p.A20_L148del	Deletion - In frame	null	null	null	null	+	null	-	null	null	Confirmed somatic variant	16496320	null	surgery fresh/frozen	NS	null	null	null	null
CTNNB1	ENST00000645320.1	2346	2514	1198271	1198271	1110162	liver	NS	NS	NS	other	hepatoblastoma	NS	NS	n	null	COSM29413	171786453	c.?	p.A20_Q143del	Deletion - In frame	null	null	null	null	+	null	-	null	null	Variant of unknown origin	19200579	null	surgery - NOS	primary	3	null	null	null
CTNNB1	ENST00000645320.1	2346	2514	1198280	1198280	1110171	liver	NS	NS	NS	other	hepatoblastoma	NS	NS	n	null	COSM29414	171794468	c.?	p.A20_Q72del	Deletion - In frame	null	null	null	null	+	null	-	null	null	Variant of unknown origin	19200579	null	surgery - NOS	primary	6	null	null	null
CTNNB1	ENST00000645320.1	2346	2514	cos-6	869167	788410	liver	NS	NS	NS	carcinoma	hepatocellular_carcinoma	NS	NS	n	null	COSM6049	171794618	c.?	p.A20_R151del	Deletion - In frame	null	null	null	null	+	null	-	null	null	Confirmed somatic variant	9671767	null	surgery fresh/frozen	primary	null	null	null	null
CTNNB1	ENST00000645320.1	2346	2514	GCTK_11223_T	2747509	2606212	stomach	NS	NS	NS	carcinoma	NS	NS	NS	y	COSV100846048	COSM8570027	170613199	c.1094_1099del	p.A365_L366del	Deletion - In frame	null	null	38	3:41233353-41233358	+	n	-	null	null	Confirmed somatic variant	null	683	NS	primary	null	ENSP00000495360.1:p.Ala365_Leu366del	ENST00000645320.1:c.1094_1099del	3:g.41233353_41233358del
CTNNB1	ENST00000645320.1	2346	2514	2569685	2569685	2430992	liver	NS	NS	NS	other	adenoma	NS	NS	n	COSV62722708	COSM5990156	170616718	c.115_120del	p.A39_T40del	Deletion - In frame	null	null	38	3:41224627-41224632	+	n	-	null	null	Variant of unknown origin	26961851	null	surgery - NOS	NS	66	ENSP00000495360.1:p.Ala39_Thr40del	ENST00000645320.1:c.115_120del	3:g.41224627_41224632del
CTNNB1	ENST00000645320.1	2346	2514	2574425	2574425	2435762	adrenal_gland	adrenal_gland	NS	NS	adrenal_cortical_adenoma	aldosterone_producing	NS	NS	n	COSV62697628	COSM5991620	170617227	c.128_160del	p.A43_E53del	Deletion - In frame	null	null	38	3:41224640-41224672	+	n	-	null	null	Variant of unknown origin	27468715	null	surgery fresh/frozen	NS	66	ENSP00000495360.1:p.Ala43_Glu53del	ENST00000645320.1:c.128_160del	3:g.41224640_41224672del
CTNNB1	ENST00000645320.1	2346	2514	1304123	1304123	1215174	adrenal_gland	adrenal_gland	NS	NS	adrenal_cortical_adenoma	aldosterone_producing	NS	NS	n	null	COSM36387	171788972	c.?	p.A43_E53del	Deletion - In frame	null	null	null	null	+	null	-	null	null	Confirmed somatic variant	19498322	null	surgery fresh/frozen	NS	66	ENSP00000495360.1:p.Ala43_Glu53del	null	null
CTNNB1	ENST00000645320.1	2346	2514	1173861	1173861	1085928	liver	NS	NS	NS	other	hepatoblastoma	NS	NS	n	null	COSM28725	171785685	c.?	p.A43_E54del	Deletion - In frame	null	null	null	null	+	null	-	null	null	Variant of unknown origin	16937357	null	NS	NS	1	null	null	null
CTNNB1	ENST00000645320.1	2346	2514	HCC-JP-356-T	2746915	2605618	liver	NS	NS	NS	other	neoplasm	NS	NS	y	COSV62721671	COSM7184776	170609379	c.128_142del	p.A43_S47del	Deletion - In frame	null	null	38	3:41224640-41224654	+	n	-	null	null	Confirmed somatic variant	null	323	NS	primary	57	ENSP00000495360.1:p.Ala43_Ser47del	ENST00000645320.1:c.128_142del	3:g.41224640_41224654del
CTNNB1	ENST00000645320.1	2346	2514	HNP15CoCa	873143	792385	large_intestine	NS	NS	NS	carcinoma	adenocarcinoma	NS	NS	n	COSV62728542	COSM6127	170609440	c.127_129del	p.A43del	Deletion - In frame	null	null	38	3:41224639-41224641	+	n	-	null	null	Confirmed somatic variant	10493496	null	NS	primary	null	ENSP00000495360.1:p.Ala43del	ENST00000645320.1:c.127_129del	3:g.41224639_41224641del
CTNNB1	ENST00000645320.1	2346	2514	1528579	1528579	1450951	adrenal_gland	adrenal_gland	NS	NS	adrenal_cortical_adenoma	NS	NS	NS	n	null	COSM28721	171783691	c.?	p.A5_A80del	Deletion - In frame	null	null	null	null	+	null	-	null	null	Variant of unknown origin	21084400	null	surgery fresh/frozen	NS	null	null	null	null
CTNNB1	ENST00000645320.1	2346	2514	1172638	1172638	1084755	adrenal_gland	adrenal_gland	NS	NS	adrenal_cortical_adenoma	aldosterone_producing	NS	NS	n	null	COSM5990	171784740	c.14_241del228	p.A5_A80del	Deletion - In frame	het	null	null	null	+	null	-	null	null	Reported in another cancer sample as somatic	17854394	null	surgery fresh/frozen	NS	69	ENSP00000495360.1:p.Ala5_Ala80del	null	null
CTNNB1	ENST00000645320.1	2346	2514	1622828	1622828	1540417	adrenal_gland	adrenal_gland	NS	NS	adrenal_cortical_adenoma	NS	NS	NS	n	null	COSM5990	171784740	c.14_241del228	p.A5_A80del	Deletion - In frame	null	null	null	null	+	null	-	null	null	Confirmed somatic variant	21733995	null	surgery fresh/frozen	NS	null	ENSP00000495360.1:p.Ala5_Ala80del	null	null
CTNNB1	ENST00000645320.1	2346	2514	1466590	1466590	1390437	adrenal_gland	adrenal_gland	NS	NS	adrenal_cortical_carcinoma	NS	NS	NS	n	null	COSM28721	171783691	c.?	p.A5_A80del	Deletion - In frame	null	null	null	null	+	null	-	null	null	Variant of unknown origin	20959480	null	NS	NS	null	null	null	null
CTNNB1	ENST00000645320.1	2346	2514	E2739	872700	791942	large_intestine	NS	NS	NS	adenoma	tubular	NS	NS	n	null	COSM5990	171784740	c.14_241del228	p.A5_A80del	Deletion - In frame	null	null	null	null	+	null	-	null	null	Confirmed somatic variant	10974408	null	NS	primary	null	ENSP00000495360.1:p.Ala5_Ala80del	null	null
CTNNB1	ENST00000645320.1	2346	2514	mur-3	872702	791944	large_intestine	NS	NS	NS	adenoma	tubular	NS	NS	n	null	COSM5990	171784740	c.14_241del228	p.A5_A80del	Deletion - In frame	null	null	null	null	+	null	-	null	null	Confirmed somatic variant	10974408	null	NS	primary	null	ENSP00000495360.1:p.Ala5_Ala80del	null	null
CTNNB1	ENST00000645320.1	2346	2514	A14	869753	788996	large_intestine	NS	NS	NS	adenoma	NS	NS	NS	n	COSV62688763	COSM5996	170601988	c.14_241del	p.A5_A80del	Deletion - In frame	null	null	38	3:41224526-41224753	+	n	-	null	null	Confirmed somatic variant	9515795	null	NS	primary	null	ENSP00000495360.1:p.Ala5_Ala80del	ENST00000645320.1:c.14_241del	3:g.41224526_41224753del
CTNNB1	ENST00000645320.1	2346	2514	mur-2	872701	791943	large_intestine	NS	NS	NS	adenoma	tubular	NS	NS	n	null	COSM5990	171784740	c.14_241del228	p.A5_A80del	Deletion - In frame	null	null	null	null	+	null	-	null	null	Confirmed somatic variant	10974408	null	NS	primary	null	ENSP00000495360.1:p.Ala5_Ala80del	null	null
CTNNB1	ENST00000645320.1	2346	2514	1661893	1661893	1575506	large_intestine	rectum	NS	NS	carcinoma	adenocarcinoma	NS	NS	n	COSV62688763	COSM5996	170601988	c.14_241del	p.A5_A80del	Deletion - In frame	hom	null	38	3:41224526-41224753	+	n	-	null	null	Confirmed somatic variant	21602666	null	surgery - NOS	primary	null	ENSP00000495360.1:p.Ala5_Ala80del	ENST00000645320.1:c.14_241del	3:g.41224526_41224753del
CTNNB1	ENST00000645320.1	2346	2514	1661892	1661892	1575505	large_intestine	rectum	NS	NS	carcinoma	adenocarcinoma	NS	NS	n	COSV62688763	COSM5996	170601988	c.14_241del	p.A5_A80del	Deletion - In frame	hom	null	38	3:41224526-41224753	+	n	-	null	null	Confirmed somatic variant	21602666	null	surgery - NOS	primary	null	ENSP00000495360.1:p.Ala5_Ala80del	ENST00000645320.1:c.14_241del	3:g.41224526_41224753del
CTNNB1	ENST00000645320.1	2346	2514	E5296	869699	788942	large_intestine	NS	NS	NS	carcinoma	adenocarcinoma	NS	NS	n	COSV62688763	COSM5996	170601988	c.14_241del	p.A5_A80del	Deletion - In frame	null	null	38	3:41224526-41224753	+	n	-	null	null	Reported in another cancer sample as somatic	9500465	null	NS	primary	null	ENSP00000495360.1:p.Ala5_Ala80del	ENST00000645320.1:c.14_241del	3:g.41224526_41224753del
CTNNB1	ENST00000645320.1	2346	2514	2630220	2630220	2490604	large_intestine	NS	NS	NS	carcinoma	adenocarcinoma	NS	NS	n	COSV62688763	COSM5996	170601988	c.14_241del	p.A5_A80del	Deletion - In frame	null	null	38	3:41224526-41224753	+	n	-	null	null	Confirmed somatic variant	29029407	null	surgery-fixed	primary	null	ENSP00000495360.1:p.Ala5_Ala80del	ENST00000645320.1:c.14_241del	3:g.41224526_41224753del
CTNNB1	ENST00000645320.1	2346	2514	E5295	869698	788941	large_intestine	NS	NS	NS	carcinoma	adenocarcinoma	NS	NS	n	COSV62688763	COSM5996	170601988	c.14_241del	p.A5_A80del	Deletion - In frame	null	null	38	3:41224526-41224753	+	n	-	null	null	Reported in another cancer sample as somatic	9500465	null	NS	primary	null	ENSP00000495360.1:p.Ala5_Ala80del	ENST00000645320.1:c.14_241del	3:g.41224526_41224753del
CTNNB1	ENST00000645320.1	2346	2514	2630221	2630221	2490605	large_intestine	NS	NS	NS	carcinoma	adenocarcinoma	NS	NS	n	COSV62688763	COSM5996	170601988	c.14_241del	p.A5_A80del	Deletion - In frame	null	null	38	3:41224526-41224753	+	n	-	null	null	Confirmed somatic variant	29029407	null	surgery-fixed	metastasis	null	ENSP00000495360.1:p.Ala5_Ala80del	ENST00000645320.1:c.14_241del	3:g.41224526_41224753del
CTNNB1	ENST00000645320.1	2346	2514	E5293	869696	788939	large_intestine	NS	NS	NS	carcinoma	adenocarcinoma	NS	NS	n	COSV62688763	COSM5996	170601988	c.14_241del	p.A5_A80del	Deletion - In frame	null	null	38	3:41224526-41224753	+	n	-	null	null	Reported in another cancer sample as somatic	9500465	null	NS	primary	null	ENSP00000495360.1:p.Ala5_Ala80del	ENST00000645320.1:c.14_241del	3:g.41224526_41224753del
CTNNB1	ENST00000645320.1	2346	2514	E5292	869695	788938	large_intestine	NS	NS	NS	carcinoma	adenocarcinoma	NS	NS	n	COSV62688763	COSM5996	170601988	c.14_241del	p.A5_A80del	Deletion - In frame	null	null	38	3:41224526-41224753	+	n	-	null	null	Reported in another cancer sample as somatic	9500465	null	NS	primary	null	ENSP00000495360.1:p.Ala5_Ala80del	ENST00000645320.1:c.14_241del	3:g.41224526_41224753del
CTNNB1	ENST00000645320.1	2346	2514	E5291	869694	788937	large_intestine	NS	NS	NS	carcinoma	adenocarcinoma	NS	NS	n	COSV62688763	COSM5996	170601988	c.14_241del	p.A5_A80del	Deletion - In frame	null	null	38	3:41224526-41224753	+	n	-	null	null	Reported in another cancer sample as somatic	9500465	null	NS	primary	null	ENSP00000495360.1:p.Ala5_Ala80del	ENST00000645320.1:c.14_241del	3:g.41224526_41224753del
CTNNB1	ENST00000645320.1	2346	2514	E5297	869700	788943	large_intestine	NS	NS	NS	carcinoma	adenocarcinoma	NS	NS	n	COSV62688763	COSM5996	170601988	c.14_241del	p.A5_A80del	Deletion - In frame	null	null	38	3:41224526-41224753	+	n	-	null	null	Reported in another cancer sample as somatic	9500465	null	NS	primary	null	ENSP00000495360.1:p.Ala5_Ala80del	ENST00000645320.1:c.14_241del	3:g.41224526_41224753del
CTNNB1	ENST00000645320.1	2346	2514	mir-20	868303	787546	large_intestine	NS	NS	NS	carcinoma	adenocarcinoma	NS	NS	n	null	COSM5990	171784740	c.14_241del228	p.A5_A80del	Deletion - In frame	hom	null	null	null	+	null	-	null	null	Confirmed somatic variant	10416591	null	surgery-fixed	primary	null	ENSP00000495360.1:p.Ala5_Ala80del	null	null
CTNNB1	ENST00000645320.1	2346	2514	E5294	869697	788940	large_intestine	NS	NS	NS	carcinoma	adenocarcinoma	NS	NS	n	COSV62688763	COSM5996	170601988	c.14_241del	p.A5_A80del	Deletion - In frame	null	null	38	3:41224526-41224753	+	n	-	null	null	Reported in another cancer sample as somatic	9500465	null	NS	primary	null	ENSP00000495360.1:p.Ala5_Ala80del	ENST00000645320.1:c.14_241del	3:g.41224526_41224753del
CTNNB1	ENST00000645320.1	2346	2514	1127647	1127647	1040501	liver	NS	NS	NS	carcinoma	hepatocellular_carcinoma	NS	NS	n	COSV62688763	COSM5996	170601988	c.14_241del	p.A5_A80del	Deletion - In frame	null	null	38	3:41224526-41224753	+	n	-	null	null	Reported in another cancer sample as somatic	18467159	null	surgery fresh/frozen	primary	null	ENSP00000495360.1:p.Ala5_Ala80del	ENST00000645320.1:c.14_241del	3:g.41224526_41224753del
CTNNB1	ENST00000645320.1	2346	2514	1127648	1127648	1040502	liver	NS	NS	NS	carcinoma	hepatocellular_carcinoma	NS	NS	n	COSV62688763	COSM5996	170601988	c.14_241del	p.A5_A80del	Deletion - In frame	null	null	38	3:41224526-41224753	+	n	-	null	null	Reported in another cancer sample as somatic	18467159	null	surgery fresh/frozen	primary	null	ENSP00000495360.1:p.Ala5_Ala80del	ENST00000645320.1:c.14_241del	3:g.41224526_41224753del
CTNNB1	ENST00000645320.1	2346	2514	CHC211	877725	796939	liver	NS	NS	NS	carcinoma	hepatocellular_carcinoma	NS	NS	n	COSV62688763	COSM5996	170601988	c.14_241del	p.A5_A80del	Deletion - In frame	null	null	38	3:41224526-41224753	+	n	-	null	null	Confirmed somatic variant	11375957	null	surgery fresh/frozen	primary	null	ENSP00000495360.1:p.Ala5_Ala80del	ENST00000645320.1:c.14_241del	3:g.41224526_41224753del
CTNNB1	ENST00000645320.1	2346	2514	2795449	2795449	2652275	liver	NS	NS	NS	carcinoma	hepatocellular_carcinoma	NS	NS	n	null	COSM28721	171783691	c.?	p.A5_A80del	Deletion - In frame	null	null	null	null	+	null	-	null	null	Variant of unknown origin	30977242	null	surgery - NOS	NS	8	null	null	null
CTNNB1	ENST00000645320.1	2346	2514	2795450	2795450	2652276	liver	NS	NS	NS	carcinoma	hepatocellular_carcinoma	NS	NS	n	null	COSM28721	171783691	c.?	p.A5_A80del	Deletion - In frame	null	null	null	null	+	null	-	null	null	Variant of unknown origin	30977242	null	surgery - NOS	NS	10	null	null	null
CTNNB1	ENST00000645320.1	2346	2514	hsu-30	871799	791041	liver	NS	NS	NS	carcinoma	hepatocellular_carcinoma	NS	NS	n	COSV62688763	COSM5996	170601988	c.14_241del	p.A5_A80del	Deletion - In frame	null	null	38	3:41224526-41224753	+	n	-	null	null	Reported in another cancer sample as somatic	10980116	null	NS	primary	null	ENSP00000495360.1:p.Ala5_Ala80del	ENST00000645320.1:c.14_241del	3:g.41224526_41224753del
CTNNB1	ENST00000645320.1	2346	2514	1127623	1127623	1040477	liver	NS	NS	NS	carcinoma	hepatocellular_carcinoma	NS	NS	n	COSV62688763	COSM5996	170601988	c.14_241del	p.A5_A80del	Deletion - In frame	null	null	38	3:41224526-41224753	+	n	-	null	null	Reported in another cancer sample as somatic	18467159	null	surgery fresh/frozen	primary	null	ENSP00000495360.1:p.Ala5_Ala80del	ENST00000645320.1:c.14_241del	3:g.41224526_41224753del
CTNNB1	ENST00000645320.1	2346	2514	1127624	1127624	1040478	liver	NS	NS	NS	carcinoma	hepatocellular_carcinoma	NS	NS	n	COSV62688763	COSM5996	170601988	c.14_241del	p.A5_A80del	Deletion - In frame	null	null	38	3:41224526-41224753	+	n	-	null	null	Reported in another cancer sample as somatic	18467159	null	surgery fresh/frozen	primary	null	ENSP00000495360.1:p.Ala5_Ala80del	ENST00000645320.1:c.14_241del	3:g.41224526_41224753del
CTNNB1	ENST00000645320.1	2346	2514	Hep-G2	871510	790752	liver	NS	NS	NS	carcinoma	hepatocellular_carcinoma	NS	NS	n	COSV62688763	COSM5996	170601988	c.14_241del	p.A5_A80del	Deletion - In frame	null	null	38	3:41224526-41224753	+	n	-	null	null	Confirmed somatic variant	10700176	null	cell-line	NS	null	ENSP00000495360.1:p.Ala5_Ala80del	ENST00000645320.1:c.14_241del	3:g.41224526_41224753del
CTNNB1	ENST00000645320.1	2346	2514	1073399	1073399	988653	liver	NS	NS	NS	carcinoma	hepatocellular_carcinoma	NS	NS	n	null	COSM5990	171784740	c.14_241del228	p.A5_A80del	Deletion - In frame	null	null	null	null	+	null	-	null	null	Confirmed somatic variant	17187432	null	surgery fresh/frozen	NS	null	ENSP00000495360.1:p.Ala5_Ala80del	null	null
CTNNB1	ENST00000645320.1	2346	2514	Hep-G2	873713	792955	liver	NS	NS	NS	carcinoma	hepatocellular_carcinoma	NS	NS	n	COSV62688763	COSM5996	170601988	c.14_241del	p.A5_A80del	Deletion - In frame	null	null	38	3:41224526-41224753	+	n	-	null	null	Reported in another cancer sample as somatic	12460462	null	cell-line	NS	null	ENSP00000495360.1:p.Ala5_Ala80del	ENST00000645320.1:c.14_241del	3:g.41224526_41224753del
CTNNB1	ENST00000645320.1	2346	2514	1198290	1198290	1110181	liver	NS	NS	NS	other	hepatoblastoma	NS	NS	n	null	COSM28721	171783691	c.?	p.A5_A80del	Deletion - In frame	null	null	null	null	+	null	-	null	null	Variant of unknown origin	19200579	null	surgery - NOS	primary	0.67	null	null	null
CTNNB1	ENST00000645320.1	2346	2514	E7200	876614	795841	liver	NS	NS	NS	other	hepatoblastoma	NS	NS	n	COSV62688763	COSM5996	170601988	c.14_241del	p.A5_A80del	Deletion - In frame	null	null	38	3:41224526-41224753	+	n	-	null	null	Confirmed somatic variant	11309340	null	surgery fresh/frozen	primary	null	ENSP00000495360.1:p.Ala5_Ala80del	ENST00000645320.1:c.14_241del	3:g.41224526_41224753del
CTNNB1	ENST00000645320.1	2346	2514	E7208	876622	795849	liver	NS	NS	NS	other	hepatoblastoma	NS	NS	n	COSV62688763	COSM5996	170601988	c.14_241del	p.A5_A80del	Deletion - In frame	null	null	38	3:41224526-41224753	+	n	-	null	null	Confirmed somatic variant	11309340	null	surgery fresh/frozen	primary	null	ENSP00000495360.1:p.Ala5_Ala80del	ENST00000645320.1:c.14_241del	3:g.41224526_41224753del
CTNNB1	ENST00000645320.1	2346	2514	E7194	876608	795835	liver	NS	NS	NS	other	hepatoblastoma	NS	NS	n	COSV62688763	COSM5996	170601988	c.14_241del	p.A5_A80del	Deletion - In frame	null	null	38	3:41224526-41224753	+	n	-	null	null	Confirmed somatic variant	11309340	null	surgery fresh/frozen	primary	null	ENSP00000495360.1:p.Ala5_Ala80del	ENST00000645320.1:c.14_241del	3:g.41224526_41224753del
CTNNB1	ENST00000645320.1	2346	2514	1042505	1042505	958846	liver	NS	NS	NS	other	adenoma	NS	NS	n	null	COSM22700	171792686	c.13_240del228	p.A5_A80del	Deletion - In frame	null	null	null	null	+	null	-	null	null	Confirmed somatic variant	16496320	null	surgery fresh/frozen	NS	null	ENSP00000495360.1:p.Ala5_Ala80del	null	null
CTNNB1	ENST00000645320.1	2346	2514	HB18	872221	791463	liver	NS	NS	NS	other	hepatoblastoma	NS	NS	n	COSV62688763	COSM5996	170601988	c.14_241del	p.A5_A80del	Deletion - In frame	null	null	38	3:41224526-41224753	+	n	-	null	null	Reported in another cancer sample as somatic	10698519	null	surgery fresh/frozen	primary	0	ENSP00000495360.1:p.Ala5_Ala80del	ENST00000645320.1:c.14_241del	3:g.41224526_41224753del
CTNNB1	ENST00000645320.1	2346	2514	E7146	876560	795787	liver	NS	NS	NS	other	hepatoblastoma	NS	NS	n	COSV62688763	COSM5996	170601988	c.14_241del	p.A5_A80del	Deletion - In frame	null	null	38	3:41224526-41224753	+	n	-	null	null	Reported in another cancer sample as somatic	11666046	null	surgery fresh/frozen	primary	2	ENSP00000495360.1:p.Ala5_Ala80del	ENST00000645320.1:c.14_241del	3:g.41224526_41224753del
CTNNB1	ENST00000645320.1	2346	2514	E7195	876609	795836	liver	NS	NS	NS	other	hepatoblastoma	NS	NS	n	COSV62688763	COSM5996	170601988	c.14_241del	p.A5_A80del	Deletion - In frame	null	null	38	3:41224526-41224753	+	n	-	null	null	Confirmed somatic variant	11309340	null	surgery fresh/frozen	primary	null	ENSP00000495360.1:p.Ala5_Ala80del	ENST00000645320.1:c.14_241del	3:g.41224526_41224753del
CTNNB1	ENST00000645320.1	2346	2514	E7212	876626	795853	liver	NS	NS	NS	other	hepatoblastoma	NS	NS	n	COSV62688763	COSM5996	170601988	c.14_241del	p.A5_A80del	Deletion - In frame	null	null	38	3:41224526-41224753	+	n	-	null	null	Confirmed somatic variant	11309340	null	surgery fresh/frozen	primary	null	ENSP00000495360.1:p.Ala5_Ala80del	ENST00000645320.1:c.14_241del	3:g.41224526_41224753del
CTNNB1	ENST00000645320.1	2346	2514	E7207	876621	795848	liver	NS	NS	NS	other	hepatoblastoma	NS	NS	n	COSV62688763	COSM5996	170601988	c.14_241del	p.A5_A80del	Deletion - In frame	null	null	38	3:41224526-41224753	+	n	-	null	null	Confirmed somatic variant	11309340	null	surgery fresh/frozen	primary	null	ENSP00000495360.1:p.Ala5_Ala80del	ENST00000645320.1:c.14_241del	3:g.41224526_41224753del
CTNNB1	ENST00000645320.1	2346	2514	HB-4	878130	797325	liver	NS	NS	NS	other	hepatoblastoma	NS	NS	n	COSV62688763	COSM5996	170601988	c.14_241del	p.A5_A80del	Deletion - In frame	null	null	38	3:41224526-41224753	+	n	-	null	null	Confirmed somatic variant	12101426	null	surgery fresh/frozen	primary	null	ENSP00000495360.1:p.Ala5_Ala80del	ENST00000645320.1:c.14_241del	3:g.41224526_41224753del
CTNNB1	ENST00000645320.1	2346	2514	1287326	1287326	1198604	liver	NS	NS	NS	other	adenoma	NS	NS	n	COSV62688763	COSM5996	170601988	c.14_241del	p.A5_A80del	Deletion - In frame	het	null	38	3:41224526-41224753	+	n	-	null	null	Confirmed somatic variant	19762333	null	surgery fresh/frozen	NS	null	ENSP00000495360.1:p.Ala5_Ala80del	ENST00000645320.1:c.14_241del	3:g.41224526_41224753del
CTNNB1	ENST00000645320.1	2346	2514	E7160	876574	795801	liver	NS	NS	NS	other	hepatoblastoma	NS	NS	n	COSV62688763	COSM5996	170601988	c.14_241del	p.A5_A80del	Deletion - In frame	null	null	38	3:41224526-41224753	+	n	-	null	null	Reported in another cancer sample as somatic	11666046	null	surgery fresh/frozen	primary	1	ENSP00000495360.1:p.Ala5_Ala80del	ENST00000645320.1:c.14_241del	3:g.41224526_41224753del
CTNNB1	ENST00000645320.1	2346	2514	HB17	872220	791462	liver	NS	NS	NS	other	hepatoblastoma	NS	NS	n	COSV62688763	COSM5996	170601988	c.14_241del	p.A5_A80del	Deletion - In frame	null	null	38	3:41224526-41224753	+	n	-	null	null	Reported in another cancer sample as somatic	10698519	null	surgery fresh/frozen	primary	1	ENSP00000495360.1:p.Ala5_Ala80del	ENST00000645320.1:c.14_241del	3:g.41224526_41224753del
CTNNB1	ENST00000645320.1	2346	2514	1198282	1198282	1110173	liver	NS	NS	NS	other	hepatoblastoma	NS	NS	n	null	COSM28721	171783691	c.?	p.A5_A80del	Deletion - In frame	null	null	null	null	+	null	-	null	null	Variant of unknown origin	19200579	null	surgery - NOS	primary	0.75	null	null	null
CTNNB1	ENST00000645320.1	2346	2514	1173854	1173854	1085921	liver	NS	NS	NS	other	hepatoblastoma	NS	NS	n	null	COSM28721	171783691	c.?	p.A5_A80del	Deletion - In frame	null	null	null	null	+	null	-	null	null	Variant of unknown origin	16937357	null	NS	NS	0.5	null	null	null
CTNNB1	ENST00000645320.1	2346	2514	1198294	1198294	1110185	liver	NS	NS	NS	other	hepatoblastoma	NS	NS	n	null	COSM28721	171783691	c.?	p.A5_A80del	Deletion - In frame	null	null	null	null	+	null	-	null	null	Variant of unknown origin	19200579	null	surgery - NOS	primary	0.58	null	null	null
CTNNB1	ENST00000645320.1	2346	2514	koc-26	869293	788536	liver	NS	NS	NS	other	hepatoblastoma	NS	NS	n	COSV62688763	COSM5996	170601988	c.14_241del	p.A5_A80del	Deletion - In frame	null	null	38	3:41224526-41224753	+	n	-	null	null	Confirmed somatic variant	9927029	null	surgery fresh/frozen	primary	1	ENSP00000495360.1:p.Ala5_Ala80del	ENST00000645320.1:c.14_241del	3:g.41224526_41224753del
CTNNB1	ENST00000645320.1	2346	2514	jen-6	872227	791469	liver	NS	NS	NS	other	hepatoblastoma	NS	NS	n	COSV62688763	COSM5996	170601988	c.14_241del	p.A5_A80del	Deletion - In frame	null	null	38	3:41224526-41224753	+	n	-	null	null	Confirmed somatic variant	10754205	null	NS	primary	0	ENSP00000495360.1:p.Ala5_Ala80del	ENST00000645320.1:c.14_241del	3:g.41224526_41224753del
CTNNB1	ENST00000645320.1	2346	2514	1198272	1198272	1110163	liver	NS	NS	NS	other	hepatoblastoma	NS	NS	n	null	COSM28721	171783691	c.?	p.A5_A80del	Deletion - In frame	null	null	null	null	+	null	-	null	null	Variant of unknown origin	19200579	null	surgery - NOS	primary	0.5	null	null	null
CTNNB1	ENST00000645320.1	2346	2514	koc-24	869291	788534	liver	NS	NS	NS	other	hepatoblastoma	NS	NS	n	COSV62688763	COSM5996	170601988	c.14_241del	p.A5_A80del	Deletion - In frame	null	null	38	3:41224526-41224753	+	n	-	null	null	Confirmed somatic variant	9927029	null	surgery fresh/frozen	primary	5	ENSP00000495360.1:p.Ala5_Ala80del	ENST00000645320.1:c.14_241del	3:g.41224526_41224753del
CTNNB1	ENST00000645320.1	2346	2514	E7203	876617	795844	liver	NS	NS	NS	other	hepatoblastoma	NS	NS	n	COSV62688763	COSM5996	170601988	c.14_241del	p.A5_A80del	Deletion - In frame	null	null	38	3:41224526-41224753	+	n	-	null	null	Confirmed somatic variant	11309340	null	surgery fresh/frozen	primary	null	ENSP00000495360.1:p.Ala5_Ala80del	ENST00000645320.1:c.14_241del	3:g.41224526_41224753del
CTNNB1	ENST00000645320.1	2346	2514	1198287	1198287	1110178	liver	NS	NS	NS	other	hepatoblastoma	NS	NS	n	null	COSM28721	171783691	c.?	p.A5_A80del	Deletion - In frame	null	null	null	null	+	null	-	null	null	Variant of unknown origin	19200579	null	surgery - NOS	primary	0.25	null	null	null
CTNNB1	ENST00000645320.1	2346	2514	jen-5	872226	791468	liver	NS	NS	NS	other	hepatoblastoma	NS	NS	n	COSV62688763	COSM5996	170601988	c.14_241del	p.A5_A80del	Deletion - In frame	null	null	38	3:41224526-41224753	+	n	-	null	null	Confirmed somatic variant	10754205	null	NS	primary	2	ENSP00000495360.1:p.Ala5_Ala80del	ENST00000645320.1:c.14_241del	3:g.41224526_41224753del
CTNNB1	ENST00000645320.1	2346	2514	E7218	876632	795859	liver	NS	NS	NS	other	hepatoblastoma	NS	NS	n	COSV62688763	COSM5996	170601988	c.14_241del	p.A5_A80del	Deletion - In frame	null	null	38	3:41224526-41224753	+	n	-	null	null	Confirmed somatic variant	11309340	null	surgery fresh/frozen	primary	null	ENSP00000495360.1:p.Ala5_Ala80del	ENST00000645320.1:c.14_241del	3:g.41224526_41224753del
CTNNB1	ENST00000645320.1	2346	2514	1735158	1735158	1641102	liver	NS	NS	NS	other	nested_stromal_epithelial_tumour	NS	NS	n	null	COSM5990	171784740	c.14_241del228	p.A5_A80del	Deletion - In frame	hom	null	null	null	+	null	-	null	null	Reported in another cancer sample as somatic	22749188	null	surgery fresh/frozen	NS	3.08	ENSP00000495360.1:p.Ala5_Ala80del	null	null
CTNNB1	ENST00000645320.1	2346	2514	HepT1	869287	788530	liver	NS	NS	NS	other	hepatoblastoma	NS	NS	n	COSV62688763	COSM5996	170601988	c.14_241del	p.A5_A80del	Deletion - In frame	null	null	38	3:41224526-41224753	+	n	-	null	null	Confirmed somatic variant	9927029	null	cell-line	primary	3	ENSP00000495360.1:p.Ala5_Ala80del	ENST00000645320.1:c.14_241del	3:g.41224526_41224753del
CTNNB1	ENST00000645320.1	2346	2514	HB-28	878145	797340	liver	NS	NS	NS	other	hepatoblastoma	NS	NS	n	COSV62688763	COSM5996	170601988	c.14_241del	p.A5_A80del	Deletion - In frame	null	null	38	3:41224526-41224753	+	n	-	null	null	Confirmed somatic variant	12101426	null	surgery fresh/frozen	primary	null	ENSP00000495360.1:p.Ala5_Ala80del	ENST00000645320.1:c.14_241del	3:g.41224526_41224753del
CTNNB1	ENST00000645320.1	2346	2514	E7193	876607	795834	liver	NS	NS	NS	other	hepatoblastoma	NS	NS	n	COSV62688763	COSM5996	170601988	c.14_241del	p.A5_A80del	Deletion - In frame	null	null	38	3:41224526-41224753	+	n	-	null	null	Confirmed somatic variant	11309340	null	surgery fresh/frozen	primary	null	ENSP00000495360.1:p.Ala5_Ala80del	ENST00000645320.1:c.14_241del	3:g.41224526_41224753del
CTNNB1	ENST00000645320.1	2346	2514	1198291	1198291	1110182	liver	NS	NS	NS	other	hepatoblastoma	NS	NS	n	null	COSM28721	171783691	c.?	p.A5_A80del	Deletion - In frame	null	null	null	null	+	null	-	null	null	Variant of unknown origin	19200579	null	surgery - NOS	primary	0.92	null	null	null
CTNNB1	ENST00000645320.1	2346	2514	E7215	876629	795856	liver	NS	NS	NS	other	hepatoblastoma	NS	NS	n	COSV62688763	COSM5996	170601988	c.14_241del	p.A5_A80del	Deletion - In frame	null	null	38	3:41224526-41224753	+	n	-	null	null	Confirmed somatic variant	11309340	null	surgery fresh/frozen	primary	null	ENSP00000495360.1:p.Ala5_Ala80del	ENST00000645320.1:c.14_241del	3:g.41224526_41224753del
CTNNB1	ENST00000645320.1	2346	2514	koc-25	869292	788535	liver	NS	NS	NS	other	hepatoblastoma	NS	NS	n	COSV62688763	COSM5996	170601988	c.14_241del	p.A5_A80del	Deletion - In frame	null	null	38	3:41224526-41224753	+	n	-	null	null	Confirmed somatic variant	9927029	null	surgery fresh/frozen	primary	1	ENSP00000495360.1:p.Ala5_Ala80del	ENST00000645320.1:c.14_241del	3:g.41224526_41224753del
CTNNB1	ENST00000645320.1	2346	2514	koc-21	869288	788531	liver	NS	NS	NS	other	hepatoblastoma	NS	NS	n	COSV62688763	COSM5996	170601988	c.14_241del	p.A5_A80del	Deletion - In frame	null	null	38	3:41224526-41224753	+	n	-	null	null	Confirmed somatic variant	9927029	null	surgery fresh/frozen	primary	1	ENSP00000495360.1:p.Ala5_Ala80del	ENST00000645320.1:c.14_241del	3:g.41224526_41224753del
CTNNB1	ENST00000645320.1	2346	2514	koc-19	869286	788529	liver	NS	NS	NS	other	hepatoblastoma	NS	NS	n	COSV62688763	COSM5996	170601988	c.14_241del	p.A5_A80del	Deletion - In frame	null	null	38	3:41224526-41224753	+	n	-	null	null	Confirmed somatic variant	9927029	null	surgery fresh/frozen	primary	3	ENSP00000495360.1:p.Ala5_Ala80del	ENST00000645320.1:c.14_241del	3:g.41224526_41224753del
CTNNB1	ENST00000645320.1	2346	2514	koc-23	869290	788533	liver	NS	NS	NS	other	hepatoblastoma	NS	NS	n	COSV62688763	COSM5996	170601988	c.14_241del	p.A5_A80del	Deletion - In frame	null	null	38	3:41224526-41224753	+	n	-	null	null	Confirmed somatic variant	9927029	null	surgery fresh/frozen	primary	1	ENSP00000495360.1:p.Ala5_Ala80del	ENST00000645320.1:c.14_241del	3:g.41224526_41224753del
CTNNB1	ENST00000645320.1	2346	2514	E7199	876613	795840	liver	NS	NS	NS	other	hepatoblastoma	NS	NS	n	COSV62688763	COSM5996	170601988	c.14_241del	p.A5_A80del	Deletion - In frame	null	null	38	3:41224526-41224753	+	n	-	null	null	Confirmed somatic variant	11309340	null	surgery fresh/frozen	primary	null	ENSP00000495360.1:p.Ala5_Ala80del	ENST00000645320.1:c.14_241del	3:g.41224526_41224753del
CTNNB1	ENST00000645320.1	2346	2514	HB-18	878138	797333	liver	NS	NS	NS	other	hepatoblastoma	NS	NS	n	COSV62688763	COSM5996	170601988	c.14_241del	p.A5_A80del	Deletion - In frame	null	null	38	3:41224526-41224753	+	n	-	null	null	Confirmed somatic variant	12101426	null	surgery fresh/frozen	primary	null	ENSP00000495360.1:p.Ala5_Ala80del	ENST00000645320.1:c.14_241del	3:g.41224526_41224753del
CTNNB1	ENST00000645320.1	2346	2514	1198293	1198293	1110184	liver	NS	NS	NS	other	hepatoblastoma	NS	NS	n	null	COSM28721	171783691	c.?	p.A5_A80del	Deletion - In frame	null	null	null	null	+	null	-	null	null	Variant of unknown origin	19200579	null	surgery - NOS	primary	2	null	null	null
CTNNB1	ENST00000645320.1	2346	2514	1042500	1042500	958841	liver	NS	NS	NS	other	adenoma	NS	NS	n	null	COSM5990	171784740	c.14_241del228	p.A5_A80del	Deletion - In frame	null	null	null	null	+	null	-	null	null	Confirmed somatic variant	16496320	null	surgery fresh/frozen	NS	null	ENSP00000495360.1:p.Ala5_Ala80del	null	null
CTNNB1	ENST00000645320.1	2346	2514	E7149	876563	795790	liver	NS	NS	NS	other	hepatoblastoma	NS	NS	n	COSV62688763	COSM5996	170601988	c.14_241del	p.A5_A80del	Deletion - In frame	null	null	38	3:41224526-41224753	+	n	-	null	null	Reported in another cancer sample as somatic	11666046	null	surgery fresh/frozen	primary	2	ENSP00000495360.1:p.Ala5_Ala80del	ENST00000645320.1:c.14_241del	3:g.41224526_41224753del
CTNNB1	ENST00000645320.1	2346	2514	HB7	872210	791452	liver	NS	NS	NS	other	hepatoblastoma	NS	NS	n	COSV62688763	COSM5996	170601988	c.14_241del	p.A5_A80del	Deletion - In frame	null	null	38	3:41224526-41224753	+	n	-	null	null	Reported in another cancer sample as somatic	10698519	null	NS	primary	3	ENSP00000495360.1:p.Ala5_Ala80del	ENST00000645320.1:c.14_241del	3:g.41224526_41224753del
CTNNB1	ENST00000645320.1	2346	2514	HB-10	878134	797329	liver	NS	NS	NS	other	hepatoblastoma	NS	NS	n	COSV62688763	COSM5996	170601988	c.14_241del	p.A5_A80del	Deletion - In frame	null	null	38	3:41224526-41224753	+	n	-	null	null	Confirmed somatic variant	12101426	null	surgery fresh/frozen	primary	null	ENSP00000495360.1:p.Ala5_Ala80del	ENST00000645320.1:c.14_241del	3:g.41224526_41224753del
CTNNB1	ENST00000645320.1	2346	2514	1174035	1174035	1086102	small_intestine	NS	NS	NS	carcinoma	adenocarcinoma	NS	NS	n	null	COSM28732	171785409	c.14_241del228	p.A5_A80del	Deletion - In frame	null	null	null	null	+	null	-	null	null	Variant of unknown origin	18491352	null	surgery-fixed	NS	72	ENSP00000495360.1:p.Ala5_Ala80del	null	null
CTNNB1	ENST00000645320.1	2346	2514	1174016	1174016	1086083	small_intestine	ileum	NS	NS	carcinoma	adenocarcinoma	NS	NS	n	null	COSM5990	171784740	c.14_241del228	p.A5_A80del	Deletion - In frame	null	null	null	null	+	null	-	null	null	Reported in another cancer sample as somatic	18491352	null	surgery-fixed	NS	71	ENSP00000495360.1:p.Ala5_Ala80del	null	null
CTNNB1	ENST00000645320.1	2346	2514	E1116	738891	662042	small_intestine	ileum	NS	NS	carcinoma	adenocarcinoma	NS	NS	n	null	COSM5990	171784740	c.14_241del228	p.A5_A80del	Deletion - In frame	null	null	null	null	+	null	-	null	null	Confirmed somatic variant	10894600	null	surgery fresh/frozen	NS	59	ENSP00000495360.1:p.Ala5_Ala80del	null	null
CTNNB1	ENST00000645320.1	2346	2514	SNU-601	869513	788756	stomach	NS	NS	NS	carcinoma	adenocarcinoma	NS	NS	n	COSV62688763	COSM5996	170601988	c.14_241del	p.A5_A80del	Deletion - In frame	null	null	38	3:41224526-41224753	+	n	-	null	null	Confirmed somatic variant	11241321	null	cell-line	primary	null	ENSP00000495360.1:p.Ala5_Ala80del	ENST00000645320.1:c.14_241del	3:g.41224526_41224753del
CTNNB1	ENST00000645320.1	2346	2514	koc-27	869294	788537	liver	NS	NS	NS	other	hepatoblastoma	NS	NS	n	COSV62693436	COSM6133	170602175	c.14_106del	p.A5_H36delinsD	Deletion - In frame	null	null	38	3:41224526-41224618	+	n	-	null	null	Confirmed somatic variant	9927029	null	surgery fresh/frozen	primary	1	ENSP00000495360.1:p.Ala5_His36delinsAsp	ENST00000645320.1:c.14_106del	3:g.41224526_41224618del
CTNNB1	ENST00000645320.1	2346	2514	1173869	1173869	1085936	liver	NS	NS	NS	other	hepatoblastoma	NS	NS	n	null	COSM28722	171792100	c.?	p.A5_Q72del	Deletion - In frame	null	null	null	null	+	null	-	null	null	Variant of unknown origin	16937357	null	NS	NS	0.58	null	null	null
CTNNB1	ENST00000645320.1	2346	2514	1492239	1492239	1415397	liver	NS	NS	NS	other	hepatoblastoma	NS	NS	n	null	COSM86013	171786370	c.?	p.A5_R90del	Deletion - In frame	het	null	null	null	+	null	-	null	null	Variant of unknown origin	21237236	null	surgery fresh/frozen	NS	null	null	null	null
CTNNB1	ENST00000645320.1	2346	2514	1492238	1492238	1415396	liver	NS	NS	NS	other	hepatoblastoma	NS	NS	n	null	COSM86012	171783751	c.?	p.A5_T42del	Deletion - In frame	het	null	null	null	+	null	-	null	null	Variant of unknown origin	21237236	null	surgery fresh/frozen	NS	null	null	null	null
CTNNB1	ENST00000645320.1	2346	2514	nhi-12	873176	792418	liver	NS	NS	NS	carcinoma	hepatocellular_carcinoma	NS	NS	n	null	COSM6106	171794612	c.?	p.D17_A126del	Deletion - In frame	null	null	null	null	+	null	-	null	null	Confirmed somatic variant	10487827	null	NS	primary	42	null	null	null
CTNNB1	ENST00000645320.1	2346	2514	1174031	1174031	1086098	small_intestine	duodenum	NS	NS	carcinoma	adenocarcinoma	NS	NS	n	null	COSM28733	171784493	c.49_384del336	p.D17_P128del	Deletion - In frame	null	null	null	null	+	null	-	null	null	Variant of unknown origin	18491352	null	surgery-fixed	NS	35	null	null	null
CTNNB1	ENST00000645320.1	2346	2514	E41306	864373	783843	liver	NS	NS	NS	carcinoma	hepatocellular_carcinoma	NS	NS	n	COSV62691111	COSM6117	170601965	c.94_108del	p.D32_H36del	Deletion - In frame	null	null	38	3:41224606-41224620	+	n	-	null	null	Variant of unknown origin	15067328	null	surgery-fixed	NS	null	ENSP00000495360.1:p.Asp32_His36del	ENST00000645320.1:c.94_108del	3:g.41224606_41224620del
CTNNB1	ENST00000645320.1	2346	2514	MELA_0328	2837871	2693646	skin	mucosal	NS	NS	malignant_melanoma	NS	NS	NS	y	COSV104667277	COSM9345310	170608932	c.93_104del	p.D32_I35del	Deletion - In frame	null	null	38	3:41224605-41224616	+	n	-	null	null	Confirmed somatic variant	31320640	null	surgery fresh/frozen	primary	null	ENSP00000495360.1:p.Asp32_Ile35del	ENST00000645320.1:c.93_104del	3:g.41224605_41224616del
CTNNB1	ENST00000645320.1	2346	2514	P-0012182-T01-IM5	2727307	2586128	liver	NS	NS	NS	carcinoma	hepatocellular_carcinoma	NS	NS	n	COSV62727451	COSM6983356	170606257	c.95_103del	p.D32_I35delinsV	Deletion - In frame	het	null	38	3:41224607-41224615	+	n	-	null	null	Confirmed somatic variant	28481359	null	surgery-fixed	primary	null	ENSP00000495360.1:p.Asp32_Ile35delinsVal	ENST00000645320.1:c.95_103del	3:g.41224607_41224615del
CTNNB1	ENST00000645320.1	2346	2514	2831108	2831108	2686923	prostate	NS	NS	NS	carcinoma	adenocarcinoma	NS	NS	n	null	COSM9361316	171789602	c.?	p.D32_Q76del	Deletion - In frame	null	null	null	null	+	null	-	null	null	Confirmed somatic variant	29906450	null	fresh/frozen - NOS	metastasis	null	null	null	null
CTNNB1	ENST00000645320.1	2346	2514	P-0006035-T01-IM5	2722416	2581237	testis	NS	NS	NS	sex_cord-stromal_tumour	NS	NS	NS	n	COSV62726169	COSM6947645	170612314	c.95_100del	p.D32_S33del	Deletion - In frame	het	null	38	3:41224607-41224612	+	n	-	null	null	Confirmed somatic variant	28481359	null	surgery - NOS	primary	null	ENSP00000495360.1:p.Asp32_Ser33del	ENST00000645320.1:c.95_100del	3:g.41224607_41224612del
CTNNB1	ENST00000645320.1	2346	2514	P-0004930-T01-IM5	2721340	2580161	liver	NS	NS	NS	carcinoma	hepatocellular_carcinoma	NS	NS	n	COSV62699164	COSM6939867	170611853	c.95_109del	p.D32_S37delinsA	Deletion - In frame	het	null	38	3:41224607-41224621	+	n	-	null	null	Confirmed somatic variant	28481359	null	surgery - NOS	primary	null	ENSP00000495360.1:p.Asp32_Ser37delinsAla	ENST00000645320.1:c.95_109del	3:g.41224607_41224621del
CTNNB1	ENST00000645320.1	2346	2514	1550279	1550279	1472384	liver	NS	NS	NS	carcinoma	hepatocellular_carcinoma	NS	NS	n	COSV62688550	COSM6077	170615200	c.95_142del	p.D32_S47del	Deletion - In frame	null	null	38	3:41224607-41224654	+	n	-	null	null	Reported in another cancer sample as somatic	21457159	null	surgery - NOS	NS	65	ENSP00000495360.1:p.Asp32_Ser47del	ENST00000645320.1:c.95_142del	3:g.41224607_41224654del
CTNNB1	ENST00000645320.1	2346	2514	kon-25	872825	792067	liver	NS	NS	NS	carcinoma	hepatocellular_carcinoma	NS	NS	n	COSV62688550	COSM6077	170615200	c.95_142del	p.D32_S47del	Deletion - In frame	null	null	38	3:41224607-41224654	+	n	-	null	null	Confirmed somatic variant	10665646	null	NS	primary	65	ENSP00000495360.1:p.Asp32_Ser47del	ENST00000645320.1:c.95_142del	3:g.41224607_41224654del
CTNNB1	ENST00000645320.1	2346	2514	E15810	878431	797521	endometrium	NS	NS	NS	carcinoma	endometrioid_carcinoma	NS	NS	n	COSV62730064	COSM5987	170617828	c.94_96del	p.D32del	Deletion - In frame	null	null	38	3:41224606-41224608	+	n	-	null	null	Variant of unknown origin	12015762	null	surgery fresh/frozen	NS	null	ENSP00000495360.1:p.Asp32del	ENST00000645320.1:c.94_96del	3:g.41224606_41224608del
CTNNB1	ENST00000645320.1	2346	2514	1198286	1198286	1110177	liver	NS	NS	NS	other	hepatoblastoma	NS	NS	n	null	COSM29420	171789651	c.?	p.D6_A43del	Deletion - In frame	null	null	null	null	+	null	-	null	null	Variant of unknown origin	19200579	null	surgery - NOS	primary	1	null	null	null
CTNNB1	ENST00000645320.1	2346	2514	1198269	1198269	1110160	liver	NS	NS	NS	other	hepatoblastoma	NS	NS	n	null	COSM29410	171787610	c.?	p.D6_I140del	Deletion - In frame	null	null	null	null	+	null	-	null	null	Variant of unknown origin	19200579	null	surgery - NOS	primary	3	null	null	null
CTNNB1	ENST00000645320.1	2346	2514	ter-2	873042	792284	liver	NS	NS	NS	carcinoma	NS	NS	NS	n	null	COSM6039	171793302	c.?	p.D6_K133del	Deletion - In frame	null	null	null	null	+	null	-	null	null	Confirmed somatic variant	10597262	null	NS	primary	62	null	null	null
CTNNB1	ENST00000645320.1	2346	2514	E7217	876631	795858	liver	NS	NS	NS	other	hepatoblastoma	NS	NS	n	COSV62729745	COSM6037	170618977	c.16_87del	p.D6_S29del	Deletion - In frame	null	null	38	3:41224528-41224599	+	n	-	null	null	Confirmed somatic variant	11309340	null	surgery fresh/frozen	primary	null	ENSP00000495360.1:p.Asp6_Ser29del	ENST00000645320.1:c.16_87del	3:g.41224528_41224599del
CTNNB1	ENST00000645320.1	2346	2514	koc-30	869297	788540	liver	NS	NS	NS	carcinoma	hepatocellular_carcinoma	NS	NS	n	COSV62707386	COSM6135	170616955	c.15_179del	p.D6_S60del	Deletion - In frame	null	null	38	3:41224527-41224691	+	n	-	null	null	Confirmed somatic variant	9927029	null	surgery fresh/frozen	primary	6	ENSP00000495360.1:p.Asp6_Ser60del	ENST00000645320.1:c.15_179del	3:g.41224527_41224691del
CTNNB1	ENST00000645320.1	2346	2514	E7153	876567	795794	liver	NS	NS	NS	other	hepatoblastoma	NS	NS	n	COSV62713244	COSM6134	170613889	c.15_122del	p.D6_T41del	Deletion - In frame	null	null	38	3:41224527-41224634	+	n	-	null	null	Variant of unknown origin	11666046	null	surgery fresh/frozen	primary	2	ENSP00000495360.1:p.Asp6_Thr41del	ENST00000645320.1:c.15_122del	3:g.41224527_41224634del
CTNNB1	ENST00000645320.1	2346	2514	5-GE093-T1	2869797	2724794	skin	NS	NS	NS	carcinoma	basal_cell_carcinoma	NS	NS	n	COSV105272272	COSM9657979	170603141	c.2262_2300del	p.D755_P767del	Deletion - In frame	null	null	38	3:41239258-41239296	+	n	-	null	null	Variant of unknown origin	26950094	null	surgery - NOS	NS	70	ENSP00000495360.1:p.Asp755_Pro767del	ENST00000645320.1:c.2262_2300del	3:g.41239258_41239296del
CTNNB1	ENST00000645320.1	2346	2514	GYWU_913	2771246	2629446	adrenal_gland	adrenal_gland	NS	NS	adrenal_cortical_carcinoma	NS	NS	NS	n	COSV100846192	COSM7410131	170605785	c.800_802del	p.E267del	Deletion - In frame	null	null	38	3:41225725-41225727	+	n	-	null	null	Confirmed somatic variant	30113656	null	surgery-fixed	NS	null	ENSP00000495360.1:p.Glu267del	ENST00000645320.1:c.800_802del	3:g.41225725_41225727del
CTNNB1	ENST00000645320.1	2346	2514	GYWU_913_2	2771247	2629446	adrenal_gland	adrenal_gland	NS	NS	adrenal_cortical_carcinoma	NS	NS	NS	n	COSV100846192	COSM7410131	170605785	c.800_802del	p.E267del	Deletion - In frame	null	null	38	3:41225725-41225727	+	n	-	null	null	Confirmed somatic variant	30113656	null	surgery-fixed	NS	null	ENSP00000495360.1:p.Glu267del	ENST00000645320.1:c.800_802del	3:g.41225725_41225727del
CTNNB1	ENST00000645320.1	2346	2514	2831222	2831222	2687037	prostate	NS	NS	NS	carcinoma	adenocarcinoma	NS	NS	n	null	COSM9361317	171789459	c.?	p.E9_A146del	Deletion - In frame	null	null	null	null	+	null	-	null	null	Confirmed somatic variant	29906450	null	fresh/frozen - NOS	metastasis	null	null	null	null
CTNNB1	ENST00000645320.1	2346	2514	1173860	1173860	1085927	liver	NS	NS	NS	other	hepatoblastoma	NS	NS	n	null	COSM28720	171784013	c.?	p.E9_A80del	Deletion - In frame	null	null	null	null	+	null	-	null	null	Variant of unknown origin	16937357	null	NS	NS	2	null	null	null
CTNNB1	ENST00000645320.1	2346	2514	1198267	1198267	1110158	liver	NS	NS	NS	other	hepatoblastoma	NS	NS	n	null	COSM29409	171794460	c.?	p.E9_I140del	Deletion - In frame	null	null	null	null	+	null	-	null	null	Variant of unknown origin	19200579	null	surgery - NOS	primary	8	null	null	null
CTNNB1	ENST00000645320.1	2346	2514	1173851	1173851	1085918	liver	NS	NS	NS	other	hepatoblastoma	NS	NS	n	null	COSM28724	171783967	c.?	p.E9_S47del	Deletion - In frame	null	null	null	null	+	null	-	null	null	Variant of unknown origin	16937357	null	NS	NS	2	null	null	null
CTNNB1	ENST00000645320.1	2346	2514	2645195	2645195	2505482	large_intestine	colon	sigmoid	NS	carcinoma	adenocarcinoma	NS	NS	n	null	COSM6495703	171786486	c.?	p.F293del	Deletion - In frame	null	null	null	null	+	null	-	null	null	Confirmed somatic variant	26650777	null	surgery-fixed	primary	null	null	null	null
CTNNB1	ENST00000645320.1	2346	2514	065T	2067124	1946921	liver	NS	NS	NS	carcinoma	hepatocellular_carcinoma	NS	NS	y	COSV62688651	COSM1731543	170605769	c.101_115del	p.G34_G38del	Deletion - In frame	null	null	38	3:41224613-41224627	+	n	-	null	null	Confirmed somatic variant	23788652	null	surgery - NOS	primary	null	ENSP00000495360.1:p.Gly34_Gly38del	ENST00000645320.1:c.101_115del	3:g.41224613_41224627del
CTNNB1	ENST00000645320.1	2346	2514	sch-6	870796	790039	endometrium	NS	NS	NS	carcinoma	endometrioid_carcinoma	NS	NS	n	null	COSM12457	171785709	c.?	p.G34_S37del	Deletion - In frame	null	null	null	null	+	null	-	null	null	Confirmed somatic variant	11048799	null	surgery fresh/frozen	NS	null	null	null	null
CTNNB1	ENST00000645320.1	2346	2514	HCC109T	1919172	1806493	liver	NS	NS	NS	carcinoma	NS	NS	NS	y	COSV62720934	COSM3665417	170604038	c.100_135del	p.G34_S45del	Deletion - In frame	null	null	38	3:41224612-41224647	+	n	-	null	null	Confirmed somatic variant	null	323	fresh/frozen - NOS	primary	null	ENSP00000495360.1:p.Gly34_Ser45del	ENST00000645320.1:c.100_135del	3:g.41224612_41224647del
CTNNB1	ENST00000645320.1	2346	2514	P-0006538-T01-IM5	2722913	2581734	liver	NS	NS	NS	carcinoma	hepatocellular_carcinoma	NS	NS	n	COSV62729154	COSM6951674	170607804	c.100_213del	p.G34_S71del	Deletion - In frame	het	null	38	3:41224610-41224723	+	n	-	null	null	Confirmed somatic variant	28481359	null	surgery-fixed	primary	null	ENSP00000495360.1:p.Gly34_Ser71del	ENST00000645320.1:c.100_213del	3:g.41224610_41224723del
CTNNB1	ENST00000645320.1	2346	2514	Pat_04_A	2492839	2355453	NS	NS	NS	NS	malignant_melanoma	NS	NS	NS	y	COSV62704330	COSM250084	170609667	c.112_117del	p.G38_A39del	Deletion - In frame	null	null	38	3:41224624-41224629	+	n	-	null	null	Confirmed somatic variant	24265153	null	surgery-fixed	NS	51	ENSP00000495360.1:p.Gly38_Ala39del	ENST00000645320.1:c.112_117del	3:g.41224624_41224629del
CTNNB1	ENST00000645320.1	2346	2514	1714555	1714555	1622134	stomach	NS	NS	NS	adenoma	NS	NS	NS	n	COSV62704330	COSM250084	170609667	c.112_117del	p.G38_A39del	Deletion - In frame	null	null	38	3:41224624-41224629	+	n	-	null	null	Confirmed somatic variant	22741528	null	surgery fresh/frozen	NS	null	ENSP00000495360.1:p.Gly38_Ala39del	ENST00000645320.1:c.112_117del	3:g.41224624_41224629del
CTNNB1	ENST00000645320.1	2346	2514	P-0004614-T01-IM5	2721011	2579832	skin	NS	NS	NS	carcinoma	basal_cell_carcinoma	NS	NS	n	COSV62688233	COSM6936938	170613440	c.112_132del	p.G38_P44del	Deletion - In frame	het	null	38	3:41224624-41224644	+	n	-	null	null	Confirmed somatic variant	28481359	null	surgery - NOS	primary	null	ENSP00000495360.1:p.Gly38_Pro44del	ENST00000645320.1:c.112_132del	3:g.41224624_41224644del
CTNNB1	ENST00000645320.1	2346	2514	ter-10	873050	792292	liver	NS	NS	NS	carcinoma	NS	NS	NS	n	null	COSM6125	171783626	c.?	p.G38_S45del	Deletion - In frame	null	null	null	null	+	null	-	null	null	Confirmed somatic variant	10597262	null	NS	primary	68	null	null	null
CTNNB1	ENST00000645320.1	2346	2514	1528581	1528581	1450953	adrenal_gland	adrenal_gland	NS	NS	adrenal_cortical_adenoma	NS	NS	NS	n	null	COSM96535	171785768	c.?	p.G38del	Deletion - In frame	null	null	null	null	+	null	-	null	null	Variant of unknown origin	21084400	null	surgery fresh/frozen	NS	null	null	null	null
CTNNB1	ENST00000645320.1	2346	2514	1040664	1040664	957224	large_intestine	NS	NS	NS	adenoma	NS	NS	NS	n	COSV62694986	COSM22565	170609936	c.70_114del	p.H24_G38del	Deletion - In frame	null	null	38	3:41224582-41224626	+	n	-	null	null	Variant of unknown origin	15647192	null	surgery-fixed	NS	null	ENSP00000495360.1:p.His24_Gly38del	ENST00000645320.1:c.70_114del	3:g.41224582_41224626del
CTNNB1	ENST00000645320.1	2346	2514	E7220	876634	795861	liver	NS	NS	NS	other	hepatoblastoma	NS	NS	n	COSV62726858	COSM6060	170613230	c.70_93del	p.H24_L31del	Deletion - In frame	null	null	38	3:41224582-41224605	+	n	-	null	null	Confirmed somatic variant	11309340	null	surgery fresh/frozen	primary	null	ENSP00000495360.1:p.His24_Leu31del	ENST00000645320.1:c.70_93del	3:g.41224582_41224605del
CTNNB1	ENST00000645320.1	2346	2514	2795453	2795453	2652279	liver	NS	NS	NS	carcinoma	hepatocellular_carcinoma	NS	NS	n	COSV100846560	COSM9101887	170609647	c.66_95del	p.H24_S33del	Deletion - In frame	null	null	38	3:41224578-41224607	+	n	-	null	null	Variant of unknown origin	30977242	null	surgery - NOS	NS	8	ENSP00000495360.1:p.His24_Ser33del	ENST00000645320.1:c.66_95del	3:g.41224578_41224607del
CTNNB1	ENST00000645320.1	2346	2514	che-111	872645	791887	prostate	NS	NS	NS	carcinoma	adenocarcinoma	NS	NS	n	null	COSM6058	171783440	c.?	p.H24_S47del	Deletion - In frame	het	null	null	null	+	null	-	null	null	Confirmed somatic variant	11102958	null	NS	metastasis	null	null	null	null
CTNNB1	ENST00000645320.1	2346	2514	che-107	872641	791883	prostate	NS	NS	NS	carcinoma	adenocarcinoma	NS	NS	n	null	COSM6058	171783440	c.?	p.H24_S47del	Deletion - In frame	het	null	null	null	+	null	-	null	null	Confirmed somatic variant	11102958	null	NS	metastasis	null	null	null	null
CTNNB1	ENST00000645320.1	2346	2514	che-108	872642	791884	prostate	NS	NS	NS	carcinoma	adenocarcinoma	NS	NS	n	null	COSM6058	171783440	c.?	p.H24_S47del	Deletion - In frame	het	null	null	null	+	null	-	null	null	Confirmed somatic variant	11102958	null	NS	metastasis	null	null	null	null
CTNNB1	ENST00000645320.1	2346	2514	che-105	872639	791881	prostate	NS	NS	NS	carcinoma	adenocarcinoma	NS	NS	n	null	COSM6058	171783440	c.?	p.H24_S47del	Deletion - In frame	het	null	null	null	+	null	-	null	null	Confirmed somatic variant	11102958	null	NS	metastasis	null	null	null	null
CTNNB1	ENST00000645320.1	2346	2514	che-110	872644	791886	prostate	NS	NS	NS	carcinoma	adenocarcinoma	NS	NS	n	null	COSM6058	171783440	c.?	p.H24_S47del	Deletion - In frame	het	null	null	null	+	null	-	null	null	Confirmed somatic variant	11102958	null	NS	metastasis	null	null	null	null
CTNNB1	ENST00000645320.1	2346	2514	che-112	872646	791888	prostate	NS	NS	NS	carcinoma	adenocarcinoma	NS	NS	n	null	COSM6058	171783440	c.?	p.H24_S47del	Deletion - In frame	het	null	null	null	+	null	-	null	null	Confirmed somatic variant	11102958	null	NS	metastasis	null	null	null	null
CTNNB1	ENST00000645320.1	2346	2514	che-106	872640	791882	prostate	NS	NS	NS	carcinoma	adenocarcinoma	NS	NS	n	null	COSM6058	171783440	c.?	p.H24_S47del	Deletion - In frame	het	null	null	null	+	null	-	null	null	Confirmed somatic variant	11102958	null	NS	metastasis	null	null	null	null
CTNNB1	ENST00000645320.1	2346	2514	che-104	872638	791880	prostate	NS	NS	NS	carcinoma	adenocarcinoma	NS	NS	n	null	COSM6058	171783440	c.?	p.H24_S47del	Deletion - In frame	het	null	null	null	+	null	-	null	null	Confirmed somatic variant	11102958	null	NS	metastasis	null	null	null	null
CTNNB1	ENST00000645320.1	2346	2514	che-109	872643	791885	prostate	NS	NS	NS	carcinoma	adenocarcinoma	NS	NS	n	null	COSM6058	171783440	c.?	p.H24_S47del	Deletion - In frame	het	null	null	null	+	null	-	null	null	Confirmed somatic variant	11102958	null	NS	metastasis	null	null	null	null
CTNNB1	ENST00000645320.1	2346	2514	2795448	2795448	2652274	liver	NS	NS	NS	carcinoma	hepatocellular_carcinoma	NS	NS	n	null	COSM9101874	171787133	c.?	p.H24_Y142del	Deletion - In frame	null	null	null	null	+	null	-	null	null	Variant of unknown origin	30977242	null	surgery - NOS	NS	9	null	null	null
CTNNB1	ENST00000645320.1	2346	2514	CHC754T	2570055	2431353	liver	NS	NS	NS	other	adenoma	NS	NS	n	null	COSM5990190	171782578	c.69_425del357	p.H24_Y142del	Deletion - In frame	null	null	null	null	+	null	-	null	null	Confirmed somatic variant	24735922	null	surgery fresh/frozen	NS	29	null	null	null
CTNNB1	ENST00000645320.1	2346	2514	THCC_28T	2746811	2605514	liver	NS	NS	NS	other	neoplasm	NS	NS	y	COSV62689408	COSM7184758	170609618	c.106_111del	p.H36_S37del	Deletion - In frame	null	null	38	3:41224618-41224623	+	n	-	null	null	Confirmed somatic variant	null	323	NS	primary	74	ENSP00000495360.1:p.His36_Ser37del	ENST00000645320.1:c.106_111del	3:g.41224618_41224623del
CTNNB1	ENST00000645320.1	2346	2514	ada59	2569160	2430522	pituitary	craniopharyngeal_duct	NS	NS	craniopharyngioma	adamantinomatous	NS	NS	n	null	COSM5990121	171787696	c.?	p.H36_S37del	Deletion - In frame	null	null	null	null	+	null	-	null	null	Variant of unknown origin	26927026	null	surgery-fixed	NS	45	ENSP00000495360.1:p.His36_Ser37del	null	null
CTNNB1	ENST00000645320.1	2346	2514	1324176	1324176	1234673	soft_tissue	fibrous_tissue_and_uncertain_origin	extra_abdominal_site	NS	desmoid_tumour-fibromatosis	NS	NS	NS	n	null	COSM41640	171786847	c.?	p.H36del	Deletion - In frame	null	null	null	null	+	null	-	null	null	Variant of unknown origin	20197769	null	surgery fresh/frozen	NS	null	null	null	null
CTNNB1	ENST00000645320.1	2346	2514	sch-6	870796	790039	endometrium	NS	NS	NS	carcinoma	endometrioid_carcinoma	NS	NS	n	COSV62709485	COSM14255	170601173	c.102_113del	p.I35_G38del	Deletion - In frame	hom	null	38	3:41224614-41224625	+	n	-	null	null	Confirmed somatic variant	11048799	null	surgery fresh/frozen	NS	null	ENSP00000495360.1:p.Ile35_Gly38del	ENST00000645320.1:c.102_113del	3:g.41224614_41224625del
CTNNB1	ENST00000645320.1	2346	2514	2568959	2568959	2430321	liver	NS	NS	NS	carcinoma	hepatocellular_carcinoma	NS	NS	n	COSV62709485	COSM14255	170601173	c.102_113del	p.I35_G38del	Deletion - In frame	null	null	38	3:41224614-41224625	+	n	-	null	null	Confirmed somatic variant	27100093	null	surgery - NOS	NS	null	ENSP00000495360.1:p.Ile35_Gly38del	ENST00000645320.1:c.102_113del	3:g.41224614_41224625del
CTNNB1	ENST00000645320.1	2346	2514	NY321	1173753	1085837	liver	NS	NS	NS	carcinoma	hepatocellular_carcinoma	NS	NS	n	COSV62708187	COSM28716	170614986	c.96_107del	p.I35_G38del	Deletion - In frame	het	null	38	3:41224608-41224619	+	n	-	null	null	Confirmed somatic variant	18701503	null	surgery fresh/frozen	NS	null	ENSP00000495360.1:p.Ile35_Gly38del	ENST00000645320.1:c.96_107del	3:g.41224608_41224619del
CTNNB1	ENST00000645320.1	2346	2514	HCC54T	1919214	1806535	liver	NS	NS	NS	carcinoma	NS	NS	NS	y	COSV62709485	COSM14255	170601173	c.102_113del	p.I35_G38del	Deletion - In frame	het	null	38	3:41224614-41224625	+	n	-	null	null	Reported in another cancer sample as somatic	null	323	fresh/frozen - NOS	primary	null	ENSP00000495360.1:p.Ile35_Gly38del	ENST00000645320.1:c.102_113del	3:g.41224614_41224625del
CTNNB1	ENST00000645320.1	2346	2514	1073428	1073428	988682	liver	NS	NS	NS	carcinoma	hepatocellular_carcinoma	NS	NS	n	COSV62709485	COSM14255	170601173	c.102_113del	p.I35_G38del	Deletion - In frame	null	null	38	3:41224614-41224625	+	n	-	null	null	Confirmed somatic variant	17187432	null	surgery fresh/frozen	NS	null	ENSP00000495360.1:p.Ile35_Gly38del	ENST00000645320.1:c.102_113del	3:g.41224614_41224625del
CTNNB1	ENST00000645320.1	2346	2514	CHC305T	2406490	2269381	liver	NS	NS	NS	carcinoma	hepatocellular_carcinoma	NS	NS	n	null	COSM5878491	171785071	c.103_114del12	p.I35_G38del	Deletion - In frame	null	null	null	null	+	null	-	null	null	Confirmed somatic variant	25021421	null	surgery fresh/frozen	NS	null	ENSP00000495360.1:p.Ile35_Gly38del	null	null
CTNNB1	ENST00000645320.1	2346	2514	CHC1208T	2406441	2269332	liver	NS	NS	NS	carcinoma	hepatocellular_carcinoma	NS	NS	n	null	COSM5878491	171785071	c.103_114del12	p.I35_G38del	Deletion - In frame	null	null	null	null	+	null	-	null	null	Confirmed somatic variant	25021421	null	surgery fresh/frozen	NS	null	ENSP00000495360.1:p.Ile35_Gly38del	null	null
CTNNB1	ENST00000645320.1	2346	2514	2874204	2874204	2729020	pancreas	NS	NS	NS	other	solid_pseudopapillary_neoplasm	NS	NS	n	null	COSM9926230	171790697	c.?	p.I35_G38del	Deletion - In frame	null	null	null	null	+	null	-	null	null	Variant of unknown origin	32561076	null	surgery - NOS	NS	null	null	null	null
CTNNB1	ENST00000645320.1	2346	2514	2587162	2587162	2448298	soft_tissue	fibrous_tissue_and_uncertain_origin	pharynx	NS	juvenile_angiofibroma	NS	NS	NS	n	COSV62709485	COSM14255	170601173	c.102_113del	p.I35_G38del	Deletion - In frame	null	null	38	3:41224614-41224625	+	n	-	null	null	Reported in another cancer sample as somatic	26572152	null	surgery - NOS	recurrent	18	ENSP00000495360.1:p.Ile35_Gly38del	ENST00000645320.1:c.102_113del	3:g.41224614_41224625del
CTNNB1	ENST00000645320.1	2346	2514	ada75	2569176	2430538	pituitary	craniopharyngeal_duct	NS	NS	craniopharyngioma	adamantinomatous	NS	NS	n	null	COSM5990122	171783343	c.?	p.I35_L46del	Deletion - In frame	null	null	null	null	+	null	-	null	null	Variant of unknown origin	26927026	null	surgery-fixed	NS	37	null	null	null
CTNNB1	ENST00000645320.1	2346	2514	1042146	1042146	958487	pituitary	craniopharyngeal_duct	NS	NS	craniopharyngioma	adamantinomatous	NS	NS	n	null	COSM22667	171792122	c.(104_188)del(81)	p.I35_L63delinsM	Deletion - In frame	null	null	null	null	+	null	-	null	null	Variant of unknown origin	15891929	null	surgery fresh/frozen	NS	54	null	null	null
CTNNB1	ENST00000645320.1	2346	2514	E13989	878303	797395	liver	NS	NS	NS	carcinoma	hepatocellular_carcinoma	NS	NS	n	COSV62706640	COSM6082	170604322	c.104_109del	p.I35_S37delinsT	Deletion - In frame	null	null	38	3:41224616-41224621	+	n	-	null	null	Confirmed somatic variant	12375019	null	surgery fresh/frozen	primary	null	ENSP00000495360.1:p.Ile35_Ser37delinsThr	ENST00000645320.1:c.104_109del	3:g.41224616_41224621del
CTNNB1	ENST00000645320.1	2346	2514	won-1	870481	789724	liver	NS	NS	NS	carcinoma	hepatocellular_carcinoma	NS	NS	n	COSV62729592	COSM6118	170618469	c.102_122del	p.I35_T41del	Deletion - In frame	null	null	38	3:41224614-41224634	+	n	-	null	null	Confirmed somatic variant	11443619	null	surgery fresh/frozen	primary	54	ENSP00000495360.1:p.Ile35_Thr41del	ENST00000645320.1:c.102_122del	3:g.41224614_41224634del
CTNNB1	ENST00000645320.1	2346	2514	CHC1217T	2569926	2431224	liver	NS	NS	NS	other	adenoma	NS	NS	n	COSV62724272	COSM5990189	177216937	c.102_104del	p.I35del	Deletion - In frame	null	null	38	3:41224614-41224616	+	n	-	null	null	Confirmed somatic variant	24735922	null	surgery fresh/frozen	NS	42	ENSP00000495360.1:p.Ile35del	ENST00000645320.1:c.102_104del	3:g.41224614_41224616del
CTNNB1	ENST00000645320.1	2346	2514	HCC123T	1919182	1806503	liver	NS	NS	NS	carcinoma	NS	NS	NS	y	COSV62725527	COSM1617580	170602503	c.91_96del	p.L31_D32del	Deletion - In frame	het	null	38	3:41224603-41224608	+	n	-	null	null	Variant of unknown origin	null	323	fresh/frozen - NOS	primary	null	ENSP00000495360.1:p.Leu31_Asp32del	ENST00000645320.1:c.91_96del	3:g.41224603_41224608del
CTNNB1	ENST00000645320.1	2346	2514	E7219	876633	795860	liver	NS	NS	NS	other	hepatoblastoma	NS	NS	n	COSV62728403	COSM6074	170617739	c.89_241del	p.L31_D81del	Deletion - In frame	null	null	38	3:41224601-41224753	+	n	-	null	null	Confirmed somatic variant	11309340	null	surgery fresh/frozen	primary	null	ENSP00000495360.1:p.Leu31_Asp81del	ENST00000645320.1:c.89_241del	3:g.41224601_41224753del
CTNNB1	ENST00000645320.1	2346	2514	CHC1915T	2120611	1994847	liver	NS	NS	NS	carcinoma	hepatocellular_carcinoma	NS	NS	y	COSV62702469	COSM3666622	170603829	c.92_106del	p.L31_I35del	Deletion - In frame	null	null	38	3:41224604-41224618	+	n	-	null	null	Confirmed somatic variant	null	381	NS	NS	null	ENSP00000495360.1:p.Leu31_Ile35del	ENST00000645320.1:c.92_106del	3:g.41224604_41224618del
CTNNB1	ENST00000645320.1	2346	2514	A4_5	2266272	2133099	liver	NS	NS	NS	carcinoma	hepatocellular_carcinoma	NS	NS	n	COSV62702469	COSM3666622	170603829	c.92_106del	p.L31_I35del	Deletion - In frame	het	null	38	3:41224604-41224618	+	n	-	null	null	Reported in another cancer sample as somatic	25248380	null	surgery-fixed	NS	60	ENSP00000495360.1:p.Leu31_Ile35del	ENST00000645320.1:c.92_106del	3:g.41224604_41224618del
CTNNB1	ENST00000645320.1	2346	2514	A9_3	2266277	2133099	liver	NS	NS	NS	carcinoma	hepatocellular_carcinoma	NS	NS	n	COSV62702469	COSM3666622	170603829	c.92_106del	p.L31_I35del	Deletion - In frame	het	null	38	3:41224604-41224618	+	n	-	null	null	Reported in another cancer sample as somatic	25248380	null	surgery-fixed	NS	60	ENSP00000495360.1:p.Leu31_Ile35del	ENST00000645320.1:c.92_106del	3:g.41224604_41224618del
CTNNB1	ENST00000645320.1	2346	2514	P-0012068-T01-IM5	2727211	2586032	liver	NS	NS	NS	carcinoma	hepatocellular_carcinoma	NS	NS	n	COSV62693387	COSM6982317	170602166	c.91_99del	p.L31_S33del	Deletion - In frame	het	null	38	3:41224603-41224611	+	n	-	null	null	Confirmed somatic variant	28481359	null	surgery-fixed	primary	null	ENSP00000495360.1:p.Leu31_Ser33del	ENST00000645320.1:c.91_99del	3:g.41224603_41224611del
CTNNB1	ENST00000645320.1	2346	2514	94	2777667	2635803	pituitary	craniopharyngeal_duct	NS	NS	craniopharyngioma	adamantinomatous	NS	NS	n	COSV100845988	COSM7408656	170611180	c.90_98del	p.L31_S33del	Deletion - In frame	null	null	38	3:41224602-41224610	+	n	-	null	null	Variant of unknown origin	28069929	null	surgery-fixed	primary	13	ENSP00000495360.1:p.Leu31_Ser33del	ENST00000645320.1:c.90_98del	3:g.41224602_41224610del
CTNNB1	ENST00000645320.1	2346	2514	HCC-35	878051	797246	liver	NS	NS	NS	carcinoma	hepatocellular_carcinoma	NS	NS	n	COSV62691181	COSM6132	170606317	c.136_141del	p.L46_S47del	Deletion - In frame	null	null	38	3:41224648-41224653	+	n	-	null	null	Confirmed somatic variant	12101426	null	surgery fresh/frozen	primary	null	ENSP00000495360.1:p.Leu46_Ser47del	ENST00000645320.1:c.136_141del	3:g.41224648_41224653del
CTNNB1	ENST00000645320.1	2346	2514	ter-4	873044	792286	liver	NS	NS	NS	carcinoma	NS	NS	NS	n	COSV62713732	COSM6129	170612633	c.133_138del	p.L46_S47del	Deletion - In frame	null	null	38	3:41224645-41224650	+	n	-	null	null	Confirmed somatic variant	10597262	null	NS	primary	26	ENSP00000495360.1:p.Leu46_Ser47del	ENST00000645320.1:c.133_138del	3:g.41224645_41224650del
CTNNB1	ENST00000645320.1	2346	2514	1735157	1735157	1641101	liver	NS	NS	NS	other	nested_stromal_epithelial_tumour	NS	NS	n	COSV62724666	COSM256032	170609523	c.19_174del	p.L7_D58del	Deletion - In frame	hom	null	38	3:41224531-41224686	+	n	-	null	null	Variant of unknown origin	22749188	null	surgery fresh/frozen	NS	16	ENSP00000495360.1:p.Leu7_Asp58del	ENST00000645320.1:c.19_174del	3:g.41224531_41224686del
CTNNB1	ENST00000645320.1	2346	2514	1173859	1173859	1085926	liver	NS	NS	NS	other	hepatoblastoma	NS	NS	n	null	COSM28717	171789728	c.?	p.L7_I140del	Deletion - In frame	null	null	null	null	+	null	-	null	null	Variant of unknown origin	16937357	null	NS	NS	13	null	null	null
CTNNB1	ENST00000645320.1	2346	2514	1076754	1076754	992008	large_intestine	right	NS	NS	carcinoma	adenocarcinoma	NS	NS	n	null	COSM24965	171793116	c.?	p.M1_T42del	Deletion - In frame	null	null	null	null	+	null	-	null	null	Variant of unknown origin	17011185	null	NS	NS	62	null	null	null
CTNNB1	ENST00000645320.1	2346	2514	P-0006287-T01-IM5	2722665	2581486	large_intestine	rectum	NS	NS	carcinoma	adenocarcinoma	NS	NS	n	COSV62720197	COSM6949869	170605889	c.36_419del	p.M12_*140delinsI	Deletion - In frame	het	null	38	3:41224547-41225130	+	n	-	null	null	Confirmed somatic variant	28481359	null	surgery - NOS	metastasis	null	ENSP00000495360.1:p.Met12_Ter140delinsIle	ENST00000645320.1:c.36_419del	3:g.41224547_41225130del
CTNNB1	ENST00000645320.1	2346	2514	HB15	872218	791460	liver	NS	NS	NS	other	hepatoblastoma	NS	NS	n	COSV62727477	COSM6044	170616586	c.40_135del	p.M14_S45del	Deletion - In frame	null	null	38	3:41224552-41224647	+	n	-	null	null	Variant of unknown origin	10698519	null	surgery fresh/frozen	primary	3	ENSP00000495360.1:p.Met14_Ser45del	ENST00000645320.1:c.40_135del	3:g.41224552_41224647del
CTNNB1	ENST00000645320.1	2346	2514	1968691	1968691	1855179	liver	NS	NS	NS	carcinoma	combined_hepatocellular-cholangiocarcinoma	NS	NS	n	null	COSM1651730	171793384	c.?	p.M14_Y142del	Deletion - In frame	null	null	null	null	+	null	-	null	null	Confirmed somatic variant	23830926	null	surgery fresh/frozen	primary	57	null	null	null
CTNNB1	ENST00000645320.1	2346	2514	E7216	876630	795857	liver	NS	NS	NS	other	hepatoblastoma	NS	NS	n	COSV62728981	COSM6040	170618578	c.22_240del	p.M8_A80del	Deletion - In frame	null	null	38	3:41224534-41224752	+	n	-	null	null	Confirmed somatic variant	11309340	null	surgery fresh/frozen	primary	null	ENSP00000495360.1:p.Met8_Ala80del	ENST00000645320.1:c.22_240del	3:g.41224534_41224752del
CTNNB1	ENST00000645320.1	2346	2514	1198285	1198285	1110176	liver	NS	NS	NS	other	hepatoblastoma	NS	NS	n	null	COSM29419	171789315	c.?	p.M8_G50del	Deletion - In frame	null	null	null	null	+	null	-	null	null	Variant of unknown origin	19200579	null	surgery - NOS	primary	1	null	null	null
CTNNB1	ENST00000645320.1	2346	2514	2277243	2277243	2143773	kidney	NS	NS	NS	Wilms_tumour	NS	NS	NS	n	COSV62719002	COSM4422815	170612260	c.1244_1246del	p.N415_V416delinsM	Deletion - In frame	het	null	38	3:41233587-41233589	+	n	-	null	null	Variant of unknown origin	25190313	null	surgery - NOS	NS	2.3	ENSP00000495360.1:p.Asn415_Val416delinsMet	ENST00000645320.1:c.1244_1246del	3:g.41233587_41233589del
CTNNB1	ENST00000645320.1	2346	2514	nhi-11	873175	792417	liver	NS	NS	NS	carcinoma	hepatocellular_carcinoma	NS	NS	n	null	COSM6107	171791588	c.46_399del354	p.P16_K133del	Deletion - In frame	null	null	null	null	+	null	-	null	null	Confirmed somatic variant	10487827	null	NS	primary	50	null	null	null
CTNNB1	ENST00000645320.1	2346	2514	2401029	2401029	2263856	liver	NS	NS	NS	carcinoma	hepatocellular_carcinoma	NS	NS	n	null	COSM5049782	171793296	c.?	p.P16_L156del	Deletion - In frame	null	null	null	null	+	null	-	null	null	Confirmed somatic variant	24736102	null	surgery - NOS	NS	69	null	null	null
CTNNB1	ENST00000645320.1	2346	2514	1442761	1442761	1367046	adrenal_gland	adrenal_gland	NS	NS	adrenal_cortical_carcinoma	NS	NS	NS	n	COSV62688532	COSM51385	170605105	c.131_136del	p.P44_S45del	Deletion - In frame	het	null	38	3:41224643-41224648	+	n	-	null	null	Confirmed somatic variant	19863445	null	surgery fresh/frozen	primary	0.3	ENSP00000495360.1:p.Pro44_Ser45del	ENST00000645320.1:c.131_136del	3:g.41224643_41224648del
CTNNB1	ENST00000645320.1	2346	2514	1442762	1442762	1367047	adrenal_gland	adrenal_gland	NS	NS	adrenal_cortical_carcinoma	NS	NS	NS	n	COSV62688532	COSM51385	170605105	c.131_136del	p.P44_S45del	Deletion - In frame	het	null	38	3:41224643-41224648	+	n	-	null	null	Confirmed somatic variant	19863445	null	surgery fresh/frozen	metastasis	0.3	ENSP00000495360.1:p.Pro44_Ser45del	ENST00000645320.1:c.131_136del	3:g.41224643_41224648del
CTNNB1	ENST00000645320.1	2346	2514	P-0006946-T01-IM5	2723325	2582146	skin	NS	NS	NS	malignant_melanoma	acral_lentiginous	NS	NS	n	COSV62714194	COSM6954883	170611592	c.131_181del	p.P44_S60del	Deletion - In frame	het	null	38	3:41224643-41224693	+	n	-	null	null	Confirmed somatic variant	28481359	null	surgery-fixed	primary	null	ENSP00000495360.1:p.Pro44_Ser60del	ENST00000645320.1:c.131_181del	3:g.41224643_41224693del
CTNNB1	ENST00000645320.1	2346	2514	1063436	1063436	979481	large_intestine	NS	NS	NS	carcinoma	adenocarcinoma	NS	NS	n	COSV62689127	COSM33726	170613328	c.130_132del	p.P44del	Deletion - In frame	null	null	38	3:41224642-41224644	+	n	-	null	null	Confirmed somatic variant	17454753	null	surgery fresh/frozen	NS	null	ENSP00000495360.1:p.Pro44del	ENST00000645320.1:c.130_132del	3:g.41224642_41224644del
CTNNB1	ENST00000645320.1	2346	2514	P-0001092-T01-IM3	2783111	2640894	prostate	NS	NS	NS	carcinoma	adenocarcinoma	NS	NS	n	COSV62729532	COSM6914798	170613514	c.78_95del	p.Q26_D32delinsH	Deletion - In frame	het	null	38	3:41224590-41224607	+	n	-	null	null	Confirmed somatic variant	28825054	null	surgery-fixed	metastasis	52	ENSP00000495360.1:p.Gln26_Asp32delinsHis	ENST00000645320.1:c.78_95del	3:g.41224590_41224607del
CTNNB1	ENST00000645320.1	2346	2514	P-0001092-T01-IM3	2716604	2575425	prostate	NS	NS	NS	carcinoma	adenocarcinoma	NS	NS	n	COSV62729532	COSM6914798	170613514	c.78_95del	p.Q26_D32delinsH	Deletion - In frame	het	null	38	3:41224590-41224607	+	n	-	null	null	Confirmed somatic variant	28481359	null	surgery-fixed	metastasis	null	ENSP00000495360.1:p.Gln26_Asp32delinsHis	ENST00000645320.1:c.78_95del	3:g.41224590_41224607del
CTNNB1	ENST00000645320.1	2346	2514	1492241	1492241	1415399	liver	NS	NS	NS	other	hepatoblastoma	NS	NS	n	null	COSM86007	171790959	c.?	p.Q28_A43del	Deletion - In frame	het	null	null	null	+	null	-	null	null	Variant of unknown origin	21237236	null	surgery fresh/frozen	NS	null	null	null	null
CTNNB1	ENST00000645320.1	2346	2514	P-0009644-T01-IM5	2725537	2584358	liver	NS	NS	NS	carcinoma	hepatocellular_carcinoma	NS	NS	n	COSV62693238	COSM22938	170607812	c.84_95del	p.Q28_D32delinsH	Deletion - In frame	het	null	38	3:41224596-41224607	+	n	-	null	null	Confirmed somatic variant	28481359	null	surgery-fixed	primary	null	ENSP00000495360.1:p.Gln28_Asp32delinsHis	ENST00000645320.1:c.84_95del	3:g.41224596_41224607del
CTNNB1	ENST00000645320.1	2346	2514	881167	2485081	2347781	liver	NS	NS	NS	other	hepatoblastoma	NS	NS	n	COSV62693238	COSM22938	170607812	c.84_95del	p.Q28_D32delinsH	Deletion - In frame	null	null	38	3:41224596-41224607	+	n	-	null	null	Confirmed somatic variant	26822237	null	surgery fresh/frozen	NS	null	ENSP00000495360.1:p.Gln28_Asp32delinsHis	ENST00000645320.1:c.84_95del	3:g.41224596_41224607del
CTNNB1	ENST00000645320.1	2346	2514	1042812	1042812	959153	pancreas	NS	NS	NS	other	solid_pseudopapillary_neoplasm	NS	NS	n	COSV62693238	COSM22938	170607812	c.84_95del	p.Q28_D32delinsH	Deletion - In frame	null	null	38	3:41224596-41224607	+	n	-	null	null	Confirmed somatic variant	16523258	null	surgery-fixed	NS	35	ENSP00000495360.1:p.Gln28_Asp32delinsHis	ENST00000645320.1:c.84_95del	3:g.41224596_41224607del
CTNNB1	ENST00000645320.1	2346	2514	1173862	1173862	1085929	liver	NS	NS	NS	other	hepatoblastoma	NS	NS	n	null	COSM28718	171793751	c.?	p.Q28_I140del	Deletion - In frame	null	null	null	null	+	null	-	null	null	Variant of unknown origin	16937357	null	NS	NS	4	null	null	null
CTNNB1	ENST00000645320.1	2346	2514	koc-18	869285	788528	liver	NS	NS	NS	other	hepatoblastoma	NS	NS	n	COSV62729048	COSM6068	170618627	c.82_183del	p.Q28_Q61del	Deletion - In frame	null	null	38	3:41224594-41224695	+	n	-	null	null	Confirmed somatic variant	9927029	null	surgery fresh/frozen	primary	1	ENSP00000495360.1:p.Gln28_Gln61del	ENST00000645320.1:c.82_183del	3:g.41224594_41224695del
CTNNB1	ENST00000645320.1	2346	2514	E5029	869440	788683	soft_tissue	fibrous_tissue_and_uncertain_origin	pharynx	NS	juvenile_angiofibroma	NS	NS	NS	n	null	COSM6112	171789185	c.(83_119)del(36)	p.Q28_T40delinsP^H	Deletion - In frame	null	null	null	null	+	null	-	null	null	Confirmed somatic variant	11238055	null	surgery-fixed	NS	24	null	null	null
CTNNB1	ENST00000645320.1	2346	2514	HB30	1622813	1540402	liver	NS	NS	NS	other	hepatoblastoma	NS	NS	n	null	COSM144139	171785078	c.?	p.Q4_A80del	Deletion - In frame	null	null	null	null	+	null	-	null	null	Confirmed somatic variant	22183980	null	surgery - NOS	NS	7.2	null	null	null
CTNNB1	ENST00000645320.1	2346	2514	HB8	1622805	1540394	liver	NS	NS	NS	other	hepatoblastoma	NS	NS	n	null	COSM144139	171785078	c.?	p.Q4_A80del	Deletion - In frame	null	null	null	null	+	null	-	null	null	Confirmed somatic variant	22183980	null	surgery - NOS	NS	1.5	null	null	null
CTNNB1	ENST00000645320.1	2346	2514	HB12	1622807	1540396	liver	NS	NS	NS	other	hepatoblastoma	NS	NS	n	null	COSM144140	171791138	c.?	p.Q4_D144del	Deletion - In frame	null	null	null	null	+	null	-	null	null	Confirmed somatic variant	22183980	null	surgery - NOS	NS	1	null	null	null
CTNNB1	ENST00000645320.1	2346	2514	HB39	1622817	1540406	liver	NS	NS	NS	other	hepatoblastoma	NS	NS	n	null	COSM144142	171791038	c.?	p.Q4_Y142del	Deletion - In frame	null	null	null	null	+	null	-	null	null	Confirmed somatic variant	22183980	null	surgery - NOS	NS	6.7	null	null	null
CTNNB1	ENST00000645320.1	2346	2514	E7213	876627	795854	liver	NS	NS	NS	other	hepatoblastoma	NS	NS	n	COSV62706583	COSM6054	170604312	c.68_118del	p.S23_A39del	Deletion - In frame	null	null	38	3:41224580-41224630	+	n	-	null	null	Confirmed somatic variant	11309340	null	surgery fresh/frozen	primary	null	ENSP00000495360.1:p.Ser23_Ala39del	ENST00000645320.1:c.68_118del	3:g.41224580_41224630del
CTNNB1	ENST00000645320.1	2346	2514	ter-5	873045	792287	liver	NS	NS	NS	carcinoma	NS	NS	NS	n	null	COSM6055	171791676	c.?	p.S23_I140del	Deletion - In frame	null	null	null	null	+	null	-	null	null	Confirmed somatic variant	10597262	null	NS	primary	40	null	null	null
CTNNB1	ENST00000645320.1	2346	2514	T-13	867650	786905	pancreas	ampulla_of_Vater	NS	NS	carcinoma	ductal_carcinoma	NS	NS	n	COSV62730940	COSM5986	170616752	c.66_104del	p.S23_I35del	Deletion - In frame	null	null	38	3:41224578-41224616	+	n	-	null	null	Confirmed somatic variant	12071524	null	surgery-fixed	primary	43	ENSP00000495360.1:p.Ser23_Ile35del	ENST00000645320.1:c.66_104del	3:g.41224578_41224616del
CTNNB1	ENST00000645320.1	2346	2514	1286601	1286601	1197880	liver	NS	NS	NS	other	hepatoblastoma	NS	NS	n	null	COSM34200	171784503	c.66_416del351	p.S23_L139del	Deletion - In frame	het	null	null	null	+	null	-	null	null	Confirmed somatic variant	19637320	null	surgery - NOS	primary	5	null	null	null
CTNNB1	ENST00000645320.1	2346	2514	Hep293TT	1286602	1197880	liver	NS	NS	NS	other	hepatoblastoma	NS	NS	n	null	COSM34200	171784503	c.66_416del351	p.S23_L139del	Deletion - In frame	het	null	null	null	+	null	-	null	null	Confirmed somatic variant	19637320	null	cell-line	primary	5	null	null	null
CTNNB1	ENST00000645320.1	2346	2514	P-0001949-T01-IM3	2718263	2577084	large_intestine	rectum	NS	NS	carcinoma	adenocarcinoma	NS	NS	n	COSV62690373	COSM6057	170617203	c.67_99del	p.S23_S33del	Deletion - In frame	het	null	38	3:41224579-41224611	+	n	-	null	null	Confirmed somatic variant	28481359	null	surgery-fixed	metastasis	null	ENSP00000495360.1:p.Ser23_Ser33del	ENST00000645320.1:c.67_99del	3:g.41224579_41224611del
CTNNB1	ENST00000645320.1	2346	2514	1173863	1173863	1085930	liver	NS	NS	NS	other	hepatoblastoma	NS	NS	n	null	COSM28726	171785020	c.?	p.S23_S33del	Deletion - In frame	null	null	null	null	+	null	-	null	null	Variant of unknown origin	16937357	null	NS	NS	1	null	null	null
CTNNB1	ENST00000645320.1	2346	2514	E7202	876616	795843	liver	NS	NS	NS	other	hepatoblastoma	NS	NS	n	COSV62690373	COSM6057	170617203	c.67_99del	p.S23_S33del	Deletion - In frame	null	null	38	3:41224579-41224611	+	n	-	null	null	Confirmed somatic variant	11309340	null	surgery fresh/frozen	primary	null	ENSP00000495360.1:p.Ser23_Ser33del	ENST00000645320.1:c.67_99del	3:g.41224579_41224611del
CTNNB1	ENST00000645320.1	2346	2514	E7201	876615	795842	liver	NS	NS	NS	other	hepatoblastoma	NS	NS	n	COSV62690373	COSM6057	170617203	c.67_99del	p.S23_S33del	Deletion - In frame	null	null	38	3:41224579-41224611	+	n	-	null	null	Confirmed somatic variant	11309340	null	surgery fresh/frozen	primary	null	ENSP00000495360.1:p.Ser23_Ser33del	ENST00000645320.1:c.67_99del	3:g.41224579_41224611del
CTNNB1	ENST00000645320.1	2346	2514	2515544	2515544	2377901	ovary	NS	NS	NS	sex_cord-stromal_tumour	signet_ring_stromal_cell_tumour	NS	NS	n	COSV62715217	COSM5878664	170610623	c.68_97del	p.S23_S33delinsT	Deletion - In frame	het	null	38	3:41224580-41224609	+	n	-	null	null	Confirmed somatic variant	26509912	null	surgery-fixed	NS	79	ENSP00000495360.1:p.Ser23_Ser33delinsThr	ENST00000645320.1:c.68_97del	3:g.41224580_41224609del
CTNNB1	ENST00000645320.1	2346	2514	P-0004123-T01-IM5	2720525	2579346	lung	NS	NS	NS	carcinoma	adenocarcinoma	NS	NS	n	COSV62695916	COSM6933715	177216804	c.97_117del	p.S33_A39del	Deletion - In frame	het	null	38	3:41224609-41224629	+	n	-	null	null	Confirmed somatic variant	28481359	null	surgery-fixed	primary	null	ENSP00000495360.1:p.Ser33_Ala39del	ENST00000645320.1:c.97_117del	3:g.41224609_41224629del
CTNNB1	ENST00000645320.1	2346	2514	1324177	1324177	1234674	soft_tissue	fibrous_tissue_and_uncertain_origin	extra_abdominal_site	NS	desmoid_tumour-fibromatosis	NS	NS	NS	n	null	COSM41641	171785274	c.?	p.S33_G34del	Deletion - In frame	null	null	null	null	+	null	-	null	null	Variant of unknown origin	20197769	null	surgery fresh/frozen	NS	null	null	null	null
CTNNB1	ENST00000645320.1	2346	2514	2786762	2786762	2644185	autonomic_ganglia	sinonasal_and_nasal_cavity	NS	NS	olfactory_neuroblastoma	NS	NS	NS	n	null	COSM6022899	171783654	c.?	p.S33_H36del	Deletion - In frame	null	null	null	null	+	null	-	null	null	Reported in another cancer sample as somatic	29324814	null	surgery-fixed	recurrent	51	null	null	null
CTNNB1	ENST00000645320.1	2346	2514	2591403	2591403	2452363	lung	NS	NS	NS	carcinoma	non_small_cell_carcinoma	NS	NS	n	null	COSM6022899	171783654	c.?	p.S33_H36del	Deletion - In frame	null	null	null	null	+	null	-	null	null	Confirmed somatic variant	27528220	null	NS	recurrent	null	null	null	null
CTNNB1	ENST00000645320.1	2346	2514	E7210	876624	795851	liver	NS	NS	NS	other	hepatoblastoma	NS	NS	n	COSV62728084	COSM6078	170616157	c.97_111del	p.S33_S37del	Deletion - In frame	null	null	38	3:41224609-41224623	+	n	-	null	null	Confirmed somatic variant	11309340	null	surgery fresh/frozen	primary	null	ENSP00000495360.1:p.Ser33_Ser37del	ENST00000645320.1:c.97_111del	3:g.41224609_41224623del
CTNNB1	ENST00000645320.1	2346	2514	HCT-116_4016	1499249	1422127	large_intestine	NS	NS	NS	carcinoma	adenocarcinoma	NS	NS	n	COSV62696974	COSM5010425	170615625	c.97_99del	p.S33del	Deletion - In frame	null	null	38	3:41224609-41224611	+	n	-	null	null	Variant of unknown origin	20925459	null	cell-line	NS	null	ENSP00000495360.1:p.Ser33del	ENST00000645320.1:c.97_99del	3:g.41224609_41224611del
CTNNB1	ENST00000645320.1	2346	2514	E5035	869446	788689	soft_tissue	fibrous_tissue_and_uncertain_origin	pharynx	NS	juvenile_angiofibroma	NS	NS	NS	n	null	COSM6113	171792610	c.(89_116)del(18)	p.S34_A39del	Deletion - In frame	null	null	null	null	+	null	-	null	null	Confirmed somatic variant	11238055	null	surgery-fixed	primary	12	null	null	null
CTNNB1	ENST00000645320.1	2346	2514	HCC221T	1566849	1488656	liver	NS	NS	NS	carcinoma	hepatocellular_carcinoma	NS	NS	n	COSV62725008	COSM131016	170609115	c.110_142del	p.S37_G48delinsC	Deletion - In frame	null	null	38	3:41224622-41224654	+	n	-	null	null	Confirmed somatic variant	21822264	null	surgery fresh/frozen	primary	52	ENSP00000495360.1:p.Ser37_Gly48delinsCys	ENST00000645320.1:c.110_142del	3:g.41224622_41224654del
CTNNB1	ENST00000645320.1	2346	2514	HCC-JP-189-T	2746888	2605591	liver	NS	NS	NS	other	neoplasm	NS	NS	y	COSV62728671	COSM7185127	170611393	c.109_156del	p.S37_P52del	Deletion - In frame	null	null	38	3:41224621-41224668	+	n	-	null	null	Confirmed somatic variant	null	323	NS	primary	58	ENSP00000495360.1:p.Ser37_Pro52del	ENST00000645320.1:c.109_156del	3:g.41224621_41224668del
CTNNB1	ENST00000645320.1	2346	2514	BCB111T	2339855	2204838	liver	NS	NS	NS	carcinoma	hepatocellular_carcinoma	NS	NS	y	COSV62707248	COSM4949824	170616914	c.109_111del	p.S37del	Deletion - In frame	null	null	38	3:41224621-41224623	+	n	-	null	null	Confirmed somatic variant	null	381	NS	primary	66	ENSP00000495360.1:p.Ser37del	ENST00000645320.1:c.109_111del	3:g.41224621_41224623del
CTNNB1	ENST00000645320.1	2346	2514	koc-15	869282	788525	liver	NS	NS	NS	other	hepatoblastoma	NS	NS	n	COSV62730761	COSM6130	170615955	c.133_174del	p.S45_D58del	Deletion - In frame	null	null	38	3:41224645-41224686	+	n	-	null	null	Confirmed somatic variant	9927029	null	surgery fresh/frozen	primary	3	ENSP00000495360.1:p.Ser45_Asp58del	ENST00000645320.1:c.133_174del	3:g.41224645_41224686del
CTNNB1	ENST00000645320.1	2346	2514	1324178	1324178	1234675	soft_tissue	fibrous_tissue_and_uncertain_origin	extra_abdominal_site	NS	desmoid_tumour-fibromatosis	NS	NS	NS	n	null	COSM41642	171785538	c.?	p.S45_E54del	Deletion - In frame	null	null	null	null	+	null	-	null	null	Variant of unknown origin	20197769	null	surgery fresh/frozen	NS	null	null	null	null
CTNNB1	ENST00000645320.1	2346	2514	hsu-29	871798	791040	liver	NS	NS	NS	carcinoma	hepatocellular_carcinoma	NS	NS	n	COSV62728386	COSM5992	170617732	c.133_144del	p.S45_G48del	Deletion - In frame	null	null	38	3:41224645-41224656	+	n	-	null	null	Variant of unknown origin	10980116	null	NS	primary	null	ENSP00000495360.1:p.Ser45_Gly48del	ENST00000645320.1:c.133_144del	3:g.41224645_41224656del
CTNNB1	ENST00000645320.1	2346	2514	2237939	2237939	2105474	adrenal_gland	adrenal_gland	NS	NS	adrenal_cortical_neoplasm	non_functioning	NS	NS	n	null	COSM4173040	171785539	c.?	p.S45_G50del	Deletion - In frame	null	null	null	null	+	null	-	null	null	Variant of unknown origin	24717047	null	surgery fresh/frozen	NS	53	null	null	null
CTNNB1	ENST00000645320.1	2346	2514	TB3501	979098	894826	kidney	NS	NS	NS	Wilms_tumour	NS	NS	NS	n	COSV62731140	COSM17796	170618999	c.133_156del	p.S45_P52del	Deletion - In frame	het	null	38	3:41224645-41224668	+	n	-	null	null	Variant of unknown origin	15579438	null	surgery - NOS	NS	null	ENSP00000495360.1:p.Ser45_Pro52del	ENST00000645320.1:c.133_156del	3:g.41224645_41224668del
CTNNB1	ENST00000645320.1	2346	2514	HCC73T	1919232	1806553	liver	NS	NS	NS	carcinoma	NS	NS	NS	y	COSV62711646	COSM1617582	170606334	c.133_141del	p.S45_S47del	Deletion - In frame	het	null	38	3:41224645-41224653	+	n	-	null	null	Variant of unknown origin	null	323	fresh/frozen - NOS	primary	null	ENSP00000495360.1:p.Ser45_Ser47del	ENST00000645320.1:c.133_141del	3:g.41224645_41224653del
CTNNB1	ENST00000645320.1	2346	2514	1622827	1622827	1540416	adrenal_gland	adrenal_gland	NS	NS	adrenal_cortical_adenoma	NS	NS	NS	n	COSV62696074	COSM28708	170603781	c.134_139del	p.S45_S47delinsC	Deletion - In frame	null	null	38	3:41224646-41224651	+	n	-	null	null	Confirmed somatic variant	21733995	null	surgery fresh/frozen	NS	null	ENSP00000495360.1:p.Ser45_Ser47delinsCys	ENST00000645320.1:c.134_139del	3:g.41224646_41224651del
CTNNB1	ENST00000645320.1	2346	2514	1172637	1172637	1084754	adrenal_gland	adrenal_gland	NS	NS	adrenal_cortical_adenoma	cortisol_producing	NS	NS	n	COSV62696074	COSM28708	170603781	c.134_139del	p.S45_S47delinsC	Deletion - In frame	het	null	38	3:41224646-41224651	+	n	-	null	null	Reported in another cancer sample as somatic	17854394	null	surgery fresh/frozen	NS	59	ENSP00000495360.1:p.Ser45_Ser47delinsCys	ENST00000645320.1:c.134_139del	3:g.41224646_41224651del
CTNNB1	ENST00000645320.1	2346	2514	2372399	2372399	2235192	soft_tissue	fibrous_tissue_and_uncertain_origin	NS	NS	desmoid_tumour-fibromatosis	NS	NS	NS	n	COSV62696074	COSM28708	170603781	c.134_139del	p.S45_S47delinsC	Deletion - In frame	null	null	38	3:41224646-41224651	+	n	-	null	null	Reported in another cancer sample as somatic	25838078	null	surgery-fixed	NS	null	ENSP00000495360.1:p.Ser45_Ser47delinsCys	ENST00000645320.1:c.134_139del	3:g.41224646_41224651del
CTNNB1	ENST00000645320.1	2346	2514	1528580	1528580	1450952	adrenal_gland	adrenal_gland	NS	NS	adrenal_cortical_adenoma	NS	NS	NS	n	null	COSM12628	171781473	c.?	p.S45del	Deletion - In frame	null	null	null	null	+	null	-	null	null	Reported in another cancer sample as somatic	21084400	null	surgery fresh/frozen	NS	null	ENSP00000495360.1:p.Ser45del	null	null
CTNNB1	ENST00000645320.1	2346	2514	2574403	2574403	2435740	adrenal_gland	adrenal_gland	NS	NS	adrenal_cortical_carcinoma	cortisol_and_virilizing_syndrome-producing	NS	NS	n	COSV62688630	COSM6128	170601539	c.133_135del	p.S45del	Deletion - In frame	null	null	38	3:41224645-41224647	+	n	-	null	null	Reported in another cancer sample as somatic	27468715	null	surgery fresh/frozen	NS	69	ENSP00000495360.1:p.Ser45del	ENST00000645320.1:c.133_135del	3:g.41224645_41224647del
CTNNB1	ENST00000645320.1	2346	2514	GYWU_539_2	2771298	2629493	adrenal_gland	adrenal_gland	NS	NS	adrenal_cortical_carcinoma	NS	NS	NS	n	COSV62688630	COSM6128	170601539	c.133_135del	p.S45del	Deletion - In frame	null	null	38	3:41224645-41224647	+	n	-	null	null	Confirmed somatic variant	30113656	null	surgery-fixed	NS	null	ENSP00000495360.1:p.Ser45del	ENST00000645320.1:c.133_135del	3:g.41224645_41224647del
CTNNB1	ENST00000645320.1	2346	2514	1148353	1148353	1060794	adrenal_gland	adrenal_gland	NS	NS	adrenal_cortical_carcinoma	NS	NS	NS	n	null	COSM12628	171781473	c.?	p.S45del	Deletion - In frame	null	null	null	null	+	null	-	null	null	Confirmed somatic variant	16140927	null	surgery-fixed	NS	26	ENSP00000495360.1:p.Ser45del	null	null
CTNNB1	ENST00000645320.1	2346	2514	1466597	1466597	1390444	adrenal_gland	adrenal_gland	NS	NS	adrenal_cortical_carcinoma	NS	NS	NS	n	null	COSM12628	171781473	c.?	p.S45del	Deletion - In frame	null	null	null	null	+	null	-	null	null	Reported in another cancer sample as somatic	20959480	null	NS	NS	null	ENSP00000495360.1:p.Ser45del	null	null
CTNNB1	ENST00000645320.1	2346	2514	2293774	2293774	2159825	adrenal_gland	adrenal_gland	NS	NS	adrenal_cortical_carcinoma	functioning	NS	NS	y	COSV62688630	COSM6128	170601539	c.133_135del	p.S45del	Deletion - In frame	null	null	38	3:41224645-41224647	+	n	-	null	null	Confirmed somatic variant	24747642	null	surgery-fixed	NS	26.1	ENSP00000495360.1:p.Ser45del	ENST00000645320.1:c.133_135del	3:g.41224645_41224647del
CTNNB1	ENST00000645320.1	2346	2514	GYWU_539	2771297	2629493	adrenal_gland	adrenal_gland	NS	NS	adrenal_cortical_carcinoma	NS	NS	NS	n	COSV62688630	COSM6128	170601539	c.133_135del	p.S45del	Deletion - In frame	null	null	38	3:41224645-41224647	+	n	-	null	null	Confirmed somatic variant	30113656	null	surgery-fixed	NS	null	ENSP00000495360.1:p.Ser45del	ENST00000645320.1:c.133_135del	3:g.41224645_41224647del
CTNNB1	ENST00000645320.1	2346	2514	SW13	1622872	1540461	adrenal_gland	adrenal_gland	NS	NS	adrenal_cortical_carcinoma	NS	NS	NS	n	null	COSM12628	171781473	c.?	p.S45del	Deletion - In frame	null	null	null	null	+	null	-	null	null	Confirmed somatic variant	21733995	null	cell-line	NS	null	ENSP00000495360.1:p.Ser45del	null	null
CTNNB1	ENST00000645320.1	2346	2514	GYWU_1234	2771281	2629477	adrenal_gland	adrenal_gland	NS	NS	adrenal_cortical_carcinoma	NS	NS	NS	n	COSV62688630	COSM6128	170601539	c.133_135del	p.S45del	Deletion - In frame	null	null	38	3:41224645-41224647	+	n	-	null	null	Confirmed somatic variant	30113656	null	surgery-fixed	NS	null	ENSP00000495360.1:p.Ser45del	ENST00000645320.1:c.133_135del	3:g.41224645_41224647del
CTNNB1	ENST00000645320.1	2346	2514	1622853	1622853	1540442	adrenal_gland	adrenal_gland	NS	NS	adrenal_cortical_carcinoma	cortisol_and_virilizing_syndrome-producing	NS	NS	n	null	COSM12628	171781473	c.?	p.S45del	Deletion - In frame	null	null	null	null	+	null	-	null	null	Confirmed somatic variant	21733995	null	surgery fresh/frozen	NS	49	ENSP00000495360.1:p.Ser45del	null	null
CTNNB1	ENST00000645320.1	2346	2514	2237953	2237953	2105488	adrenal_gland	adrenal_gland	NS	NS	adrenal_cortical_neoplasm	virilizing_syndrome_producing	NS	NS	n	null	COSM12628	171781473	c.?	p.S45del	Deletion - In frame	null	null	null	null	+	null	-	null	null	Reported in another cancer sample as somatic	24717047	null	surgery fresh/frozen	NS	22	ENSP00000495360.1:p.Ser45del	null	null
CTNNB1	ENST00000645320.1	2346	2514	ES9	1718109	1625571	bone	extraskeletal	NS	NS	Ewings_sarcoma-peripheral_primitive_neuroectodermal_tumour	NS	NS	NS	n	COSV62688630	COSM6128	170601539	c.133_135del	p.S45del	Deletion - In frame	null	null	38	3:41224645-41224647	+	n	-	null	null	Reported in another cancer sample as somatic	22142829	null	surgery - NOS	NS	14	ENSP00000495360.1:p.Ser45del	ENST00000645320.1:c.133_135del	3:g.41224645_41224647del
CTNNB1	ENST00000645320.1	2346	2514	P-0001452-T01-IM3	2717327	2576148	breast	NS	NS	NS	carcinoma	ductal_carcinoma	NS	NS	n	COSV62688630	COSM6128	170601539	c.133_135del	p.S45del	Deletion - In frame	het	null	38	3:41224645-41224647	+	n	-	null	null	Confirmed somatic variant	28481359	null	surgery-fixed	primary	null	ENSP00000495360.1:p.Ser45del	ENST00000645320.1:c.133_135del	3:g.41224645_41224647del
CTNNB1	ENST00000645320.1	2346	2514	P-0001452-T01-IM3	2786883	2644306	breast	NS	NS	NS	carcinoma	ER-positive_carcinoma	NS	NS	n	COSV62688630	COSM6128	170601539	c.133_135del	p.S45del	Deletion - In frame	null	null	38	3:41224645-41224647	+	n	-	null	null	Confirmed somatic variant	30537512	null	surgery-fixed	NS	null	ENSP00000495360.1:p.Ser45del	ENST00000645320.1:c.133_135del	3:g.41224645_41224647del
CTNNB1	ENST00000645320.1	2346	2514	P-0001452-T01-IM3	2829329	2685144	breast	NS	NS	NS	carcinoma	ductal_carcinoma	NS	NS	n	COSV62688630	COSM6128	170601539	c.133_135del	p.S45del	Deletion - In frame	null	null	38	3:41224645-41224647	+	n	-	null	null	Confirmed somatic variant	30205045	null	surgery-fixed	primary	52	ENSP00000495360.1:p.Ser45del	ENST00000645320.1:c.133_135del	3:g.41224645_41224647del
CTNNB1	ENST00000645320.1	2346	2514	1191078	1191078	1102974	endometrium	NS	NS	NS	carcinoma	endometrioid_carcinoma	NS	NS	n	null	COSM12628	171781473	c.?	p.S45del	Deletion - In frame	null	null	null	null	+	null	-	null	null	Reported in another cancer sample as somatic	19085831	null	surgery-fixed	NS	38	ENSP00000495360.1:p.Ser45del	null	null
CTNNB1	ENST00000645320.1	2346	2514	E15805	878426	797518	endometrium	NS	NS	NS	carcinoma	endometrioid_carcinoma	NS	NS	n	COSV62688630	COSM6128	170601539	c.133_135del	p.S45del	Deletion - In frame	null	null	38	3:41224645-41224647	+	n	-	null	null	Reported in another cancer sample as somatic	12015762	null	surgery fresh/frozen	NS	null	ENSP00000495360.1:p.Ser45del	ENST00000645320.1:c.133_135del	3:g.41224645_41224647del
CTNNB1	ENST00000645320.1	2346	2514	1173840	1173840	1085914	kidney	NS	NS	NS	Wilms_tumour	bilateral	NS	NS	n	COSV62688630	COSM6128	170601539	c.133_135del	p.S45del	Deletion - In frame	null	null	38	3:41224645-41224647	+	n	-	null	null	Confirmed somatic variant	17551084	null	surgery - NOS	primary	0.83	ENSP00000495360.1:p.Ser45del	ENST00000645320.1:c.133_135del	3:g.41224645_41224647del
CTNNB1	ENST00000645320.1	2346	2514	978795	978795	894522	kidney	NS	NS	NS	Wilms_tumour	NS	NS	NS	n	COSV62688630	COSM6128	170601539	c.133_135del	p.S45del	Deletion - In frame	het	null	38	3:41224645-41224647	+	n	-	null	null	Confirmed somatic variant	14994125	null	surgery - NOS	NS	null	ENSP00000495360.1:p.Ser45del	ENST00000645320.1:c.133_135del	3:g.41224645_41224647del
CTNNB1	ENST00000645320.1	2346	2514	TB3498	979089	894817	kidney	NS	NS	NS	Wilms_tumour	NS	NS	NS	n	COSV62688630	COSM6128	170601539	c.133_135del	p.S45del	Deletion - In frame	het	null	38	3:41224645-41224647	+	n	-	null	null	Reported in another cancer sample as somatic	15579438	null	surgery - NOS	NS	null	ENSP00000495360.1:p.Ser45del	ENST00000645320.1:c.133_135del	3:g.41224645_41224647del
CTNNB1	ENST00000645320.1	2346	2514	mai-16	872397	791639	kidney	NS	NS	NS	Wilms_tumour	NS	NS	NS	n	COSV62693334	COSM6131	170603583	c.134_136del	p.S45del	Deletion - In frame	null	null	38	3:41224646-41224648	+	n	-	null	null	Confirmed somatic variant	11103785	null	NS	primary	3	ENSP00000495360.1:p.Ser45del	ENST00000645320.1:c.134_136del	3:g.41224646_41224648del
CTNNB1	ENST00000645320.1	2346	2514	E37445	874862	794104	kidney	NS	NS	NS	Wilms_tumour	NS	NS	NS	n	COSV62688630	COSM6128	170601539	c.133_135del	p.S45del	Deletion - In frame	null	null	38	3:41224645-41224647	+	n	-	null	null	Reported in another cancer sample as somatic	12474228	null	surgery fresh/frozen	primary	3	ENSP00000495360.1:p.Ser45del	ENST00000645320.1:c.133_135del	3:g.41224645_41224647del
CTNNB1	ENST00000645320.1	2346	2514	PAJNLS	2678945	2538219	kidney	NS	NS	NS	Wilms_tumour	NS	NS	NS	n	COSV62688630	COSM6128	170601539	c.133_135del	p.S45del	Deletion - In frame	het	null	38	3:41224645-41224647	+	n	-	null	null	Confirmed somatic variant	28825729	null	surgery fresh/frozen	primary	4.3	ENSP00000495360.1:p.Ser45del	ENST00000645320.1:c.133_135del	3:g.41224645_41224647del
CTNNB1	ENST00000645320.1	2346	2514	koe-5	874865	794107	kidney	NS	NS	NS	Wilms_tumour	NS	NS	NS	n	COSV62688630	COSM6128	170601539	c.133_135del	p.S45del	Deletion - In frame	null	null	38	3:41224645-41224647	+	n	-	null	null	Reported in another cancer sample as somatic	12474228	null	surgery fresh/frozen	primary	4	ENSP00000495360.1:p.Ser45del	ENST00000645320.1:c.133_135del	3:g.41224645_41224647del
CTNNB1	ENST00000645320.1	2346	2514	T280	1230609	1142418	kidney	NS	NS	NS	Wilms_tumour	unilateral	NS	NS	n	null	COSM12628	171781473	c.?	p.S45del	Deletion - In frame	hom	null	null	null	+	null	-	null	null	Reported in another cancer sample as somatic	19530245	null	surgery fresh/frozen	NS	null	ENSP00000495360.1:p.Ser45del	null	null
CTNNB1	ENST00000645320.1	2346	2514	PAJMVJ	2678847	2538121	kidney	NS	NS	NS	Wilms_tumour	NS	NS	NS	n	COSV62688630	COSM6128	170601539	c.133_135del	p.S45del	Deletion - In frame	het	null	38	3:41224645-41224647	+	n	-	null	null	Confirmed somatic variant	28825729	null	surgery fresh/frozen	primary	0.6	ENSP00000495360.1:p.Ser45del	ENST00000645320.1:c.133_135del	3:g.41224645_41224647del
CTNNB1	ENST00000645320.1	2346	2514	T271B	1230607	1142416	kidney	NS	NS	NS	Wilms_tumour	bilateral	NS	NS	n	null	COSM12628	171781473	c.?	p.S45del	Deletion - In frame	het	null	null	null	+	null	-	null	null	Reported in another cancer sample as somatic	19530245	null	surgery fresh/frozen	NS	null	ENSP00000495360.1:p.Ser45del	null	null
CTNNB1	ENST00000645320.1	2346	2514	koe-2	873244	792486	kidney	NS	NS	NS	Wilms_tumour	NS	NS	NS	n	COSV62688630	COSM6128	170601539	c.133_135del	p.S45del	Deletion - In frame	null	null	38	3:41224645-41224647	+	n	-	null	null	Reported in another cancer sample as somatic	10463574	null	surgery fresh/frozen	metastasis	4	ENSP00000495360.1:p.Ser45del	ENST00000645320.1:c.133_135del	3:g.41224645_41224647del
CTNNB1	ENST00000645320.1	2346	2514	T163	1230597	1142407	kidney	NS	NS	NS	Wilms_tumour	unilateral	NS	NS	n	null	COSM12628	171781473	c.?	p.S45del	Deletion - In frame	het	null	null	null	+	null	-	null	null	Reported in another cancer sample as somatic	19530245	null	surgery fresh/frozen	NS	null	ENSP00000495360.1:p.Ser45del	null	null
CTNNB1	ENST00000645320.1	2346	2514	mai-12	872393	791635	kidney	NS	NS	NS	Wilms_tumour	NS	NS	NS	n	COSV62688630	COSM6128	170601539	c.133_135del	p.S45del	Deletion - In frame	null	null	38	3:41224645-41224647	+	n	-	null	null	Confirmed somatic variant	11103785	null	NS	primary	5	ENSP00000495360.1:p.Ser45del	ENST00000645320.1:c.133_135del	3:g.41224645_41224647del
CTNNB1	ENST00000645320.1	2346	2514	E37446	874863	794105	kidney	NS	NS	NS	Wilms_tumour	NS	NS	NS	n	COSV62688630	COSM6128	170601539	c.133_135del	p.S45del	Deletion - In frame	null	null	38	3:41224645-41224647	+	n	-	null	null	Reported in another cancer sample as somatic	12474228	null	surgery fresh/frozen	primary	6	ENSP00000495360.1:p.Ser45del	ENST00000645320.1:c.133_135del	3:g.41224645_41224647del
CTNNB1	ENST00000645320.1	2346	2514	E37829	875240	794482	kidney	NS	NS	NS	Wilms_tumour	unilateral	NS	NS	n	COSV62688630	COSM6128	170601539	c.133_135del	p.S45del	Deletion - In frame	null	null	38	3:41224645-41224647	+	n	-	null	null	Confirmed somatic variant	12239584	null	surgery fresh/frozen	NS	0	ENSP00000495360.1:p.Ser45del	ENST00000645320.1:c.133_135del	3:g.41224645_41224647del
CTNNB1	ENST00000645320.1	2346	2514	PAJNWK	2678996	2538270	kidney	NS	NS	NS	Wilms_tumour	NS	NS	NS	n	COSV62693334	COSM6131	170603583	c.134_136del	p.S45del	Deletion - In frame	het	null	38	3:41224646-41224648	+	n	-	null	null	Confirmed somatic variant	28825729	null	surgery fresh/frozen	primary	0.9	ENSP00000495360.1:p.Ser45del	ENST00000645320.1:c.134_136del	3:g.41224646_41224648del
CTNNB1	ENST00000645320.1	2346	2514	mai-13	872394	791636	kidney	NS	NS	NS	Wilms_tumour	NS	NS	NS	n	COSV62688630	COSM6128	170601539	c.133_135del	p.S45del	Deletion - In frame	null	null	38	3:41224645-41224647	+	n	-	null	null	Confirmed somatic variant	11103785	null	NS	primary	0	ENSP00000495360.1:p.Ser45del	ENST00000645320.1:c.133_135del	3:g.41224645_41224647del
CTNNB1	ENST00000645320.1	2346	2514	mai-15	872396	791638	kidney	NS	NS	NS	Wilms_tumour	NS	NS	NS	n	COSV62693334	COSM6131	170603583	c.134_136del	p.S45del	Deletion - In frame	null	null	38	3:41224646-41224648	+	n	-	null	null	Confirmed somatic variant	11103785	null	NS	primary	2	ENSP00000495360.1:p.Ser45del	ENST00000645320.1:c.134_136del	3:g.41224646_41224648del
CTNNB1	ENST00000645320.1	2346	2514	PAJNKD	2678936	2538210	kidney	NS	NS	NS	Wilms_tumour	NS	NS	NS	n	COSV62688630	COSM6128	170601539	c.133_135del	p.S45del	Deletion - In frame	het	null	38	3:41224645-41224647	+	n	-	null	null	Confirmed somatic variant	28825729	null	surgery fresh/frozen	primary	1.7	ENSP00000495360.1:p.Ser45del	ENST00000645320.1:c.133_135del	3:g.41224645_41224647del
CTNNB1	ENST00000645320.1	2346	2514	WS-230	1042674	959015	kidney	NS	NS	NS	Wilms_tumour	NS	NS	NS	n	null	COSM12628	171781473	c.?	p.S45del	Deletion - In frame	het	null	null	null	+	null	-	null	null	Reported in another cancer sample as somatic	16575872	null	surgery - NOS	primary	null	ENSP00000495360.1:p.Ser45del	null	null
CTNNB1	ENST00000645320.1	2346	2514	1045301	1045301	961642	kidney	NS	NS	NS	Wilms_tumour	NS	NS	NS	n	null	COSM12628	171781473	c.?	p.S45del	Deletion - In frame	null	null	null	null	+	null	-	null	null	Reported in another cancer sample as somatic	17204608	null	fresh/frozen - NOS	primary	null	ENSP00000495360.1:p.Ser45del	null	null
CTNNB1	ENST00000645320.1	2346	2514	223202	2485053	2347753	kidney	NS	NS	NS	Wilms_tumour	NS	NS	NS	n	COSV62688630	COSM6128	170601539	c.133_135del	p.S45del	Deletion - In frame	null	null	38	3:41224645-41224647	+	n	-	null	null	Confirmed somatic variant	26822237	null	surgery fresh/frozen	NS	null	ENSP00000495360.1:p.Ser45del	ENST00000645320.1:c.133_135del	3:g.41224645_41224647del
CTNNB1	ENST00000645320.1	2346	2514	1045280	1045280	961621	kidney	NS	NS	NS	Wilms_tumour	NS	NS	NS	n	null	COSM12628	171781473	c.?	p.S45del	Deletion - In frame	null	null	null	null	+	null	-	null	null	Reported in another cancer sample as somatic	17204608	null	fresh/frozen - NOS	primary	null	ENSP00000495360.1:p.Ser45del	null	null
CTNNB1	ENST00000645320.1	2346	2514	1129691	1129691	1042537	kidney	NS	NS	NS	Wilms_tumour	NS	NS	NS	n	COSV62688630	COSM6128	170601539	c.133_135del	p.S45del	Deletion - In frame	null	null	38	3:41224645-41224647	+	n	-	null	null	Confirmed somatic variant	18464243	null	surgery - NOS	NS	0.75	ENSP00000495360.1:p.Ser45del	ENST00000645320.1:c.133_135del	3:g.41224645_41224647del
CTNNB1	ENST00000645320.1	2346	2514	1129688	1129688	1042534	kidney	NS	NS	NS	Wilms_tumour	NS	NS	NS	n	null	COSM12628	171781473	c.?	p.S45del	Deletion - In frame	null	null	null	null	+	null	-	null	null	Confirmed somatic variant	18464243	null	surgery - NOS	NS	0.75	ENSP00000495360.1:p.Ser45del	null	null
CTNNB1	ENST00000645320.1	2346	2514	WT041	2429875	2292778	kidney	NS	NS	NS	Wilms_tumour	NS	NS	NS	y	COSV62688630	COSM6128	170601539	c.133_135del	p.S45del	Deletion - In frame	null	null	38	3:41224645-41224647	+	n	-	null	null	Confirmed somatic variant	25670083	null	fresh/frozen - NOS	NS	1.8	ENSP00000495360.1:p.Ser45del	ENST00000645320.1:c.133_135del	3:g.41224645_41224647del
CTNNB1	ENST00000645320.1	2346	2514	978799	978799	894526	kidney	NS	NS	NS	Wilms_tumour	NS	NS	NS	n	COSV62688630	COSM6128	170601539	c.133_135del	p.S45del	Deletion - In frame	het	null	38	3:41224645-41224647	+	n	-	null	null	Confirmed somatic variant	14994125	null	surgery - NOS	NS	null	ENSP00000495360.1:p.Ser45del	ENST00000645320.1:c.133_135del	3:g.41224645_41224647del
CTNNB1	ENST00000645320.1	2346	2514	1714109	1714109	1621690	kidney	NS	NS	NS	Wilms_tumour	unilateral	NS	NS	n	COSV62688630	COSM6128	170601539	c.133_135del	p.S45del	Deletion - In frame	null	null	38	3:41224645-41224647	+	n	-	null	null	Confirmed somatic variant	22470196	null	surgery - NOS	NS	null	ENSP00000495360.1:p.Ser45del	ENST00000645320.1:c.133_135del	3:g.41224645_41224647del
CTNNB1	ENST00000645320.1	2346	2514	T200	1230599	1142409	kidney	NS	NS	NS	Wilms_tumour	bilateral	NS	NS	n	null	COSM12628	171781473	c.?	p.S45del	Deletion - In frame	het	null	null	null	+	null	-	null	null	Reported in another cancer sample as somatic	19530245	null	surgery fresh/frozen	NS	null	ENSP00000495360.1:p.Ser45del	null	null
CTNNB1	ENST00000645320.1	2346	2514	1173838	1173838	1085914	kidney	NS	NS	NS	Wilms_tumour	bilateral	NS	NS	n	COSV62688630	COSM6128	170601539	c.133_135del	p.S45del	Deletion - In frame	null	null	38	3:41224645-41224647	+	n	-	null	null	Confirmed somatic variant	17551084	null	surgery - NOS	primary	0.83	ENSP00000495360.1:p.Ser45del	ENST00000645320.1:c.133_135del	3:g.41224645_41224647del
CTNNB1	ENST00000645320.1	2346	2514	PAJNXG	2679003	2538277	kidney	NS	NS	NS	Wilms_tumour	NS	NS	NS	n	COSV62688630	COSM6128	170601539	c.133_135del	p.S45del	Deletion - In frame	het	null	38	3:41224645-41224647	+	n	-	null	null	Confirmed somatic variant	28825729	null	surgery fresh/frozen	primary	1.6	ENSP00000495360.1:p.Ser45del	ENST00000645320.1:c.133_135del	3:g.41224645_41224647del
CTNNB1	ENST00000645320.1	2346	2514	1129679	1129679	1042525	kidney	NS	NS	NS	Wilms_tumour	NS	NS	NS	n	null	COSM12628	171781473	c.?	p.S45del	Deletion - In frame	null	null	null	null	+	null	-	null	null	Confirmed somatic variant	18464243	null	surgery - NOS	NS	0.4	ENSP00000495360.1:p.Ser45del	null	null
CTNNB1	ENST00000645320.1	2346	2514	koe-2	874868	794110	kidney	NS	NS	NS	Wilms_tumour	NS	NS	NS	n	COSV62688630	COSM6128	170601539	c.133_135del	p.S45del	Deletion - In frame	null	null	38	3:41224645-41224647	+	n	-	null	null	Reported in another cancer sample as somatic	12474228	null	surgery fresh/frozen	metastasis	4	ENSP00000495360.1:p.Ser45del	ENST00000645320.1:c.133_135del	3:g.41224645_41224647del
CTNNB1	ENST00000645320.1	2346	2514	zcc35	2873545	2728538	kidney	NS	NS	NS	Wilms_tumour	NS	NS	NS	y	COSV62688630	COSM6128	170601539	c.133_135del	p.S45del	Deletion - In frame	null	null	38	3:41224645-41224647	+	n	-	null	null	Confirmed somatic variant	33020650	null	surgery fresh/frozen	recurrent	null	ENSP00000495360.1:p.Ser45del	ENST00000645320.1:c.133_135del	3:g.41224645_41224647del
CTNNB1	ENST00000645320.1	2346	2514	PACFNR	2678609	2537883	kidney	NS	NS	NS	Wilms_tumour	NS	NS	NS	n	COSV62688630	COSM6128	170601539	c.133_135del	p.S45del	Deletion - In frame	het	null	38	3:41224645-41224647	+	n	-	null	null	Confirmed somatic variant	28825729	null	surgery fresh/frozen	primary	3.3	ENSP00000495360.1:p.Ser45del	ENST00000645320.1:c.133_135del	3:g.41224645_41224647del
CTNNB1	ENST00000645320.1	2346	2514	TB3307	979100	894828	kidney	NS	NS	NS	Wilms_tumour	NS	NS	NS	n	COSV62688630	COSM6128	170601539	c.133_135del	p.S45del	Deletion - In frame	het	null	38	3:41224645-41224647	+	n	-	null	null	Reported in another cancer sample as somatic	15579438	null	surgery - NOS	NS	null	ENSP00000495360.1:p.Ser45del	ENST00000645320.1:c.133_135del	3:g.41224645_41224647del
CTNNB1	ENST00000645320.1	2346	2514	1173839	1173839	1085914	kidney	NS	NS	NS	Wilms_tumour	bilateral	NS	NS	n	COSV62688630	COSM6128	170601539	c.133_135del	p.S45del	Deletion - In frame	null	null	38	3:41224645-41224647	+	n	-	null	null	Confirmed somatic variant	17551084	null	surgery - NOS	primary	0.83	ENSP00000495360.1:p.Ser45del	ENST00000645320.1:c.133_135del	3:g.41224645_41224647del
CTNNB1	ENST00000645320.1	2346	2514	koe-1	874867	794109	kidney	NS	NS	NS	Wilms_tumour	NS	NS	NS	n	COSV62688630	COSM6128	170601539	c.133_135del	p.S45del	Deletion - In frame	null	null	38	3:41224645-41224647	+	n	-	null	null	Reported in another cancer sample as somatic	12474228	null	surgery fresh/frozen	recurrent	4	ENSP00000495360.1:p.Ser45del	ENST00000645320.1:c.133_135del	3:g.41224645_41224647del
CTNNB1	ENST00000645320.1	2346	2514	CAAAAJ	2678601	2537875	kidney	NS	NS	NS	Wilms_tumour	NS	NS	NS	n	COSV62688630	COSM6128	170601539	c.133_135del	p.S45del	Deletion - In frame	het	null	38	3:41224645-41224647	+	n	-	null	null	Confirmed somatic variant	28825729	null	surgery fresh/frozen	primary	1.1	ENSP00000495360.1:p.Ser45del	ENST00000645320.1:c.133_135del	3:g.41224645_41224647del
CTNNB1	ENST00000645320.1	2346	2514	koe-7	873249	792491	kidney	NS	NS	NS	Wilms_tumour	NS	NS	NS	n	COSV62688630	COSM6128	170601539	c.133_135del	p.S45del	Deletion - In frame	null	null	38	3:41224645-41224647	+	n	-	null	null	Confirmed somatic variant	10463574	null	surgery fresh/frozen	primary	1	ENSP00000495360.1:p.Ser45del	ENST00000645320.1:c.133_135del	3:g.41224645_41224647del
CTNNB1	ENST00000645320.1	2346	2514	TB3495	979093	894821	kidney	NS	NS	NS	Wilms_tumour	NS	NS	NS	n	COSV62688630	COSM6128	170601539	c.133_135del	p.S45del	Deletion - In frame	het	null	38	3:41224645-41224647	+	n	-	null	null	Reported in another cancer sample as somatic	15579438	null	surgery - NOS	NS	null	ENSP00000495360.1:p.Ser45del	ENST00000645320.1:c.133_135del	3:g.41224645_41224647del
CTNNB1	ENST00000645320.1	2346	2514	PAJLUB	2678730	2538004	kidney	NS	NS	NS	Wilms_tumour	NS	NS	NS	n	COSV62688630	COSM6128	170601539	c.133_135del	p.S45del	Deletion - In frame	het	null	38	3:41224645-41224647	+	n	-	null	null	Confirmed somatic variant	28825729	null	surgery fresh/frozen	primary	3.7	ENSP00000495360.1:p.Ser45del	ENST00000645320.1:c.133_135del	3:g.41224645_41224647del
CTNNB1	ENST00000645320.1	2346	2514	mai-11	872392	791634	kidney	NS	NS	NS	Wilms_tumour	NS	NS	NS	n	COSV62688630	COSM6128	170601539	c.133_135del	p.S45del	Deletion - In frame	null	null	38	3:41224645-41224647	+	n	-	null	null	Confirmed somatic variant	11103785	null	NS	primary	6	ENSP00000495360.1:p.Ser45del	ENST00000645320.1:c.133_135del	3:g.41224645_41224647del
CTNNB1	ENST00000645320.1	2346	2514	1714151	1714151	1621732	kidney	NS	NS	NS	Wilms_tumour	bilateral	NS	NS	n	COSV62688630	COSM6128	170601539	c.133_135del	p.S45del	Deletion - In frame	null	null	38	3:41224645-41224647	+	n	-	null	null	Confirmed somatic variant	22470196	null	surgery - NOS	NS	null	ENSP00000495360.1:p.Ser45del	ENST00000645320.1:c.133_135del	3:g.41224645_41224647del
CTNNB1	ENST00000645320.1	2346	2514	TB3308	979092	894820	kidney	NS	NS	NS	Wilms_tumour	NS	NS	NS	n	COSV62688630	COSM6128	170601539	c.133_135del	p.S45del	Deletion - In frame	het	null	38	3:41224645-41224647	+	n	-	null	null	Reported in another cancer sample as somatic	15579438	null	surgery - NOS	NS	null	ENSP00000495360.1:p.Ser45del	ENST00000645320.1:c.133_135del	3:g.41224645_41224647del
CTNNB1	ENST00000645320.1	2346	2514	2277250	2277250	2143780	kidney	NS	NS	NS	Wilms_tumour	NS	NS	NS	n	COSV62688630	COSM6128	170601539	c.133_135del	p.S45del	Deletion - In frame	het	null	38	3:41224645-41224647	+	n	-	null	null	Confirmed somatic variant	25190313	null	surgery - NOS	NS	2.6	ENSP00000495360.1:p.Ser45del	ENST00000645320.1:c.133_135del	3:g.41224645_41224647del
CTNNB1	ENST00000645320.1	2346	2514	PAJNDC	2678896	2538170	kidney	NS	NS	NS	Wilms_tumour	NS	NS	NS	n	COSV62688630	COSM6128	170601539	c.133_135del	p.S45del	Deletion - In frame	het	null	38	3:41224645-41224647	+	n	-	null	null	Confirmed somatic variant	28825729	null	surgery fresh/frozen	primary	3.5	ENSP00000495360.1:p.Ser45del	ENST00000645320.1:c.133_135del	3:g.41224645_41224647del
CTNNB1	ENST00000645320.1	2346	2514	koe-5	873247	792489	kidney	NS	NS	NS	Wilms_tumour	NS	NS	NS	n	COSV62688630	COSM6128	170601539	c.133_135del	p.S45del	Deletion - In frame	null	null	38	3:41224645-41224647	+	n	-	null	null	Confirmed somatic variant	10463574	null	surgery fresh/frozen	primary	4	ENSP00000495360.1:p.Ser45del	ENST00000645320.1:c.133_135del	3:g.41224645_41224647del
CTNNB1	ENST00000645320.1	2346	2514	WS-31	1042678	959019	kidney	NS	NS	NS	Wilms_tumour	NS	NS	NS	n	null	COSM12628	171781473	c.?	p.S45del	Deletion - In frame	hom	null	null	null	+	null	-	null	null	Reported in another cancer sample as somatic	16575872	null	surgery - NOS	primary	null	ENSP00000495360.1:p.Ser45del	null	null
CTNNB1	ENST00000645320.1	2346	2514	L280	1230610	1142418	kidney	NS	NS	NS	Wilms_tumour	unilateral	NS	NS	n	null	COSM12628	171781473	c.?	p.S45del	Deletion - In frame	hom	null	null	null	+	null	-	null	null	Reported in another cancer sample as somatic	19530245	null	cell-line	NS	null	ENSP00000495360.1:p.Ser45del	null	null
CTNNB1	ENST00000645320.1	2346	2514	1492251	1492251	1415409	kidney	NS	NS	NS	Wilms_tumour	NS	NS	NS	n	COSV62688630	COSM6128	170601539	c.133_135del	p.S45del	Deletion - In frame	het	null	38	3:41224645-41224647	+	n	-	null	null	Reported in another cancer sample as somatic	21237236	null	surgery fresh/frozen	NS	null	ENSP00000495360.1:p.Ser45del	ENST00000645320.1:c.133_135del	3:g.41224645_41224647del
CTNNB1	ENST00000645320.1	2346	2514	koe-7	874864	794106	kidney	NS	NS	NS	Wilms_tumour	NS	NS	NS	n	COSV62688630	COSM6128	170601539	c.133_135del	p.S45del	Deletion - In frame	null	null	38	3:41224645-41224647	+	n	-	null	null	Reported in another cancer sample as somatic	12474228	null	surgery fresh/frozen	primary	1	ENSP00000495360.1:p.Ser45del	ENST00000645320.1:c.133_135del	3:g.41224645_41224647del
CTNNB1	ENST00000645320.1	2346	2514	E37832	875243	794485	kidney	NS	NS	NS	Wilms_tumour	bilateral	NS	NS	n	COSV62688630	COSM6128	170601539	c.133_135del	p.S45del	Deletion - In frame	null	null	38	3:41224645-41224647	+	n	-	null	null	Confirmed somatic variant	12239584	null	surgery fresh/frozen	NS	1	ENSP00000495360.1:p.Ser45del	ENST00000645320.1:c.133_135del	3:g.41224645_41224647del
CTNNB1	ENST00000645320.1	2346	2514	PAJNMD	2678948	2538222	kidney	NS	NS	NS	Wilms_tumour	NS	NS	NS	n	COSV62693334	COSM6131	170603583	c.134_136del	p.S45del	Deletion - In frame	het	null	38	3:41224646-41224648	+	n	-	null	null	Confirmed somatic variant	28825729	null	surgery fresh/frozen	primary	2.6	ENSP00000495360.1:p.Ser45del	ENST00000645320.1:c.134_136del	3:g.41224646_41224648del
CTNNB1	ENST00000645320.1	2346	2514	koe-1	873243	792485	kidney	NS	NS	NS	Wilms_tumour	NS	NS	NS	n	COSV62688630	COSM6128	170601539	c.133_135del	p.S45del	Deletion - In frame	null	null	38	3:41224645-41224647	+	n	-	null	null	Reported in another cancer sample as somatic	10463574	null	surgery fresh/frozen	recurrent	4	ENSP00000495360.1:p.Ser45del	ENST00000645320.1:c.133_135del	3:g.41224645_41224647del
CTNNB1	ENST00000645320.1	2346	2514	PAJNCN	2678891	2538165	kidney	NS	NS	NS	Wilms_tumour	NS	NS	NS	n	COSV62688630	COSM6128	170601539	c.133_135del	p.S45del	Deletion - In frame	het	null	38	3:41224645-41224647	+	n	-	null	null	Confirmed somatic variant	28825729	null	surgery fresh/frozen	primary	4.6	ENSP00000495360.1:p.Ser45del	ENST00000645320.1:c.133_135del	3:g.41224645_41224647del
CTNNB1	ENST00000645320.1	2346	2514	PAEAFZ	2678650	2537924	kidney	NS	NS	NS	Wilms_tumour	NS	NS	NS	n	COSV62688630	COSM6128	170601539	c.133_135del	p.S45del	Deletion - In frame	het	null	38	3:41224645-41224647	+	n	-	null	null	Confirmed somatic variant	28825729	null	surgery fresh/frozen	primary	0.9	ENSP00000495360.1:p.Ser45del	ENST00000645320.1:c.133_135del	3:g.41224645_41224647del
CTNNB1	ENST00000645320.1	2346	2514	Wilms10	2569182	2430543	kidney	NS	NS	NS	Wilms_tumour	NS	NS	NS	n	COSV62688630	COSM6128	170601539	c.133_135del	p.S45del	Deletion - In frame	hom	null	38	3:41224645-41224647	+	n	-	null	null	Reported in another cancer sample as somatic	27213811	null	cell-line	primary	2	ENSP00000495360.1:p.Ser45del	ENST00000645320.1:c.133_135del	3:g.41224645_41224647del
CTNNB1	ENST00000645320.1	2346	2514	T212	1230603	1142413	kidney	NS	NS	NS	Wilms_tumour	unilateral	NS	NS	n	null	COSM12628	171781473	c.?	p.S45del	Deletion - In frame	hom	null	null	null	+	null	-	null	null	Reported in another cancer sample as somatic	19530245	null	surgery fresh/frozen	NS	null	ENSP00000495360.1:p.Ser45del	null	null
CTNNB1	ENST00000645320.1	2346	2514	1045249	1045249	961590	kidney	NS	NS	NS	Wilms_tumour	NS	NS	NS	n	null	COSM12628	171781473	c.?	p.S45del	Deletion - In frame	null	null	null	null	+	null	-	null	null	Reported in another cancer sample as somatic	17204608	null	fresh/frozen - NOS	primary	null	ENSP00000495360.1:p.Ser45del	null	null
CTNNB1	ENST00000645320.1	2346	2514	978800	978800	894527	kidney	NS	NS	NS	Wilms_tumour	NS	NS	NS	n	COSV62688630	COSM6128	170601539	c.133_135del	p.S45del	Deletion - In frame	het	null	38	3:41224645-41224647	+	n	-	null	null	Confirmed somatic variant	14994125	null	surgery - NOS	NS	null	ENSP00000495360.1:p.Ser45del	ENST00000645320.1:c.133_135del	3:g.41224645_41224647del
CTNNB1	ENST00000645320.1	2346	2514	Wilms4	1314020	1224929	kidney	NS	NS	NS	Wilms_tumour	unilateral	NS	NS	n	null	COSM12628	171781473	c.?	p.S45del	Deletion - In frame	het	null	null	null	+	null	-	null	null	Confirmed somatic variant	20106868	null	cell-line	primary	0.9	ENSP00000495360.1:p.Ser45del	null	null
CTNNB1	ENST00000645320.1	2346	2514	PAJNWR	2678997	2538271	kidney	NS	NS	NS	Wilms_tumour	NS	NS	NS	n	COSV62688630	COSM6128	170601539	c.133_135del	p.S45del	Deletion - In frame	het	null	38	3:41224645-41224647	+	n	-	null	null	Confirmed somatic variant	28825729	null	surgery fresh/frozen	primary	2.1	ENSP00000495360.1:p.Ser45del	ENST00000645320.1:c.133_135del	3:g.41224645_41224647del
CTNNB1	ENST00000645320.1	2346	2514	mai-17	872398	791640	kidney	NS	NS	NS	Wilms_tumour	NS	NS	NS	n	COSV62693334	COSM6131	170603583	c.134_136del	p.S45del	Deletion - In frame	null	null	38	3:41224646-41224648	+	n	-	null	null	Confirmed somatic variant	11103785	null	NS	primary	1	ENSP00000495360.1:p.Ser45del	ENST00000645320.1:c.134_136del	3:g.41224646_41224648del
CTNNB1	ENST00000645320.1	2346	2514	PADWHM	2678613	2537887	kidney	NS	NS	NS	Wilms_tumour	NS	NS	NS	n	COSV62688630	COSM6128	170601539	c.133_135del	p.S45del	Deletion - In frame	het	null	38	3:41224645-41224647	+	n	-	null	null	Confirmed somatic variant	28825729	null	surgery fresh/frozen	primary	2	ENSP00000495360.1:p.Ser45del	ENST00000645320.1:c.133_135del	3:g.41224645_41224647del
CTNNB1	ENST00000645320.1	2346	2514	PAJLNJ	2678700	2537974	kidney	NS	NS	NS	Wilms_tumour	NS	NS	NS	n	COSV62688630	COSM6128	170601539	c.133_135del	p.S45del	Deletion - In frame	het	null	38	3:41224645-41224647	+	n	-	null	null	Confirmed somatic variant	28825729	null	surgery fresh/frozen	primary	0.9	ENSP00000495360.1:p.Ser45del	ENST00000645320.1:c.133_135del	3:g.41224645_41224647del
CTNNB1	ENST00000645320.1	2346	2514	1129666	1129666	1042512	kidney	NS	NS	NS	Wilms_tumour	bilateral	NS	NS	n	null	COSM12628	171781473	c.?	p.S45del	Deletion - In frame	null	null	null	null	+	null	-	null	null	Confirmed somatic variant	18464243	null	surgery - NOS	NS	1.2	ENSP00000495360.1:p.Ser45del	null	null
CTNNB1	ENST00000645320.1	2346	2514	WS-246	1042675	959016	kidney	NS	NS	NS	Wilms_tumour	NS	NS	NS	n	null	COSM12628	171781473	c.?	p.S45del	Deletion - In frame	het	null	null	null	+	null	-	null	null	Reported in another cancer sample as somatic	16575872	null	surgery - NOS	primary	null	ENSP00000495360.1:p.Ser45del	null	null
CTNNB1	ENST00000645320.1	2346	2514	PADXRC	2678626	2537900	kidney	NS	NS	NS	Wilms_tumour	NS	NS	NS	n	COSV62688630	COSM6128	170601539	c.133_135del	p.S45del	Deletion - In frame	het	null	38	3:41224645-41224647	+	n	-	null	null	Confirmed somatic variant	28825729	null	surgery fresh/frozen	primary	3.8	ENSP00000495360.1:p.Ser45del	ENST00000645320.1:c.133_135del	3:g.41224645_41224647del
CTNNB1	ENST00000645320.1	2346	2514	PAJLWW	2678747	2538021	kidney	NS	NS	NS	Wilms_tumour	NS	NS	NS	n	COSV62693334	COSM6131	170603583	c.134_136del	p.S45del	Deletion - In frame	het	null	38	3:41224646-41224648	+	n	-	null	null	Confirmed somatic variant	28825729	null	surgery fresh/frozen	primary	5.9	ENSP00000495360.1:p.Ser45del	ENST00000645320.1:c.134_136del	3:g.41224646_41224648del
CTNNB1	ENST00000645320.1	2346	2514	PAJLNJ-d	2679266	2538540	kidney	NS	NS	NS	Wilms_tumour	NS	NS	NS	y	COSV62688630	COSM6128	170601539	c.133_135del	p.S45del	Deletion - In frame	het	null	38	3:41224645-41224647	+	n	-	null	null	Confirmed somatic variant	28825729	null	surgery fresh/frozen	primary	0.9	ENSP00000495360.1:p.Ser45del	ENST00000645320.1:c.133_135del	3:g.41224645_41224647del
CTNNB1	ENST00000645320.1	2346	2514	PADZPL	2678644	2537918	kidney	NS	NS	NS	Wilms_tumour	NS	NS	NS	n	COSV62688630	COSM6128	170601539	c.133_135del	p.S45del	Deletion - In frame	het	null	38	3:41224645-41224647	+	n	-	null	null	Confirmed somatic variant	28825729	null	surgery fresh/frozen	primary	4.7	ENSP00000495360.1:p.Ser45del	ENST00000645320.1:c.133_135del	3:g.41224645_41224647del
CTNNB1	ENST00000645320.1	2346	2514	WS-208	1042679	959020	kidney	NS	NS	NS	Wilms_tumour	NS	NS	NS	n	null	COSM12628	171781473	c.?	p.S45del	Deletion - In frame	het	null	null	null	+	null	-	null	null	Reported in another cancer sample as somatic	16575872	null	surgery - NOS	primary	null	ENSP00000495360.1:p.Ser45del	null	null
CTNNB1	ENST00000645320.1	2346	2514	PALCMK	2679194	2538468	kidney	NS	NS	NS	Wilms_tumour	NS	NS	NS	n	COSV62688630	COSM6128	170601539	c.133_135del	p.S45del	Deletion - In frame	het	null	38	3:41224645-41224647	+	n	-	null	null	Confirmed somatic variant	28825729	null	surgery fresh/frozen	primary	0.9	ENSP00000495360.1:p.Ser45del	ENST00000645320.1:c.133_135del	3:g.41224645_41224647del
CTNNB1	ENST00000645320.1	2346	2514	2619785	2619785	2480248	kidney	NS	NS	NS	Wilms_tumour	NS	NS	NS	n	null	COSM12628	171781473	c.?	p.S45del	Deletion - In frame	null	null	null	null	+	null	-	null	null	Reported in another cancer sample as somatic	27679509	null	surgery fresh/frozen	NS	null	ENSP00000495360.1:p.Ser45del	null	null
CTNNB1	ENST00000645320.1	2346	2514	mai-14	872395	791637	kidney	NS	NS	NS	Wilms_tumour	NS	NS	NS	n	COSV62688630	COSM6128	170601539	c.133_135del	p.S45del	Deletion - In frame	null	null	38	3:41224645-41224647	+	n	-	null	null	Confirmed somatic variant	11103785	null	NS	primary	1	ENSP00000495360.1:p.Ser45del	ENST00000645320.1:c.133_135del	3:g.41224645_41224647del
CTNNB1	ENST00000645320.1	2346	2514	1129692	1129692	1042538	kidney	NS	NS	NS	Wilms_tumour	NS	NS	NS	n	null	COSM12628	171781473	c.?	p.S45del	Deletion - In frame	null	null	null	null	+	null	-	null	null	Confirmed somatic variant	18464243	null	surgery - NOS	NS	1	ENSP00000495360.1:p.Ser45del	null	null
CTNNB1	ENST00000645320.1	2346	2514	978801	978801	894528	kidney	NS	NS	NS	Wilms_tumour	NS	NS	NS	n	COSV62688630	COSM6128	170601539	c.133_135del	p.S45del	Deletion - In frame	het	null	38	3:41224645-41224647	+	n	-	null	null	Confirmed somatic variant	14994125	null	surgery - NOS	NS	null	ENSP00000495360.1:p.Ser45del	ENST00000645320.1:c.133_135del	3:g.41224645_41224647del
CTNNB1	ENST00000645320.1	2346	2514	1129667	1129667	1042513	kidney	NS	NS	NS	Wilms_tumour	NS	NS	NS	n	null	COSM12628	171781473	c.?	p.S45del	Deletion - In frame	null	null	null	null	+	null	-	null	null	Confirmed somatic variant	18464243	null	surgery - NOS	NS	1.2	ENSP00000495360.1:p.Ser45del	null	null
CTNNB1	ENST00000645320.1	2346	2514	T271A	1230606	1142415	kidney	NS	NS	NS	Wilms_tumour	bilateral	NS	NS	n	null	COSM12628	171781473	c.?	p.S45del	Deletion - In frame	het	null	null	null	+	null	-	null	null	Reported in another cancer sample as somatic	19530245	null	surgery fresh/frozen	NS	null	ENSP00000495360.1:p.Ser45del	null	null
CTNNB1	ENST00000645320.1	2346	2514	HCT-116	875847	795074	large_intestine	colon	NS	NS	carcinoma	adenocarcinoma	NS	NS	n	COSV62688630	COSM6128	170601539	c.133_135del	p.S45del	Deletion - In frame	null	null	38	3:41224645-41224647	+	n	-	null	null	Reported in another cancer sample as somatic	9377556	null	cell-line	NS	null	ENSP00000495360.1:p.Ser45del	ENST00000645320.1:c.133_135del	3:g.41224645_41224647del
CTNNB1	ENST00000645320.1	2346	2514	1042768	1042768	959109	large_intestine	colon	NS	NS	carcinoma	adenocarcinoma	NS	NS	n	null	COSM12628	171781473	c.?	p.S45del	Deletion - In frame	het	null	null	null	+	null	-	null	null	Confirmed somatic variant	17101323	null	surgery fresh/frozen	primary	null	ENSP00000495360.1:p.Ser45del	null	null
CTNNB1	ENST00000645320.1	2346	2514	HCT-116	1998442	1883514	large_intestine	colon	NS	NS	carcinoma	NS	NS	NS	y	COSV62688630	COSM6128	170601539	c.133_135del	p.S45del	Deletion - In frame	het	null	38	3:41224645-41224647	+	n	-	null	null	Confirmed somatic variant	23856246	null	cell-line	primary	null	ENSP00000495360.1:p.Ser45del	ENST00000645320.1:c.133_135del	3:g.41224645_41224647del
CTNNB1	ENST00000645320.1	2346	2514	1042769	1042769	959110	large_intestine	colon	NS	NS	carcinoma	adenocarcinoma	NS	NS	n	null	COSM12628	171781473	c.?	p.S45del	Deletion - In frame	het	null	null	null	+	null	-	null	null	Confirmed somatic variant	17101323	null	surgery fresh/frozen	primary	null	ENSP00000495360.1:p.Ser45del	null	null
CTNNB1	ENST00000645320.1	2346	2514	1437	2602474	2463350	large_intestine	right	NS	NS	carcinoma	adenocarcinoma	NS	NS	n	COSV62688630	COSM6128	170601539	c.133_135del	p.S45del	Deletion - In frame	null	null	38	3:41224645-41224647	+	n	-	null	null	Confirmed somatic variant	27121310	null	surgery fresh/frozen	NS	null	ENSP00000495360.1:p.Ser45del	ENST00000645320.1:c.133_135del	3:g.41224645_41224647del
CTNNB1	ENST00000645320.1	2346	2514	HCT-116	873701	792943	large_intestine	NS	NS	NS	carcinoma	adenocarcinoma	NS	NS	n	COSV62688630	COSM6128	170601539	c.133_135del	p.S45del	Deletion - In frame	null	null	38	3:41224645-41224647	+	n	-	null	null	Reported in another cancer sample as somatic	12460462	null	cell-line	NS	null	ENSP00000495360.1:p.Ser45del	ENST00000645320.1:c.133_135del	3:g.41224645_41224647del
CTNNB1	ENST00000645320.1	2346	2514	HCT116	2301978	2167261	large_intestine	NS	NS	NS	carcinoma	adenocarcinoma	NS	NS	y	COSV62688630	COSM6128	170601539	c.133_135del	p.S45del	Deletion - In frame	het	null	38	3:41224645-41224647	+	n	-	null	null	Reported in another cancer sample as somatic	24755471	null	cell-line	NS	null	ENSP00000495360.1:p.Ser45del	ENST00000645320.1:c.133_135del	3:g.41224645_41224647del
CTNNB1	ENST00000645320.1	2346	2514	TCGA-AD-6964-01	1651148	1565935	large_intestine	caecum	NS	NS	carcinoma	adenocarcinoma	NS	NS	y	COSV62688630	COSM6128	170601539	c.133_135del	p.S45del	Deletion - In frame	null	null	38	3:41224645-41224647	+	n	-	null	null	Confirmed somatic variant	null	376	NS	NS	58	ENSP00000495360.1:p.Ser45del	ENST00000645320.1:c.133_135del	3:g.41224645_41224647del
CTNNB1	ENST00000645320.1	2346	2514	HCT-116	870449	789692	large_intestine	NS	NS	NS	carcinoma	adenocarcinoma	NS	NS	n	COSV62693334	COSM6131	170603583	c.134_136del	p.S45del	Deletion - In frame	null	null	38	3:41224646-41224648	+	n	-	null	null	Confirmed somatic variant	9065402	null	cell-line	NS	null	ENSP00000495360.1:p.Ser45del	ENST00000645320.1:c.134_136del	3:g.41224646_41224648del
CTNNB1	ENST00000645320.1	2346	2514	2645174	2645174	2505461	large_intestine	colon	sigmoid	NS	carcinoma	adenocarcinoma	NS	NS	n	null	COSM12628	171781473	c.?	p.S45del	Deletion - In frame	null	null	null	null	+	null	-	null	null	Confirmed somatic variant	26650777	null	surgery-fixed	primary	null	ENSP00000495360.1:p.Ser45del	null	null
CTNNB1	ENST00000645320.1	2346	2514	HCT-116	875296	794538	large_intestine	NS	NS	NS	carcinoma	adenocarcinoma	NS	NS	n	COSV62688630	COSM6128	170601539	c.133_135del	p.S45del	Deletion - In frame	null	null	38	3:41224645-41224647	+	n	-	null	null	Reported in another cancer sample as somatic	15154912	null	cell-line	NS	null	ENSP00000495360.1:p.Ser45del	ENST00000645320.1:c.133_135del	3:g.41224645_41224647del
CTNNB1	ENST00000645320.1	2346	2514	HCT-116	876644	795871	large_intestine	NS	NS	NS	carcinoma	adenocarcinoma	NS	NS	n	COSV62688630	COSM6128	170601539	c.133_135del	p.S45del	Deletion - In frame	null	null	38	3:41224645-41224647	+	n	-	null	null	Reported in another cancer sample as somatic	11920497	null	cell-line	NS	null	ENSP00000495360.1:p.Ser45del	ENST00000645320.1:c.133_135del	3:g.41224645_41224647del
CTNNB1	ENST00000645320.1	2346	2514	LIM2099	2301993	2167276	large_intestine	NS	NS	NS	carcinoma	adenocarcinoma	NS	NS	y	COSV62688630	COSM6128	170601539	c.133_135del	p.S45del	Deletion - In frame	hom	null	38	3:41224645-41224647	+	n	-	null	null	Reported in another cancer sample as somatic	24755471	null	cell-line	NS	null	ENSP00000495360.1:p.Ser45del	ENST00000645320.1:c.133_135del	3:g.41224645_41224647del
CTNNB1	ENST00000645320.1	2346	2514	HCT-116	876706	795921	large_intestine	NS	NS	NS	carcinoma	adenocarcinoma	NS	NS	n	COSV62688630	COSM6128	170601539	c.133_135del	p.S45del	Deletion - In frame	null	null	38	3:41224645-41224647	+	n	-	null	null	Reported in another cancer sample as somatic	9294210	null	cell-line	NS	null	ENSP00000495360.1:p.Ser45del	ENST00000645320.1:c.133_135del	3:g.41224645_41224647del
CTNNB1	ENST00000645320.1	2346	2514	E37979	875350	794592	large_intestine	colon	ascending	NS	carcinoma	adenocarcinoma	NS	NS	n	COSV62688630	COSM6128	170601539	c.133_135del	p.S45del	Deletion - In frame	null	null	38	3:41224645-41224647	+	n	-	null	null	Confirmed somatic variant	12912937	null	surgery fresh/frozen	NS	28	ENSP00000495360.1:p.Ser45del	ENST00000645320.1:c.133_135del	3:g.41224645_41224647del
CTNNB1	ENST00000645320.1	2346	2514	LIM-2099	1238053	1149800	large_intestine	NS	NS	NS	carcinoma	adenocarcinoma	NS	NS	n	COSV62688630	COSM6128	170601539	c.133_135del	p.S45del	Deletion - In frame	hom	null	38	3:41224645-41224647	+	n	-	null	null	Reported in another cancer sample as somatic	19378335	null	cell-line	metastasis	null	ENSP00000495360.1:p.Ser45del	ENST00000645320.1:c.133_135del	3:g.41224645_41224647del
CTNNB1	ENST00000645320.1	2346	2514	HCT-116	875425	794667	large_intestine	colon	NS	NS	carcinoma	adenocarcinoma	NS	NS	n	COSV62688630	COSM6128	170601539	c.133_135del	p.S45del	Deletion - In frame	null	null	38	3:41224645-41224647	+	n	-	null	null	Reported in another cancer sample as somatic	12912937	null	cell-line	NS	null	ENSP00000495360.1:p.Ser45del	ENST00000645320.1:c.133_135del	3:g.41224645_41224647del
CTNNB1	ENST00000645320.1	2346	2514	TCGA-G4-6586-01	1651336	1566123	large_intestine	colon	ascending	NS	carcinoma	adenocarcinoma	NS	NS	y	COSV62688630	COSM6128	170601539	c.133_135del	p.S45del	Deletion - In frame	null	null	38	3:41224645-41224647	+	n	-	null	null	Confirmed somatic variant	null	376	NS	NS	73	ENSP00000495360.1:p.Ser45del	ENST00000645320.1:c.133_135del	3:g.41224645_41224647del
CTNNB1	ENST00000645320.1	2346	2514	Bo1	870172	789415	large_intestine	NS	NS	NS	carcinoma	adenocarcinoma	NS	NS	n	COSV62688630	COSM6128	170601539	c.133_135del	p.S45del	Deletion - In frame	null	null	38	3:41224645-41224647	+	n	-	null	null	Confirmed somatic variant	9591632	null	NS	primary	73	ENSP00000495360.1:p.Ser45del	ENST00000645320.1:c.133_135del	3:g.41224645_41224647del
CTNNB1	ENST00000645320.1	2346	2514	1042770	1042770	959111	large_intestine	colon	NS	NS	carcinoma	adenocarcinoma	NS	NS	n	null	COSM12628	171781473	c.?	p.S45del	Deletion - In frame	het	null	null	null	+	null	-	null	null	Confirmed somatic variant	17101323	null	surgery fresh/frozen	primary	null	ENSP00000495360.1:p.Ser45del	null	null
CTNNB1	ENST00000645320.1	2346	2514	HCT116	869794	789037	large_intestine	NS	NS	NS	carcinoma	adenocarcinoma	NS	NS	n	COSV62688630	COSM6128	170601539	c.133_135del	p.S45del	Deletion - In frame	null	null	38	3:41224645-41224647	+	n	-	null	null	Reported in another cancer sample as somatic	9515795	null	cell-line	primary	null	ENSP00000495360.1:p.Ser45del	ENST00000645320.1:c.133_135del	3:g.41224645_41224647del
CTNNB1	ENST00000645320.1	2346	2514	jen-4	872225	791467	liver	NS	NS	NS	other	hepatoblastoma	NS	NS	n	COSV62688630	COSM6128	170601539	c.133_135del	p.S45del	Deletion - In frame	null	null	38	3:41224645-41224647	+	n	-	null	null	Confirmed somatic variant	10754205	null	NS	primary	1	ENSP00000495360.1:p.Ser45del	ENST00000645320.1:c.133_135del	3:g.41224645_41224647del
CTNNB1	ENST00000645320.1	2346	2514	2432354	2432354	2295257	lung	NS	NS	NS	carcinoma	non_small_cell_carcinoma	NS	NS	n	null	COSM12628	171781473	c.?	p.S45del	Deletion - In frame	null	null	null	null	+	null	-	null	null	Reported in another cancer sample as somatic	26464158	null	surgery - NOS	recurrent	61	ENSP00000495360.1:p.Ser45del	null	null
CTNNB1	ENST00000645320.1	2346	2514	1530260	1530260	1452632	lung	NS	NS	NS	carcinoma	blastoma	NS	NS	n	COSV62688630	COSM6128	170601539	c.133_135del	p.S45del	Deletion - In frame	null	null	38	3:41224645-41224647	+	n	-	null	null	Reported in another cancer sample as somatic	21292787	null	surgery-fixed	primary	null	ENSP00000495360.1:p.Ser45del	ENST00000645320.1:c.133_135del	3:g.41224645_41224647del
CTNNB1	ENST00000645320.1	2346	2514	P-0008324-T01-IM5	2724450	2583271	lung	NS	NS	NS	carcinoma	adenocarcinoma	NS	NS	n	COSV62688630	COSM6128	170601539	c.133_135del	p.S45del	Deletion - In frame	het	null	38	3:41224645-41224647	+	n	-	null	null	Confirmed somatic variant	28481359	null	surgery-fixed	metastasis	null	ENSP00000495360.1:p.Ser45del	ENST00000645320.1:c.133_135del	3:g.41224645_41224647del
CTNNB1	ENST00000645320.1	2346	2514	2432353	2432353	2295256	lung	NS	NS	NS	carcinoma	non_small_cell_carcinoma	NS	NS	n	null	COSM12628	171781473	c.?	p.S45del	Deletion - In frame	null	null	null	null	+	null	-	null	null	Reported in another cancer sample as somatic	26464158	null	surgery - NOS	recurrent	61	ENSP00000495360.1:p.Ser45del	null	null
CTNNB1	ENST00000645320.1	2346	2514	2144805	2144805	2014019	lung	NS	NS	NS	carcinoma	mixed_adenosquamous_carcinoma	NS	NS	n	null	COSM12628	171781473	c.?	p.S45del	Deletion - In frame	null	null	null	null	+	null	-	null	null	Reported in another cancer sample as somatic	24736079	null	surgery-fixed	recurrent	61	ENSP00000495360.1:p.Ser45del	null	null
CTNNB1	ENST00000645320.1	2346	2514	Pat_74_B	2492911	2355525	NS	NS	NS	NS	malignant_melanoma	NS	NS	NS	y	COSV62688630	COSM6128	170601539	c.133_135del	p.S45del	Deletion - In frame	null	null	38	3:41224645-41224647	+	n	-	null	null	Confirmed somatic variant	24265153	null	surgery-fixed	NS	58	ENSP00000495360.1:p.Ser45del	ENST00000645320.1:c.133_135del	3:g.41224645_41224647del
CTNNB1	ENST00000645320.1	2346	2514	Pat_74_A	2492910	2355524	NS	NS	NS	NS	malignant_melanoma	NS	NS	NS	y	COSV62688630	COSM6128	170601539	c.133_135del	p.S45del	Deletion - In frame	null	null	38	3:41224645-41224647	+	n	-	null	null	Confirmed somatic variant	24265153	null	surgery-fixed	NS	58	ENSP00000495360.1:p.Ser45del	ENST00000645320.1:c.133_135del	3:g.41224645_41224647del
CTNNB1	ENST00000645320.1	2346	2514	Hs-766-T	868240	787483	pancreas	NS	NS	NS	carcinoma	ductal_carcinoma	NS	NS	n	null	COSM12628	171781473	c.?	p.S45del	Deletion - In frame	null	null	null	null	+	null	-	null	null	Reported in another cancer sample as somatic	10392898	null	cell-line	NS	null	ENSP00000495360.1:p.Ser45del	null	null
CTNNB1	ENST00000645320.1	2346	2514	Hs-766-T	868240	787483	pancreas	NS	NS	NS	carcinoma	ductal_carcinoma	NS	NS	n	COSV62688630	COSM6128	170601539	c.133_135del	p.S45del	Deletion - In frame	hom	null	38	3:41224645-41224647	+	n	-	null	null	Reported in another cancer sample as somatic	10392898	null	cell-line	NS	null	ENSP00000495360.1:p.Ser45del	ENST00000645320.1:c.133_135del	3:g.41224645_41224647del
CTNNB1	ENST00000645320.1	2346	2514	2218458	2218458	2086469	pleura	NS	NS	NS	pulmonary_blastoma	NS	NS	NS	y	COSV62688630	COSM6128	170601539	c.133_135del	p.S45del	Deletion - In frame	null	null	38	3:41224645-41224647	+	n	-	null	null	Confirmed somatic variant	24675358	null	surgery fresh/frozen	recurrent	null	ENSP00000495360.1:p.Ser45del	ENST00000645320.1:c.133_135del	3:g.41224645_41224647del
CTNNB1	ENST00000645320.1	2346	2514	voe-3	869053	788296	prostate	NS	NS	NS	carcinoma	adenocarcinoma	NS	NS	n	COSV62688630	COSM6128	170601539	c.133_135del	p.S45del	Deletion - In frame	null	null	38	3:41224645-41224647	+	n	-	null	null	Reported in another cancer sample as somatic	9635571	null	surgery fresh/frozen	primary	null	ENSP00000495360.1:p.Ser45del	ENST00000645320.1:c.133_135del	3:g.41224645_41224647del
CTNNB1	ENST00000645320.1	2346	2514	EXTERN_MELA_20140526_039	2839334	2695100	skin	lower_leg	NS	NS	malignant_melanoma	NS	NS	NS	y	COSV62688630	COSM6128	170601539	c.133_135del	p.S45del	Deletion - In frame	null	null	38	3:41224645-41224647	+	n	-	null	null	Confirmed somatic variant	28467829	null	surgery fresh/frozen	metastasis	null	ENSP00000495360.1:p.Ser45del	ENST00000645320.1:c.133_135del	3:g.41224645_41224647del
CTNNB1	ENST00000645320.1	2346	2514	M35	877818	797018	skin	NS	NS	NS	malignant_melanoma	NS	NS	NS	n	COSV62688630	COSM6128	170601539	c.133_135del	p.S45del	Deletion - In frame	null	null	38	3:41224645-41224647	+	n	-	null	null	Confirmed somatic variant	12124804	null	surgery fresh/frozen	metastasis	76	ENSP00000495360.1:p.Ser45del	ENST00000645320.1:c.133_135del	3:g.41224645_41224647del
CTNNB1	ENST00000645320.1	2346	2514	MELA_20517	2760734	2619267	skin	lower_leg	NS	NS	malignant_melanoma	NS	NS	NS	y	COSV62688630	COSM6128	170601539	c.133_135del	p.S45del	Deletion - In frame	null	null	38	3:41224645-41224647	+	n	-	null	null	Confirmed somatic variant	30178487	null	surgery fresh/frozen	metastasis	19	ENSP00000495360.1:p.Ser45del	ENST00000645320.1:c.133_135del	3:g.41224645_41224647del
CTNNB1	ENST00000645320.1	2346	2514	EXTERN_MELA_20140524_049	2839456	2695222	skin	trunk	NS	NS	malignant_melanoma	NS	NS	NS	y	COSV62688630	COSM6128	170601539	c.133_135del	p.S45del	Deletion - In frame	null	null	38	3:41224645-41224647	+	n	-	null	null	Confirmed somatic variant	28467829	null	surgery fresh/frozen	metastasis	null	ENSP00000495360.1:p.Ser45del	ENST00000645320.1:c.133_135del	3:g.41224645_41224647del
CTNNB1	ENST00000645320.1	2346	2514	ESTDAB-095	2163814	2032307	skin	NS	NS	NS	malignant_melanoma	NS	NS	NS	n	COSV62688630	COSM6128	170601539	c.133_135del	p.S45del	Deletion - In frame	null	null	38	3:41224645-41224647	+	n	-	null	null	Reported in another cancer sample as somatic	23851445	null	cell-line	NS	null	ENSP00000495360.1:p.Ser45del	ENST00000645320.1:c.133_135del	3:g.41224645_41224647del
CTNNB1	ENST00000645320.1	2346	2514	MM-127	873569	792811	skin	NS	NS	NS	malignant_melanoma	NS	NS	NS	n	COSV62688630	COSM6128	170601539	c.133_135del	p.S45del	Deletion - In frame	null	null	38	3:41224645-41224647	+	n	-	null	null	Reported in another cancer sample as somatic	11930117	null	cell-line	NS	null	ENSP00000495360.1:p.Ser45del	ENST00000645320.1:c.133_135del	3:g.41224645_41224647del
CTNNB1	ENST00000645320.1	2346	2514	EXTERN_MELA_20140526_092	2839364	2695130	skin	trunk	NS	NS	malignant_melanoma	NS	NS	NS	y	COSV62688630	COSM6128	170601539	c.133_135del	p.S45del	Deletion - In frame	null	null	38	3:41224645-41224647	+	n	-	null	null	Confirmed somatic variant	28467829	null	surgery fresh/frozen	metastasis	null	ENSP00000495360.1:p.Ser45del	ENST00000645320.1:c.133_135del	3:g.41224645_41224647del
CTNNB1	ENST00000645320.1	2346	2514	GCYC_003_T	2747628	2606331	stomach	NS	NS	NS	carcinoma	NS	NS	NS	y	COSV62688630	COSM6128	170601539	c.133_135del	p.S45del	Deletion - In frame	null	null	38	3:41224645-41224647	+	n	-	null	null	Confirmed somatic variant	null	683	NS	primary	null	ENSP00000495360.1:p.Ser45del	ENST00000645320.1:c.133_135del	3:g.41224645_41224647del
CTNNB1	ENST00000645320.1	2346	2514	1550284	1550284	1472389	liver	NS	NS	NS	carcinoma	hepatocellular_carcinoma	NS	NS	n	COSV62718827	COSM100045	170612188	c.114_125del	p.T40_A43del	Deletion - In frame	null	null	38	3:41224626-41224637	+	n	-	null	null	Variant of unknown origin	21457159	null	surgery - NOS	NS	63	ENSP00000495360.1:p.Thr40_Ala43del	ENST00000645320.1:c.114_125del	3:g.41224626_41224637del
CTNNB1	ENST00000645320.1	2346	2514	E41307	864374	783844	liver	NS	NS	NS	carcinoma	hepatocellular_carcinoma	NS	NS	n	COSV62700713	COSM6119	170605823	c.119_139del	p.T40_L46del	Deletion - In frame	null	null	38	3:41224631-41224651	+	n	-	null	null	Variant of unknown origin	15067328	null	surgery-fixed	NS	null	ENSP00000495360.1:p.Thr40_Leu46del	ENST00000645320.1:c.119_139del	3:g.41224631_41224651del
CTNNB1	ENST00000645320.1	2346	2514	PBL008_T	2804344	2661091	pancreas	NS	NS	NS	other	pancreatoblastoma	NS	NS	y	COSV100846196	COSM9115401	170613118	c.122_157del	p.T41_E53delinsK	Deletion - In frame	null	null	38	3:41224634-41224669	+	n	-	null	null	Confirmed somatic variant	29233928	null	surgery fresh/frozen	primary	3	ENSP00000495360.1:p.Thr41_Glu53delinsLys	ENST00000645320.1:c.122_157del	3:g.41224634_41224669del
CTNNB1	ENST00000645320.1	2346	2514	1785244	1785244	1688832	liver	NS	NS	NS	other	adenoma	NS	NS	n	COSV62700114	COSM423306	170610840	c.121_153del	p.T41_N51del	Deletion - In frame	het	null	38	3:41224633-41224665	+	n	-	null	null	Confirmed somatic variant	23046672	null	surgery fresh/frozen	NS	33	ENSP00000495360.1:p.Thr41_Asn51del	ENST00000645320.1:c.121_153del	3:g.41224633_41224665del
CTNNB1	ENST00000645320.1	2346	2514	P-0004518-T01-IM5	2720919	2579740	skin	NS	NS	NS	malignant_melanoma	NS	NS	NS	n	COSV62720183	COSM6936618	170613598	c.121_135del	p.T41_S45del	Deletion - In frame	het	null	38	3:41224633-41224647	+	n	-	null	null	Confirmed somatic variant	28481359	null	surgery - NOS	metastasis	null	ENSP00000495360.1:p.Thr41_Ser45del	ENST00000645320.1:c.121_135del	3:g.41224633_41224647del
CTNNB1	ENST00000645320.1	2346	2514	9	2777593	2635729	pituitary	craniopharyngeal_duct	NS	NS	craniopharyngioma	adamantinomatous	NS	NS	n	COSV62727774	COSM6120	170602807	c.125_145del	p.T42_G48del	Deletion - In frame	null	null	38	3:41224637-41224657	+	n	-	null	null	Variant of unknown origin	28069929	null	surgery-fixed	primary	10	ENSP00000495360.1:p.Thr42_Gly48del	ENST00000645320.1:c.125_145del	3:g.41224637_41224657del
CTNNB1	ENST00000645320.1	2346	2514	E7485	876876	796091	soft_tissue	fibrous_tissue_and_uncertain_origin	breast	NS	desmoid_tumour-fibromatosis	NS	NS	NS	n	COSV62727774	COSM6120	170602807	c.125_145del	p.T42_G48del	Deletion - In frame	null	null	38	3:41224637-41224657	+	n	-	null	null	Variant of unknown origin	11823972	null	surgery-fixed	primary	64	ENSP00000495360.1:p.Thr42_Gly48del	ENST00000645320.1:c.125_145del	3:g.41224637_41224657del
CTNNB1	ENST00000645320.1	2346	2514	PAKGZY	2679079	2538353	kidney	NS	NS	NS	Wilms_tumour	NS	NS	NS	n	COSV62722807	COSM6853546	170607486	c.1920_1931del	p.T641_L644del	Deletion - In frame	het	null	38	3:41236465-41236476	+	n	-	null	null	Confirmed somatic variant	28825729	null	surgery fresh/frozen	primary	2.6	ENSP00000495360.1:p.Thr641_Leu644del	ENST00000645320.1:c.1920_1931del	3:g.41236465_41236476del
CTNNB1	ENST00000645320.1	2346	2514	CHC230T	2406487	2269378	liver	NS	NS	NS	carcinoma	hepatocellular_carcinoma	NS	NS	n	COSV62723840	COSM251359	170606405	c.7_378del	p.TQGLCH*IFSY*IGALLRCH*ASLAEIPLLSSLPAYLSGYLLLHFLLTPPNGLVK*QTSHQQESSLDDCFWSLDAVPFFH*FSE*LLGGSLRD*VFHH*ANPGYHSAFLGCLSDLTLFLKIFQWVISQILFF*IKVTFPIY*C*YCFVFIADLMELDMAMEPDRKAAVSHWQQQSYLDSGIHSGATTTAPSLSGKGNPEEEDVDTSQVLYEWEQGFSQSFTQEQVAGKSIIFHCLTESQNAVLRTKKLVYNSLNKMLW*RKESNSNVTFTI*DSKYLGKC*TVDSEC*INLFQILMDSMQ*LELRGYELLCSLRH*MRACRSHLHSLMLLIPLMSSVW*3delext*?	Deletion - In frame	null	null	38	3:41224075-41225090	+	n	-	null	null	Confirmed somatic variant	25021421	null	surgery fresh/frozen	NS	null	ENSP00000495360.1:p.ThrGlnGlyLeuCysHisTerIlePheSerTyrTerIleGlyAlaLeuLeuArgCysHisTerAlaSerLeuAlaGluIleProLeuLeuSerSerLeuProAlaTyrLeuSerGlyTyrLeuLeuLeuHisPheLeuLeuThrProProAsnGlyLeuValLysTerGlnThrSerHisGlnGlnGluSerSerLeuAspAspCysPheTrpSerLeuAspAlaValProPhePheHisTerPheSerGluTerLeuLeuGlyGlySerLeuArgAspTerValPheHisHisTerAlaAsnProGlyTyrHisSerAlaPheLeuGlyCysLeuSerAspLeuThrLeuPheLeuLysIlePheGlnTrpValIleS…	ENST00000645320.1:c.7_378del	3:g.41224075_41225090del
CTNNB1	ENST00000645320.1	2346	2514	1173875	1173875	1085942	liver	NS	NS	NS	other	hepatoblastoma	NS	NS	n	null	COSM28719	171792825	c.?	p.V22_A80del	Deletion - In frame	null	null	null	null	+	null	-	null	null	Variant of unknown origin	16937357	null	NS	NS	2	null	null	null
CTNNB1	ENST00000645320.1	2346	2514	fuj-5	869599	788842	liver	NS	NS	NS	carcinoma	hepatocellular_carcinoma	NS	NS	n	COSV62714264	COSM6050	170601221	c.65_115del	p.V22_G38del	Deletion - In frame	null	null	38	3:41224577-41224627	+	n	-	null	null	Confirmed somatic variant	11282485	null	surgery-fixed	primary	62	ENSP00000495360.1:p.Val22_Gly38del	ENST00000645320.1:c.65_115del	3:g.41224577_41224627del
CTNNB1	ENST00000645320.1	2346	2514	fuj-6	869600	788843	liver	NS	NS	NS	carcinoma	hepatocellular_carcinoma	NS	NS	n	COSV62714264	COSM6050	170601221	c.65_115del	p.V22_G38del	Deletion - In frame	null	null	38	3:41224577-41224627	+	n	-	null	null	Confirmed somatic variant	11282485	null	surgery-fixed	primary	61	ENSP00000495360.1:p.Val22_Gly38del	ENST00000645320.1:c.65_115del	3:g.41224577_41224627del
CTNNB1	ENST00000645320.1	2346	2514	koc-17	869284	788527	liver	NS	NS	NS	other	hepatoblastoma	NS	NS	n	COSV62714264	COSM6050	170601221	c.65_115del	p.V22_G38del	Deletion - In frame	null	null	38	3:41224577-41224627	+	n	-	null	null	Confirmed somatic variant	9927029	null	surgery fresh/frozen	primary	1	ENSP00000495360.1:p.Val22_Gly38del	ENST00000645320.1:c.65_115del	3:g.41224577_41224627del
CTNNB1	ENST00000645320.1	2346	2514	P-0012728-T01-IM5	2803805	2660556	large_intestine	colon	sigmoid	NS	carcinoma	adenocarcinoma	NS	NS	n	COSV62723584	COSM6052	170601358	c.65_100del	p.V22_S33del	Deletion - In frame	het	null	38	3:41224577-41224612	+	n	-	null	null	Confirmed somatic variant	29316426	null	surgery-fixed	metastasis	61	ENSP00000495360.1:p.Val22_Ser33del	ENST00000645320.1:c.65_100del	3:g.41224577_41224612del
CTNNB1	ENST00000645320.1	2346	2514	E7190	876604	795831	liver	NS	NS	NS	other	hepatoblastoma	NS	NS	n	COSV62723584	COSM6052	170601358	c.65_100del	p.V22_S33del	Deletion - In frame	null	null	38	3:41224577-41224612	+	n	-	null	null	Confirmed somatic variant	11309340	null	surgery fresh/frozen	primary	null	ENSP00000495360.1:p.Val22_Ser33del	ENST00000645320.1:c.65_100del	3:g.41224577_41224612del
CTNNB1	ENST00000645320.1	2346	2514	E7191	876605	795832	liver	NS	NS	NS	other	hepatoblastoma	NS	NS	n	COSV62723584	COSM6052	170601358	c.65_100del	p.V22_S33del	Deletion - In frame	null	null	38	3:41224577-41224612	+	n	-	null	null	Confirmed somatic variant	11309340	null	surgery fresh/frozen	primary	null	ENSP00000495360.1:p.Val22_Ser33del	ENST00000645320.1:c.65_100del	3:g.41224577_41224612del
CTNNB1	ENST00000645320.1	2346	2514	jen-8	872229	791471	liver	NS	NS	NS	other	hepatoblastoma	NS	NS	n	COSV62729223	COSM6053	170605076	c.65_211del	p.V22_S71delinsA	Deletion - In frame	null	null	38	3:41224577-41224723	+	n	-	null	null	Confirmed somatic variant	10754205	null	NS	primary	8	ENSP00000495360.1:p.Val22_Ser71delinsAla	ENST00000645320.1:c.65_211del	3:g.41224577_41224723del
CTNNB1	ENST00000645320.1	2346	2514	CHC432T	2340033	2205016	liver	NS	NS	NS	carcinoma	hepatocellular_carcinoma	NS	NS	y	COSV62694098	COSM4949472	170617925	c.65_193del	p.V22_Y64del	Deletion - In frame	null	null	38	3:41224576-41224704	+	n	-	null	null	Confirmed somatic variant	null	381	NS	primary	70	ENSP00000495360.1:p.Val22_Tyr64del	ENST00000645320.1:c.65_193del	3:g.41224576_41224704del
CTNNB1	ENST00000645320.1	2346	2514	1073432	1073432	988686	liver	NS	NS	NS	carcinoma	hepatocellular_carcinoma	NS	NS	n	COSV62698886	COSM24830	170606639	c.65_193del	p.V22_Y64del	Deletion - In frame	null	null	38	3:41224577-41224705	+	n	-	null	null	Confirmed somatic variant	17187432	null	surgery fresh/frozen	NS	null	ENSP00000495360.1:p.Val22_Tyr64del	ENST00000645320.1:c.65_193del	3:g.41224577_41224705del
CTNNB1	ENST00000645320.1	2346	2514	1173868	1173868	1085935	liver	NS	NS	NS	other	hepatoblastoma	NS	NS	n	null	COSM28723	171785562	c.?	p.W25_A80del	Deletion - In frame	null	null	null	null	+	null	-	null	null	Variant of unknown origin	16937357	null	NS	NS	1	null	null	null
CTNNB1	ENST00000645320.1	2346	2514	1664915	1664915	1578365	kidney	NS	NS	NS	Wilms_tumour	NS	NS	NS	n	null	COSM219113	171789452	c.?	p.W25_D32del	Deletion - In frame	null	null	null	null	+	null	-	null	null	Confirmed somatic variant	22409817	null	surgery - NOS	NS	1.2	ENSP00000495360.1:p.Trp25_Asp32del	null	null
CTNNB1	ENST00000645320.1	2346	2514	1040747	1040747	957307	large_intestine	NS	NS	NS	adenoma	NS	NS	NS	n	COSV62693845	COSM6064	170605730	c.74_97del	p.W25_D32del	Deletion - In frame	null	null	38	3:41224586-41224609	+	n	-	null	null	Reported in another cancer sample as somatic	15647192	null	surgery-fixed	NS	null	ENSP00000495360.1:p.Trp25_Asp32del	ENST00000645320.1:c.74_97del	3:g.41224586_41224609del
CTNNB1	ENST00000645320.1	2346	2514	P-0000763-T01-IM3	2715940	2574761	large_intestine	colon	sigmoid	NS	carcinoma	adenocarcinoma	NS	NS	n	COSV62693845	COSM6064	170605730	c.74_97del	p.W25_D32del	Deletion - In frame	het	null	38	3:41224586-41224609	+	n	-	null	null	Confirmed somatic variant	28481359	null	surgery-fixed	metastasis	null	ENSP00000495360.1:p.Trp25_Asp32del	ENST00000645320.1:c.74_97del	3:g.41224586_41224609del
CTNNB1	ENST00000645320.1	2346	2514	E7204	876618	795845	liver	NS	NS	NS	other	hepatoblastoma	NS	NS	n	COSV62693845	COSM6064	170605730	c.74_97del	p.W25_D32del	Deletion - In frame	hom	null	38	3:41224586-41224609	+	n	-	null	null	Confirmed somatic variant	11309340	null	surgery fresh/frozen	primary	null	ENSP00000495360.1:p.Trp25_Asp32del	ENST00000645320.1:c.74_97del	3:g.41224586_41224609del
CTNNB1	ENST00000645320.1	2346	2514	HB11	872214	791456	liver	NS	NS	NS	other	hepatoblastoma	NS	NS	n	COSV62693845	COSM6064	170605730	c.74_97del	p.W25_D32del	Deletion - In frame	hom	null	38	3:41224586-41224609	+	n	-	null	null	Reported in another cancer sample as somatic	10698519	null	NS	NS	2	ENSP00000495360.1:p.Trp25_Asp32del	ENST00000645320.1:c.74_97del	3:g.41224586_41224609del
CTNNB1	ENST00000645320.1	2346	2514	koc-14	869281	788524	liver	NS	NS	NS	other	hepatoblastoma	NS	NS	n	COSV62693845	COSM6064	170605730	c.74_97del	p.W25_D32del	Deletion - In frame	hom	null	38	3:41224586-41224609	+	n	-	null	null	Confirmed somatic variant	9927029	null	surgery fresh/frozen	primary	1	ENSP00000495360.1:p.Trp25_Asp32del	ENST00000645320.1:c.74_97del	3:g.41224586_41224609del
CTNNB1	ENST00000645320.1	2346	2514	E7150	876564	795791	liver	NS	NS	NS	other	hepatoblastoma	NS	NS	n	COSV62693845	COSM6064	170605730	c.74_97del	p.W25_D32del	Deletion - In frame	hom	null	38	3:41224586-41224609	+	n	-	null	null	Reported in another cancer sample as somatic	11666046	null	surgery fresh/frozen	primary	2	ENSP00000495360.1:p.Trp25_Asp32del	ENST00000645320.1:c.74_97del	3:g.41224586_41224609del
CTNNB1	ENST00000645320.1	2346	2514	2080975	2080975	1959518	pituitary	craniopharyngeal_duct	NS	NS	craniopharyngioma	adamantinomatous	NS	NS	n	null	COSM219113	171789452	c.?	p.W25_D32del	Deletion - In frame	null	null	null	null	+	null	-	null	null	Reported in another cancer sample as somatic	24413733	null	surgery - NOS	primary	16	ENSP00000495360.1:p.Trp25_Asp32del	null	null
CTNNB1	ENST00000645320.1	2346	2514	1076755	1076755	992009	large_intestine	left	NS	NS	carcinoma	adenocarcinoma	NS	NS	n	null	COSM24966	171791784	c.?	p.W25_H36del	Deletion - In frame	null	null	null	null	+	null	-	null	null	Variant of unknown origin	17011185	null	NS	NS	73	null	null	null
CTNNB1	ENST00000645320.1	2346	2514	1198295	1198295	1110186	liver	NS	NS	NS	other	hepatoblastoma	NS	NS	n	null	COSM24966	171791784	c.?	p.W25_H36del	Deletion - In frame	null	null	null	null	+	null	-	null	null	Variant of unknown origin	19200579	null	surgery - NOS	primary	2	null	null	null
CTNNB1	ENST00000645320.1	2346	2514	P-0002493-T01-IM3	2718765	2577586	liver	NS	NS	NS	other	hepatoblastoma	NS	NS	n	COSV62725692	COSM6922902	170614444	c.72_107del	p.W25_H36del	Deletion - In frame	het	null	38	3:41224584-41224619	+	n	-	null	null	Confirmed somatic variant	28481359	null	surgery-fixed	metastasis	null	ENSP00000495360.1:p.Trp25_His36del	ENST00000645320.1:c.72_107del	3:g.41224584_41224619del
CTNNB1	ENST00000645320.1	2346	2514	HepG2	869169	788412	liver	NS	NS	NS	carcinoma	hepatocellular_carcinoma	NS	NS	n	null	COSM12636	171794134	c.?	p.W25_I140del	Deletion - In frame	null	null	null	null	+	null	-	null	null	Variant of unknown origin	9671767	null	cell-line	primary	null	null	null	null
CTNNB1	ENST00000645320.1	2346	2514	E7214	876628	795855	liver	NS	NS	NS	other	hepatoblastoma	NS	NS	n	COSV62730169	COSM6061	170618528	c.73_105del	p.W25_I35del	Deletion - In frame	null	null	38	3:41224585-41224617	+	n	-	null	null	Confirmed somatic variant	11309340	null	surgery fresh/frozen	primary	null	ENSP00000495360.1:p.Trp25_Ile35del	ENST00000645320.1:c.73_105del	3:g.41224585_41224617del
CTNNB1	ENST00000645320.1	2346	2514	leg-21	868076	787331	liver	NS	NS	NS	carcinoma	hepatocellular_carcinoma	NS	NS	n	COSV62728588	COSM6067	170616246	c.73_99del	p.W25_S33del	Deletion - In frame	null	null	38	3:41224585-41224611	+	n	-	null	null	Confirmed somatic variant	11375957	null	surgery fresh/frozen	primary	null	ENSP00000495360.1:p.Trp25_Ser33del	ENST00000645320.1:c.73_99del	3:g.41224585_41224611del
CTNNB1	ENST00000645320.1	2346	2514	P-0005957-T01-IM5	2722340	2581161	adrenal_gland	adrenal_gland	NS	NS	adrenal_cortical_carcinoma	NS	NS	NS	n	COSV62705790	COSM6076	170605969	c.88_99del	p.Y30_S33del	Deletion - In frame	het	null	38	3:41224600-41224611	+	n	-	null	null	Confirmed somatic variant	28481359	null	surgery - NOS	metastasis	null	ENSP00000495360.1:p.Tyr30_Ser33del	ENST00000645320.1:c.88_99del	3:g.41224600_41224611del
CTNNB1	ENST00000645320.1	2346	2514	1127604	1127604	1040458	liver	NS	NS	NS	carcinoma	hepatocellular_carcinoma	NS	NS	n	COSV62705790	COSM6076	170605969	c.88_99del	p.Y30_S33del	Deletion - In frame	null	null	38	3:41224600-41224611	+	n	-	null	null	Reported in another cancer sample as somatic	18467159	null	surgery fresh/frozen	primary	null	ENSP00000495360.1:p.Tyr30_Ser33del	ENST00000645320.1:c.88_99del	3:g.41224600_41224611del
CTNNB1	ENST00000645320.1	2346	2514	E7211	876625	795852	liver	NS	NS	NS	other	hepatoblastoma	NS	NS	n	COSV62705790	COSM6076	170605969	c.88_99del	p.Y30_S33del	Deletion - In frame	null	null	38	3:41224600-41224611	+	n	-	null	null	Confirmed somatic variant	11309340	null	surgery fresh/frozen	primary	null	ENSP00000495360.1:p.Tyr30_Ser33del	ENST00000645320.1:c.88_99del	3:g.41224600_41224611del
CTNNB1	ENST00000645320.1	2346	2514	2808157	2808157	2664840	testis	NS	NS	NS	sex_cord-stromal_tumour	signet_ring_stromal_cell_tumour	NS	NS	n	COSV62705790	COSM6076	170605969	c.88_99del	p.Y30_S33del	Deletion - In frame	null	null	38	3:41224600-41224611	+	n	-	null	null	Reported in another cancer sample as somatic	28739499	null	fixed - NOS	primary	null	ENSP00000495360.1:p.Tyr30_Ser33del	ENST00000645320.1:c.88_99del	3:g.41224600_41224611del
CTNNB1	ENST00000645320.1	2346	2514	E7192	876606	795833	liver	NS	NS	NS	other	hepatoblastoma	NS	NS	n	COSV62713831	COSM6073	177216900	c.88_111del	p.Y30_S37del	Deletion - In frame	null	null	38	3:41224600-41224623	+	n	-	null	null	Confirmed somatic variant	11309340	null	surgery fresh/frozen	primary	null	ENSP00000495360.1:p.Tyr30_Ser37del	ENST00000645320.1:c.88_111del	3:g.41224600_41224623del
CTNNB1	ENST00000645320.1	2346	2514	T67	871476	790718	liver	NS	NS	NS	carcinoma	hepatocellular_carcinoma	NS	NS	n	COSV62728382	COSM5991	170617729	c.88_120del	p.Y30_T40del	Deletion - In frame	null	null	38	3:41224600-41224632	+	n	-	null	null	Confirmed somatic variant	10700176	null	surgery fresh/frozen	primary	null	ENSP00000495360.1:p.Tyr30_Thr40del	ENST00000645320.1:c.88_120del	3:g.41224600_41224632del
CTNNB1	ENST00000645320.1	2346	2514	5	2777589	2635725	pituitary	craniopharyngeal_duct	NS	NS	craniopharyngioma	adamantinomatous	NS	NS	n	null	COSM7408658	171792133	c.?	p.D32fs*?	Frameshift	null	null	null	null	+	null	-	null	null	Variant of unknown origin	28069929	null	surgery-fixed	primary	8	null	null	null
CTNNB1	ENST00000645320.1	2346	2514	2759095	2759095	2617645	large_intestine	colon	NS	NS	carcinoma	adenocarcinoma	NS	NS	n	null	COSM7339044	171792994	c.?	p.L7fs*8	Frameshift	null	null	null	null	+	null	-	null	null	Variant of unknown origin	27566247	null	surgery-fixed	NS	null	null	null	null
CTNNB1	ENST00000645320.1	2346	2514	2822104	2822104	2677964	large_intestine	NS	NS	NS	carcinoma	adenocarcinoma	NS	NS	n	null	COSM7339044	171792994	c.?	p.L7fs*8	Frameshift	null	null	null	null	+	null	-	null	null	Variant of unknown origin	26373574	null	fixed - NOS	NS	null	null	null	null
CTNNB1	ENST00000645320.1	2346	2514	P-0002492-T01-IM3	2718764	2577585	adrenal_gland	adrenal_gland	NS	NS	adrenal_cortical_carcinoma	NS	NS	NS	n	COSV62727962	COSM6922899	170610799	c.60_61insT	p.A21Cfs*3	Insertion - Frameshift	het	null	38	3:41224572-41224573	+	n	-	null	null	Confirmed somatic variant	28481359	null	surgery-fixed	primary	null	ENSP00000495360.1:p.Ala21CysfsTer3	ENST00000645320.1:c.60_61insT	3:g.41224572_41224573insT
CTNNB1	ENST00000645320.1	2346	2514	141	2748113	2606816	stomach	NS	NS	NS	carcinoma	NS	NS	NS	y	COSV100846578	COSM8549602	170609322	c.219dup	p.F74Lfs*8	Insertion - Frameshift	null	null	38	3:41224731-41224732	+	n	-	null	null	Confirmed somatic variant	null	683	NS	primary	null	ENSP00000495360.1:p.Phe74LeufsTer8	ENST00000645320.1:c.219dup	3:g.41224731dup
CTNNB1	ENST00000645320.1	2346	2514	88	2748060	2606763	stomach	NS	NS	NS	carcinoma	NS	NS	NS	y	COSV100846253	COSM8521391	170616742	c.2097_2098insTATT	p.I700Yfs*15	Insertion - Frameshift	null	null	38	3:41238036-41238037	+	n	-	null	null	Confirmed somatic variant	null	683	NS	primary	null	ENSP00000495360.1:p.Ile700TyrfsTer15	ENST00000645320.1:c.2097_2098insTATT	3:g.41238036_41238037insTATT
CTNNB1	ENST00000645320.1	2346	2514	P38_CTC	2684416	2543469	large_intestine	colon	descending	NS	carcinoma	adenocarcinoma	NS	NS	n	COSV62716234	COSM6854332	170601143	c.1005dup	p.L336Tfs*17	Insertion - Frameshift	null	null	38	3:41227276-41227277	+	n	-	null	null	Confirmed somatic variant	28978093	null	circulating tumour	NS	53	ENSP00000495360.1:p.Leu336ThrfsTer17	ENST00000645320.1:c.1005dup	3:g.41227276dup
CTNNB1	ENST00000645320.1	2346	2514	P38_TUT	2684417	2543469	large_intestine	colon	descending	NS	carcinoma	adenocarcinoma	NS	NS	n	COSV62716234	COSM6854332	170601143	c.1005dup	p.L336Tfs*17	Insertion - Frameshift	null	null	38	3:41227276-41227277	+	n	-	null	null	Confirmed somatic variant	28978093	null	surgery fresh/frozen	NS	53	ENSP00000495360.1:p.Leu336ThrfsTer17	ENST00000645320.1:c.1005dup	3:g.41227276dup
CTNNB1	ENST00000645320.1	2346	2514	SDC7	2564876	2426270	salivary_gland	NS	NS	NS	carcinoma	salivary_duct_carcinoma	NS	NS	y	COSV62697578	COSM5988211	170603928	c.2dup	p.M1?	Insertion - Frameshift	null	null	38	3:41224070-41224071	+	n	-	null	null	Confirmed somatic variant	27103403	null	surgery fresh/frozen	recurrent	null	ENSP00000495360.1:p.Met1?	ENST00000645320.1:c.2dup	3:g.41224070dup
CTNNB1	ENST00000645320.1	2346	2514	2701169	2701169	2560073	upper_aerodigestive_tract	pharynx	nasopharynx	NS	carcinoma	squamous_cell_carcinoma	NS	NS	n	COSV62720147	COSM6908585	170613595	c.1697dup	p.M566Ifs*6	Insertion - Frameshift	het	null	38	3:41235737-41235738	+	n	-	null	null	Variant of unknown origin	28581676	null	surgery-fixed	NS	73	ENSP00000495360.1:p.Met566IlefsTer6	ENST00000645320.1:c.1697dup	3:g.41235737dup
CTNNB1	ENST00000645320.1	2346	2514	P-0003895-T01-IM5	2720387	2579208	pleura	NS	NS	NS	mesothelioma	epithelial	NS	NS	n	COSV62708997	COSM6932288	170618261	c.137dup	p.S47Efs*3	Insertion - Frameshift	het	null	38	3:41224649-41224650	+	n	-	null	null	Confirmed somatic variant	28481359	null	surgery-fixed	primary	null	ENSP00000495360.1:p.Ser47GlufsTer3	ENST00000645320.1:c.137dup	3:g.41224649dup
CTNNB1	ENST00000645320.1	2346	2514	899240	899240	816852	small_intestine	ileum	NS	NS	carcinoma	adenocarcinoma	NS	NS	n	null	COSM12368	171792270	c.64_65ins247	p.V22fs	Insertion - Frameshift	null	null	null	null	+	null	-	null	null	Variant of unknown origin	15513360	null	surgery-fixed	NS	83	null	null	null
CTNNB1	ENST00000645320.1	2346	2514	P-0004348-T01-IM5	2720755	2579576	skin	NS	NS	NS	malignant_melanoma	NS	NS	NS	n	COSV62692736	COSM6934931	170610554	c.90_93del	p.Y30*	Insertion - Frameshift	het	null	38	3:41224602-41224605	+	n	-	null	null	Confirmed somatic variant	28481359	null	surgery-fixed	metastasis	null	ENSP00000495360.1:p.Tyr30Ter	ENST00000645320.1:c.90_93del	3:g.41224602_41224605del
CTNNB1	ENST00000645320.1	2346	2514	CHC051T	2406499	2269390	liver	NS	NS	NS	carcinoma	hepatocellular_carcinoma	NS	NS	n	COSV62697538	COSM251368	170610463	c.126_131dup	p.A43_P44dup	Insertion - In frame	null	null	38	3:41224643-41224644	+	n	-	null	null	Confirmed somatic variant	25021421	null	surgery fresh/frozen	NS	null	ENSP00000495360.1:p.Ala43_Pro44dup	ENST00000645320.1:c.126_131dup	3:g.41224638_41224643dup
CTNNB1	ENST00000645320.1	2346	2514	P-0004876-T02-IM5	2721280	2580101	liver	NS	NS	NS	carcinoma	hepatocellular_carcinoma	NS	NS	n	COSV62696351	COSM6957896	170613155	c.127_132dup	p.A43_P44dup	Insertion - In frame	het	null	38	3:41224644-41224645	+	n	-	null	null	Confirmed somatic variant	28481359	null	fixed - NOS	primary	null	ENSP00000495360.1:p.Ala43_Pro44dup	ENST00000645320.1:c.127_132dup	3:g.41224639_41224644dup
CTNNB1	ENST00000645320.1	2346	2514	P-0008659-T01-IM5	2724723	2583544	skin	NS	NS	NS	malignant_melanoma	NS	NS	NS	n	COSV62707752	COSM6964127	170616615	c.1839_1841dup	p.A615dup	Insertion - In frame	het	null	38	3:41236386-41236387	+	n	-	null	null	Confirmed somatic variant	28481359	null	surgery-fixed	metastasis	null	ENSP00000495360.1:p.Ala615dup	ENST00000645320.1:c.1839_1841dup	3:g.41236384_41236386dup
CTNNB1	ENST00000645320.1	2346	2514	1148339	1148339	1060780	adrenal_gland	adrenal_gland	NS	NS	adrenal_cortical_adenoma	NS	NS	NS	n	null	COSM27669	171785126	c.96_97ins?	p.D32_S33insS	Insertion - In frame	null	null	null	null	+	null	-	null	null	Confirmed somatic variant	16140927	null	surgery-fixed	NS	61	null	null	null
CTNNB1	ENST00000645320.1	2346	2514	2795253	2795253	2652099	large_intestine	NS	NS	NS	carcinoma	adenocarcinoma	NS	NS	n	COSV100846550	COSM9102234	170607435	c.1430_1432dup	p.E477dup	Insertion - In frame	null	null	38	3:41233775-41233776	+	n	-	null	null	Variant of unknown origin	26991699	null	surgery-fixed	NS	null	ENSP00000495360.1:p.Glu477dup	ENST00000645320.1:c.1430_1432dup	3:g.41233773_41233775dup
CTNNB1	ENST00000645320.1	2346	2514	1129682	1129682	1042528	kidney	NS	NS	NS	Wilms_tumour	NS	NS	NS	n	COSV62721992	COSM33669	170614331	c.99_104dup	p.G34_I35dup	Insertion - In frame	null	null	38	3:41224616-41224617	+	n	-	null	null	Confirmed somatic variant	18464243	null	surgery - NOS	NS	1.25	ENSP00000495360.1:p.Gly34_Ile35dup	ENST00000645320.1:c.99_104dup	3:g.41224611_41224616dup
CTNNB1	ENST00000645320.1	2346	2514	HCC-62	878058	797253	liver	NS	NS	NS	carcinoma	hepatocellular_carcinoma	NS	NS	n	COSV62731047	COSM6083	170616798	c.103_104insCGAGTGGAA	p.G34_I35insTSG	Insertion - In frame	null	null	38	3:41224615-41224616	+	n	-	null	null	Confirmed somatic variant	12101426	null	surgery fresh/frozen	primary	null	ENSP00000495360.1:p.Gly34_Ile35insThrSerGly	ENST00000645320.1:c.103_104insCGAGTGGAA	3:g.41224615_41224616insCGAGTGGAA
CTNNB1	ENST00000645320.1	2346	2514	1045262	1045262	961603	kidney	NS	NS	NS	Wilms_tumour	NS	NS	NS	n	null	COSM30789	171787258	c.?	p.P44_S45insGATTTAP	Insertion - In frame	null	null	null	null	+	null	-	null	null	Variant of unknown origin	17204608	null	fresh/frozen - NOS	primary	null	null	null	null
CTNNB1	ENST00000645320.1	2346	2514	1528582	1528582	1450954	adrenal_gland	adrenal_gland	NS	NS	adrenal_cortical_adenoma	NS	NS	NS	n	null	COSM96537	171788450	c.?	p.S33_G34insS	Insertion - In frame	null	null	null	null	+	null	-	null	null	Variant of unknown origin	21084400	null	surgery fresh/frozen	NS	null	null	null	null
CTNNB1	ENST00000645320.1	2346	2514	SJACT003_D	2354503	2218487	adrenal_gland	adrenal_gland	NS	NS	adrenal_cortical_neoplasm	virilizing_syndrome_producing	NS	NS	y	COSV62724816	COSM4968598	170611810	c.134_135insACACAGCTCCTT	p.S45_L46insHSSF	Insertion - In frame	null	null	38	3:41224646-41224647	+	n	-	null	null	Confirmed somatic variant	25743702	null	surgery - NOS	NS	null	ENSP00000495360.1:p.Ser45_Leu46insHisSerSerPhe	ENST00000645320.1:c.134_135insACACAGCTCCTT	3:g.41224646_41224647insACACAGCTCCTT
CTNNB1	ENST00000645320.1	2346	2514	CHC1052T	1652963	1567750	liver	NS	NS	NS	carcinoma	hepatocellular_carcinoma	NS	NS	y	COSV62707953	COSM217270	177216819	c.125_126insCAGCTC	p.T42_A43insSS	Insertion - In frame	hom	null	38	3:41224637-41224638	+	n	-	null	null	Variant of unknown origin	null	381	fresh/frozen - NOS	primary	null	ENSP00000495360.1:p.Thr42_Ala43insSerSer	ENST00000645320.1:c.125_126insCAGCTC	3:g.41224637_41224638insCAGCTC
CTNNB1	ENST00000645320.1	2346	2514	CAAAAC	2678599	2537873	kidney	NS	NS	NS	Wilms_tumour	NS	NS	NS	n	COSV62689071	COSM6853630	170615559	c.1149_1150insGAG	p.W383_T384insE	Insertion - In frame	het	null	38	3:41233408-41233409	+	n	-	null	null	Confirmed somatic variant	28825729	null	surgery fresh/frozen	primary	6.1	ENSP00000495360.1:p.Trp383_Thr384insGlu	ENST00000645320.1:c.1149_1150insGAG	3:g.41233408_41233409insGAG
CTNNB1	ENST00000645320.1	2346	2514	2237959	2237959	2105494	adrenal_gland	adrenal_gland	NS	NS	adrenal_cortical_neoplasm	non_functioning	NS	NS	n	null	COSM4173041	171787424	c.?	p.Y30_L31insA	Insertion - In frame	null	null	null	null	+	null	-	null	null	Variant of unknown origin	24717047	null	surgery fresh/frozen	NS	44	null	null	null
CTNNB1	ENST00000645320.1	2346	2514	TCGA-62-A46V-01	2194813	2063091	lung	NS	NS	NS	carcinoma	adenocarcinoma	NS	NS	y	COSV100846254	COSM7773513	170610475	c.999_1001dup	p.Y333_E334insD	Insertion - In frame	null	null	38	3:41227272-41227273	+	n	-	null	null	Confirmed somatic variant	null	417	NS	NS	78	ENSP00000495360.1:p.Tyr333_Glu334insAsp	ENST00000645320.1:c.999_1001dup	3:g.41227270_41227272dup
CTNNB1	ENST00000645320.1	2346	2514	P-0005202-T01-IM5	2721606	2580427	liver	NS	NS	NS	carcinoma	hepatocellular_carcinoma	NS	NS	n	COSV62696805	COSM6941850	170610737	c.102_416del	p.HSGATTTAPSLSGKGNPEEEDVDTSQVLYEWEQGFSQSFTQEQVAGKSIIFHCLTESQNAVLRTKKLVYNSLNKMLW*RKESNSNVTFTI*DSKYLGKC*TVDSEC*INLFQILMDSMQ*LELRGYELLCSLRH*MRACRSHLHSLMLLIPLMSSVWLNHHRC*NMQL*T*I36delext*?	Nonstop extension	het	null	38	3:41224614-41225128	+	n	-	null	null	Confirmed somatic variant	28481359	null	surgery - NOS	primary	null	ENSP00000495360.1:p.HisSerGlyAlaThrThrThrAlaProSerLeuSerGlyLysGlyAsnProGluGluGluAspValAspThrSerGlnValLeuTyrGluTrpGluGlnGlyPheSerGlnSerPheThrGlnGluGlnValAlaGlyLysSerIleIlePheHisCysLeuThrGluSerGlnAsnAlaValLeuArgThrLysLysLeuValTyrAsnSerLeuAsnLysMetLeuTrpTerArgLysGluSerAsnSerAsnValThrPheThrIleTerAspSerLysTyrLeuGlyLysCysTerThrValAspSerGluCysTerIleAsnLeuPheGlnIleLeuMetAspSerMetGlnTerLeuGluLeuArgGlyTyrG…	ENST00000645320.1:c.102_416del	3:g.41224614_41225128del
CTNNB1	ENST00000645320.1	2346	2514	THCC_12-14T	2746744	2605447	liver	NS	NS	NS	other	neoplasm	NS	NS	y	COSV62726047	COSM7184665	170609299	c.101_109delinsTTC	p.G34_S37delinsVP	null	null	null	38	3:41224613-41224621	+	n	-	null	null	Confirmed somatic variant	null	323	NS	primary	58	ENSP00000495360.1:p.Gly34_Ser37delinsValPro	ENST00000645320.1:c.101_109delinsTTC	3:g.41224613_41224621delinsTTC
CTNNB1	ENST00000645320.1	2346	2514	E4738	869205	788448	liver	NS	NS	NS	carcinoma	hepatocellular_carcinoma	NS	NS	n	COSV62728683	COSM6123	170618303	c.107_158delinsT	p.H36_E53delinsL	null	null	null	38	3:41224619-41224670	+	n	-	null	null	Confirmed somatic variant	9635572	null	surgery fresh/frozen	primary	null	ENSP00000495360.1:p.His36_Glu53delinsLeu	ENST00000645320.1:c.107_158delinsT	3:g.41224619_41224670delinsT
CTNNB1	ENST00000645320.1	2346	2514	P-0003773-T01-IM5	2720264	2579085	lung	NS	NS	NS	carcinoma	adenocarcinoma	NS	NS	n	COSV62705778	COSM6930690	170611895	c.102_116delinsTGT	p.I35_A39delinsV	null	het	null	38	3:41224614-41224628	+	n	-	null	null	Confirmed somatic variant	28481359	null	surgery-fixed	primary	null	ENSP00000495360.1:p.Ile35_Ala39delinsVal	ENST00000645320.1:c.102_116delinsTGT	3:g.41224614_41224628delinsTGT
CTNNB1	ENST00000645320.1	2346	2514	P-0008594-T01-IM5	2724695	2583516	large_intestine	colon	sigmoid	NS	carcinoma	adenocarcinoma	NS	NS	n	COSV62727448	COSM6963932	170606255	c.807_819delinsA	p.K270_V273del	null	het	null	38	3:41225732-41225744	+	n	-	null	null	Confirmed somatic variant	28481359	null	surgery-fixed	metastasis	null	ENSP00000495360.1:p.Lys270_Val273del	ENST00000645320.1:c.807_819delinsA	3:g.41225732_41225744delinsA
CTNNB1	ENST00000645320.1	2346	2514	1788346	1788346	1691865	soft_tissue	fibrous_tissue_and_uncertain_origin	mesentery	NS	desmoid_tumour-fibromatosis	NS	NS	NS	n	COSV62720911	COSM510747	170604036	c.124_145delinsC	p.T42_K49delinsQ	null	het	null	38	3:41224636-41224657	+	n	-	null	null	Variant of unknown origin	23020601	null	surgery - NOS	NS	null	ENSP00000495360.1:p.Thr42_Lys49delinsGln	ENST00000645320.1:c.124_145delinsC	3:g.41224636_41224657delinsC
CTNNB1	ENST00000645320.1	2346	2514	hos-2	738879	662030	haematopoietic_and_lymphoid_tissue	small_intestine	NS	NS	lymphoid_neoplasm	peripheral_T_cell_lymphoma_unspecified	NS	NS	n	COSV62728128	COSM5724	170618160	c.60G>A	p.A20=	Substitution - coding silent	null	null	38	3:41224572-41224572	+	n	-	NEUTRAL	0.1204	Variant of unknown origin	11896204	null	NS	primary	40	ENSP00000495360.1:p.Ala20=	ENST00000645320.1:c.60G>A	3:g.41224572G>A
CTNNB1	ENST00000645320.1	2346	2514	TCGA-UF-A71A-06	2339592	2204575	upper_aerodigestive_tract	head_neck	NS	NS	carcinoma	squamous_cell_carcinoma	NS	NS	y	COSV100846406	COSM8356302	170613006	c.60G>C	p.A20=	Substitution - coding silent	null	null	38	3:41224572-41224572	+	n	-	NEUTRAL	0.20828	Confirmed somatic variant	null	627	NS	NS	67	ENSP00000495360.1:p.Ala20=	ENST00000645320.1:c.60G>C	3:g.41224572G>C
CTNNB1	ENST00000645320.1	2346	2514	2841082	2841082	2696642	prostate	NS	NS	NS	carcinoma	NS	NS	NS	n	COSV104667471	COSM9496638	170614823	c.633T>C	p.A211=	Substitution - coding silent	null	null	38	3:41225471-41225471	+	n	-	NEUTRAL	0.44855	Variant of unknown origin	31874108	null	surgery-fixed	primary	null	ENSP00000495360.1:p.Ala211=	ENST00000645320.1:c.633T>C	3:g.41225471T>C
CTNNB1	ENST00000645320.1	2346	2514	TCGA-BR-8487-01	2197875	2066153	stomach	NS	NS	NS	carcinoma	adenocarcinoma	NS	NS	y	COSV62701492	COSM4117547	170604685	c.852C>T	p.A284=	Substitution - coding silent	null	null	38	3:41225777-41225777	+	n	-	null	0.69153	Confirmed somatic variant	null	541	NS	NS	64	ENSP00000495360.1:p.Ala284=	ENST00000645320.1:c.852C>T	3:g.41225777C>T
CTNNB1	ENST00000645320.1	2346	2514	TCGA-AJ-A23O-01	2198408	2066686	endometrium	NS	NS	NS	carcinoma	endometrioid_carcinoma	NS	NS	y	COSV100846180	COSM8950190	170604593	c.1080T>A	p.A360=	Substitution - coding silent	null	null	38	3:41227351-41227351	+	n	-	PATHOGENIC	0.85219	Confirmed somatic variant	null	419	NS	NS	69	ENSP00000495360.1:p.Ala360=	ENST00000645320.1:c.1080T>A	3:g.41227351T>A
CTNNB1	ENST00000645320.1	2346	2514	D39	878648	797668	soft_tissue	fat	groin	NS	liposarcoma	dedifferentiated	NS	NS	n	COSV62720964	COSM5743	170604043	c.117C>T	p.A39=	Substitution - coding silent	null	null	38	3:41224629-41224629	+	n	-	PATHOGENIC	0.92653	Variant of unknown origin	12204056	null	surgery-fixed	primary	34	ENSP00000495360.1:p.Ala39=	ENST00000645320.1:c.117C>T	3:g.41224629C>T
CTNNB1	ENST00000645320.1	2346	2514	2026426	2026426	1908515	stomach	NS	NS	NS	carcinoma	adenocarcinoma	NS	NS	n	COSV62720964	COSM5743	170604043	c.117C>T	p.A39=	Substitution - coding silent	null	null	38	3:41224629-41224629	+	n	-	PATHOGENIC	0.92653	Variant of unknown origin	24011952	null	surgery-fixed	NS	null	ENSP00000495360.1:p.Ala39=	ENST00000645320.1:c.117C>T	3:g.41224629C>T
CTNNB1	ENST00000645320.1	2346	2514	TCGA-SJ-A6ZI-01	2386250	2249082	endometrium	NS	NS	NS	carcinoma	endometrioid_carcinoma	NS	NS	y	COSV100846513	COSM8829089	170614520	c.1899T>C	p.A633=	Substitution - coding silent	null	null	38	3:41236444-41236444	+	n	-	NEUTRAL	0.04085	Confirmed somatic variant	null	419	NS	primary	64	ENSP00000495360.1:p.Ala633=	ENST00000645320.1:c.1899T>C	3:g.41236444T>C
CTNNB1	ENST00000645320.1	2346	2514	TCGA-CA-6718-01	1651189	1565976	large_intestine	colon	ascending	NS	carcinoma	adenocarcinoma	NS	NS	y	COSV62693132	COSM1423053	170612989	c.1956G>A	p.A652=	Substitution - coding silent	null	null	38	3:41236589-41236589	+	n	-	NEUTRAL	0.32117	Confirmed somatic variant	null	376	NS	NS	46	ENSP00000495360.1:p.Ala652=	ENST00000645320.1:c.1956G>A	3:g.41236589G>A
CTNNB1	ENST00000645320.1	2346	2514	2841019	2841019	2696579	prostate	NS	NS	NS	carcinoma	NS	NS	NS	n	COSV104667328	COSM9494985	170613177	c.2184C>T	p.A728=	Substitution - coding silent	null	null	38	3:41239180-41239180	+	n	-	PATHOGENIC	0.78715	Variant of unknown origin	31874108	null	surgery-fixed	primary	null	ENSP00000495360.1:p.Ala728=	ENST00000645320.1:c.2184C>T	3:g.41239180C>T
CTNNB1	ENST00000645320.1	2346	2514	APGI-AMP-2713	2866031	2721108	pancreas	ampulla_of_Vater	NS	NS	carcinoma	ductal_carcinoma	NS	NS	y	COSV105272379	COSM9619056	170614513	c.288T>C	p.A96=	Substitution - coding silent	null	null	38	3:41225000-41225000	+	n	-	NEUTRAL	0.38961	Confirmed somatic variant	26804919	null	surgery fresh/frozen	NS	null	ENSP00000495360.1:p.Ala96=	ENST00000645320.1:c.288T>C	3:g.41225000T>C
CTNNB1	ENST00000645320.1	2346	2514	TCGA-B5-A11E-01	1783399	1687398	endometrium	NS	NS	NS	carcinoma	endometrioid_carcinoma	NS	NS	y	COSV62696171	COSM1044597	170605213	c.1317C>T	p.C439=	Substitution - coding silent	het	null	38	3:41233660-41233660	+	n	-	PATHOGENIC	0.96342	Variant of unknown origin	null	419	fresh/frozen - NOS	primary	53	ENSP00000495360.1:p.Cys439=	ENST00000645320.1:c.1317C>T	3:g.41233660C>T
CTNNB1	ENST00000645320.1	2346	2514	NAN1	2809779	2666449	haematopoietic_and_lymphoid_tissue	NS	NS	NS	lymphoid_neoplasm	plasma_cell_myeloma	NS	NS	y	COSV100846564	COSM9161414	170602818	c.486C>T	p.D162=	Substitution - coding silent	het	null	38	3:41225198-41225198	+	n	-	NEUTRAL	0.19924	Variant of unknown origin	30545397	null	cell-line	NS	null	ENSP00000495360.1:p.Asp162=	ENST00000645320.1:c.486C>T	3:g.41225198C>T
CTNNB1	ENST00000645320.1	2346	2514	2841029	2841029	2696589	prostate	NS	NS	NS	carcinoma	NS	NS	NS	n	COSV100846564	COSM9161414	170602818	c.486C>T	p.D162=	Substitution - coding silent	null	null	38	3:41225198-41225198	+	n	-	NEUTRAL	0.19924	Variant of unknown origin	31874108	null	surgery-fixed	primary	null	ENSP00000495360.1:p.Asp162=	ENST00000645320.1:c.486C>T	3:g.41225198C>T
CTNNB1	ENST00000645320.1	2346	2514	2261649	2261649	2128633	small_intestine	duodenum	NS	NS	other	heterotopic_gastric_mucosa	NS	NS	n	COSV62689303	COSM4386693	170609565	c.96C>T	p.D32=	Substitution - coding silent	null	null	38	3:41224608-41224608	+	n	-	PATHOGENIC	0.75819	Confirmed somatic variant	24969024	null	surgery-fixed	NS	null	ENSP00000495360.1:p.Asp32=	ENST00000645320.1:c.96C>T	3:g.41224608C>T
CTNNB1	ENST00000645320.1	2346	2514	P13	2368372	2231176	large_intestine	NS	NS	NS	carcinoma	adenocarcinoma	NS	NS	n	COSV62704170	COSM5008346	170608281	c.2340C>T	p.D780=	Substitution - coding silent	null	null	38	3:41239336-41239336	+	y	-	PATHOGENIC	0.93244	Confirmed somatic variant	24951259	null	fresh/frozen - NOS	primary	68	ENSP00000495360.1:p.Asp780=	ENST00000645320.1:c.2340C>T	3:g.41239336C>T
CTNNB1	ENST00000645320.1	2346	2514	P46	2368405	2231209	large_intestine	NS	NS	NS	carcinoma	adenocarcinoma	NS	NS	n	COSV62704170	COSM5008346	170608281	c.2340C>T	p.D780=	Substitution - coding silent	null	null	38	3:41239336-41239336	+	y	-	PATHOGENIC	0.93244	Confirmed somatic variant	24951259	null	fresh/frozen - NOS	primary	57	ENSP00000495360.1:p.Asp780=	ENST00000645320.1:c.2340C>T	3:g.41239336C>T
CTNNB1	ENST00000645320.1	2346	2514	MG-270-tumor	2819119	2675418	meninges	NS	NS	NS	meningioma	atypical	NS	NS	n	COSV62704170	COSM5008346	170608281	c.2340C>T	p.D780=	Substitution - coding silent	null	null	38	3:41239336-41239336	+	y	-	PATHOGENIC	0.93244	Reported in another cancer sample as somatic	28713588	null	surgery - NOS	NS	null	ENSP00000495360.1:p.Asp780=	ENST00000645320.1:c.2340C>T	3:g.41239336C>T
CTNNB1	ENST00000645320.1	2346	2514	MG-074-tumor	2819010	2675309	meninges	NS	NS	NS	meningioma	secretory	NS	NS	n	COSV62704170	COSM5008346	170608281	c.2340C>T	p.D780=	Substitution - coding silent	null	null	38	3:41239336-41239336	+	y	-	PATHOGENIC	0.93244	Reported in another cancer sample as somatic	28713588	null	surgery - NOS	NS	null	ENSP00000495360.1:p.Asp780=	ENST00000645320.1:c.2340C>T	3:g.41239336C>T
CTNNB1	ENST00000645320.1	2346	2514	S04-22711-TP	2366565	2229448	skin	NS	NS	NS	carcinoma	squamous_cell_carcinoma	NS	NS	n	COSV62725939	COSM4991921	177216647	c.1902G>A	p.E634=	Substitution - coding silent	het	null	38	3:41236447-41236447	+	n	-	PATHOGENIC	0.91365	Confirmed somatic variant	25589618	null	fixed - NOS	metastasis	null	ENSP00000495360.1:p.Glu634=	ENST00000645320.1:c.1902G>A	3:g.41236447G>A
CTNNB1	ENST00000645320.1	2346	2514	906596	906596	824124	haematopoietic_and_lymphoid_tissue	sinonasal_and_nasal_cavity	NS	NS	lymphoid_neoplasm	NK-T_cell_lymphoma	NS	NS	n	COSV62714340	COSM5735	170601259	c.195G>A	p.E65=	Substitution - coding silent	null	null	38	3:41224707-41224707	+	n	-	PATHOGENIC	0.85326	Reported in another cancer sample as somatic	15643509	null	surgery-fixed	NS	null	ENSP00000495360.1:p.Glu65=	ENST00000645320.1:c.195G>A	3:g.41224707G>A
CTNNB1	ENST00000645320.1	2346	2514	E7630	876980	796195	soft_tissue	fibrous_tissue_and_uncertain_origin	upper_arm	NS	desmoid_tumour-fibromatosis	NS	NS	NS	n	COSV62714340	COSM5735	170601259	c.195G>A	p.E65=	Substitution - coding silent	null	null	38	3:41224707-41224707	+	n	-	PATHOGENIC	0.85326	Reported in another cancer sample as somatic	11592102	null	surgery-fixed	primary	25	ENSP00000495360.1:p.Glu65=	ENST00000645320.1:c.195G>A	3:g.41224707G>A
CTNNB1	ENST00000645320.1	2346	2514	2014_Lung_sq_07_T	2744878	2603581	lung	NS	NS	NS	carcinoma	NS	NS	NS	y	COSV62720245	COSM7241779	170605912	c.2058G>A	p.E686=	Substitution - coding silent	null	null	38	3:41236691-41236691	+	n	-	PATHOGENIC	0.89683	Confirmed somatic variant	null	583	NS	primary	69	ENSP00000495360.1:p.Glu686=	ENST00000645320.1:c.2058G>A	3:g.41236691G>A
CTNNB1	ENST00000645320.1	2346	2514	TCGA-D1-A103-01	1783494	1687493	endometrium	NS	NS	NS	carcinoma	endometrioid_carcinoma	NS	NS	y	COSV62703501	COSM1044610	170612498	c.2208A>G	p.E736=	Substitution - coding silent	het	null	38	3:41239204-41239204	+	n	-	null	0.63314	Variant of unknown origin	null	419	fresh/frozen - NOS	primary	87	ENSP00000495360.1:p.Glu736=	ENST00000645320.1:c.2208A>G	3:g.41239204A>G
CTNNB1	ENST00000645320.1	2346	2514	2841323	2841323	2696883	prostate	NS	NS	NS	carcinoma	NS	NS	NS	n	COSV104667495	COSM9497569	170616133	c.210T>C	p.F70=	Substitution - coding silent	null	null	38	3:41224722-41224722	+	n	-	PATHOGENIC	0.76332	Variant of unknown origin	31874108	null	surgery-fixed	primary	null	ENSP00000495360.1:p.Phe70=	ENST00000645320.1:c.210T>C	3:g.41224722T>C
CTNNB1	ENST00000645320.1	2346	2514	TCGA-EP-A2KA-01	2194539	2062817	liver	NS	NS	NS	carcinoma	hepatocellular_carcinoma	NS	NS	y	COSV62704115	COSM4917602	170612841	c.1200T>C	p.G400=	Substitution - coding silent	null	null	38	3:41233543-41233543	+	n	-	null	0.589	Confirmed somatic variant	null	628	NS	NS	52	ENSP00000495360.1:p.Gly400=	ENST00000645320.1:c.1200T>C	3:g.41233543T>C
CTNNB1	ENST00000645320.1	2346	2514	2568306	2568306	2429678	soft_tissue	fibrous_tissue_and_uncertain_origin	NS	NS	desmoid_tumour-fibromatosis	NS	NS	NS	n	COSV62689875	COSM5988499	170604950	c.144T>C	p.G48=	Substitution - coding silent	null	null	38	3:41224656-41224656	+	n	-	NEUTRAL	0.46408	Variant of unknown origin	26998061	null	surgery-fixed	primary	null	ENSP00000495360.1:p.Gly48=	ENST00000645320.1:c.144T>C	3:g.41224656T>C
CTNNB1	ENST00000645320.1	2346	2514	P100	2368459	2231263	large_intestine	NS	NS	NS	carcinoma	adenocarcinoma	NS	NS	n	COSV62710524	COSM5008761	170611678	c.2091A>G	p.G697=	Substitution - coding silent	null	null	38	3:41238030-41238030	+	n	-	PATHOGENIC	0.84773	Confirmed somatic variant	24951259	null	fresh/frozen - NOS	primary	40	ENSP00000495360.1:p.Gly697=	ENST00000645320.1:c.2091A>G	3:g.41238030A>G
CTNNB1	ENST00000645320.1	2346	2514	CH-109-T2	2462827	2325664	haematopoietic_and_lymphoid_tissue	NS	NS	NS	lymphoid_neoplasm	diffuse_large_B_cell_lymphoma	NS	NS	y	COSV62710594	COSM5650567	170611700	c.2175C>T	p.G725=	Substitution - coding silent	null	null	38	3:41239171-41239171	+	n	-	null	0.69129	Confirmed somatic variant	26647218	null	surgery fresh/frozen	recurrent	null	ENSP00000495360.1:p.Gly725=	ENST00000645320.1:c.2175C>T	3:g.41239171C>T
CTNNB1	ENST00000645320.1	2346	2514	2841255	2841255	2696815	prostate	NS	NS	NS	carcinoma	NS	NS	NS	n	COSV104667502	COSM9497364	170618100	c.2223C>A	p.G741=	Substitution - coding silent	null	null	38	3:41239219-41239219	+	n	-	PATHOGENIC	0.84994	Variant of unknown origin	31874108	null	surgery-fixed	primary	null	ENSP00000495360.1:p.Gly741=	ENST00000645320.1:c.2223C>A	3:g.41239219C>A
CTNNB1	ENST00000645320.1	2346	2514	TCGA-BG-A3EW-01	2198354	2066632	endometrium	NS	NS	NS	carcinoma	endometrioid_carcinoma	NS	NS	y	COSV100846199	COSM9054680	170607615	c.354T>C	p.H118=	Substitution - coding silent	null	null	38	3:41225066-41225066	+	n	-	PATHOGENIC	0.75606	Confirmed somatic variant	null	419	NS	NS	62	ENSP00000495360.1:p.His118=	ENST00000645320.1:c.354T>C	3:g.41225066T>C
CTNNB1	ENST00000645320.1	2346	2514	TCGA-13-1491-01	1474946	1398645	ovary	NS	NS	NS	carcinoma	serous_carcinoma	NS	NS	y	COSV62709701	COSM81058	170605846	c.558C>T	p.H186=	Substitution - coding silent	hom	null	38	3:41225396-41225396	+	n	-	null	0.52351	Confirmed somatic variant	21720365	331	NS	primary	55	ENSP00000495360.1:p.His186=	ENST00000645320.1:c.558C>T	3:g.41225396C>T
CTNNB1	ENST00000645320.1	2346	2514	TCGA-CV-7250-01	2193784	2062062	upper_aerodigestive_tract	head_neck	NS	NS	carcinoma	squamous_cell_carcinoma	NS	NS	y	COSV100846201	COSM8301778	170601272	c.780C>T	p.H260=	Substitution - coding silent	null	null	38	3:41225705-41225705	+	n	-	PATHOGENIC	0.89276	Confirmed somatic variant	null	627	NS	NS	64	ENSP00000495360.1:p.His260=	ENST00000645320.1:c.780C>T	3:g.41225705C>T
CTNNB1	ENST00000645320.1	2346	2514	TCGA-52-7622-01	2195027	2063305	lung	NS	NS	NS	carcinoma	squamous_cell_carcinoma	NS	NS	y	COSV100846334	COSM8723398	170614756	c.2226C>T	p.H742=	Substitution - coding silent	null	null	38	3:41239222-41239222	+	n	-	PATHOGENIC	0.80412	Confirmed somatic variant	null	418	NS	NS	62	ENSP00000495360.1:p.His742=	ENST00000645320.1:c.2226C>T	3:g.41239222C>T
CTNNB1	ENST00000645320.1	2346	2514	MG-246-tumor	2819109	2675408	meninges	NS	NS	NS	meningioma	transitional	NS	NS	n	COSV104442201	COSM9266113	170601813	c.420T>C	p.I140=	Substitution - coding silent	null	null	38	3:41225132-41225132	+	y	-	PATHOGENIC	0.76025	Variant of unknown origin	28713588	null	surgery - NOS	NS	null	ENSP00000495360.1:p.Ile140=	ENST00000645320.1:c.420T>C	3:g.41225132T>C
CTNNB1	ENST00000645320.1	2346	2514	MG-043-tumor	2818993	2675292	meninges	NS	NS	NS	meningioma	atypical	NS	NS	n	COSV104442201	COSM9266113	170601813	c.420T>C	p.I140=	Substitution - coding silent	null	null	38	3:41225132-41225132	+	y	-	PATHOGENIC	0.76025	Variant of unknown origin	28713588	null	surgery - NOS	NS	null	ENSP00000495360.1:p.Ile140=	ENST00000645320.1:c.420T>C	3:g.41225132T>C
CTNNB1	ENST00000645320.1	2346	2514	MG-233-tumor	2819106	2675405	meninges	NS	NS	NS	meningioma	NS	NS	NS	n	COSV104442201	COSM9266113	170601813	c.420T>C	p.I140=	Substitution - coding silent	null	null	38	3:41225132-41225132	+	y	-	PATHOGENIC	0.76025	Variant of unknown origin	28713588	null	surgery - NOS	NS	null	ENSP00000495360.1:p.Ile140=	ENST00000645320.1:c.420T>C	3:g.41225132T>C
CTNNB1	ENST00000645320.1	2346	2514	DM28	2466863	2329694	skin	scalp	NS	NS	malignant_melanoma	desmoplastic	NS	NS	n	COSV62713075	COSM5608171	170605160	c.459C>T	p.I153=	Substitution - coding silent	null	null	38	3:41225171-41225171	+	n	-	PATHOGENIC	0.82709	Variant of unknown origin	26343386	null	surgery-fixed	NS	91	ENSP00000495360.1:p.Ile153=	ENST00000645320.1:c.459C>T	3:g.41225171C>T
CTNNB1	ENST00000645320.1	2346	2514	2729320	2729320	2588114	ovary	NS	NS	NS	germ_cell_tumour	teratoma	benign	squamous_cell_carcinoma	n	COSV62693393	COSM6995449	170601104	c.564C>T	p.I188=	Substitution - coding silent	null	null	38	3:41225402-41225402	+	n	-	PATHOGENIC	0.85612	Confirmed somatic variant	28954785	null	surgery-fixed	NS	58	ENSP00000495360.1:p.Ile188=	ENST00000645320.1:c.564C>T	3:g.41225402C>T
CTNNB1	ENST00000645320.1	2346	2514	TCGA-W3-AA1Q-06	2380392	2243224	skin	NS	NS	NS	malignant_melanoma	NS	NS	NS	y	COSV62693393	COSM6995449	170601104	c.564C>T	p.I188=	Substitution - coding silent	null	null	38	3:41225402-41225402	+	n	-	PATHOGENIC	0.85612	Confirmed somatic variant	null	540	NS	metastasis	57	ENSP00000495360.1:p.Ile188=	ENST00000645320.1:c.564C>T	3:g.41225402C>T
CTNNB1	ENST00000645320.1	2346	2514	2478136	2478136	2340906	endometrium	ovary	NS	NS	endometriosis	NS	NS	NS	n	COSV62701944	COSM5734	170601772	c.105C>T	p.I35=	Substitution - coding silent	null	null	38	3:41224617-41224617	+	n	-	PATHOGENIC	0.91186	Variant of unknown origin	26276776	null	surgery-fixed	NS	69	ENSP00000495360.1:p.Ile35=	ENST00000645320.1:c.105C>T	3:g.41224617C>T
CTNNB1	ENST00000645320.1	2346	2514	2478148	2478148	2340918	endometrium	ovary	NS	NS	endometriosis	NS	NS	NS	n	COSV62701944	COSM5734	170601772	c.105C>T	p.I35=	Substitution - coding silent	null	null	38	3:41224617-41224617	+	n	-	PATHOGENIC	0.91186	Variant of unknown origin	26276776	null	surgery-fixed	NS	53	ENSP00000495360.1:p.Ile35=	ENST00000645320.1:c.105C>T	3:g.41224617C>T
CTNNB1	ENST00000645320.1	2346	2514	ada34	2569135	2430497	pituitary	craniopharyngeal_duct	NS	NS	craniopharyngioma	adamantinomatous	NS	NS	n	null	COSM5990120	171789124	c.?	p.I35=	Substitution - coding silent	null	null	null	null	+	null	-	null	null	Variant of unknown origin	26927026	null	surgery-fixed	NS	6	ENSP00000495360.1:p.Ile35=	null	null
CTNNB1	ENST00000645320.1	2346	2514	E7629	876979	796194	soft_tissue	fibrous_tissue_and_uncertain_origin	abdominal_wall	NS	desmoid_tumour-fibromatosis	NS	NS	NS	n	COSV62701944	COSM5734	170601772	c.105C>T	p.I35=	Substitution - coding silent	null	null	38	3:41224617-41224617	+	n	-	PATHOGENIC	0.91186	Variant of unknown origin	11592102	null	surgery-fixed	primary	31	ENSP00000495360.1:p.Ile35=	ENST00000645320.1:c.105C>T	3:g.41224617C>T
CTNNB1	ENST00000645320.1	2346	2514	TCGA-DI-A1BU-01	2198300	2066578	endometrium	NS	NS	NS	carcinoma	endometrioid_carcinoma	NS	NS	y	COSV100846160	COSM8845175	170605136	c.1599T>A	p.I533=	Substitution - coding silent	null	null	38	3:41234213-41234213	+	n	-	PATHOGENIC	0.93913	Confirmed somatic variant	null	419	NS	NS	55	ENSP00000495360.1:p.Ile533=	ENST00000645320.1:c.1599T>A	3:g.41234213T>A
CTNNB1	ENST00000645320.1	2346	2514	TCGA-BS-A0UV-01	1783478	1687477	endometrium	NS	NS	NS	carcinoma	endometrioid_carcinoma	NS	NS	y	COSV62690550	COSM1044602	170601614	c.1737C>T	p.I579=	Substitution - coding silent	het	null	38	3:41235777-41235777	+	n	-	PATHOGENIC	0.86592	Variant of unknown origin	null	419	fresh/frozen - NOS	primary	55	ENSP00000495360.1:p.Ile579=	ENST00000645320.1:c.1737C>T	3:g.41235777C>T
CTNNB1	ENST00000645320.1	2346	2514	10-P4110	2294570	2160597	bone	NS	NS	NS	Ewings_sarcoma-peripheral_primitive_neuroectodermal_tumour	NS	NS	NS	y	COSV62711200	COSM4584340	170603612	c.1830C>T	p.I610=	Substitution - coding silent	null	null	38	3:41236375-41236375	+	n	-	PATHOGENIC	0.98141	Variant of unknown origin	25186949	null	NS	NS	null	ENSP00000495360.1:p.Ile610=	ENST00000645320.1:c.1830C>T	3:g.41236375C>T
CTNNB1	ENST00000645320.1	2346	2514	2841186	2841186	2696746	prostate	NS	NS	NS	carcinoma	NS	NS	NS	n	COSV62711200	COSM4584340	170603612	c.1830C>T	p.I610=	Substitution - coding silent	null	null	38	3:41236375-41236375	+	n	-	PATHOGENIC	0.98141	Variant of unknown origin	31874108	null	surgery-fixed	primary	null	ENSP00000495360.1:p.Ile610=	ENST00000645320.1:c.1830C>T	3:g.41236375C>T
CTNNB1	ENST00000645320.1	2346	2514	RKO	2302003	2167286	large_intestine	NS	NS	NS	carcinoma	adenocarcinoma	NS	NS	y	COSV62710514	COSM4648700	170610076	c.936G>A	p.K312=	Substitution - coding silent	het	null	38	3:41225861-41225861	+	n	-	PATHOGENIC	0.95966	Variant of unknown origin	24755471	null	cell-line	NS	null	ENSP00000495360.1:p.Lys312=	ENST00000645320.1:c.936G>A	3:g.41225861G>A
CTNNB1	ENST00000645320.1	2346	2514	906606	906606	824134	haematopoietic_and_lymphoid_tissue	sinonasal_and_nasal_cavity	NS	NS	lymphoid_neoplasm	NK-T_cell_lymphoma	NS	NS	n	COSV62730450	COSM17939	170618023	c.147A>G	p.K49=	Substitution - coding silent	null	null	38	3:41224659-41224659	+	n	-	null	0.55763	Variant of unknown origin	15643509	null	surgery-fixed	NS	null	ENSP00000495360.1:p.Lys49=	ENST00000645320.1:c.147A>G	3:g.41224659A>G
CTNNB1	ENST00000645320.1	2346	2514	TCGA-22-5471-01	1780938	1684937	lung	NS	NS	NS	carcinoma	squamous_cell_carcinoma	NS	NS	y	COSV62703980	COSM730867	170612826	c.2013G>A	p.K671=	Substitution - coding silent	null	null	38	3:41236646-41236646	+	n	-	PATHOGENIC	0.98857	Variant of unknown origin	null	418	fresh/frozen - NOS	primary	75	ENSP00000495360.1:p.Lys671=	ENST00000645320.1:c.2013G>A	3:g.41236646G>A
CTNNB1	ENST00000645320.1	2346	2514	2840871	2840871	2696431	prostate	NS	NS	NS	carcinoma	NS	NS	NS	n	COSV104667505	COSM9493923	170617361	c.394C>T	p.L132=	Substitution - coding silent	null	null	38	3:41225106-41225106	+	n	-	PATHOGENIC	0.86324	Variant of unknown origin	31874108	null	surgery-fixed	primary	null	ENSP00000495360.1:p.Leu132=	ENST00000645320.1:c.394C>T	3:g.41225106C>T
CTNNB1	ENST00000645320.1	2346	2514	2840872	2840872	2696432	prostate	NS	NS	NS	carcinoma	NS	NS	NS	n	COSV104667505	COSM9493923	170617361	c.394C>T	p.L132=	Substitution - coding silent	null	null	38	3:41225106-41225106	+	n	-	PATHOGENIC	0.86324	Variant of unknown origin	31874108	null	surgery-fixed	metastasis	null	ENSP00000495360.1:p.Leu132=	ENST00000645320.1:c.394C>T	3:g.41225106C>T
CTNNB1	ENST00000645320.1	2346	2514	TCGA-D7-A4YX-01	2198048	2066326	stomach	NS	NS	NS	carcinoma	adenocarcinoma	NS	NS	y	COSV62697481	COSM4117543	170610449	c.396G>A	p.L132=	Substitution - coding silent	null	null	38	3:41225108-41225108	+	n	-	PATHOGENIC	0.79393	Confirmed somatic variant	null	541	NS	NS	63	ENSP00000495360.1:p.Leu132=	ENST00000645320.1:c.396G>A	3:g.41225108G>A
CTNNB1	ENST00000645320.1	2346	2514	TCGA-D7-A4YX-01	2198048	2066326	stomach	NS	NS	NS	carcinoma	adenocarcinoma	NS	NS	y	COSV62697485	COSM4117545	170610454	c.468G>C	p.L156=	Substitution - coding silent	null	null	38	3:41225180-41225180	+	n	-	PATHOGENIC	0.87977	Confirmed somatic variant	null	541	NS	NS	63	ENSP00000495360.1:p.Leu156=	ENST00000645320.1:c.468G>C	3:g.41225180G>C
CTNNB1	ENST00000645320.1	2346	2514	TCGA-AP-A059-01	1783335	1687334	endometrium	NS	NS	NS	carcinoma	endometrioid_carcinoma	NS	NS	y	COSV62717108	COSM1044593	170603732	c.777C>A	p.L259=	Substitution - coding silent	het	null	38	3:41225702-41225702	+	n	-	null	0.5925	Reported in another cancer sample as somatic	null	419	fresh/frozen - NOS	primary	69	ENSP00000495360.1:p.Leu259=	ENST00000645320.1:c.777C>A	3:g.41225702C>A
CTNNB1	ENST00000645320.1	2346	2514	TCGA-09-2053-01	1474995	1398694	ovary	NS	NS	NS	carcinoma	serous_carcinoma	NS	NS	y	COSV62717108	COSM1044593	170603732	c.777C>A	p.L259=	Substitution - coding silent	null	null	38	3:41225702-41225702	+	n	-	null	0.5925	Confirmed somatic variant	21720365	331	NS	primary	72	ENSP00000495360.1:p.Leu259=	ENST00000645320.1:c.777C>A	3:g.41225702C>A
CTNNB1	ENST00000645320.1	2346	2514	E38343	875709	794950	biliary_tract	gallbladder	NS	NS	carcinoma	adenocarcinoma	NS	NS	n	COSV62695801	COSM5767	170612783	c.93G>A	p.L31=	Substitution - coding silent	null	null	38	3:41224605-41224605	+	n	-	PATHOGENIC	0.9149	Reported in another cancer sample as somatic	12866584	null	surgery-fixed	NS	64	ENSP00000495360.1:p.Leu31=	ENST00000645320.1:c.93G>A	3:g.41224605G>A
CTNNB1	ENST00000645320.1	2346	2514	mir-30	868313	787556	endometrium	NS	NS	NS	carcinoma	endometrioid_carcinoma	NS	NS	n	COSV62717860	COSM6094	170605061	c.93G>T	p.L31=	Substitution - coding silent	null	null	38	3:41224605-41224605	+	n	-	PATHOGENIC	0.91582	Confirmed somatic variant	10416591	null	surgery-fixed	primary	null	ENSP00000495360.1:p.Leu31=	ENST00000645320.1:c.93G>T	3:g.41224605G>T
CTNNB1	ENST00000645320.1	2346	2514	1005218	1005218	922430	haematopoietic_and_lymphoid_tissue	sinonasal_and_nasal_cavity	NS	NS	lymphoid_neoplasm	NK-T_cell_lymphoma	NS	NS	n	COSV62688435	COSM5721	170612509	c.91C>T	p.L31=	Substitution - coding silent	null	null	38	3:41224603-41224603	+	n	-	PATHOGENIC	0.90864	Variant of unknown origin	16596195	null	surgery-fixed	NS	28	ENSP00000495360.1:p.Leu31=	ENST00000645320.1:c.91C>T	3:g.41224603C>T
CTNNB1	ENST00000645320.1	2346	2514	RK062_C01	1918848	1806169	liver	NS	NS	NS	carcinoma	NS	NS	NS	y	COSV62717860	COSM6094	170605061	c.93G>T	p.L31=	Substitution - coding silent	het	null	38	3:41224605-41224605	+	n	-	PATHOGENIC	0.91582	Reported in another cancer sample as somatic	null	322	fresh/frozen - NOS	primary	null	ENSP00000495360.1:p.Leu31=	ENST00000645320.1:c.93G>T	3:g.41224605G>T
CTNNB1	ENST00000645320.1	2346	2514	BCB307T	2341015	2205998	liver	NS	NS	NS	carcinoma	hepatocellular_carcinoma	NS	NS	y	COSV62717860	COSM6094	170605061	c.93G>T	p.L31=	Substitution - coding silent	null	null	38	3:41224605-41224605	+	n	-	PATHOGENIC	0.91582	Confirmed somatic variant	null	381	NS	primary	59	ENSP00000495360.1:p.Leu31=	ENST00000645320.1:c.93G>T	3:g.41224605G>T
CTNNB1	ENST00000645320.1	2346	2514	CHC536T	2570026	2431324	liver	NS	NS	NS	other	adenoma	NS	NS	n	COSV62695801	COSM5767	170612783	c.93G>A	p.L31=	Substitution - coding silent	null	null	38	3:41224605-41224605	+	n	-	PATHOGENIC	0.9149	Confirmed somatic variant	24735922	null	surgery fresh/frozen	NS	46	ENSP00000495360.1:p.Leu31=	ENST00000645320.1:c.93G>A	3:g.41224605G>A
CTNNB1	ENST00000645320.1	2346	2514	E7151	876565	795792	liver	NS	NS	NS	other	hepatoblastoma	NS	NS	n	COSV62688435	COSM5721	170612509	c.91C>T	p.L31=	Substitution - coding silent	null	null	38	3:41224603-41224603	+	n	-	PATHOGENIC	0.90864	Variant of unknown origin	11666046	null	surgery fresh/frozen	primary	2	ENSP00000495360.1:p.Leu31=	ENST00000645320.1:c.91C>T	3:g.41224603C>T
CTNNB1	ENST00000645320.1	2346	2514	2026399	2026399	1908488	stomach	NS	NS	NS	carcinoma	adenocarcinoma	NS	NS	n	COSV62688435	COSM5721	170612509	c.91C>T	p.L31=	Substitution - coding silent	null	null	38	3:41224603-41224603	+	n	-	PATHOGENIC	0.90864	Variant of unknown origin	24011952	null	surgery-fixed	primary	null	ENSP00000495360.1:p.Leu31=	ENST00000645320.1:c.91C>T	3:g.41224603C>T
CTNNB1	ENST00000645320.1	2346	2514	TCGA-A5-A0VP-01	1783327	1687326	endometrium	NS	NS	NS	carcinoma	endometrioid_carcinoma	NS	NS	y	COSV62701810	COSM1044595	170612331	c.1030C>T	p.L344=	Substitution - coding silent	het	null	38	3:41227301-41227301	+	n	-	PATHOGENIC	0.81931	Variant of unknown origin	null	419	fresh/frozen - NOS	primary	74	ENSP00000495360.1:p.Leu344=	ENST00000645320.1:c.1030C>T	3:g.41227301C>T
CTNNB1	ENST00000645320.1	2346	2514	TCGA-BQ-5878-01	2193992	2062270	kidney	NS	NS	NS	carcinoma	papillary_renal_cell_carcinoma	NS	NS	y	COSV62704097	COSM3993073	170603326	c.1155C>T	p.L385=	Substitution - coding silent	null	null	38	3:41233414-41233414	+	n	-	NEUTRAL	0.19258	Confirmed somatic variant	null	543	NS	NS	79	ENSP00000495360.1:p.Leu385=	ENST00000645320.1:c.1155C>T	3:g.41233414C>T
CTNNB1	ENST00000645320.1	2346	2514	TCGA-18-3409-01	1780290	1684289	lung	NS	NS	NS	carcinoma	squamous_cell_carcinoma	NS	NS	y	COSV62707594	COSM730871	170608693	c.1203C>T	p.L401=	Substitution - coding silent	null	null	38	3:41233546-41233546	+	n	-	NEUTRAL	0.19232	Variant of unknown origin	null	418	fresh/frozen - NOS	primary	74	ENSP00000495360.1:p.Leu401=	ENST00000645320.1:c.1203C>T	3:g.41233546C>T
CTNNB1	ENST00000645320.1	2346	2514	906591	906591	824119	haematopoietic_and_lymphoid_tissue	sinonasal_and_nasal_cavity	NS	NS	lymphoid_neoplasm	NK-T_cell_lymphoma	NS	NS	n	COSV62708542	COSM13175	170612651	c.138G>A	p.L46=	Substitution - coding silent	null	null	38	3:41224650-41224650	+	n	-	PATHOGENIC	0.8727	Reported in another cancer sample as somatic	15643509	null	surgery-fixed	NS	null	ENSP00000495360.1:p.Leu46=	ENST00000645320.1:c.138G>A	3:g.41224650G>A
CTNNB1	ENST00000645320.1	2346	2514	1005241	1005241	922453	haematopoietic_and_lymphoid_tissue	sinonasal_and_nasal_cavity	NS	NS	lymphoid_neoplasm	B_cell_lymphoma_unspecified	NS	NS	n	COSV62708542	COSM13175	170612651	c.138G>A	p.L46=	Substitution - coding silent	null	null	38	3:41224650-41224650	+	n	-	PATHOGENIC	0.8727	Reported in another cancer sample as somatic	16596195	null	surgery-fixed	NS	57	ENSP00000495360.1:p.Leu46=	ENST00000645320.1:c.138G>A	3:g.41224650G>A
CTNNB1	ENST00000645320.1	2346	2514	4	2640408	2500710	lung	NS	NS	NS	carcinoma	adenocarcinoma	NS	NS	y	COSV62717363	COSM6468895	170602687	c.138G>C	p.L46=	Substitution - coding silent	null	null	38	3:41224650-41224650	+	n	-	PATHOGENIC	0.85035	Confirmed somatic variant	27545006	null	NS	NS	60	ENSP00000495360.1:p.Leu46=	ENST00000645320.1:c.138G>C	3:g.41224650G>C
CTNNB1	ENST00000645320.1	2346	2514	2567011	2567011	2428383	pituitary	craniopharyngeal_duct	NS	NS	craniopharyngioma	NS	NS	NS	n	COSV62689014	COSM5988491	170602532	c.136C>T	p.L46=	Substitution - coding silent	null	null	38	3:41224648-41224648	+	n	-	PATHOGENIC	0.90885	Variant of unknown origin	26547438	null	surgery fresh/frozen	NS	null	ENSP00000495360.1:p.Leu46=	ENST00000645320.1:c.136C>T	3:g.41224648C>T
CTNNB1	ENST00000645320.1	2346	2514	2567007	2567007	2428379	pituitary	craniopharyngeal_duct	NS	NS	craniopharyngioma	NS	NS	NS	n	COSV62689014	COSM5988491	170602532	c.136C>T	p.L46=	Substitution - coding silent	null	null	38	3:41224648-41224648	+	n	-	PATHOGENIC	0.90885	Variant of unknown origin	26547438	null	surgery fresh/frozen	NS	null	ENSP00000495360.1:p.Leu46=	ENST00000645320.1:c.136C>T	3:g.41224648C>T
CTNNB1	ENST00000645320.1	2346	2514	2567009	2567009	2428381	pituitary	craniopharyngeal_duct	NS	NS	craniopharyngioma	NS	NS	NS	n	COSV62689014	COSM5988491	170602532	c.136C>T	p.L46=	Substitution - coding silent	null	null	38	3:41224648-41224648	+	n	-	PATHOGENIC	0.90885	Variant of unknown origin	26547438	null	surgery fresh/frozen	NS	null	ENSP00000495360.1:p.Leu46=	ENST00000645320.1:c.136C>T	3:g.41224648C>T
CTNNB1	ENST00000645320.1	2346	2514	2567008	2567008	2428380	pituitary	craniopharyngeal_duct	NS	NS	craniopharyngioma	NS	NS	NS	n	COSV62689014	COSM5988491	170602532	c.136C>T	p.L46=	Substitution - coding silent	null	null	38	3:41224648-41224648	+	n	-	PATHOGENIC	0.90885	Variant of unknown origin	26547438	null	surgery fresh/frozen	NS	null	ENSP00000495360.1:p.Leu46=	ENST00000645320.1:c.136C>T	3:g.41224648C>T
CTNNB1	ENST00000645320.1	2346	2514	2567005	2567005	2428377	pituitary	craniopharyngeal_duct	NS	NS	craniopharyngioma	NS	NS	NS	n	COSV62689014	COSM5988491	170602532	c.136C>T	p.L46=	Substitution - coding silent	null	null	38	3:41224648-41224648	+	n	-	PATHOGENIC	0.90885	Variant of unknown origin	26547438	null	surgery fresh/frozen	NS	null	ENSP00000495360.1:p.Leu46=	ENST00000645320.1:c.136C>T	3:g.41224648C>T
CTNNB1	ENST00000645320.1	2346	2514	2567006	2567006	2428378	pituitary	craniopharyngeal_duct	NS	NS	craniopharyngioma	NS	NS	NS	n	COSV62689014	COSM5988491	170602532	c.136C>T	p.L46=	Substitution - coding silent	null	null	38	3:41224648-41224648	+	n	-	PATHOGENIC	0.90885	Variant of unknown origin	26547438	null	surgery fresh/frozen	NS	null	ENSP00000495360.1:p.Leu46=	ENST00000645320.1:c.136C>T	3:g.41224648C>T
CTNNB1	ENST00000645320.1	2346	2514	2567010	2567010	2428382	pituitary	craniopharyngeal_duct	NS	NS	craniopharyngioma	NS	NS	NS	n	COSV62689014	COSM5988491	170602532	c.136C>T	p.L46=	Substitution - coding silent	null	null	38	3:41224648-41224648	+	n	-	PATHOGENIC	0.90885	Variant of unknown origin	26547438	null	surgery fresh/frozen	NS	null	ENSP00000495360.1:p.Leu46=	ENST00000645320.1:c.136C>T	3:g.41224648C>T
CTNNB1	ENST00000645320.1	2346	2514	2840899	2840899	2696459	prostate	NS	NS	NS	carcinoma	NS	NS	NS	n	COSV62689014	COSM5988491	170602532	c.136C>T	p.L46=	Substitution - coding silent	null	null	38	3:41224648-41224648	+	n	-	PATHOGENIC	0.90885	Variant of unknown origin	31874108	null	surgery-fixed	primary	null	ENSP00000495360.1:p.Leu46=	ENST00000645320.1:c.136C>T	3:g.41224648C>T
CTNNB1	ENST00000645320.1	2346	2514	915493	915493	832892	skin	face	NS	NS	adnexal_tumour	malignant_adnexal_tumour	pilomatrical_carcinoma	NS	n	COSV62708542	COSM13175	170612651	c.138G>A	p.L46=	Substitution - coding silent	null	null	38	3:41224650-41224650	+	n	-	PATHOGENIC	0.8727	Confirmed somatic variant	15606674	null	surgery-fixed	primary	85	ENSP00000495360.1:p.Leu46=	ENST00000645320.1:c.138G>A	3:g.41224650G>A
CTNNB1	ENST00000645320.1	2346	2514	MG-269-tumor	2819118	2675417	meninges	NS	NS	NS	meningioma	atypical	NS	NS	n	COSV104438393	COSM9266083	170601195	c.1516C>T	p.L506=	Substitution - coding silent	null	null	38	3:41233859-41233859	+	n	-	PATHOGENIC	0.9166	Variant of unknown origin	28713588	null	surgery - NOS	NS	null	ENSP00000495360.1:p.Leu506=	ENST00000645320.1:c.1516C>T	3:g.41233859C>T
CTNNB1	ENST00000645320.1	2346	2514	MG-146-tumor	2819051	2675350	meninges	NS	NS	NS	meningioma	transitional	NS	NS	n	COSV104438393	COSM9266083	170601195	c.1516C>T	p.L506=	Substitution - coding silent	null	null	38	3:41233859-41233859	+	n	-	PATHOGENIC	0.9166	Variant of unknown origin	28713588	null	surgery - NOS	NS	null	ENSP00000495360.1:p.Leu506=	ENST00000645320.1:c.1516C>T	3:g.41233859C>T
CTNNB1	ENST00000645320.1	2346	2514	MG-246-tumor	2819109	2675408	meninges	NS	NS	NS	meningioma	transitional	NS	NS	n	COSV104438393	COSM9266083	170601195	c.1516C>T	p.L506=	Substitution - coding silent	null	null	38	3:41233859-41233859	+	n	-	PATHOGENIC	0.9166	Variant of unknown origin	28713588	null	surgery - NOS	NS	null	ENSP00000495360.1:p.Leu506=	ENST00000645320.1:c.1516C>T	3:g.41233859C>T
CTNNB1	ENST00000645320.1	2346	2514	MG-043-tumor	2818993	2675292	meninges	NS	NS	NS	meningioma	atypical	NS	NS	n	COSV104438393	COSM9266083	170601195	c.1516C>T	p.L506=	Substitution - coding silent	null	null	38	3:41233859-41233859	+	n	-	PATHOGENIC	0.9166	Variant of unknown origin	28713588	null	surgery - NOS	NS	null	ENSP00000495360.1:p.Leu506=	ENST00000645320.1:c.1516C>T	3:g.41233859C>T
CTNNB1	ENST00000645320.1	2346	2514	MG-233-tumor	2819106	2675405	meninges	NS	NS	NS	meningioma	NS	NS	NS	n	COSV104438393	COSM9266083	170601195	c.1516C>T	p.L506=	Substitution - coding silent	null	null	38	3:41233859-41233859	+	n	-	PATHOGENIC	0.9166	Variant of unknown origin	28713588	null	surgery - NOS	NS	null	ENSP00000495360.1:p.Leu506=	ENST00000645320.1:c.1516C>T	3:g.41233859C>T
CTNNB1	ENST00000645320.1	2346	2514	2841095	2841095	2696655	prostate	NS	NS	NS	carcinoma	NS	NS	NS	n	COSV104438393	COSM9266083	170601195	c.1516C>T	p.L506=	Substitution - coding silent	null	null	38	3:41233859-41233859	+	n	-	PATHOGENIC	0.9166	Variant of unknown origin	31874108	null	surgery-fixed	primary	null	ENSP00000495360.1:p.Leu506=	ENST00000645320.1:c.1516C>T	3:g.41233859C>T
CTNNB1	ENST00000645320.1	2346	2514	2841343	2841343	2696903	prostate	NS	NS	NS	carcinoma	NS	NS	NS	n	COSV104438393	COSM9266083	170601195	c.1516C>T	p.L506=	Substitution - coding silent	null	null	38	3:41233859-41233859	+	n	-	PATHOGENIC	0.9166	Variant of unknown origin	31874108	null	surgery-fixed	primary	null	ENSP00000495360.1:p.Leu506=	ENST00000645320.1:c.1516C>T	3:g.41233859C>T
CTNNB1	ENST00000645320.1	2346	2514	2841132	2841132	2696692	prostate	NS	NS	NS	carcinoma	NS	NS	NS	n	COSV104438393	COSM9266083	170601195	c.1516C>T	p.L506=	Substitution - coding silent	null	null	38	3:41233859-41233859	+	n	-	PATHOGENIC	0.9166	Variant of unknown origin	31874108	null	surgery-fixed	primary	null	ENSP00000495360.1:p.Leu506=	ENST00000645320.1:c.1516C>T	3:g.41233859C>T
CTNNB1	ENST00000645320.1	2346	2514	2841003	2841003	2696563	prostate	NS	NS	NS	carcinoma	NS	NS	NS	n	COSV104438393	COSM9266083	170601195	c.1516C>T	p.L506=	Substitution - coding silent	null	null	38	3:41233859-41233859	+	n	-	PATHOGENIC	0.9166	Variant of unknown origin	31874108	null	surgery-fixed	primary	null	ENSP00000495360.1:p.Leu506=	ENST00000645320.1:c.1516C>T	3:g.41233859C>T
CTNNB1	ENST00000645320.1	2346	2514	TCGA-F5-6814-01	1651640	1566427	large_intestine	rectum	NS	NS	carcinoma	adenocarcinoma	NS	NS	y	COSV62699377	COSM3427583	170609917	c.1779A>G	p.L593=	Substitution - coding silent	null	null	38	3:41235819-41235819	+	n	-	PATHOGENIC	0.84513	Confirmed somatic variant	null	375	NS	primary	57	ENSP00000495360.1:p.Leu593=	ENST00000645320.1:c.1779A>G	3:g.41235819A>G
CTNNB1	ENST00000645320.1	2346	2514	IPACTR013_D	2354550	2218534	adrenal_gland	adrenal_gland	NS	NS	adrenal_cortical_neoplasm	virilizing_syndrome_producing	NS	NS	n	null	COSM4967294	171793312	c.?	p.L7=	Substitution - coding silent	null	null	null	null	+	null	-	null	null	Confirmed somatic variant	25743702	null	surgery - NOS	NS	null	ENSP00000495360.1:p.Leu7=	null	null
CTNNB1	ENST00000645320.1	2346	2514	2026408	2026408	1908497	stomach	NS	NS	NS	carcinoma	adenocarcinoma	NS	NS	n	COSV62722496	COSM1716264	170603110	c.21G>A	p.L7=	Substitution - coding silent	null	null	38	3:41224533-41224533	+	n	-	PATHOGENIC	0.92137	Variant of unknown origin	24011952	null	surgery-fixed	primary	null	ENSP00000495360.1:p.Leu7=	ENST00000645320.1:c.21G>A	3:g.41224533G>A
CTNNB1	ENST00000645320.1	2346	2514	MG-116-tumor	2819038	2675337	meninges	NS	NS	NS	meningioma	angiomatous	NS	NS	n	COSV62690664	COSM5019542	170604161	c.2320C>T	p.L774=	Substitution - coding silent	null	null	38	3:41239316-41239316	+	n	-	PATHOGENIC	0.79954	Variant of unknown origin	28713588	null	surgery - NOS	NS	null	ENSP00000495360.1:p.Leu774=	ENST00000645320.1:c.2320C>T	3:g.41239316C>T
CTNNB1	ENST00000645320.1	2346	2514	2841139	2841139	2696699	prostate	NS	NS	NS	carcinoma	NS	NS	NS	n	COSV62690664	COSM5019542	170604161	c.2320C>T	p.L774=	Substitution - coding silent	null	null	38	3:41239316-41239316	+	n	-	PATHOGENIC	0.79954	Variant of unknown origin	31874108	null	surgery-fixed	primary	null	ENSP00000495360.1:p.Leu774=	ENST00000645320.1:c.2320C>T	3:g.41239316C>T
CTNNB1	ENST00000645320.1	2346	2514	2840957	2840957	2696517	prostate	NS	NS	NS	carcinoma	NS	NS	NS	n	COSV62690664	COSM5019542	170604161	c.2320C>T	p.L774=	Substitution - coding silent	null	null	38	3:41239316-41239316	+	n	-	PATHOGENIC	0.79954	Variant of unknown origin	31874108	null	surgery-fixed	primary	null	ENSP00000495360.1:p.Leu774=	ENST00000645320.1:c.2320C>T	3:g.41239316C>T
CTNNB1	ENST00000645320.1	2346	2514	2841184	2841184	2696744	prostate	NS	NS	NS	carcinoma	NS	NS	NS	n	COSV62690664	COSM5019542	170604161	c.2320C>T	p.L774=	Substitution - coding silent	null	null	38	3:41239316-41239316	+	n	-	PATHOGENIC	0.79954	Variant of unknown origin	31874108	null	surgery-fixed	primary	null	ENSP00000495360.1:p.Leu774=	ENST00000645320.1:c.2320C>T	3:g.41239316C>T
CTNNB1	ENST00000645320.1	2346	2514	2841119	2841119	2696679	prostate	NS	NS	NS	carcinoma	NS	NS	NS	n	COSV62690664	COSM5019542	170604161	c.2320C>T	p.L774=	Substitution - coding silent	null	null	38	3:41239316-41239316	+	n	-	PATHOGENIC	0.79954	Variant of unknown origin	31874108	null	surgery-fixed	primary	null	ENSP00000495360.1:p.Leu774=	ENST00000645320.1:c.2320C>T	3:g.41239316C>T
CTNNB1	ENST00000645320.1	2346	2514	2841349	2841349	2696909	prostate	NS	NS	NS	carcinoma	NS	NS	NS	n	COSV62690664	COSM5019542	170604161	c.2320C>T	p.L774=	Substitution - coding silent	null	null	38	3:41239316-41239316	+	n	-	PATHOGENIC	0.79954	Variant of unknown origin	31874108	null	surgery-fixed	primary	null	ENSP00000495360.1:p.Leu774=	ENST00000645320.1:c.2320C>T	3:g.41239316C>T
CTNNB1	ENST00000645320.1	2346	2514	SH-1679	2371731	2234525	soft_tissue	blood_vessel	central_nervous_system	NS	haemangioblastoma	NS	NS	NS	n	COSV62690664	COSM5019542	170604161	c.2320C>T	p.L774=	Substitution - coding silent	null	null	38	3:41239316-41239316	+	n	-	PATHOGENIC	0.79954	Variant of unknown origin	25589003	null	fixed - NOS	NS	null	ENSP00000495360.1:p.Leu774=	ENST00000645320.1:c.2320C>T	3:g.41239316C>T
CTNNB1	ENST00000645320.1	2346	2514	2840787	2840787	2696347	prostate	NS	NS	NS	carcinoma	NS	NS	NS	n	COSV104667350	COSM9493831	170606210	c.861C>T	p.N287=	Substitution - coding silent	null	null	38	3:41225786-41225786	+	n	-	PATHOGENIC	0.90349	Variant of unknown origin	31874108	null	surgery-fixed	primary	null	ENSP00000495360.1:p.Asn287=	ENST00000645320.1:c.861C>T	3:g.41225786C>T
CTNNB1	ENST00000645320.1	2346	2514	2840788	2840788	2696348	prostate	NS	NS	NS	carcinoma	NS	NS	NS	n	COSV104667350	COSM9493831	170606210	c.861C>T	p.N287=	Substitution - coding silent	null	null	38	3:41225786-41225786	+	n	-	PATHOGENIC	0.90349	Variant of unknown origin	31874108	null	surgery-fixed	metastasis	null	ENSP00000495360.1:p.Asn287=	ENST00000645320.1:c.861C>T	3:g.41225786C>T
CTNNB1	ENST00000645320.1	2346	2514	GBM18-I2	2813454	2669846	central_nervous_system	brain	NS	NS	glioma	astrocytoma_Grade_IV	glioblastoma_multiforme	NS	y	COSV100846320	COSM9189600	170608271	c.153T>C	p.N51=	Substitution - coding silent	null	null	38	3:41224665-41224665	+	n	-	null	0.59045	Confirmed somatic variant	28263318	null	surgery fresh/frozen	NS	40	ENSP00000495360.1:p.Asn51=	ENST00000645320.1:c.153T>C	3:g.41224665T>C
CTNNB1	ENST00000645320.1	2346	2514	TCGA-D1-A163-01	1783501	1687500	endometrium	NS	NS	NS	carcinoma	endometrioid_carcinoma	NS	NS	y	COSV62697396	COSM1044604	170610422	c.1827C>T	p.N609=	Substitution - coding silent	hom	null	38	3:41236372-41236372	+	n	-	null	0.68762	Variant of unknown origin	null	419	fresh/frozen - NOS	primary	50	ENSP00000495360.1:p.Asn609=	ENST00000645320.1:c.1827C>T	3:g.41236372C>T
CTNNB1	ENST00000645320.1	2346	2514	TCGA-QB-AA9O-06	2339489	2204472	skin	NS	NS	NS	malignant_melanoma	NS	NS	NS	y	COSV100846509	COSM7897363	170610602	c.357C>T	p.P119=	Substitution - coding silent	null	null	38	3:41225069-41225069	+	n	-	PATHOGENIC	0.74801	Confirmed somatic variant	null	540	NS	NS	73	ENSP00000495360.1:p.Pro119=	ENST00000645320.1:c.357C>T	3:g.41225069C>T
CTNNB1	ENST00000645320.1	2346	2514	219071	2751137	2609833	lung	NS	NS	NS	carcinoma	small_cell_carcinoma	NS	NS	n	COSV105272286	COSM9522212	170608055	c.384A>G	p.P128=	Substitution - coding silent	null	null	38	3:41225096-41225096	+	n	-	NEUTRAL	0.21674	Confirmed somatic variant	29748005	null	circulating tumour	NS	null	ENSP00000495360.1:p.Pro128=	ENST00000645320.1:c.384A>G	3:g.41225096A>G
CTNNB1	ENST00000645320.1	2346	2514	TCGA-BC-A10U-01	2194643	2062921	liver	NS	NS	NS	carcinoma	hepatocellular_carcinoma	NS	NS	y	COSV62687985	COSM1423011	170604473	c.132T>C	p.P44=	Substitution - coding silent	null	null	38	3:41224644-41224644	+	n	-	null	0.66271	Confirmed somatic variant	null	628	NS	NS	69	ENSP00000495360.1:p.Pro44=	ENST00000645320.1:c.132T>C	3:g.41224644T>C
CTNNB1	ENST00000645320.1	2346	2514	TCGA-B9-A8YI-01	2263380	2130364	kidney	NS	NS	NS	carcinoma	papillary_renal_cell_carcinoma	NS	NS	y	COSV100846300	COSM8250754	170603826	c.1578T>G	p.P526=	Substitution - coding silent	null	null	38	3:41234192-41234192	+	n	-	NEUTRAL	0.28385	Confirmed somatic variant	null	543	NS	primary	79	ENSP00000495360.1:p.Pro526=	ENST00000645320.1:c.1578T>G	3:g.41234192T>G
CTNNB1	ENST00000645320.1	2346	2514	TCGA-AP-A0LM-01	1783352	1687351	endometrium	NS	NS	NS	carcinoma	endometrioid_carcinoma	NS	NS	y	COSV62698989	COSM1044589	170601618	c.324G>A	p.Q108=	Substitution - coding silent	het	null	38	3:41225036-41225036	+	n	-	PATHOGENIC	0.88061	Variant of unknown origin	null	419	fresh/frozen - NOS	primary	33	ENSP00000495360.1:p.Gln108=	ENST00000645320.1:c.324G>A	3:g.41225036G>A
CTNNB1	ENST00000645320.1	2346	2514	TCGA-BH-A18Q-01	1899957	1788641	breast	NS	NS	NS	carcinoma	NS	NS	NS	y	COSV62689654	COSM446497	170601680	c.390G>A	p.Q130=	Substitution - coding silent	null	null	38	3:41225102-41225102	+	n	-	PATHOGENIC	0.88443	Confirmed somatic variant	null	414	fresh/frozen - NOS	primary	56	ENSP00000495360.1:p.Gln130=	ENST00000645320.1:c.390G>A	3:g.41225102G>A
CTNNB1	ENST00000645320.1	2346	2514	5-GE078-T1	2869785	2724782	skin	NS	NS	NS	carcinoma	basal_cell_carcinoma	NS	NS	n	COSV105272344	COSM9801366	170613637	c.579G>A	p.Q193=	Substitution - coding silent	null	null	38	3:41225417-41225417	+	n	-	PATHOGENIC	0.86926	Variant of unknown origin	26950094	null	surgery - NOS	NS	68	ENSP00000495360.1:p.Gln193=	ENST00000645320.1:c.579G>A	3:g.41225417G>A
CTNNB1	ENST00000645320.1	2346	2514	SWE-43	1862729	1753620	prostate	NS	NS	NS	adenoma	NS	NS	NS	y	COSV62711871	COSM1180025	170617655	c.1125A>G	p.Q375=	Substitution - coding silent	null	null	38	3:41233384-41233384	+	n	-	NEUTRAL	0.39862	Confirmed somatic variant	23265383	null	NS	NS	null	ENSP00000495360.1:p.Gln375=	ENST00000645320.1:c.1125A>G	3:g.41233384A>G
CTNNB1	ENST00000645320.1	2346	2514	49M	2466837	2329668	skin	neck	NS	NS	malignant_melanoma	desmoplastic	NS	NS	y	COSV62712043	COSM5590418	170616630	c.1446G>A	p.Q482=	Substitution - coding silent	null	null	38	3:41233789-41233789	+	n	-	PATHOGENIC	0.9565	Confirmed somatic variant	26343386	null	surgery fresh/frozen	NS	71	ENSP00000495360.1:p.Gln482=	ENST00000645320.1:c.1446G>A	3:g.41233789G>A
CTNNB1	ENST00000645320.1	2346	2514	2659521	2659574	2519733	skin	eye	NS	NS	adnexal_tumour	sebaceous_carcinoma	NS	NS	n	null	COSM6506507	171784092	c.183A>G	p.Q61Q	Substitution - coding silent	null	null	null	null	+	null	-	null	null	Variant of unknown origin	28551389	null	surgery-fixed	NS	64	null	null	null
CTNNB1	ENST00000645320.1	2346	2514	2659514	2659567	2519726	skin	eye	NS	NS	adnexal_tumour	sebaceous_carcinoma	NS	NS	n	null	COSM6506507	171784092	c.183A>G	p.Q61Q	Substitution - coding silent	null	null	null	null	+	null	-	null	null	Variant of unknown origin	28551389	null	surgery-fixed	NS	73	null	null	null
CTNNB1	ENST00000645320.1	2346	2514	2659522	2659575	2519734	skin	eye	NS	NS	adnexal_tumour	sebaceous_carcinoma	NS	NS	n	null	COSM6506507	171784092	c.183A>G	p.Q61Q	Substitution - coding silent	null	null	null	null	+	null	-	null	null	Variant of unknown origin	28551389	null	surgery-fixed	NS	70	null	null	null
CTNNB1	ENST00000645320.1	2346	2514	2659519	2659572	2519731	skin	eye	NS	NS	adnexal_tumour	sebaceous_carcinoma	NS	NS	n	null	COSM6506507	171784092	c.183A>G	p.Q61Q	Substitution - coding silent	null	null	null	null	+	null	-	null	null	Variant of unknown origin	28551389	null	surgery-fixed	NS	83	null	null	null
CTNNB1	ENST00000645320.1	2346	2514	2659579	2659579	2519738	skin	eye	NS	NS	adnexal_tumour	sebaceous_carcinoma	NS	NS	n	null	COSM6506507	171784092	c.183A>G	p.Q61Q	Substitution - coding silent	null	null	null	null	+	null	-	null	null	Variant of unknown origin	28551389	null	surgery-fixed	NS	55	null	null	null
CTNNB1	ENST00000645320.1	2346	2514	2659516	2659569	2519728	skin	eye	NS	NS	adnexal_tumour	sebaceous_carcinoma	NS	NS	n	null	COSM6506507	171784092	c.183A>G	p.Q61Q	Substitution - coding silent	null	null	null	null	+	null	-	null	null	Variant of unknown origin	28551389	null	surgery-fixed	NS	52	null	null	null
CTNNB1	ENST00000645320.1	2346	2514	2659513	2659566	2519725	skin	eye	NS	NS	adnexal_tumour	sebaceous_carcinoma	NS	NS	n	null	COSM6506507	171784092	c.183A>G	p.Q61Q	Substitution - coding silent	null	null	null	null	+	null	-	null	null	Variant of unknown origin	28551389	null	surgery-fixed	NS	86	null	null	null
CTNNB1	ENST00000645320.1	2346	2514	2659520	2659573	2519732	skin	eye	NS	NS	adnexal_tumour	sebaceous_carcinoma	NS	NS	n	null	COSM6506507	171784092	c.183A>G	p.Q61Q	Substitution - coding silent	null	null	null	null	+	null	-	null	null	Variant of unknown origin	28551389	null	surgery-fixed	NS	66	null	null	null
CTNNB1	ENST00000645320.1	2346	2514	2659518	2659571	2519730	skin	eye	NS	NS	adnexal_tumour	sebaceous_carcinoma	NS	NS	n	null	COSM6506507	171784092	c.183A>G	p.Q61Q	Substitution - coding silent	null	null	null	null	+	null	-	null	null	Variant of unknown origin	28551389	null	surgery-fixed	NS	71	null	null	null
CTNNB1	ENST00000645320.1	2346	2514	2659512	2659565	2519724	skin	eye	NS	NS	adnexal_tumour	sebaceous_carcinoma	NS	NS	n	null	COSM6506507	171784092	c.183A>G	p.Q61Q	Substitution - coding silent	null	null	null	null	+	null	-	null	null	Variant of unknown origin	28551389	null	surgery-fixed	NS	75	null	null	null
CTNNB1	ENST00000645320.1	2346	2514	2659524	2659577	2519736	skin	eye	NS	NS	adnexal_tumour	sebaceous_carcinoma	NS	NS	n	null	COSM6506507	171784092	c.183A>G	p.Q61Q	Substitution - coding silent	null	null	null	null	+	null	-	null	null	Variant of unknown origin	28551389	null	surgery-fixed	NS	80	null	null	null
CTNNB1	ENST00000645320.1	2346	2514	2659523	2659576	2519735	skin	eye	NS	NS	adnexal_tumour	sebaceous_carcinoma	NS	NS	n	null	COSM6506507	171784092	c.183A>G	p.Q61Q	Substitution - coding silent	null	null	null	null	+	null	-	null	null	Variant of unknown origin	28551389	null	surgery-fixed	NS	74	null	null	null
CTNNB1	ENST00000645320.1	2346	2514	2659517	2659570	2519729	skin	eye	NS	NS	adnexal_tumour	sebaceous_carcinoma	NS	NS	n	null	COSM6506507	171784092	c.183A>G	p.Q61Q	Substitution - coding silent	null	null	null	null	+	null	-	null	null	Variant of unknown origin	28551389	null	surgery-fixed	NS	69	null	null	null
CTNNB1	ENST00000645320.1	2346	2514	2659525	2659578	2519737	skin	eye	NS	NS	adnexal_tumour	sebaceous_carcinoma	NS	NS	n	null	COSM6506507	171784092	c.183A>G	p.Q61Q	Substitution - coding silent	null	null	null	null	+	null	-	null	null	Variant of unknown origin	28551389	null	surgery-fixed	NS	72	null	null	null
CTNNB1	ENST00000645320.1	2346	2514	2659515	2659568	2519727	skin	eye	NS	NS	adnexal_tumour	sebaceous_carcinoma	NS	NS	n	null	COSM6506507	171784092	c.183A>G	p.Q61Q	Substitution - coding silent	null	null	null	null	+	null	-	null	null	Variant of unknown origin	28551389	null	surgery-fixed	NS	45	null	null	null
CTNNB1	ENST00000645320.1	2346	2514	TCGA-EO-A3AV-01	2339770	2204753	endometrium	NS	NS	NS	carcinoma	endometrioid_carcinoma	NS	NS	y	COSV100846000	COSM8836950	170607940	c.555A>G	p.R185=	Substitution - coding silent	null	null	38	3:41225393-41225393	+	n	-	PATHOGENIC	0.83177	Confirmed somatic variant	null	419	NS	primary	51	ENSP00000495360.1:p.Arg185=	ENST00000645320.1:c.555A>G	3:g.41225393A>G
CTNNB1	ENST00000645320.1	2346	2514	5-GE072-T1	2869778	2724775	skin	NS	NS	NS	carcinoma	basal_cell_carcinoma	NS	NS	n	COSV105272396	COSM9800730	170616234	c.1156A>C	p.R386=	Substitution - coding silent	null	null	38	3:41233415-41233415	+	n	-	PATHOGENIC	0.95449	Variant of unknown origin	26950094	null	surgery - NOS	NS	48	ENSP00000495360.1:p.Arg386=	ENST00000645320.1:c.1156A>C	3:g.41233415A>C
CTNNB1	ENST00000645320.1	2346	2514	TCGA-BK-A6W3-01	2263446	2130430	endometrium	NS	NS	NS	carcinoma	endometrioid_carcinoma	NS	NS	y	COSV100846162	COSM8980384	170605140	c.279G>A	p.R93=	Substitution - coding silent	null	null	38	3:41224991-41224991	+	n	-	PATHOGENIC	0.77699	Confirmed somatic variant	null	419	NS	primary	34	ENSP00000495360.1:p.Arg93=	ENST00000645320.1:c.279G>A	3:g.41224991G>A
CTNNB1	ENST00000645320.1	2346	2514	TCGA-NH-A5IV-01	2193436	2061714	large_intestine	colon	NS	NS	carcinoma	adenocarcinoma	NS	NS	y	COSV100845916	COSM7570801	170612551	c.285A>C	p.R95=	Substitution - coding silent	null	null	38	3:41224997-41224997	+	n	-	PATHOGENIC	0.81505	Confirmed somatic variant	null	376	NS	NS	90	ENSP00000495360.1:p.Arg95=	ENST00000645320.1:c.285A>C	3:g.41224997A>C
CTNNB1	ENST00000645320.1	2346	2514	TCGA-CV-6942-01	2193556	2061834	upper_aerodigestive_tract	head_neck	NS	NS	carcinoma	squamous_cell_carcinoma	NS	NS	y	COSV100846313	COSM8333626	170611965	c.387A>G	p.S129=	Substitution - coding silent	null	null	38	3:41225099-41225099	+	n	-	null	0.60077	Confirmed somatic variant	null	627	NS	NS	73	ENSP00000495360.1:p.Ser129=	ENST00000645320.1:c.387A>G	3:g.41225099A>G
CTNNB1	ENST00000645320.1	2346	2514	1005222	1005222	922434	haematopoietic_and_lymphoid_tissue	sinonasal_and_nasal_cavity	NS	NS	lymphoid_neoplasm	NK-T_cell_lymphoma	NS	NS	n	COSV62708536	COSM30734	170604091	c.87T>C	p.S29=	Substitution - coding silent	null	null	38	3:41224599-41224599	+	n	-	NEUTRAL	0.26953	Variant of unknown origin	16596195	null	surgery-fixed	NS	54	ENSP00000495360.1:p.Ser29=	ENST00000645320.1:c.87T>C	3:g.41224599T>C
CTNNB1	ENST00000645320.1	2346	2514	HCC1	2120692	1994928	liver	NS	NS	NS	carcinoma	NS	NS	NS	y	COSV62699666	COSM1617579	170607528	c.87T>G	p.S29=	Substitution - coding silent	null	null	38	3:41224599-41224599	+	n	-	NEUTRAL	0.29548	Confirmed somatic variant	null	323	NS	NS	null	ENSP00000495360.1:p.Ser29=	ENST00000645320.1:c.87T>G	3:g.41224599T>G
CTNNB1	ENST00000645320.1	2346	2514	HCC1T	1566773	1488580	liver	NS	NS	NS	carcinoma	hepatocellular_carcinoma	NS	NS	n	COSV62699666	COSM1617579	170607528	c.87T>G	p.S29=	Substitution - coding silent	het	null	38	3:41224599-41224599	+	n	-	NEUTRAL	0.29548	Reported in another cancer sample as somatic	null	323	surgery fresh/frozen	primary	55	ENSP00000495360.1:p.Ser29=	ENST00000645320.1:c.87T>G	3:g.41224599T>G
CTNNB1	ENST00000645320.1	2346	2514	THCC_12-6T	2746758	2605461	liver	NS	NS	NS	other	neoplasm	NS	NS	y	COSV62699666	COSM1617579	170607528	c.87T>G	p.S29=	Substitution - coding silent	null	null	38	3:41224599-41224599	+	n	-	NEUTRAL	0.29548	Confirmed somatic variant	null	323	NS	primary	83	ENSP00000495360.1:p.Ser29=	ENST00000645320.1:c.87T>G	3:g.41224599T>G
CTNNB1	ENST00000645320.1	2346	2514	AD55	2546763	2408220	adrenal_gland	adrenal_gland	NS	NS	adrenal_cortical_adenoma	non_functioning	NS	NS	y	COSV62710197	COSM5715	170604351	c.99T>C	p.S33=	Substitution - coding silent	null	null	38	3:41224611-41224611	+	n	-	PATHOGENIC	0.8982	Confirmed somatic variant	27389594	null	surgery fresh/frozen	NS	null	ENSP00000495360.1:p.Ser33=	ENST00000645320.1:c.99T>C	3:g.41224611T>C
CTNNB1	ENST00000645320.1	2346	2514	leg-19	868074	787329	liver	NS	NS	NS	carcinoma	hepatocellular_carcinoma	NS	NS	n	COSV62710197	COSM5715	170604351	c.99T>C	p.S33=	Substitution - coding silent	null	null	38	3:41224611-41224611	+	n	-	PATHOGENIC	0.8982	Confirmed somatic variant	11375957	null	surgery fresh/frozen	primary	null	ENSP00000495360.1:p.Ser33=	ENST00000645320.1:c.99T>C	3:g.41224611T>C
CTNNB1	ENST00000645320.1	2346	2514	2261653	2261653	2128637	small_intestine	duodenum	NS	NS	other	heterotopic_gastric_mucosa	NS	NS	n	COSV62710197	COSM5715	170604351	c.99T>C	p.S33=	Substitution - coding silent	null	null	38	3:41224611-41224611	+	n	-	PATHOGENIC	0.8982	Confirmed somatic variant	24969024	null	surgery-fixed	NS	null	ENSP00000495360.1:p.Ser33=	ENST00000645320.1:c.99T>C	3:g.41224611T>C
CTNNB1	ENST00000645320.1	2346	2514	1892662	1892662	1781914	small_intestine	duodenum	NS	NS	other	heterotopic_gastric_mucosa	NS	NS	n	COSV62710197	COSM5715	170604351	c.99T>C	p.S33=	Substitution - coding silent	null	null	38	3:41224611-41224611	+	n	-	PATHOGENIC	0.8982	Reported in another cancer sample as somatic	23554536	null	surgery-fixed	NS	null	ENSP00000495360.1:p.Ser33=	ENST00000645320.1:c.99T>C	3:g.41224611T>C
CTNNB1	ENST00000645320.1	2346	2514	TCGA-E2-A15S-01	1900150	1788834	breast	NS	NS	NS	carcinoma	NS	NS	NS	y	COSV62702433	COSM446498	170612732	c.1044T>A	p.S348=	Substitution - coding silent	null	null	38	3:41227315-41227315	+	n	-	NEUTRAL	0.37334	Confirmed somatic variant	null	414	fresh/frozen - NOS	primary	34	ENSP00000495360.1:p.Ser348=	ENST00000645320.1:c.1044T>A	3:g.41227315T>A
CTNNB1	ENST00000645320.1	2346	2514	P35_TUT	2684411	2543466	large_intestine	rectum	NS	NS	carcinoma	adenocarcinoma	NS	NS	n	COSV62718733	COSM6854276	170608137	c.1044T>C	p.S348=	Substitution - coding silent	null	null	38	3:41227315-41227315	+	n	-	NEUTRAL	0.43442	Confirmed somatic variant	28978093	null	surgery fresh/frozen	NS	60	ENSP00000495360.1:p.Ser348=	ENST00000645320.1:c.1044T>C	3:g.41227315T>C
CTNNB1	ENST00000645320.1	2346	2514	HCC46T	2120845	1995081	liver	NS	NS	NS	carcinoma	NS	NS	NS	y	COSV62689282	COSM3660551	170608112	c.111T>A	p.S37=	Substitution - coding silent	null	null	38	3:41224623-41224623	+	n	-	PATHOGENIC	0.82678	Confirmed somatic variant	null	323	NS	NS	null	ENSP00000495360.1:p.Ser37=	ENST00000645320.1:c.111T>A	3:g.41224623T>A
CTNNB1	ENST00000645320.1	2346	2514	HCC46	2120844	1995080	liver	NS	NS	NS	carcinoma	NS	NS	NS	y	COSV62689282	COSM3660551	170608112	c.111T>A	p.S37=	Substitution - coding silent	null	null	38	3:41224623-41224623	+	n	-	PATHOGENIC	0.82678	Confirmed somatic variant	null	323	NS	NS	null	ENSP00000495360.1:p.Ser37=	ENST00000645320.1:c.111T>A	3:g.41224623T>A
CTNNB1	ENST00000645320.1	2346	2514	1173888	1173888	1085955	liver	NS	NS	NS	other	hepatoblastoma	NS	NS	n	COSV62700541	COSM28730	170605801	c.111T>C	p.S37=	Substitution - coding silent	null	null	38	3:41224623-41224623	+	n	-	PATHOGENIC	0.82963	Reported in another cancer sample as somatic	16937357	null	NS	NS	2	ENSP00000495360.1:p.Ser37=	ENST00000645320.1:c.111T>C	3:g.41224623T>C
CTNNB1	ENST00000645320.1	2346	2514	2261659	2261659	2128643	small_intestine	duodenum	NS	NS	other	heterotopic_gastric_mucosa	NS	NS	n	COSV62700541	COSM28730	170605801	c.111T>C	p.S37=	Substitution - coding silent	null	null	38	3:41224623-41224623	+	n	-	PATHOGENIC	0.82963	Confirmed somatic variant	24969024	null	surgery-fixed	NS	null	ENSP00000495360.1:p.Ser37=	ENST00000645320.1:c.111T>C	3:g.41224623T>C
CTNNB1	ENST00000645320.1	2346	2514	TCGA-BC-A10U-01	2194643	2062921	liver	NS	NS	NS	carcinoma	hepatocellular_carcinoma	NS	NS	y	COSV62687996	COSM1423012	170604478	c.135T>C	p.S45=	Substitution - coding silent	null	null	38	3:41224647-41224647	+	n	-	PATHOGENIC	0.77177	Confirmed somatic variant	null	628	NS	NS	69	ENSP00000495360.1:p.Ser45=	ENST00000645320.1:c.135T>C	3:g.41224647T>C
CTNNB1	ENST00000645320.1	2346	2514	Ova_6	877638	796852	ovary	NS	NS	NS	carcinoma	endometrioid_carcinoma	NS	NS	n	COSV62688450	COSM5742	170613501	c.135T>G	p.S45=	Substitution - coding silent	null	null	38	3:41224647-41224647	+	n	-	PATHOGENIC	0.84863	Confirmed somatic variant	11329142	null	surgery-fixed	primary	null	ENSP00000495360.1:p.Ser45=	ENST00000645320.1:c.135T>G	3:g.41224647T>G
CTNNB1	ENST00000645320.1	2346	2514	TCGA-CN-6010-01	2193668	2061946	upper_aerodigestive_tract	head_neck	NS	NS	carcinoma	squamous_cell_carcinoma	NS	NS	y	COSV100846544	COSM8322471	170606379	c.1656C>A	p.S552=	Substitution - coding silent	null	null	38	3:41234270-41234270	+	n	-	null	0.54246	Confirmed somatic variant	null	627	NS	NS	53	ENSP00000495360.1:p.Ser552=	ENST00000645320.1:c.1656C>A	3:g.41234270C>A
CTNNB1	ENST00000645320.1	2346	2514	2026422	2026422	1908511	stomach	NS	NS	NS	carcinoma	adenocarcinoma	NS	NS	n	COSV62698696	COSM1716265	170606033	c.180C>T	p.S60=	Substitution - coding silent	null	null	38	3:41224692-41224692	+	n	-	PATHOGENIC	0.84146	Variant of unknown origin	24011952	null	surgery-fixed	primary	null	ENSP00000495360.1:p.Ser60=	ENST00000645320.1:c.180C>T	3:g.41224692C>T
CTNNB1	ENST00000645320.1	2346	2514	HeLa	877477	796691	cervix	NS	NS	NS	carcinoma	adenocarcinoma	NS	NS	n	COSV62705344	COSM5741	170607921	c.642C>T	p.T214=	Substitution - coding silent	null	null	38	3:41225480-41225480	+	n	-	NEUTRAL	0.4836	Reported in another cancer sample as somatic	11437403	null	cell-line	NS	null	ENSP00000495360.1:p.Thr214=	ENST00000645320.1:c.642C>T	3:g.41225480C>T
CTNNB1	ENST00000645320.1	2346	2514	2841003	2841003	2696563	prostate	NS	NS	NS	carcinoma	NS	NS	NS	n	COSV62705344	COSM5741	170607921	c.642C>T	p.T214=	Substitution - coding silent	null	null	38	3:41225480-41225480	+	n	-	NEUTRAL	0.4836	Reported in another cancer sample as somatic	31874108	null	surgery-fixed	primary	null	ENSP00000495360.1:p.Thr214=	ENST00000645320.1:c.642C>T	3:g.41225480C>T
CTNNB1	ENST00000645320.1	2346	2514	2785966	2785966	2643432	stomach	NS	NS	NS	adenoma	NS	NS	NS	y	COSV62705344	COSM5741	170607921	c.642C>T	p.T214=	Substitution - coding silent	null	null	38	3:41225480-41225480	+	n	-	NEUTRAL	0.4836	Confirmed somatic variant	27175599	null	surgery fresh/frozen	NS	70	ENSP00000495360.1:p.Thr214=	ENST00000645320.1:c.642C>T	3:g.41225480C>T
CTNNB1	ENST00000645320.1	2346	2514	E13469	740590	663495	haematopoietic_and_lymphoid_tissue	adrenal_gland	NS	NS	lymphoid_neoplasm	diffuse_large_B_cell_lymphoma	NS	NS	n	COSV62728196	COSM6140	170615653	c.120T>C	p.T40=	Substitution - coding silent	null	null	38	3:41224632-41224632	+	n	-	NEUTRAL	0.15509	Variant of unknown origin	11927008	null	autopsy-fixed	primary	69	ENSP00000495360.1:p.Thr40=	ENST00000645320.1:c.120T>C	3:g.41224632T>C
CTNNB1	ENST00000645320.1	2346	2514	E13459	740580	663485	haematopoietic_and_lymphoid_tissue	adrenal_gland	NS	NS	lymphoid_neoplasm	diffuse_large_B_cell_lymphoma	NS	NS	n	COSV62728196	COSM6140	170615653	c.120T>C	p.T40=	Substitution - coding silent	null	null	38	3:41224632-41224632	+	n	-	NEUTRAL	0.15509	Variant of unknown origin	11927008	null	autopsy-fixed	metastasis	57	ENSP00000495360.1:p.Thr40=	ENST00000645320.1:c.120T>C	3:g.41224632T>C
CTNNB1	ENST00000645320.1	2346	2514	mir-24	868307	787550	endometrium	NS	NS	NS	carcinoma	endometrioid_carcinoma	NS	NS	n	COSV62727916	COSM5717	170617462	c.123C>T	p.T41=	Substitution - coding silent	null	null	38	3:41224635-41224635	+	n	-	PATHOGENIC	0.86912	Confirmed somatic variant	10416591	null	surgery-fixed	primary	null	ENSP00000495360.1:p.Thr41=	ENST00000645320.1:c.123C>T	3:g.41224635C>T
CTNNB1	ENST00000645320.1	2346	2514	906602	906602	824130	haematopoietic_and_lymphoid_tissue	sinonasal_and_nasal_cavity	NS	NS	lymphoid_neoplasm	NK-T_cell_lymphoma	NS	NS	n	COSV62727916	COSM5717	170617462	c.123C>T	p.T41=	Substitution - coding silent	null	null	38	3:41224635-41224635	+	n	-	PATHOGENIC	0.86912	Reported in another cancer sample as somatic	15643509	null	surgery-fixed	NS	null	ENSP00000495360.1:p.Thr41=	ENST00000645320.1:c.123C>T	3:g.41224635C>T
CTNNB1	ENST00000645320.1	2346	2514	TCGA-HU-8602-01	2197859	2066137	stomach	NS	NS	NS	carcinoma	adenocarcinoma	NS	NS	y	COSV62691482	COSM4117550	170601277	c.1254C>A	p.T418=	Substitution - coding silent	null	null	38	3:41233597-41233597	+	n	-	NEUTRAL	0.31792	Confirmed somatic variant	null	541	NS	NS	58	ENSP00000495360.1:p.Thr418=	ENST00000645320.1:c.1254C>A	3:g.41233597C>A
CTNNB1	ENST00000645320.1	2346	2514	TCGA-F5-6814-01	1651640	1566427	large_intestine	rectum	NS	NS	carcinoma	adenocarcinoma	NS	NS	y	COSV62689669	COSM100046	170601669	c.126A>G	p.T42=	Substitution - coding silent	null	null	38	3:41224638-41224638	+	n	-	PATHOGENIC	0.73733	Confirmed somatic variant	null	375	NS	primary	57	ENSP00000495360.1:p.Thr42=	ENST00000645320.1:c.126A>G	3:g.41224638A>G
CTNNB1	ENST00000645320.1	2346	2514	1550285	1550285	1472390	liver	NS	NS	NS	carcinoma	hepatocellular_carcinoma	NS	NS	n	COSV62689669	COSM100046	170601669	c.126A>G	p.T42=	Substitution - coding silent	null	null	38	3:41224638-41224638	+	n	-	PATHOGENIC	0.73733	Reported in another cancer sample as somatic	21457159	null	surgery - NOS	NS	71	ENSP00000495360.1:p.Thr42=	ENST00000645320.1:c.126A>G	3:g.41224638A>G
CTNNB1	ENST00000645320.1	2346	2514	HCC134T	1919190	1806511	liver	NS	NS	NS	carcinoma	NS	NS	NS	y	COSV62689669	COSM100046	170601669	c.126A>G	p.T42=	Substitution - coding silent	het	null	38	3:41224638-41224638	+	n	-	PATHOGENIC	0.73733	Reported in another cancer sample as somatic	null	323	fresh/frozen - NOS	primary	null	ENSP00000495360.1:p.Thr42=	ENST00000645320.1:c.126A>G	3:g.41224638A>G
CTNNB1	ENST00000645320.1	2346	2514	HCC134	2120736	1994972	liver	NS	NS	NS	carcinoma	NS	NS	NS	y	COSV62689669	COSM100046	170601669	c.126A>G	p.T42=	Substitution - coding silent	null	null	38	3:41224638-41224638	+	n	-	PATHOGENIC	0.73733	Confirmed somatic variant	null	323	NS	NS	null	ENSP00000495360.1:p.Thr42=	ENST00000645320.1:c.126A>G	3:g.41224638A>G
CTNNB1	ENST00000645320.1	2346	2514	T636	2658381	2518540	large_intestine	NS	NS	NS	carcinoma	adenocarcinoma	NS	NS	y	COSV62691912	COSM4675399	170611411	c.1722C>T	p.T574=	Substitution - coding silent	null	null	38	3:41235762-41235762	+	n	-	NEUTRAL	0.45549	Confirmed somatic variant	27149842	null	NS	NS	50.25	ENSP00000495360.1:p.Thr574=	ENST00000645320.1:c.1722C>T	3:g.41235762C>T
CTNNB1	ENST00000645320.1	2346	2514	T636	2296258	2161861	large_intestine	caecum	NS	NS	carcinoma	adenocarcinoma	NS	NS	y	COSV62691912	COSM4675399	170611411	c.1722C>T	p.T574=	Substitution - coding silent	null	null	38	3:41235762-41235762	+	n	-	NEUTRAL	0.45549	Confirmed somatic variant	25344691	null	NS	NS	50.25	ENSP00000495360.1:p.Thr574=	ENST00000645320.1:c.1722C>T	3:g.41235762C>T
CTNNB1	ENST00000645320.1	2346	2514	1735157	1735157	1641101	liver	NS	NS	NS	other	nested_stromal_epithelial_tumour	NS	NS	n	COSV62724669	COSM256031	170609526	c.177C>T	p.T59=	Substitution - coding silent	hom	null	38	3:41224689-41224689	+	n	-	PATHOGENIC	0.72999	Variant of unknown origin	22749188	null	surgery fresh/frozen	NS	16	ENSP00000495360.1:p.Thr59=	ENST00000645320.1:c.177C>T	3:g.41224689C>T
CTNNB1	ENST00000645320.1	2346	2514	TCGA-37-3789-01	1781347	1685346	lung	NS	NS	NS	carcinoma	squamous_cell_carcinoma	NS	NS	y	COSV100846426	COSM8717849	170615028	c.177C>A	p.T59=	Substitution - coding silent	null	null	38	3:41224689-41224689	+	n	-	null	0.68956	Confirmed somatic variant	null	418	fresh/frozen - NOS	primary	65	ENSP00000495360.1:p.Thr59=	ENST00000645320.1:c.177C>A	3:g.41224689C>A
CTNNB1	ENST00000645320.1	2346	2514	CCK81	2301965	2167248	large_intestine	NS	NS	NS	carcinoma	adenocarcinoma	NS	NS	y	COSV62688023	COSM2987985	170601805	c.2337T>C	p.T779=	Substitution - coding silent	het	null	38	3:41239333-41239333	+	n	-	PATHOGENIC	0.85261	Variant of unknown origin	24755471	null	cell-line	NS	null	ENSP00000495360.1:p.Thr779=	ENST00000645320.1:c.2337T>C	3:g.41239333T>C
CTNNB1	ENST00000645320.1	2346	2514	RK046_C02	1918836	1806157	liver	NS	NS	NS	carcinoma	NS	NS	NS	y	COSV62723401	COSM1633163	170604790	c.753G>T	p.V251=	Substitution - coding silent	het	null	38	3:41225678-41225678	+	n	-	NEUTRAL	0.40043	Variant of unknown origin	null	322	fresh/frozen - NOS	primary	null	ENSP00000495360.1:p.Val251=	ENST00000645320.1:c.753G>T	3:g.41225678G>T
CTNNB1	ENST00000645320.1	2346	2514	TCGA-OL-A5RW-01	2187699	2055977	breast	NS	NS	NS	carcinoma	NS	NS	NS	y	COSV62697443	COSM3823850	170603902	c.1047C>T	p.V349=	Substitution - coding silent	null	null	38	3:41227318-41227318	+	n	-	null	0.53171	Confirmed somatic variant	null	414	NS	NS	40	ENSP00000495360.1:p.Val349=	ENST00000645320.1:c.1047C>T	3:g.41227318C>T
CTNNB1	ENST00000645320.1	2346	2514	TCGA-AX-A0J1-01	1783377	1687376	endometrium	NS	NS	NS	carcinoma	endometrioid_carcinoma	NS	NS	y	COSV62717773	COSM1044598	170602886	c.1344G>A	p.V448=	Substitution - coding silent	het	null	38	3:41233687-41233687	+	n	-	PATHOGENIC	0.90327	Variant of unknown origin	null	419	fresh/frozen - NOS	primary	80	ENSP00000495360.1:p.Val448=	ENST00000645320.1:c.1344G>A	3:g.41233687G>A
CTNNB1	ENST00000645320.1	2346	2514	5-GE026-T2	2869748	2724745	skin	NS	NS	NS	carcinoma	basal_cell_carcinoma	NS	NS	n	COSV105272302	COSM9797824	170610582	c.1353C>T	p.V451=	Substitution - coding silent	null	null	38	3:41233696-41233696	+	n	-	PATHOGENIC	0.74391	Variant of unknown origin	26950094	null	surgery - NOS	NS	74	ENSP00000495360.1:p.Val451=	ENST00000645320.1:c.1353C>T	3:g.41233696C>T
CTNNB1	ENST00000645320.1	2346	2514	PTC-14C	2186173	2054470	thyroid	NS	NS	NS	other	neoplasm	NS	NS	y	COSV62702467	COSM4158029	170603818	c.1800G>T	p.V600=	Substitution - coding silent	null	null	38	3:41235840-41235840	+	n	-	PATHOGENIC	0.95035	Confirmed somatic variant	null	589	NS	NS	null	ENSP00000495360.1:p.Val600=	ENST00000645320.1:c.1800G>T	3:g.41235840G>T
CTNNB1	ENST00000645320.1	2346	2514	5-GE076-T2	2869783	2724780	skin	NS	NS	NS	carcinoma	basal_cell_carcinoma	NS	NS	n	COSV105272427	COSM9801126	170617389	c.186C>T	p.V62=	Substitution - coding silent	null	null	38	3:41224698-41224698	+	n	-	PATHOGENIC	0.8022	Variant of unknown origin	26950094	null	surgery - NOS	NS	88	ENSP00000495360.1:p.Val62=	ENST00000645320.1:c.186C>T	3:g.41224698C>T
CTNNB1	ENST00000645320.1	2346	2514	906616	906616	824144	haematopoietic_and_lymphoid_tissue	sinonasal_and_nasal_cavity	NS	NS	lymphoid_neoplasm	NK-T_cell_lymphoma	NS	NS	n	COSV62690396	COSM17942	170603185	c.90C>T	p.Y30=	Substitution - coding silent	null	null	38	3:41224602-41224602	+	n	-	PATHOGENIC	0.87823	Variant of unknown origin	15643509	null	surgery-fixed	NS	null	ENSP00000495360.1:p.Tyr30=	ENST00000645320.1:c.90C>T	3:g.41224602C>T
CTNNB1	ENST00000645320.1	2346	2514	2569505	2569505	2430820	soft_tissue	blood_vessel	liver	NS	haemangioendothelioma	epithelioid	NS	NS	n	COSV62690396	COSM17942	170603185	c.90C>T	p.Y30=	Substitution - coding silent	null	null	38	3:41224602-41224602	+	n	-	PATHOGENIC	0.87823	Variant of unknown origin	27248174	null	circulating tumour	NS	36	ENSP00000495360.1:p.Tyr30=	ENST00000645320.1:c.90C>T	3:g.41224602C>T
CTNNB1	ENST00000645320.1	2346	2514	RK006_C02	1918806	1806127	liver	NS	NS	NS	carcinoma	NS	NS	NS	y	COSV62725089	COSM1633166	170612797	c.1467T>C	p.Y489=	Substitution - coding silent	het	null	38	3:41233810-41233810	+	n	-	null	0.67982	Variant of unknown origin	null	322	fresh/frozen - NOS	primary	null	ENSP00000495360.1:p.Tyr489=	ENST00000645320.1:c.1467T>C	3:g.41233810T>C
CTNNB1	ENST00000645320.1	2346	2514	1042346	1042346	958687	oesophagus	NS	NS	NS	carcinoma	squamous_cell_carcinoma	NS	NS	n	COSV62704902	COSM5747	170606227	c.37G>A	p.A13T	Substitution - Missense	het	null	38	3:41224549-41224549	+	n	-	PATHOGENIC	0.97736	Confirmed somatic variant	15943787	null	surgery-fixed	primary	null	ENSP00000495360.1:p.Ala13Thr	ENST00000645320.1:c.37G>A	3:g.41224549G>A
CTNNB1	ENST00000645320.1	2346	2514	1042347	1042347	958688	oesophagus	NS	NS	NS	carcinoma	squamous_cell_carcinoma	NS	NS	n	COSV62704902	COSM5747	170606227	c.37G>A	p.A13T	Substitution - Missense	het	null	38	3:41224549-41224549	+	n	-	PATHOGENIC	0.97736	Confirmed somatic variant	15943787	null	surgery-fixed	primary	null	ENSP00000495360.1:p.Ala13Thr	ENST00000645320.1:c.37G>A	3:g.41224549G>A
CTNNB1	ENST00000645320.1	2346	2514	23	2570184	2431481	skin	forearm	NS	NS	adnexal_tumour	sebaceous_adenoma	NS	NS	n	COSV62704902	COSM5747	170606227	c.37G>A	p.A13T	Substitution - Missense	null	null	38	3:41224549-41224549	+	n	-	PATHOGENIC	0.97736	Reported in another cancer sample as somatic	27311873	null	surgery-fixed	NS	67	ENSP00000495360.1:p.Ala13Thr	ENST00000645320.1:c.37G>A	3:g.41224549G>A
CTNNB1	ENST00000645320.1	2346	2514	E16294	878693	797705	stomach	NS	NS	NS	carcinoma	diffuse_adenocarcinoma	NS	NS	n	COSV62704902	COSM5747	170606227	c.37G>A	p.A13T	Substitution - Missense	null	null	38	3:41224549-41224549	+	n	-	PATHOGENIC	0.97736	Confirmed somatic variant	12067995	null	surgery-fixed	primary	null	ENSP00000495360.1:p.Ala13Thr	ENST00000645320.1:c.37G>A	3:g.41224549G>A
CTNNB1	ENST00000645320.1	2346	2514	GCYC_170_T	2747579	2606282	stomach	NS	NS	NS	carcinoma	NS	NS	NS	y	COSV100846394	COSM8597615	170608921	c.436G>A	p.A146T	Substitution - Missense	null	null	38	3:41225148-41225148	+	n	-	PATHOGENIC	0.97642	Confirmed somatic variant	null	683	NS	primary	null	ENSP00000495360.1:p.Ala146Thr	ENST00000645320.1:c.436G>A	3:g.41225148G>A
CTNNB1	ENST00000645320.1	2346	2514	CRC_03	2860118	2715406	large_intestine	colon	descending	NS	carcinoma	adenocarcinoma	NS	NS	y	COSV105272275	COSM9562182	170603757	c.446C>A	p.A149D	Substitution - Missense	null	null	38	3:41225158-41225158	+	n	-	PATHOGENIC	0.98358	Confirmed somatic variant	30239619	null	surgery - NOS	NS	52	ENSP00000495360.1:p.Ala149Asp	ENST00000645320.1:c.446C>A	3:g.41225158C>A
CTNNB1	ENST00000645320.1	2346	2514	CTC14	1878990	1769549	large_intestine	caecum	NS	NS	carcinoma	adenocarcinoma	NS	NS	n	COSV62705124	COSM1235319	170605607	c.445G>A	p.A149T	Substitution - Missense	null	null	38	3:41225157-41225157	+	n	-	PATHOGENIC	0.98653	Confirmed somatic variant	23471846	null	blood-bone marrow	metastasis	60	ENSP00000495360.1:p.Ala149Thr	ENST00000645320.1:c.445G>A	3:g.41225157G>A
CTNNB1	ENST00000645320.1	2346	2514	CSCC-11-T	2292462	2158526	skin	head_neck	NS	NS	carcinoma	squamous_cell_carcinoma	NS	NS	y	COSV62703124	COSM4495113	170613419	c.446C>T	p.A149V	Substitution - Missense	het	null	38	3:41225158-41225158	+	n	-	PATHOGENIC	0.98088	Confirmed somatic variant	25303977	null	surgery fresh/frozen	primary	52	ENSP00000495360.1:p.Ala149Val	ENST00000645320.1:c.446C>T	3:g.41225158C>T
CTNNB1	ENST00000645320.1	2346	2514	T3144	2296185	2161788	large_intestine	rectum	NS	NS	carcinoma	adenocarcinoma	NS	NS	y	COSV62713428	COSM4675393	170602951	c.455C>A	p.A152E	Substitution - Missense	null	null	38	3:41225167-41225167	+	n	-	PATHOGENIC	0.98358	Confirmed somatic variant	25344691	null	NS	NS	73	ENSP00000495360.1:p.Ala152Glu	ENST00000645320.1:c.455C>A	3:g.41225167C>A
CTNNB1	ENST00000645320.1	2346	2514	T3144	2658723	2518882	large_intestine	NS	NS	NS	carcinoma	adenocarcinoma	NS	NS	y	COSV62713428	COSM4675393	170602951	c.455C>A	p.A152E	Substitution - Missense	null	null	38	3:41225167-41225167	+	n	-	PATHOGENIC	0.98358	Confirmed somatic variant	27149842	null	NS	NS	77.25	ENSP00000495360.1:p.Ala152Glu	ENST00000645320.1:c.455C>A	3:g.41225167C>A
CTNNB1	ENST00000645320.1	2346	2514	2630197	2630197	2490581	large_intestine	NS	NS	NS	carcinoma	adenocarcinoma	NS	NS	n	COSV62689388	COSM6196735	170607406	c.455C>G	p.A152G	Substitution - Missense	null	null	38	3:41225167-41225167	+	n	-	PATHOGENIC	0.98418	Confirmed somatic variant	29029407	null	surgery-fixed	metastasis	null	ENSP00000495360.1:p.Ala152Gly	ENST00000645320.1:c.455C>G	3:g.41225167C>G
CTNNB1	ENST00000645320.1	2346	2514	TCGA-AA-3862-01	2193458	2061736	large_intestine	colon	NS	NS	carcinoma	adenocarcinoma	NS	NS	y	COSV62689388	COSM6196735	170607406	c.455C>G	p.A152G	Substitution - Missense	null	null	38	3:41225167-41225167	+	n	-	PATHOGENIC	0.98418	Confirmed somatic variant	null	376	NS	NS	82	ENSP00000495360.1:p.Ala152Gly	ENST00000645320.1:c.455C>G	3:g.41225167C>G
CTNNB1	ENST00000645320.1	2346	2514	2630196	2630196	2490580	large_intestine	NS	NS	NS	carcinoma	adenocarcinoma	NS	NS	n	COSV62689388	COSM6196735	170607406	c.455C>G	p.A152G	Substitution - Missense	null	null	38	3:41225167-41225167	+	n	-	PATHOGENIC	0.98418	Confirmed somatic variant	29029407	null	surgery-fixed	primary	null	ENSP00000495360.1:p.Ala152Gly	ENST00000645320.1:c.455C>G	3:g.41225167C>G
CTNNB1	ENST00000645320.1	2346	2514	P-0012152-T01-IM5	2727290	2586111	endometrium	NS	NS	NS	carcinoma	endometrioid_carcinoma	NS	NS	n	COSV62703328	COSM6983142	170603547	c.511G>A	p.A171T	Substitution - Missense	het	null	38	3:41225349-41225349	+	n	-	PATHOGENIC	0.9783	Confirmed somatic variant	28481359	null	surgery-fixed	metastasis	null	ENSP00000495360.1:p.Ala171Thr	ENST00000645320.1:c.511G>A	3:g.41225349G>A
CTNNB1	ENST00000645320.1	2346	2514	2777802	2777802	2635937	upper_aerodigestive_tract	mouth	NS	NS	carcinoma	squamous_cell_carcinoma	NS	NS	n	null	COSM7408783	171786101	c.?	p.A171T	Substitution - Missense	null	null	null	null	+	null	-	null	null	Confirmed somatic variant	30041611	null	surgery-fixed	NS	null	ENSP00000495360.1:p.Ala171Thr	null	null
CTNNB1	ENST00000645320.1	2346	2514	HCA-46	876708	795923	large_intestine	NS	NS	NS	carcinoma	adenocarcinoma	NS	NS	n	COSV62731022	COSM5725	170616787	c.547G>T	p.A183S	Substitution - Missense	null	null	38	3:41225385-41225385	+	n	-	PATHOGENIC	0.98004	Variant of unknown origin	9294210	null	cell-line	NS	null	ENSP00000495360.1:p.Ala183Ser	ENST00000645320.1:c.547G>T	3:g.41225385G>T
CTNNB1	ENST00000645320.1	2346	2514	C971	874922	794164	large_intestine	colon	right	NS	carcinoma	adenocarcinoma	NS	NS	n	COSV62725755	COSM5763	170612105	c.547G>A	p.A183T	Substitution - Missense	null	null	38	3:41225385-41225385	+	n	-	PATHOGENIC	0.97821	Confirmed somatic variant	12408524	null	NS	NS	null	ENSP00000495360.1:p.Ala183Thr	ENST00000645320.1:c.547G>A	3:g.41225385G>A
CTNNB1	ENST00000645320.1	2346	2514	5-2A	2746100	2604803	large_intestine	NS	NS	NS	carcinoma	adenocarcinoma	NS	NS	y	COSV62720261	COSM7283237	170613602	c.560C>A	p.A187D	Substitution - Missense	null	null	38	3:41225398-41225398	+	n	-	PATHOGENIC	0.97097	Confirmed somatic variant	null	646	NS	primary	51	ENSP00000495360.1:p.Ala187Asp	ENST00000645320.1:c.560C>A	3:g.41225398C>A
CTNNB1	ENST00000645320.1	2346	2514	SUPT1	1760532	1665135	haematopoietic_and_lymphoid_tissue	NS	NS	NS	lymphoid_neoplasm	acute_lymphoblastic_T_cell_leukaemia	NS	NS	n	COSV62707965	COSM327070	170607422	c.559G>A	p.A187T	Substitution - Missense	null	null	38	3:41225397-41225397	+	n	-	PATHOGENIC	0.97821	Reported in another cancer sample as somatic	22675565	null	cell-line	NS	null	ENSP00000495360.1:p.Ala187Thr	ENST00000645320.1:c.559G>A	3:g.41225397G>A
CTNNB1	ENST00000645320.1	2346	2514	P-0001237-T01-IM3	2716898	2575719	large_intestine	colon	transverse	NS	carcinoma	adenocarcinoma	NS	NS	n	COSV62707965	COSM327070	170607422	c.559G>A	p.A187T	Substitution - Missense	het	null	38	3:41225397-41225397	+	n	-	PATHOGENIC	0.97821	Confirmed somatic variant	28481359	null	surgery-fixed	primary	null	ENSP00000495360.1:p.Ala187Thr	ENST00000645320.1:c.559G>A	3:g.41225397G>A
CTNNB1	ENST00000645320.1	2346	2514	TMIT_I_9	2765649	2623893	stomach	NS	NS	NS	carcinoma	adenocarcinoma	NS	NS	n	COSV62707965	COSM327070	170607422	c.559G>A	p.A187T	Substitution - Missense	null	null	38	3:41225397-41225397	+	n	-	PATHOGENIC	0.97821	Reported in another cancer sample as somatic	30239046	null	surgery-fixed	NS	null	ENSP00000495360.1:p.Ala187Thr	ENST00000645320.1:c.559G>A	3:g.41225397G>A
CTNNB1	ENST00000645320.1	2346	2514	MG-273-tumor	2819121	2675420	meninges	NS	NS	NS	meningioma	anaplastic	NS	NS	n	COSV104442211	COSM9266125	170614273	c.560C>T	p.A187V	Substitution - Missense	null	null	38	3:41225398-41225398	+	n	-	PATHOGENIC	0.96472	Variant of unknown origin	28713588	null	surgery - NOS	NS	null	ENSP00000495360.1:p.Ala187Val	ENST00000645320.1:c.560C>T	3:g.41225398C>T
CTNNB1	ENST00000645320.1	2346	2514	TCGA-4Z-AA84-01	2385730	2248562	urinary_tract	bladder	NS	NS	carcinoma	NS	NS	NS	y	COSV62710579	COSM7078733	170610088	c.589G>T	p.A197S	Substitution - Missense	null	null	38	3:41225427-41225427	+	n	-	PATHOGENIC	0.9801	Confirmed somatic variant	null	413	NS	primary	61	ENSP00000495360.1:p.Ala197Ser	ENST00000645320.1:c.589G>T	3:g.41225427G>T
CTNNB1	ENST00000645320.1	2346	2514	2777802	2777802	2635937	upper_aerodigestive_tract	mouth	NS	NS	carcinoma	squamous_cell_carcinoma	NS	NS	n	null	COSM7408782	171786098	c.?	p.A20T	Substitution - Missense	null	null	null	null	+	null	-	null	null	Confirmed somatic variant	30041611	null	surgery-fixed	NS	null	null	null	null
CTNNB1	ENST00000645320.1	2346	2514	2341951	2341951	2206882	endometrium	NS	NS	NS	carcinoma	serous_carcinoma	NS	NS	n	null	COSM4774840	171786808	c.?	p.A20V	Substitution - Missense	null	null	null	null	+	null	-	null	null	Variant of unknown origin	25624430	null	surgery-fixed	primary	null	ENSP00000495360.1:p.Ala20Val	null	null
CTNNB1	ENST00000645320.1	2346	2514	1677114	1677114	1589882	large_intestine	rectum	NS	NS	carcinoma	adenocarcinoma	NS	NS	n	COSV62708242	COSM5702	170608637	c.59C>T	p.A20V	Substitution - Missense	null	null	38	3:41224571-41224571	+	n	-	PATHOGENIC	0.93627	Confirmed somatic variant	21901162	null	surgery fresh/frozen	primary	13	ENSP00000495360.1:p.Ala20Val	ENST00000645320.1:c.59C>T	3:g.41224571C>T
CTNNB1	ENST00000645320.1	2346	2514	T19	2786535	2643958	oesophagus	NS	NS	NS	carcinoma	squamous_cell_carcinoma	NS	NS	n	COSV62708242	COSM5702	170608637	c.59C>T	p.A20V	Substitution - Missense	null	null	38	3:41224571-41224571	+	n	-	PATHOGENIC	0.93627	Reported in another cancer sample as somatic	30115035	null	surgery-fixed	NS	null	ENSP00000495360.1:p.Ala20Val	ENST00000645320.1:c.59C>T	3:g.41224571C>T
CTNNB1	ENST00000645320.1	2346	2514	12	2786446	2643869	oesophagus	NS	NS	NS	carcinoma	squamous_cell_carcinoma	NS	NS	n	COSV62708242	COSM5702	170608637	c.59C>T	p.A20V	Substitution - Missense	null	null	38	3:41224571-41224571	+	n	-	PATHOGENIC	0.93627	Reported in another cancer sample as somatic	30115035	null	surgery-fixed	NS	null	ENSP00000495360.1:p.Ala20Val	ENST00000645320.1:c.59C>T	3:g.41224571C>T
CTNNB1	ENST00000645320.1	2346	2514	gar-10	868028	787283	thyroid	NS	NS	NS	carcinoma	anaplastic_carcinoma	NS	NS	n	COSV62708242	COSM5702	170608637	c.59C>T	p.A20V	Substitution - Missense	null	null	38	3:41224571-41224571	+	n	-	PATHOGENIC	0.93627	Reported in another cancer sample as somatic	10213482	null	surgery-fixed	primary	null	ENSP00000495360.1:p.Ala20Val	ENST00000645320.1:c.59C>T	3:g.41224571C>T
CTNNB1	ENST00000645320.1	2346	2514	TCGA-D1-A103-01	1783494	1687493	endometrium	NS	NS	NS	carcinoma	endometrioid_carcinoma	NS	NS	y	COSV62719230	COSM1044592	170612494	c.643G>A	p.A215T	Substitution - Missense	het	null	38	3:41225481-41225481	+	y	-	PATHOGENIC	0.96508	Variant of unknown origin	null	419	fresh/frozen - NOS	primary	87	ENSP00000495360.1:p.Ala215Thr	ENST00000645320.1:c.643G>A	3:g.41225481G>A
CTNNB1	ENST00000645320.1	2346	2514	QC2-39-T2	2462817	2325654	haematopoietic_and_lymphoid_tissue	NS	NS	NS	lymphoid_neoplasm	diffuse_large_B_cell_lymphoma	NS	NS	y	COSV62724839	COSM5655463	170612742	c.62C>A	p.A21D	Substitution - Missense	null	null	38	3:41224574-41224574	+	n	-	PATHOGENIC	0.94615	Confirmed somatic variant	26647218	null	surgery-fixed	recurrent	null	ENSP00000495360.1:p.Ala21Asp	ENST00000645320.1:c.62C>A	3:g.41224574C>A
CTNNB1	ENST00000645320.1	2346	2514	2662900	2662900	2523022	kidney	NS	NS	NS	Wilms_tumour	NS	NS	NS	n	COSV62699844	COSM5738	170601856	c.61G>A	p.A21T	Substitution - Missense	null	null	38	3:41224573-41224573	+	n	-	PATHOGENIC	0.95867	Reported in another cancer sample as somatic	28326956	null	surgery-fixed	NS	null	ENSP00000495360.1:p.Ala21Thr	ENST00000645320.1:c.61G>A	3:g.41224573G>A
CTNNB1	ENST00000645320.1	2346	2514	E7633	876983	796198	soft_tissue	fibrous_tissue_and_uncertain_origin	back	NS	desmoid_tumour-fibromatosis	NS	NS	NS	n	COSV62699844	COSM5738	170601856	c.61G>A	p.A21T	Substitution - Missense	null	null	38	3:41224573-41224573	+	n	-	PATHOGENIC	0.95867	Reported in another cancer sample as somatic	11592102	null	surgery-fixed	primary	49	ENSP00000495360.1:p.Ala21Thr	ENST00000645320.1:c.61G>A	3:g.41224573G>A
CTNNB1	ENST00000645320.1	2346	2514	2372400	2372400	2235193	soft_tissue	fibrous_tissue_and_uncertain_origin	NS	NS	desmoid_tumour-fibromatosis	NS	NS	NS	n	COSV62699844	COSM5738	170601856	c.61G>A	p.A21T	Substitution - Missense	null	null	38	3:41224573-41224573	+	n	-	PATHOGENIC	0.95867	Reported in another cancer sample as somatic	25838078	null	surgery-fixed	NS	null	ENSP00000495360.1:p.Ala21Thr	ENST00000645320.1:c.61G>A	3:g.41224573G>A
CTNNB1	ENST00000645320.1	2346	2514	E7632	876982	796197	soft_tissue	fibrous_tissue_and_uncertain_origin	lower_leg	NS	desmoid_tumour-fibromatosis	NS	NS	NS	n	COSV62699844	COSM5738	170601856	c.61G>A	p.A21T	Substitution - Missense	null	null	38	3:41224573-41224573	+	n	-	PATHOGENIC	0.95867	Reported in another cancer sample as somatic	11592102	null	surgery-fixed	primary	68	ENSP00000495360.1:p.Ala21Thr	ENST00000645320.1:c.61G>A	3:g.41224573G>A
CTNNB1	ENST00000645320.1	2346	2514	E16295	878694	797706	stomach	NS	NS	NS	carcinoma	intestinal_adenocarcinoma	NS	NS	n	COSV62699844	COSM5738	170601856	c.61G>A	p.A21T	Substitution - Missense	null	null	38	3:41224573-41224573	+	n	-	PATHOGENIC	0.95867	Confirmed somatic variant	12067995	null	surgery-fixed	primary	null	ENSP00000495360.1:p.Ala21Thr	ENST00000645320.1:c.61G>A	3:g.41224573G>A
CTNNB1	ENST00000645320.1	2346	2514	2026399	2026399	1908488	stomach	NS	NS	NS	carcinoma	adenocarcinoma	NS	NS	n	COSV62699844	COSM5738	170601856	c.61G>A	p.A21T	Substitution - Missense	hom	null	38	3:41224573-41224573	+	n	-	PATHOGENIC	0.95867	Reported in another cancer sample as somatic	24011952	null	surgery-fixed	primary	null	ENSP00000495360.1:p.Ala21Thr	ENST00000645320.1:c.61G>A	3:g.41224573G>A
CTNNB1	ENST00000645320.1	2346	2514	2265521	2265521	2132417	liver	NS	NS	NS	carcinoma	hepatocellular_carcinoma	NS	NS	n	COSV62713404	COSM1422998	170603881	c.62C>T	p.A21V	Substitution - Missense	null	null	38	3:41224574-41224574	+	n	-	PATHOGENIC	0.94111	Variant of unknown origin	25012536	null	surgery-fixed	NS	null	ENSP00000495360.1:p.Ala21Val	ENST00000645320.1:c.62C>T	3:g.41224574C>T
CTNNB1	ENST00000645320.1	2346	2514	2432704	2432704	2295589	endometrium	NS	NS	NS	carcinoma	mixed_endometrioid_and_clear_cell_carcinoma	NS	NS	n	null	COSM5352314	171786237	c.?	p.A230T	Substitution - Missense	null	null	null	null	+	null	-	null	null	Confirmed somatic variant	26492180	null	surgery-fixed	NS	77	null	null	null
CTNNB1	ENST00000645320.1	2346	2514	1524	2427134	2290055	endometrium	NS	NS	NS	carcinoma	endometrioid_carcinoma	NS	NS	n	COSV62725219	COSM5347076	170611437	c.689C>T	p.A230V	Substitution - Missense	null	null	38	3:41225527-41225527	+	n	-	PATHOGENIC	0.96618	Variant of unknown origin	22653804	null	surgery - NOS	NS	null	ENSP00000495360.1:p.Ala230Val	ENST00000645320.1:c.689C>T	3:g.41225527C>T
CTNNB1	ENST00000645320.1	2346	2514	2474085	2474085	2336854	skin	NS	NS	NS	malignant_melanoma	NS	NS	NS	n	COSV62689842	COSM5880190	170601729	c.716C>T	p.A239V	Substitution - Missense	null	null	38	3:41225554-41225554	+	n	-	PATHOGENIC	0.99007	Confirmed somatic variant	25515853	null	surgery fresh/frozen	metastasis	null	ENSP00000495360.1:p.Ala239Val	ENST00000645320.1:c.716C>T	3:g.41225554C>T
CTNNB1	ENST00000645320.1	2346	2514	2474086	2474086	2336855	skin	NS	NS	NS	malignant_melanoma	NS	NS	NS	n	COSV62689842	COSM5880190	170601729	c.716C>T	p.A239V	Substitution - Missense	null	null	38	3:41225554-41225554	+	n	-	PATHOGENIC	0.99007	Confirmed somatic variant	25515853	null	surgery fresh/frozen	metastasis	null	ENSP00000495360.1:p.Ala239Val	ENST00000645320.1:c.716C>T	3:g.41225554C>T
CTNNB1	ENST00000645320.1	2346	2514	2795311	2795311	2652157	large_intestine	NS	NS	NS	carcinoma	adenocarcinoma	NS	NS	n	COSV100846554	COSM9102241	170613564	c.763G>A	p.A255T	Substitution - Missense	null	null	38	3:41225688-41225688	+	n	-	PATHOGENIC	0.98062	Variant of unknown origin	26991699	null	surgery-fixed	NS	null	ENSP00000495360.1:p.Ala255Thr	ENST00000645320.1:c.763G>A	3:g.41225688G>A
CTNNB1	ENST00000645320.1	2346	2514	GP07	2782249	2640033	prostate	NS	NS	NS	carcinoma	NS	NS	NS	y	COSV100846502	COSM7412938	170614906	c.827C>G	p.A276G	Substitution - Missense	null	null	38	3:41225752-41225752	+	n	-	PATHOGENIC	0.97192	Confirmed somatic variant	26844274	null	surgery fresh/frozen	primary	69	ENSP00000495360.1:p.Ala276Gly	ENST00000645320.1:c.827C>G	3:g.41225752C>G
CTNNB1	ENST00000645320.1	2346	2514	pfg009T	1943739	1830649	stomach	NS	NS	NS	carcinoma	adenocarcinoma	NS	NS	y	COSV62691720	COSM1642257	170605124	c.884C>A	p.A295D	Substitution - Missense	null	null	38	3:41225809-41225809	+	n	-	PATHOGENIC	0.97055	Confirmed somatic variant	22037554	null	fresh/frozen - NOS	NS	null	ENSP00000495360.1:p.Ala295Asp	ENST00000645320.1:c.884C>A	3:g.41225809C>A
CTNNB1	ENST00000645320.1	2346	2514	LC_S20	1863731	1754622	lung	NS	NS	NS	carcinoma	adenocarcinoma	NS	NS	y	COSV62711634	COSM1186242	170614890	c.883G>A	p.A295T	Substitution - Missense	null	null	38	3:41225808-41225808	+	n	-	PATHOGENIC	0.97789	Confirmed somatic variant	22975805	null	surgery fresh/frozen	primary	58	ENSP00000495360.1:p.Ala295Thr	ENST00000645320.1:c.883G>A	3:g.41225808G>A
CTNNB1	ENST00000645320.1	2346	2514	5-VS044-T1	2869874	2724871	skin	NS	NS	NS	carcinoma	basal_cell_carcinoma	NS	NS	n	COSV105272395	COSM9801641	170615774	c.884C>T	p.A295V	Substitution - Missense	null	null	38	3:41225809-41225809	+	n	-	PATHOGENIC	0.96398	Confirmed somatic variant	26950094	null	surgery - NOS	NS	64	ENSP00000495360.1:p.Ala295Val	ENST00000645320.1:c.884C>T	3:g.41225809C>T
CTNNB1	ENST00000645320.1	2346	2514	5-VS033-T4	2869857	2724854	skin	NS	NS	NS	carcinoma	basal_cell_carcinoma	NS	NS	n	COSV105272395	COSM9801641	170615774	c.884C>T	p.A295V	Substitution - Missense	null	null	38	3:41225809-41225809	+	n	-	PATHOGENIC	0.96398	Confirmed somatic variant	26950094	null	surgery - NOS	NS	73	ENSP00000495360.1:p.Ala295Val	ENST00000645320.1:c.884C>T	3:g.41225809C>T
CTNNB1	ENST00000645320.1	2346	2514	5-GE085-T1	2869790	2724787	skin	NS	NS	NS	carcinoma	basal_cell_carcinoma	NS	NS	n	COSV105272395	COSM9801641	170615774	c.884C>T	p.A295V	Substitution - Missense	null	null	38	3:41225809-41225809	+	n	-	PATHOGENIC	0.96398	Reported in another cancer sample as somatic	26950094	null	surgery - NOS	NS	93	ENSP00000495360.1:p.Ala295Val	ENST00000645320.1:c.884C>T	3:g.41225809C>T
CTNNB1	ENST00000645320.1	2346	2514	DU145	2580127	2441464	prostate	NS	NS	NS	carcinoma	adenocarcinoma	NS	NS	n	COSV62693008	COSM2987957	170611101	c.914C>G	p.A305G	Substitution - Missense	null	null	38	3:41225839-41225839	+	n	-	PATHOGENIC	0.97192	Variant of unknown origin	20579941	null	cell-line	NS	null	ENSP00000495360.1:p.Ala305Gly	ENST00000645320.1:c.914C>G	3:g.41225839C>G
CTNNB1	ENST00000645320.1	2346	2514	P57	2368416	2231220	large_intestine	NS	NS	NS	carcinoma	adenocarcinoma	NS	NS	n	COSV62715627	COSM5009892	170609005	c.950C>G	p.A317G	Substitution - Missense	null	null	38	3:41227221-41227221	+	n	-	PATHOGENIC	0.96833	Confirmed somatic variant	24951259	null	fresh/frozen - NOS	primary	59	ENSP00000495360.1:p.Ala317Gly	ENST00000645320.1:c.950C>G	3:g.41227221C>G
CTNNB1	ENST00000645320.1	2346	2514	TCGA-5P-A9KE-01	2457528	2320365	kidney	NS	NS	NS	carcinoma	papillary_renal_cell_carcinoma	NS	NS	y	COSV100846545	COSM8246043	177216685	c.967G>C	p.A323P	Substitution - Missense	null	null	38	3:41227238-41227238	+	n	-	PATHOGENIC	0.9788	Confirmed somatic variant	null	543	NS	primary	70	ENSP00000495360.1:p.Ala323Pro	ENST00000645320.1:c.967G>C	3:g.41227238G>C
CTNNB1	ENST00000645320.1	2346	2514	2862273	2862273	2717463	lung	NS	NS	NS	carcinoma	pleomorphic_carcinoma	NS	NS	n	COSV105272261	COSM9581264	170606148	c.1172C>T	p.A391V	Substitution - Missense	null	null	38	3:41233431-41233431	+	n	-	PATHOGENIC	0.98588	Confirmed somatic variant	32578376	null	surgery fresh/frozen	primary	71	ENSP00000495360.1:p.Ala391Val	ENST00000645320.1:c.1172C>T	3:g.41233431C>T
CTNNB1	ENST00000645320.1	2346	2514	PD42093c	2894832	2749320	skin	head_neck	NS	NS	malignant_melanoma	nodular	NS	NS	y	COSV105272261	COSM9581264	170606148	c.1172C>T	p.A391V	Substitution - Missense	null	null	38	3:41233431-41233431	+	n	-	PATHOGENIC	0.98588	Reported in another cancer sample as somatic	33024263	null	surgery-fixed	metastasis	62	ENSP00000495360.1:p.Ala391Val	ENST00000645320.1:c.1172C>T	3:g.41233431C>T
CTNNB1	ENST00000645320.1	2346	2514	T2944	2658308	2518467	large_intestine	NS	NS	NS	carcinoma	adenocarcinoma	NS	NS	y	COSV62689759	COSM4675397	170606994	c.1175C>T	p.A392V	Substitution - Missense	null	null	38	3:41233434-41233434	+	n	-	PATHOGENIC	0.99117	Confirmed somatic variant	27149842	null	NS	NS	73.25	ENSP00000495360.1:p.Ala392Val	ENST00000645320.1:c.1175C>T	3:g.41233434C>T
CTNNB1	ENST00000645320.1	2346	2514	T2944	2296140	2161743	large_intestine	colon	transverse	NS	carcinoma	adenocarcinoma	NS	NS	y	COSV62689759	COSM4675397	170606994	c.1175C>T	p.A392V	Substitution - Missense	null	null	38	3:41233434-41233434	+	n	-	PATHOGENIC	0.99117	Confirmed somatic variant	25344691	null	NS	NS	73.25	ENSP00000495360.1:p.Ala392Val	ENST00000645320.1:c.1175C>T	3:g.41233434C>T
CTNNB1	ENST00000645320.1	2346	2514	1127642	1127642	1040496	liver	NS	NS	NS	carcinoma	hepatocellular_carcinoma	NS	NS	n	COSV62688186	COSM5753	170602208	c.116C>G	p.A39G	Substitution - Missense	null	null	38	3:41224628-41224628	+	n	-	PATHOGENIC	0.96997	Reported in another cancer sample as somatic	18467159	null	surgery fresh/frozen	primary	null	ENSP00000495360.1:p.Ala39Gly	ENST00000645320.1:c.116C>G	3:g.41224628C>G
CTNNB1	ENST00000645320.1	2346	2514	CHC820T	2570062	2431360	liver	NS	NS	NS	other	adenoma	NS	NS	n	COSV62688186	COSM5753	170602208	c.116C>G	p.A39G	Substitution - Missense	null	null	38	3:41224628-41224628	+	n	-	PATHOGENIC	0.96997	Confirmed somatic variant	24735922	null	surgery fresh/frozen	NS	46	ENSP00000495360.1:p.Ala39Gly	ENST00000645320.1:c.116C>G	3:g.41224628C>G
CTNNB1	ENST00000645320.1	2346	2514	CHC823T	2570063	2431361	liver	NS	NS	NS	other	adenoma	NS	NS	n	COSV62688186	COSM5753	170602208	c.116C>G	p.A39G	Substitution - Missense	null	null	38	3:41224628-41224628	+	n	-	PATHOGENIC	0.96997	Confirmed somatic variant	24735922	null	surgery fresh/frozen	NS	46	ENSP00000495360.1:p.Ala39Gly	ENST00000645320.1:c.116C>G	3:g.41224628C>G
CTNNB1	ENST00000645320.1	2346	2514	E16307	878706	797718	stomach	NS	NS	NS	carcinoma	diffuse_adenocarcinoma	NS	NS	n	COSV62688186	COSM5753	170602208	c.116C>G	p.A39G	Substitution - Missense	null	null	38	3:41224628-41224628	+	n	-	PATHOGENIC	0.96997	Confirmed somatic variant	12067995	null	surgery-fixed	primary	null	ENSP00000495360.1:p.Ala39Gly	ENST00000645320.1:c.116C>G	3:g.41224628C>G
CTNNB1	ENST00000645320.1	2346	2514	2432397	2432397	2295300	oesophagus	NS	NS	NS	carcinoma	squamous_cell_carcinoma	NS	NS	n	null	COSM5352248	171785762	c.?	p.A39T	Substitution - Missense	null	null	null	null	+	null	-	null	null	Variant of unknown origin	26462025	null	surgery - NOS	metastasis	null	ENSP00000495360.1:p.Ala39Thr	null	null
CTNNB1	ENST00000645320.1	2346	2514	979741	979741	895464	ovary	NS	NS	NS	carcinoma	mixed_carcinoma	NS	NS	n	COSV62695288	COSM5762	170614310	c.115G>A	p.A39T	Substitution - Missense	het	null	38	3:41224627-41224627	+	n	-	PATHOGENIC	0.97959	Confirmed somatic variant	15668893	null	surgery - NOS	NS	null	ENSP00000495360.1:p.Ala39Thr	ENST00000645320.1:c.115G>A	3:g.41224627G>A
CTNNB1	ENST00000645320.1	2346	2514	2372402	2372402	2235195	soft_tissue	fibrous_tissue_and_uncertain_origin	NS	NS	desmoid_tumour-fibromatosis	NS	NS	NS	n	COSV62695288	COSM5762	170614310	c.115G>A	p.A39T	Substitution - Missense	null	null	38	3:41224627-41224627	+	n	-	PATHOGENIC	0.97959	Reported in another cancer sample as somatic	25838078	null	surgery-fixed	NS	null	ENSP00000495360.1:p.Ala39Thr	ENST00000645320.1:c.115G>A	3:g.41224627G>A
CTNNB1	ENST00000645320.1	2346	2514	E37502	874919	794161	thyroid	NS	NS	NS	carcinoma	papillary_carcinoma	NS	NS	n	COSV62695288	COSM5762	170614310	c.115G>A	p.A39T	Substitution - Missense	null	null	38	3:41224627-41224627	+	n	-	PATHOGENIC	0.97959	Confirmed somatic variant	12474227	null	surgery-fixed	NS	23	ENSP00000495360.1:p.Ala39Thr	ENST00000645320.1:c.115G>A	3:g.41224627G>A
CTNNB1	ENST00000645320.1	2346	2514	98	2630348	2490732	large_intestine	colon	left	NS	carcinoma	adenocarcinoma	NS	NS	n	COSV62700661	COSM5990128	170605247	c.116C>T	p.A39V	Substitution - Missense	null	null	38	3:41224628-41224628	+	n	-	PATHOGENIC	0.9542	Confirmed somatic variant	27756406	null	surgery-fixed	metastasis	61	ENSP00000495360.1:p.Ala39Val	ENST00000645320.1:c.116C>T	3:g.41224628C>T
CTNNB1	ENST00000645320.1	2346	2514	2569214	2569214	2430559	liver	NS	NS	NS	carcinoma	hepatocellular_carcinoma	NS	NS	n	COSV62700661	COSM5990128	170605247	c.116C>T	p.A39V	Substitution - Missense	null	null	38	3:41224628-41224628	+	n	-	PATHOGENIC	0.9542	Confirmed somatic variant	27248174	null	circulating tumour	NS	68	ENSP00000495360.1:p.Ala39Val	ENST00000645320.1:c.116C>T	3:g.41224628C>T
CTNNB1	ENST00000645320.1	2346	2514	E38401	891945	809713	pituitary	NS	NS	NS	adenoma	ACTH-FSH	NS	NS	n	COSV62728765	COSM5744	170614972	c.127G>C	p.A43P	Substitution - Missense	null	null	38	3:41224639-41224639	+	n	-	PATHOGENIC	0.9874	Confirmed somatic variant	11148558	null	surgery fresh/frozen	primary	70	ENSP00000495360.1:p.Ala43Pro	ENST00000645320.1:c.127G>C	3:g.41224639G>C
CTNNB1	ENST00000645320.1	2346	2514	MF36	878690	797702	soft_tissue	fibrous_tissue_and_uncertain_origin	omentum	NS	malignant_fibrous_histiocytoma-pleomorphic_sarcoma	storiform_pleomorphic	NS	NS	n	COSV62728765	COSM5744	170614972	c.127G>C	p.A43P	Substitution - Missense	null	null	38	3:41224639-41224639	+	n	-	PATHOGENIC	0.9874	Reported in another cancer sample as somatic	12204056	null	NS	primary	68	ENSP00000495360.1:p.Ala43Pro	ENST00000645320.1:c.127G>C	3:g.41224639G>C
CTNNB1	ENST00000645320.1	2346	2514	906600	906600	824128	haematopoietic_and_lymphoid_tissue	sinonasal_and_nasal_cavity	NS	NS	lymphoid_neoplasm	NK-T_cell_lymphoma	NS	NS	n	COSV62695769	COSM5758	170601547	c.127G>A	p.A43T	Substitution - Missense	null	null	38	3:41224639-41224639	+	n	-	PATHOGENIC	0.98539	Reported in another cancer sample as somatic	15643509	null	surgery-fixed	NS	null	ENSP00000495360.1:p.Ala43Thr	ENST00000645320.1:c.127G>A	3:g.41224639G>A
CTNNB1	ENST00000645320.1	2346	2514	S82254	875547	794789	haematopoietic_and_lymphoid_tissue	sinonasal_and_nasal_cavity	NS	NS	lymphoid_neoplasm	NK-T_cell_lymphoma	NS	NS	n	COSV62695769	COSM5758	170601547	c.127G>A	p.A43T	Substitution - Missense	null	null	38	3:41224639-41224639	+	n	-	PATHOGENIC	0.98539	Reported in another cancer sample as somatic	12824925	null	surgery-fixed	primary	41	ENSP00000495360.1:p.Ala43Thr	ENST00000645320.1:c.127G>A	3:g.41224639G>A
CTNNB1	ENST00000645320.1	2346	2514	2569716	2569716	2431023	large_intestine	NS	NS	NS	carcinoma	adenocarcinoma	NS	NS	n	COSV62695769	COSM5758	170601547	c.127G>A	p.A43T	Substitution - Missense	null	null	38	3:41224639-41224639	+	n	-	PATHOGENIC	0.98539	Confirmed somatic variant	26373808	null	surgery fresh/frozen	NS	null	ENSP00000495360.1:p.Ala43Thr	ENST00000645320.1:c.127G>A	3:g.41224639G>A
CTNNB1	ENST00000645320.1	2346	2514	E38408	891952	809720	pituitary	NS	NS	NS	adenoma	FSH-LH--alpha_SU	NS	NS	n	COSV62695769	COSM5758	170601547	c.127G>A	p.A43T	Substitution - Missense	null	null	38	3:41224639-41224639	+	n	-	PATHOGENIC	0.98539	Confirmed somatic variant	11148558	null	surgery fresh/frozen	primary	50	ENSP00000495360.1:p.Ala43Thr	ENST00000645320.1:c.127G>A	3:g.41224639G>A
CTNNB1	ENST00000645320.1	2346	2514	E37062	874488	793730	pituitary	craniopharyngeal_duct	NS	NS	craniopharyngioma	adamantinomatous	NS	NS	n	COSV62695769	COSM5758	170601547	c.127G>A	p.A43T	Substitution - Missense	null	null	38	3:41224639-41224639	+	n	-	PATHOGENIC	0.98539	Confirmed somatic variant	15221941	null	surgery-fixed	primary	61	ENSP00000495360.1:p.Ala43Thr	ENST00000645320.1:c.127G>A	3:g.41224639G>A
CTNNB1	ENST00000645320.1	2346	2514	E12086	877898	797098	endometrium	NS	NS	NS	carcinoma	adenocarcinoma	NS	NS	n	COSV62707037	COSM5699	170601155	c.128C>T	p.A43V	Substitution - Missense	null	null	38	3:41224640-41224640	+	n	-	PATHOGENIC	0.97727	Variant of unknown origin	12111402	null	surgery - NOS	primary	null	ENSP00000495360.1:p.Ala43Val	ENST00000645320.1:c.128C>T	3:g.41224640C>T
CTNNB1	ENST00000645320.1	2346	2514	1005239	1005239	922451	haematopoietic_and_lymphoid_tissue	sinonasal_and_nasal_cavity	NS	NS	lymphoid_neoplasm	NK-T_cell_lymphoma	NS	NS	n	COSV62707037	COSM5699	170601155	c.128C>T	p.A43V	Substitution - Missense	null	null	38	3:41224640-41224640	+	n	-	PATHOGENIC	0.97727	Variant of unknown origin	16596195	null	surgery-fixed	NS	null	ENSP00000495360.1:p.Ala43Val	ENST00000645320.1:c.128C>T	3:g.41224640C>T
CTNNB1	ENST00000645320.1	2346	2514	1005243	1005243	922455	haematopoietic_and_lymphoid_tissue	sinonasal_and_nasal_cavity	NS	NS	lymphoid_neoplasm	B_cell_lymphoma_unspecified	NS	NS	n	COSV62707037	COSM5699	170601155	c.128C>T	p.A43V	Substitution - Missense	null	null	38	3:41224640-41224640	+	n	-	PATHOGENIC	0.97727	Variant of unknown origin	16596195	null	surgery-fixed	NS	76	ENSP00000495360.1:p.Ala43Val	ENST00000645320.1:c.128C>T	3:g.41224640C>T
CTNNB1	ENST00000645320.1	2346	2514	1005221	1005221	922433	haematopoietic_and_lymphoid_tissue	sinonasal_and_nasal_cavity	NS	NS	lymphoid_neoplasm	NK-T_cell_lymphoma	NS	NS	n	COSV62707037	COSM5699	170601155	c.128C>T	p.A43V	Substitution - Missense	null	null	38	3:41224640-41224640	+	n	-	PATHOGENIC	0.97727	Variant of unknown origin	16596195	null	surgery-fixed	NS	36	ENSP00000495360.1:p.Ala43Val	ENST00000645320.1:c.128C>T	3:g.41224640C>T
CTNNB1	ENST00000645320.1	2346	2514	gar-14	868032	787287	thyroid	NS	NS	NS	carcinoma	anaplastic_carcinoma	NS	NS	n	COSV62707037	COSM5699	170601155	c.128C>T	p.A43V	Substitution - Missense	null	null	38	3:41224640-41224640	+	n	-	PATHOGENIC	0.97727	Variant of unknown origin	10213482	null	surgery-fixed	primary	null	ENSP00000495360.1:p.Ala43Val	ENST00000645320.1:c.128C>T	3:g.41224640C>T
CTNNB1	ENST00000645320.1	2346	2514	112644	1520757	1443132	ovary	NS	NS	NS	other	neoplasm	NS	NS	n	COSV62702180	COSM94107	170612905	c.1337C>T	p.A446V	Substitution - Missense	null	null	38	3:41233680-41233680	+	n	-	PATHOGENIC	0.99232	Confirmed somatic variant	20668451	null	NS	primary	null	ENSP00000495360.1:p.Ala446Val	ENST00000645320.1:c.1337C>T	3:g.41233680C>T
CTNNB1	ENST00000645320.1	2346	2514	TCGA-VQ-A8P2-01	2339964	2204947	stomach	NS	NS	NS	carcinoma	adenocarcinoma	NS	NS	y	COSV100846214	COSM8220742	170612807	c.1391C>T	p.A464V	Substitution - Missense	null	null	38	3:41233734-41233734	+	n	-	PATHOGENIC	0.99232	Confirmed somatic variant	null	541	NS	primary	68	ENSP00000495360.1:p.Ala464Val	ENST00000645320.1:c.1391C>T	3:g.41233734C>T
CTNNB1	ENST00000645320.1	2346	2514	2816308	2816308	2672660	biliary_tract	gallbladder	NS	NS	carcinoma	NS	NS	NS	n	null	COSM9225126	171792817	c.?	p.A478G	Substitution - Missense	null	null	null	null	+	null	-	null	null	Variant of unknown origin	31628675	null	surgery-fixed	NS	null	null	null	null
CTNNB1	ENST00000645320.1	2346	2514	2771819	2771819	2630009	kidney	NS	NS	NS	Wilms_tumour	NS	NS	NS	n	COSV99051208	COSM7346349	170610358	c.1432G>A	p.A478T	Substitution - Missense	null	null	38	3:41233775-41233775	+	n	-	PATHOGENIC	0.98876	Variant of unknown origin	30155617	null	surgery-fixed	primary	2.33	ENSP00000495360.1:p.Ala478Thr	ENST00000645320.1:c.1432G>A	3:g.41233775G>A
CTNNB1	ENST00000645320.1	2346	2514	P-0011324-T01-IM5	2726921	2585742	large_intestine	colon	ascending	NS	carcinoma	adenocarcinoma	NS	NS	n	COSV62729836	COSM6980228	170606198	c.1525G>A	p.A509T	Substitution - Missense	het	null	38	3:41234139-41234139	+	n	-	PATHOGENIC	0.99622	Confirmed somatic variant	28481359	null	surgery-fixed	primary	null	ENSP00000495360.1:p.Ala509Thr	ENST00000645320.1:c.1525G>A	3:g.41234139G>A
CTNNB1	ENST00000645320.1	2346	2514	2280422	2280422	2146950	breast	NS	NS	NS	carcinoma	ductolobular_carcinoma	NS	NS	n	null	COSM4381093	171787881	c.?	p.A522G	Substitution - Missense	null	null	null	null	+	null	-	null	null	Confirmed somatic variant	25009010	null	surgery-fixed	primary	66	null	null	null
CTNNB1	ENST00000645320.1	2346	2514	2280423	2280423	2146951	breast	NS	NS	NS	carcinoma	ductolobular_carcinoma	NS	NS	n	null	COSM4381093	171787881	c.?	p.A522G	Substitution - Missense	null	null	null	null	+	null	-	null	null	Confirmed somatic variant	25009010	null	surgery-fixed	metastasis	66	null	null	null
CTNNB1	ENST00000645320.1	2346	2514	2280424	2280424	2146952	breast	NS	NS	NS	carcinoma	ductolobular_carcinoma	NS	NS	n	null	COSM4381093	171787881	c.?	p.A522G	Substitution - Missense	null	null	null	null	+	null	-	null	null	Confirmed somatic variant	25009010	null	blood-bone marrow	NS	66	null	null	null
CTNNB1	ENST00000645320.1	2346	2514	AD76	2546784	2408241	adrenal_gland	adrenal_gland	NS	NS	adrenal_cortical_adenoma	cortisol_producing	NS	NS	y	COSV62692581	COSM3408665	170601665	c.1564G>A	p.A522T	Substitution - Missense	null	null	38	3:41234178-41234178	+	n	-	PATHOGENIC	0.99626	Confirmed somatic variant	27389594	null	surgery fresh/frozen	NS	null	ENSP00000495360.1:p.Ala522Thr	ENST00000645320.1:c.1564G>A	3:g.41234178G>A
CTNNB1	ENST00000645320.1	2346	2514	TCGA-06-0125-02	2120245	1994481	central_nervous_system	brain	NS	NS	glioma	astrocytoma_Grade_IV	glioblastoma_multiforme	NS	y	COSV62692581	COSM3408665	170601665	c.1564G>A	p.A522T	Substitution - Missense	null	null	38	3:41234178-41234178	+	n	-	PATHOGENIC	0.99626	Confirmed somatic variant	null	329	NS	NS	64	ENSP00000495360.1:p.Ala522Thr	ENST00000645320.1:c.1564G>A	3:g.41234178G>A
CTNNB1	ENST00000645320.1	2346	2514	P-0012397-T01-IM5	2727453	2586274	endometrium	NS	NS	NS	carcinoma	endometrioid_carcinoma	NS	NS	n	COSV62692581	COSM3408665	170601665	c.1564G>A	p.A522T	Substitution - Missense	het	null	38	3:41234178-41234178	+	n	-	PATHOGENIC	0.99626	Confirmed somatic variant	28481359	null	surgery-fixed	primary	null	ENSP00000495360.1:p.Ala522Thr	ENST00000645320.1:c.1564G>A	3:g.41234178G>A
CTNNB1	ENST00000645320.1	2346	2514	LAPC9	2580123	2441460	prostate	NS	NS	NS	carcinoma	adenocarcinoma	NS	NS	n	COSV62692581	COSM3408665	170601665	c.1564G>A	p.A522T	Substitution - Missense	null	null	38	3:41234178-41234178	+	n	-	PATHOGENIC	0.99626	Reported in another cancer sample as somatic	20579941	null	xenograft	NS	null	ENSP00000495360.1:p.Ala522Thr	ENST00000645320.1:c.1564G>A	3:g.41234178G>A
CTNNB1	ENST00000645320.1	2346	2514	5-VS075-T1	2869909	2724906	skin	NS	NS	NS	carcinoma	basal_cell_carcinoma	NS	NS	n	COSV62692581	COSM3408665	170601665	c.1564G>A	p.A522T	Substitution - Missense	null	null	38	3:41234178-41234178	+	n	-	PATHOGENIC	0.99626	Reported in another cancer sample as somatic	26950094	null	surgery - NOS	NS	46	ENSP00000495360.1:p.Ala522Thr	ENST00000645320.1:c.1564G>A	3:g.41234178G>A
CTNNB1	ENST00000645320.1	2346	2514	RS1500458FFP	2692805	2551759	thyroid	NS	NS	NS	carcinoma	papillary_carcinoma	NS	NS	n	COSV100846427	COSM7455357	170603413	c.1574C>T	p.A525V	Substitution - Missense	null	null	38	3:41234188-41234188	+	n	-	PATHOGENIC	0.99028	Variant of unknown origin	28423545	null	surgery-fixed	NS	null	ENSP00000495360.1:p.Ala525Val	ENST00000645320.1:c.1574C>T	3:g.41234188C>T
CTNNB1	ENST00000645320.1	2346	2514	TCGA-W3-AA1V-06	2340244	2205227	skin	NS	NS	NS	malignant_melanoma	NS	NS	NS	y	COSV100846202	COSM7885860	170601284	c.1595C>T	p.A532V	Substitution - Missense	null	null	38	3:41234209-41234209	+	n	-	PATHOGENIC	0.98845	Confirmed somatic variant	null	540	NS	NS	63	ENSP00000495360.1:p.Ala532Val	ENST00000645320.1:c.1595C>T	3:g.41234209C>T
CTNNB1	ENST00000645320.1	2346	2514	2777771	2777771	2635906	upper_aerodigestive_tract	mouth	NS	NS	carcinoma	squamous_cell_carcinoma	NS	NS	n	null	COSM7408779	171790765	c.?	p.A532V	Substitution - Missense	null	null	null	null	+	null	-	null	null	Confirmed somatic variant	30041611	null	surgery-fixed	NS	null	ENSP00000495360.1:p.Ala532Val	null	null
CTNNB1	ENST00000645320.1	2346	2514	GBM18-I2	2813454	2669846	central_nervous_system	brain	NS	NS	glioma	astrocytoma_Grade_IV	glioblastoma_multiforme	NS	y	COSV100846200	COSM9189601	170608278	c.1627G>A	p.A543T	Substitution - Missense	null	null	38	3:41234241-41234241	+	n	-	PATHOGENIC	0.99913	Confirmed somatic variant	28263318	null	surgery fresh/frozen	NS	40	ENSP00000495360.1:p.Ala543Thr	ENST00000645320.1:c.1627G>A	3:g.41234241G>A
CTNNB1	ENST00000645320.1	2346	2514	GBM18-I1	2813453	2669845	central_nervous_system	brain	NS	NS	glioma	astrocytoma_Grade_IV	glioblastoma_multiforme	NS	y	COSV100846200	COSM9189601	170608278	c.1627G>A	p.A543T	Substitution - Missense	null	null	38	3:41234241-41234241	+	n	-	PATHOGENIC	0.99913	Confirmed somatic variant	28263318	null	surgery fresh/frozen	NS	40	ENSP00000495360.1:p.Ala543Thr	ENST00000645320.1:c.1627G>A	3:g.41234241G>A
CTNNB1	ENST00000645320.1	2346	2514	T3080	2296170	2161773	large_intestine	colon	transverse	NS	carcinoma	adenocarcinoma	NS	NS	y	COSV62711368	COSM4675398	170603654	c.1628C>T	p.A543V	Substitution - Missense	null	null	38	3:41234242-41234242	+	n	-	PATHOGENIC	0.99789	Confirmed somatic variant	25344691	null	NS	NS	74.66	ENSP00000495360.1:p.Ala543Val	ENST00000645320.1:c.1628C>T	3:g.41234242C>T
CTNNB1	ENST00000645320.1	2346	2514	T3080	2658253	2518412	large_intestine	NS	NS	NS	carcinoma	adenocarcinoma	NS	NS	y	COSV62711368	COSM4675398	170603654	c.1628C>T	p.A543V	Substitution - Missense	null	null	38	3:41234242-41234242	+	n	-	PATHOGENIC	0.99789	Confirmed somatic variant	27149842	null	NS	NS	74.66	ENSP00000495360.1:p.Ala543Val	ENST00000645320.1:c.1628C>T	3:g.41234242C>T
CTNNB1	ENST00000645320.1	2346	2514	P-0004092-T01-IM5	2720494	2579315	skin	NS	NS	NS	carcinoma	Merkel_cell_carcinoma	NS	NS	n	COSV62718748	COSM6932901	170608146	c.1726G>A	p.A576T	Substitution - Missense	het	null	38	3:41235766-41235766	+	n	-	PATHOGENIC	0.99508	Confirmed somatic variant	28481359	null	surgery-fixed	primary	null	ENSP00000495360.1:p.Ala576Thr	ENST00000645320.1:c.1726G>A	3:g.41235766G>A
CTNNB1	ENST00000645320.1	2346	2514	1126553	1126553	1039549	bone	maxilla	NS	NS	calcifying_odontogenic_cyst	NS	NS	NS	n	COSV62698897	COSM27278	170603740	c.14C>T	p.A5V	Substitution - Missense	hom	null	38	3:41224526-41224526	+	n	-	PATHOGENIC	0.96642	Confirmed somatic variant	18377586	null	surgery-fixed	NS	9	ENSP00000495360.1:p.Ala5Val	ENST00000645320.1:c.14C>T	3:g.41224526C>T
CTNNB1	ENST00000645320.1	2346	2514	1126552	1126552	1039548	bone	maxilla	NS	NS	calcifying_odontogenic_cyst	NS	NS	NS	n	COSV62698897	COSM27278	170603740	c.14C>T	p.A5V	Substitution - Missense	null	null	38	3:41224526-41224526	+	n	-	PATHOGENIC	0.96642	Confirmed somatic variant	18377586	null	surgery-fixed	NS	49	ENSP00000495360.1:p.Ala5Val	ENST00000645320.1:c.14C>T	3:g.41224526C>T
CTNNB1	ENST00000645320.1	2346	2514	P-0007600-T01-IM5	2723885	2582706	large_intestine	rectum	NS	NS	carcinoma	adenocarcinoma	NS	NS	n	COSV62720203	COSM6958845	170605892	c.1844C>A	p.A615E	Substitution - Missense	het	null	38	3:41236389-41236389	+	n	-	PATHOGENIC	0.99391	Confirmed somatic variant	28481359	null	surgery-fixed	primary	null	ENSP00000495360.1:p.Ala615Glu	ENST00000645320.1:c.1844C>A	3:g.41236389C>A
CTNNB1	ENST00000645320.1	2346	2514	TCGA-D7-A747-01	2340422	2205405	stomach	NS	NS	NS	carcinoma	adenocarcinoma	NS	NS	y	COSV100845982	COSM8207879	177216494	c.1864G>C	p.A622P	Substitution - Missense	null	null	38	3:41236409-41236409	+	n	-	PATHOGENIC	0.9966	Confirmed somatic variant	null	541	NS	primary	57	ENSP00000495360.1:p.Ala622Pro	ENST00000645320.1:c.1864G>C	3:g.41236409G>C
CTNNB1	ENST00000645320.1	2346	2514	2625889	2625889	2486301	large_intestine	colon	sigmoid	NS	carcinoma	adenocarcinoma	NS	NS	n	COSV62697474	COSM3945464	170603908	c.1879G>T	p.A627S	Substitution - Missense	null	null	38	3:41236424-41236424	+	n	-	PATHOGENIC	0.99474	Confirmed somatic variant	25617745	null	surgery-fixed	NS	47	ENSP00000495360.1:p.Ala627Ser	ENST00000645320.1:c.1879G>T	3:g.41236424G>T
CTNNB1	ENST00000645320.1	2346	2514	J11_T	2194983	2063261	lung	NS	NS	NS	carcinoma	squamous_cell_carcinoma	NS	NS	y	COSV62697474	COSM3945464	170603908	c.1879G>T	p.A627S	Substitution - Missense	null	null	38	3:41236424-41236424	+	n	-	PATHOGENIC	0.99474	Confirmed somatic variant	null	583	NS	NS	null	ENSP00000495360.1:p.Ala627Ser	ENST00000645320.1:c.1879G>T	3:g.41236424G>T
CTNNB1	ENST00000645320.1	2346	2514	2014_Lung_sq_04_T	2744875	2603578	lung	NS	NS	NS	carcinoma	NS	NS	NS	y	COSV62697474	COSM3945464	170603908	c.1879G>T	p.A627S	Substitution - Missense	null	null	38	3:41236424-41236424	+	n	-	PATHOGENIC	0.99474	Confirmed somatic variant	null	583	NS	primary	71	ENSP00000495360.1:p.Ala627Ser	ENST00000645320.1:c.1879G>T	3:g.41236424G>T
CTNNB1	ENST00000645320.1	2346	2514	2625914	2625914	2486326	large_intestine	colon	descending	NS	carcinoma	adenocarcinoma	NS	NS	n	COSV62695887	COSM6191451	170618230	c.1883C>T	p.A628V	Substitution - Missense	null	null	38	3:41236428-41236428	+	n	-	PATHOGENIC	0.99221	Confirmed somatic variant	25617745	null	surgery-fixed	NS	23	ENSP00000495360.1:p.Ala628Val	ENST00000645320.1:c.1883C>T	3:g.41236428C>T
CTNNB1	ENST00000645320.1	2346	2514	TCGA-X6-A7WA-01	2270135	2136903	soft_tissue	NS	NS	NS	sarcoma	NS	NS	NS	y	COSV100846548	COSM8447895	170603971	c.1906G>T	p.A636S	Substitution - Missense	null	null	38	3:41236451-41236451	+	n	-	PATHOGENIC	0.99634	Confirmed somatic variant	null	635	NS	NS	null	ENSP00000495360.1:p.Ala636Ser	ENST00000645320.1:c.1906G>T	3:g.41236451G>T
CTNNB1	ENST00000645320.1	2346	2514	2777771	2777771	2635906	upper_aerodigestive_tract	mouth	NS	NS	carcinoma	squamous_cell_carcinoma	NS	NS	n	null	COSM7408781	171790800	c.?	p.A638T	Substitution - Missense	null	null	null	null	+	null	-	null	null	Confirmed somatic variant	30041611	null	surgery-fixed	NS	null	null	null	null
CTNNB1	ENST00000645320.1	2346	2514	HDC54	2301982	2167265	large_intestine	NS	NS	NS	carcinoma	adenocarcinoma	NS	NS	y	COSV62711999	COSM4636454	170607729	c.1955C>T	p.A652V	Substitution - Missense	het	null	38	3:41236588-41236588	+	n	-	PATHOGENIC	0.99404	Reported in another cancer sample as somatic	24755471	null	cell-line	NS	null	ENSP00000495360.1:p.Ala652Val	ENST00000645320.1:c.1955C>T	3:g.41236588C>T
CTNNB1	ENST00000645320.1	2346	2514	P-0013010-T01-IM5	2803821	2660571	large_intestine	rectum	NS	NS	carcinoma	adenocarcinoma	NS	NS	n	COSV62711999	COSM4636454	170607729	c.1955C>T	p.A652V	Substitution - Missense	het	null	38	3:41236588-41236588	+	n	-	PATHOGENIC	0.99404	Confirmed somatic variant	29316426	null	surgery-fixed	primary	64	ENSP00000495360.1:p.Ala652Val	ENST00000645320.1:c.1955C>T	3:g.41236588C>T
CTNNB1	ENST00000645320.1	2346	2514	P-0015930-T01-IM6	2830788	2686603	breast	NS	NS	NS	carcinoma	ductal_carcinoma	NS	NS	n	COSV100846022	COSM7450099	170602640	c.1969G>A	p.A657T	Substitution - Missense	null	null	38	3:41236602-41236602	+	n	-	PATHOGENIC	0.99505	Confirmed somatic variant	30205045	null	surgery-fixed	metastasis	42	ENSP00000495360.1:p.Ala657Thr	ENST00000645320.1:c.1969G>A	3:g.41236602G>A
CTNNB1	ENST00000645320.1	2346	2514	P-0015930-T01-IM6	2787184	2644607	breast	NS	NS	NS	carcinoma	ER-positive_carcinoma	NS	NS	n	COSV100846022	COSM7450099	170602640	c.1969G>A	p.A657T	Substitution - Missense	null	null	38	3:41236602-41236602	+	n	-	PATHOGENIC	0.99505	Confirmed somatic variant	30537512	null	surgery-fixed	NS	null	ENSP00000495360.1:p.Ala657Thr	ENST00000645320.1:c.1969G>A	3:g.41236602G>A
CTNNB1	ENST00000645320.1	2346	2514	P-0002835-T01-IM3	2719062	2577883	large_intestine	rectum	NS	NS	carcinoma	adenocarcinoma	NS	NS	n	COSV62693350	COSM6924636	170608047	c.2182G>A	p.A728T	Substitution - Missense	het	null	38	3:41239178-41239178	+	n	-	PATHOGENIC	0.89407	Confirmed somatic variant	28481359	null	surgery-fixed	metastasis	null	ENSP00000495360.1:p.Ala728Thr	ENST00000645320.1:c.2182G>A	3:g.41239178G>A
CTNNB1	ENST00000645320.1	2346	2514	P-0003120-T01-IM5	2719615	2578436	central_nervous_system	brain	NS	NS	glioma	oligodendroglioma_Grade_III	anaplastic	NS	n	COSV62698324	COSM6926316	177216940	c.2275G>A	p.A759T	Substitution - Missense	het	null	38	3:41239271-41239271	+	n	-	PATHOGENIC	0.94281	Confirmed somatic variant	28481359	null	surgery-fixed	primary	null	ENSP00000495360.1:p.Ala759Thr	ENST00000645320.1:c.2275G>A	3:g.41239271G>A
CTNNB1	ENST00000645320.1	2346	2514	2840787	2840787	2696347	prostate	NS	NS	NS	carcinoma	NS	NS	NS	n	COSV104667349	COSM9494317	170617262	c.287C>T	p.A96V	Substitution - Missense	null	null	38	3:41224999-41224999	+	n	-	PATHOGENIC	0.98759	Variant of unknown origin	31874108	null	surgery-fixed	primary	null	ENSP00000495360.1:p.Ala96Val	ENST00000645320.1:c.287C>T	3:g.41224999C>T
CTNNB1	ENST00000645320.1	2346	2514	TCGA-67-4679-01	1780207	1684206	lung	NS	NS	NS	carcinoma	adenocarcinoma	NS	NS	y	COSV62689214	COSM6097709	170610703	c.638G>T	p.C213F	Substitution - Missense	null	null	38	3:41225476-41225476	+	n	-	PATHOGENIC	0.96653	Variant of unknown origin	null	417	fresh/frozen - NOS	primary	69	ENSP00000495360.1:p.Cys213Phe	ENST00000645320.1:c.638G>T	3:g.41225476G>T
CTNNB1	ENST00000645320.1	2346	2514	SP-97-013527	2760750	2619283	skin	head_neck	NS	NS	malignant_melanoma	spitzoid	NS	NS	n	COSV62699210	COSM7339301	170606133	c.638G>A	p.C213Y	Substitution - Missense	null	null	38	3:41225476-41225476	+	n	-	PATHOGENIC	0.95948	Variant of unknown origin	30178487	null	surgery-fixed	metastasis	12	ENSP00000495360.1:p.Cys213Tyr	ENST00000645320.1:c.638G>A	3:g.41225476G>A
CTNNB1	ENST00000645320.1	2346	2514	PD42114a	2894823	2749311	skin	head_neck	NS	NS	malignant_melanoma	superficial_spreading	NS	NS	y	COSV105272380	COSM9914341	170614516	c.899G>A	p.C300Y	Substitution - Missense	null	null	38	3:41225824-41225824	+	n	-	PATHOGENIC	0.97789	Confirmed somatic variant	33024263	null	surgery-fixed	metastasis	54	ENSP00000495360.1:p.Cys300Tyr	ENST00000645320.1:c.899G>A	3:g.41225824G>A
CTNNB1	ENST00000645320.1	2346	2514	2754303	2754303	2612999	lung	NS	NS	NS	carcinoma	blastoma	NS	NS	n	COSV62698356	COSM7335313	170603557	c.1049G>A	p.C350Y	Substitution - Missense	null	null	38	3:41227320-41227320	+	n	-	PATHOGENIC	0.96706	Confirmed somatic variant	29874541	null	surgery-fixed	metastasis	28	ENSP00000495360.1:p.Cys350Tyr	ENST00000645320.1:c.1049G>A	3:g.41227320G>A
CTNNB1	ENST00000645320.1	2346	2514	2754302	2754302	2612998	lung	NS	NS	NS	carcinoma	blastoma	NS	NS	n	COSV62698356	COSM7335313	170603557	c.1049G>A	p.C350Y	Substitution - Missense	null	null	38	3:41227320-41227320	+	n	-	PATHOGENIC	0.96706	Confirmed somatic variant	29874541	null	surgery-fixed	NS	28	ENSP00000495360.1:p.Cys350Tyr	ENST00000645320.1:c.1049G>A	3:g.41227320G>A
CTNNB1	ENST00000645320.1	2346	2514	PAKIZP	2679094	2538368	kidney	NS	NS	NS	Wilms_tumour	NS	NS	NS	n	COSV62701642	COSM6853390	170603407	c.1256G>T	p.C419F	Substitution - Missense	het	null	38	3:41233599-41233599	+	n	-	PATHOGENIC	0.99572	Confirmed somatic variant	28825729	null	surgery fresh/frozen	primary	3.3	ENSP00000495360.1:p.Cys419Phe	ENST00000645320.1:c.1256G>T	3:g.41233599G>T
CTNNB1	ENST00000645320.1	2346	2514	PAJNTM	2678979	2538253	kidney	NS	NS	NS	Wilms_tumour	NS	NS	NS	n	COSV62701642	COSM6853390	170603407	c.1256G>T	p.C419F	Substitution - Missense	het	null	38	3:41233599-41233599	+	n	-	PATHOGENIC	0.99572	Confirmed somatic variant	28825729	null	surgery fresh/frozen	primary	1.7	ENSP00000495360.1:p.Cys419Phe	ENST00000645320.1:c.1256G>T	3:g.41233599G>T
CTNNB1	ENST00000645320.1	2346	2514	T2641	2658294	2518453	large_intestine	NS	NS	NS	carcinoma	adenocarcinoma	NS	NS	y	COSV62712494	COSM6637576	170612564	c.1255T>C	p.C419R	Substitution - Missense	null	null	38	3:41233598-41233598	+	n	-	PATHOGENIC	0.99012	Confirmed somatic variant	27149842	null	NS	NS	74.66	ENSP00000495360.1:p.Cys419Arg	ENST00000645320.1:c.1255T>C	3:g.41233598T>C
CTNNB1	ENST00000645320.1	2346	2514	2795311	2795311	2652157	large_intestine	NS	NS	NS	carcinoma	adenocarcinoma	NS	NS	n	COSV62712494	COSM6637576	170612564	c.1255T>C	p.C419R	Substitution - Missense	null	null	38	3:41233598-41233598	+	n	-	PATHOGENIC	0.99012	Reported in another cancer sample as somatic	26991699	null	surgery-fixed	NS	null	ENSP00000495360.1:p.Cys419Arg	ENST00000645320.1:c.1255T>C	3:g.41233598T>C
CTNNB1	ENST00000645320.1	2346	2514	T280091	2658282	2518441	large_intestine	NS	NS	NS	carcinoma	adenocarcinoma	NS	NS	y	COSV62693318	COSM6637578	177216610	c.1256G>A	p.C419Y	Substitution - Missense	null	null	38	3:41233599-41233599	+	n	-	PATHOGENIC	0.99516	Confirmed somatic variant	27149842	null	NS	NS	86.33	ENSP00000495360.1:p.Cys419Tyr	ENST00000645320.1:c.1256G>A	3:g.41233599G>A
CTNNB1	ENST00000645320.1	2346	2514	TCGA-D3-A1Q5-06	2121501	1995737	skin	NS	NS	NS	malignant_melanoma	NS	NS	NS	y	COSV62722155	COSM3593971	170607212	c.1285T>G	p.C429G	Substitution - Missense	null	null	38	3:41233628-41233628	+	n	-	PATHOGENIC	0.99181	Confirmed somatic variant	null	540	NS	NS	60	ENSP00000495360.1:p.Cys429Gly	ENST00000645320.1:c.1285T>G	3:g.41233628T>G
CTNNB1	ENST00000645320.1	2346	2514	CTC24	1878996	1769552	large_intestine	colon	transverse	NS	carcinoma	adenocarcinoma	NS	NS	n	COSV62691407	COSM1235320	170603034	c.1286G>A	p.C429Y	Substitution - Missense	null	null	38	3:41233629-41233629	+	n	-	PATHOGENIC	0.99516	Confirmed somatic variant	23471846	null	blood-bone marrow	metastasis	70	ENSP00000495360.1:p.Cys429Tyr	ENST00000645320.1:c.1286G>A	3:g.41233629G>A
CTNNB1	ENST00000645320.1	2346	2514	P-0003182-T01-IM5	2719677	2578498	skin	NS	NS	NS	carcinoma	basal_cell_carcinoma	NS	NS	n	COSV62692251	COSM6926767	170610926	c.1718G>T	p.C573F	Substitution - Missense	het	null	38	3:41235758-41235758	+	n	-	PATHOGENIC	0.9945	Confirmed somatic variant	28481359	null	surgery-fixed	metastasis	null	ENSP00000495360.1:p.Cys573Phe	ENST00000645320.1:c.1718G>T	3:g.41235758G>T
CTNNB1	ENST00000645320.1	2346	2514	TCGA-CM-4752-01	1651212	1565999	large_intestine	colon	ascending	NS	carcinoma	adenocarcinoma	NS	NS	y	COSV100845897	COSM7536194	170602666	c.1856G>A	p.C619Y	Substitution - Missense	null	null	38	3:41236401-41236401	+	n	-	PATHOGENIC	0.99574	Confirmed somatic variant	null	376	NS	NS	58	ENSP00000495360.1:p.Cys619Tyr	ENST00000645320.1:c.1856G>A	3:g.41236401G>A
CTNNB1	ENST00000645320.1	2346	2514	TCGA-FZ-5922-01	2196542	2064820	pancreas	NS	NS	NS	carcinoma	ductal_carcinoma	NS	NS	y	COSV100845897	COSM7536194	170602666	c.1856G>A	p.C619Y	Substitution - Missense	null	null	38	3:41236401-41236401	+	n	-	PATHOGENIC	0.99574	Confirmed somatic variant	null	629	NS	NS	81	ENSP00000495360.1:p.Cys619Tyr	ENST00000645320.1:c.1856G>A	3:g.41236401G>A
CTNNB1	ENST00000645320.1	2346	2514	858	2427011	2289932	endometrium	NS	NS	NS	carcinoma	endometrioid_carcinoma	NS	NS	n	COSV62699865	COSM5346975	170601869	c.310G>T	p.D104Y	Substitution - Missense	null	null	38	3:41225022-41225022	+	n	-	PATHOGENIC	0.97824	Confirmed somatic variant	22653804	null	surgery - NOS	NS	null	ENSP00000495360.1:p.Asp104Tyr	ENST00000645320.1:c.310G>T	3:g.41225022G>T
CTNNB1	ENST00000645320.1	2346	2514	E16293	878692	797704	stomach	NS	NS	NS	carcinoma	intestinal_adenocarcinoma	NS	NS	n	COSV62731053	COSM6084	170615740	c.31G>A	p.D11N	Substitution - Missense	null	null	38	3:41224543-41224543	+	n	-	PATHOGENIC	0.97932	Confirmed somatic variant	12067995	null	surgery-fixed	primary	null	ENSP00000495360.1:p.Asp11Asn	ENST00000645320.1:c.31G>A	3:g.41224543G>A
CTNNB1	ENST00000645320.1	2346	2514	TCGA-AG-4021-01	1651580	1566367	large_intestine	rectum	NS	NS	carcinoma	adenocarcinoma	NS	NS	y	COSV62693919	COSM3427582	170603267	c.432T>G	p.D144E	Substitution - Missense	null	null	38	3:41225144-41225144	+	n	-	PATHOGENIC	0.89591	Confirmed somatic variant	null	375	NS	primary	84	ENSP00000495360.1:p.Asp144Glu	ENST00000645320.1:c.432T>G	3:g.41225144T>G
CTNNB1	ENST00000645320.1	2346	2514	MOC62	2795168	2652014	ovary	NS	NS	NS	carcinoma	mucinous_carcinoma	NS	NS	n	COSV100846277	COSM9101705	170608647	c.430G>A	p.D144N	Substitution - Missense	null	null	38	3:41225142-41225142	+	n	-	PATHOGENIC	0.97642	Confirmed somatic variant	29793804	null	surgery - NOS	primary	53	ENSP00000495360.1:p.Asp144Asn	ENST00000645320.1:c.430G>A	3:g.41225142G>A
CTNNB1	ENST00000645320.1	2346	2514	TCGA-AA-3696-01	1651028	1565815	large_intestine	colon	sigmoid	NS	carcinoma	adenocarcinoma	NS	NS	y	COSV62725013	COSM293449	170611033	c.486C>A	p.D162E	Substitution - Missense	null	null	38	3:41225198-41225198	+	n	-	null	0.68383	Confirmed somatic variant	22810696	376	NS	NS	75	ENSP00000495360.1:p.Asp162Glu	ENST00000645320.1:c.486C>A	3:g.41225198C>A
CTNNB1	ENST00000645320.1	2346	2514	T4430	2658280	2518439	large_intestine	NS	NS	NS	carcinoma	adenocarcinoma	NS	NS	y	COSV62719147	COSM6637581	170607190	c.485A>T	p.D162V	Substitution - Missense	null	null	38	3:41225197-41225197	+	n	-	PATHOGENIC	0.98651	Confirmed somatic variant	27149842	null	NS	NS	83.08	ENSP00000495360.1:p.Asp162Val	ENST00000645320.1:c.485A>T	3:g.41225197A>T
CTNNB1	ENST00000645320.1	2346	2514	2647382	2647382	2507557	large_intestine	colon	NS	NS	adenoma	tubular	NS	NS	n	COSV62697505	COSM4675394	170607794	c.490G>A	p.D164N	Substitution - Missense	null	null	38	3:41225202-41225202	+	n	-	PATHOGENIC	0.98654	Confirmed somatic variant	26780541	null	surgery-fixed	NS	61	ENSP00000495360.1:p.Asp164Asn	ENST00000645320.1:c.490G>A	3:g.41225202G>A
CTNNB1	ENST00000645320.1	2346	2514	T1184	2658752	2518911	large_intestine	NS	NS	NS	carcinoma	adenocarcinoma	NS	NS	y	COSV62697505	COSM4675394	170607794	c.490G>A	p.D164N	Substitution - Missense	null	null	38	3:41225202-41225202	+	n	-	PATHOGENIC	0.98654	Confirmed somatic variant	27149842	null	NS	NS	68.08	ENSP00000495360.1:p.Asp164Asn	ENST00000645320.1:c.490G>A	3:g.41225202G>A
CTNNB1	ENST00000645320.1	2346	2514	T1184	2296085	2161688	large_intestine	colon	descending	NS	carcinoma	adenocarcinoma	NS	NS	y	COSV62697505	COSM4675394	170607794	c.490G>A	p.D164N	Substitution - Missense	null	null	38	3:41225202-41225202	+	n	-	PATHOGENIC	0.98654	Confirmed somatic variant	25344691	null	NS	NS	68.08	ENSP00000495360.1:p.Asp164Asn	ENST00000645320.1:c.490G>A	3:g.41225202G>A
CTNNB1	ENST00000645320.1	2346	2514	gar-6	868024	787279	thyroid	NS	NS	NS	carcinoma	anaplastic_carcinoma	NS	NS	n	COSV62729293	COSM5711	170602833	c.49G>C	p.D17H	Substitution - Missense	null	null	38	3:41224561-41224561	+	n	-	PATHOGENIC	0.98085	Variant of unknown origin	10213482	null	surgery-fixed	primary	null	ENSP00000495360.1:p.Asp17His	ENST00000645320.1:c.49G>C	3:g.41224561G>C
CTNNB1	ENST00000645320.1	2346	2514	P-0011044-T01-IM5	2726683	2585504	pancreas	NS	NS	NS	carcinoma	ductal_carcinoma	NS	NS	n	COSV62703312	COSM6978636	170603539	c.49G>T	p.D17Y	Substitution - Missense	het	null	38	3:41224561-41224561	+	n	-	PATHOGENIC	0.97925	Confirmed somatic variant	28481359	null	surgery-fixed	metastasis	null	ENSP00000495360.1:p.Asp17Tyr	ENST00000645320.1:c.49G>T	3:g.41224561G>T
CTNNB1	ENST00000645320.1	2346	2514	707T	2242288	2109564	large_intestine	NS	NS	NS	carcinoma	adenocarcinoma	NS	NS	y	COSV62702256	COSM4386454	170611750	c.896A>T	p.D299V	Substitution - Missense	null	null	38	3:41225821-41225821	+	n	-	PATHOGENIC	0.97322	Variant of unknown origin	24599305	null	surgery - NOS	primary	null	ENSP00000495360.1:p.Asp299Val	ENST00000645320.1:c.896A>T	3:g.41225821A>T
CTNNB1	ENST00000645320.1	2346	2514	MB_Exm599	1652876	1567663	central_nervous_system	brain	NS	NS	primitive_neuroectodermal_tumour-medulloblastoma	NS	NS	NS	y	COSV62688037	COSM5690	170601634	c.95A>C	p.D32A	Substitution - Missense	hom	null	38	3:41224607-41224607	+	n	-	PATHOGENIC	0.97491	Confirmed somatic variant	22832583	379	fresh/frozen - NOS	primary	8	ENSP00000495360.1:p.Asp32Ala	ENST00000645320.1:c.95A>C	3:g.41224607A>C
CTNNB1	ENST00000645320.1	2346	2514	1472684	1472684	1396383	central_nervous_system	brain	NS	NS	primitive_neuroectodermal_tumour-medulloblastoma	classic	NS	NS	n	COSV62688037	COSM5690	170601634	c.95A>C	p.D32A	Substitution - Missense	het	null	38	3:41224607-41224607	+	n	-	PATHOGENIC	0.97491	Reported in another cancer sample as somatic	21060032	null	surgery - NOS	primary	8	ENSP00000495360.1:p.Asp32Ala	ENST00000645320.1:c.95A>C	3:g.41224607A>C
CTNNB1	ENST00000645320.1	2346	2514	TCGA-B5-A1MZ-01	2198296	2066574	endometrium	NS	NS	NS	carcinoma	endometrioid_carcinoma	NS	NS	y	COSV62688037	COSM5690	170601634	c.95A>C	p.D32A	Substitution - Missense	null	null	38	3:41224607-41224607	+	n	-	PATHOGENIC	0.97491	Confirmed somatic variant	null	419	NS	NS	54	ENSP00000495360.1:p.Asp32Ala	ENST00000645320.1:c.95A>C	3:g.41224607A>C
CTNNB1	ENST00000645320.1	2346	2514	772	2426990	2289911	endometrium	NS	NS	NS	carcinoma	endometrioid_carcinoma	NS	NS	n	COSV62688037	COSM5690	170601634	c.95A>C	p.D32A	Substitution - Missense	null	null	38	3:41224607-41224607	+	n	-	PATHOGENIC	0.97491	Confirmed somatic variant	22653804	null	surgery - NOS	NS	null	ENSP00000495360.1:p.Asp32Ala	ENST00000645320.1:c.95A>C	3:g.41224607A>C
CTNNB1	ENST00000645320.1	2346	2514	E22194	873734	792976	endometrium	NS	NS	NS	carcinoma	endometrioid_carcinoma	NS	NS	n	COSV62688037	COSM5690	170601634	c.95A>C	p.D32A	Substitution - Missense	null	null	38	3:41224607-41224607	+	n	-	PATHOGENIC	0.97491	Reported in another cancer sample as somatic	12708483	null	surgery-fixed	primary	37	ENSP00000495360.1:p.Asp32Ala	ENST00000645320.1:c.95A>C	3:g.41224607A>C
CTNNB1	ENST00000645320.1	2346	2514	TCGA-AX-A2HH-01	2198335	2066613	endometrium	NS	NS	NS	carcinoma	endometrioid_carcinoma	NS	NS	y	COSV62688037	COSM5690	170601634	c.95A>C	p.D32A	Substitution - Missense	null	null	38	3:41224607-41224607	+	n	-	PATHOGENIC	0.97491	Confirmed somatic variant	null	419	NS	NS	60	ENSP00000495360.1:p.Asp32Ala	ENST00000645320.1:c.95A>C	3:g.41224607A>C
CTNNB1	ENST00000645320.1	2346	2514	1041973	1041973	958314	endometrium	NS	NS	NS	hyperplasia	complex-atypical	NS	NS	n	COSV62688037	COSM5690	170601634	c.95A>C	p.D32A	Substitution - Missense	het	null	38	3:41224607-41224607	+	n	-	PATHOGENIC	0.97491	Reported in another cancer sample as somatic	16160475	null	surgery - NOS	NS	null	ENSP00000495360.1:p.Asp32Ala	ENST00000645320.1:c.95A>C	3:g.41224607A>C
CTNNB1	ENST00000645320.1	2346	2514	kon-38	872838	792080	liver	NS	NS	NS	carcinoma	hepatocellular_carcinoma	NS	NS	n	COSV62688037	COSM5690	170601634	c.95A>C	p.D32A	Substitution - Missense	hom	null	38	3:41224607-41224607	+	n	-	PATHOGENIC	0.97491	Confirmed somatic variant	10665646	null	NS	primary	57	ENSP00000495360.1:p.Asp32Ala	ENST00000645320.1:c.95A>C	3:g.41224607A>C
CTNNB1	ENST00000645320.1	2346	2514	2064926	2064926	1945003	liver	NS	NS	NS	carcinoma	hepatocellular_carcinoma	NS	NS	n	COSV62688037	COSM5690	170601634	c.95A>C	p.D32A	Substitution - Missense	null	null	38	3:41224607-41224607	+	n	-	PATHOGENIC	0.97491	Reported in another cancer sample as somatic	24276407	null	surgery - NOS	NS	null	ENSP00000495360.1:p.Asp32Ala	ENST00000645320.1:c.95A>C	3:g.41224607A>C
CTNNB1	ENST00000645320.1	2346	2514	leg-19	868074	787329	liver	NS	NS	NS	carcinoma	hepatocellular_carcinoma	NS	NS	n	COSV62688037	COSM5690	170601634	c.95A>C	p.D32A	Substitution - Missense	null	null	38	3:41224607-41224607	+	n	-	PATHOGENIC	0.97491	Confirmed somatic variant	11375957	null	surgery fresh/frozen	primary	null	ENSP00000495360.1:p.Asp32Ala	ENST00000645320.1:c.95A>C	3:g.41224607A>C
CTNNB1	ENST00000645320.1	2346	2514	CHC059T	2406511	2269402	liver	NS	NS	NS	carcinoma	hepatocellular_carcinoma	NS	NS	n	COSV62688037	COSM5690	170601634	c.95A>C	p.D32A	Substitution - Missense	null	null	38	3:41224607-41224607	+	n	-	PATHOGENIC	0.97491	Confirmed somatic variant	25021421	null	surgery fresh/frozen	NS	null	ENSP00000495360.1:p.Asp32Ala	ENST00000645320.1:c.95A>C	3:g.41224607A>C
CTNNB1	ENST00000645320.1	2346	2514	CHC1152T	2340182	2205165	liver	NS	NS	NS	carcinoma	hepatocellular_carcinoma	NS	NS	y	COSV62688037	COSM5690	170601634	c.95A>C	p.D32A	Substitution - Missense	null	null	38	3:41224607-41224607	+	n	-	PATHOGENIC	0.97491	Confirmed somatic variant	null	381	NS	primary	63	ENSP00000495360.1:p.Asp32Ala	ENST00000645320.1:c.95A>C	3:g.41224607A>C
CTNNB1	ENST00000645320.1	2346	2514	2064933	2064933	1945010	liver	NS	NS	NS	carcinoma	hepatocellular_carcinoma	NS	NS	n	COSV62688037	COSM5690	170601634	c.95A>C	p.D32A	Substitution - Missense	null	null	38	3:41224607-41224607	+	n	-	PATHOGENIC	0.97491	Reported in another cancer sample as somatic	24276407	null	surgery - NOS	NS	null	ENSP00000495360.1:p.Asp32Ala	ENST00000645320.1:c.95A>C	3:g.41224607A>C
CTNNB1	ENST00000645320.1	2346	2514	CHC1069T	2406512	2269403	liver	NS	NS	NS	carcinoma	hepatocellular_carcinoma	NS	NS	n	COSV62688037	COSM5690	170601634	c.95A>C	p.D32A	Substitution - Missense	null	null	38	3:41224607-41224607	+	n	-	PATHOGENIC	0.97491	Confirmed somatic variant	25021421	null	surgery fresh/frozen	NS	null	ENSP00000495360.1:p.Asp32Ala	ENST00000645320.1:c.95A>C	3:g.41224607A>C
CTNNB1	ENST00000645320.1	2346	2514	nhi-10	873174	792416	liver	NS	NS	NS	carcinoma	hepatocellular_carcinoma	NS	NS	n	COSV62688037	COSM5690	170601634	c.95A>C	p.D32A	Substitution - Missense	null	null	38	3:41224607-41224607	+	n	-	PATHOGENIC	0.97491	Confirmed somatic variant	10487827	null	NS	primary	64	ENSP00000495360.1:p.Asp32Ala	ENST00000645320.1:c.95A>C	3:g.41224607A>C
CTNNB1	ENST00000645320.1	2346	2514	2569545	2569545	2430860	liver	NS	NS	NS	carcinoma	hepatocellular_carcinoma	NS	NS	n	COSV62688037	COSM5690	170601634	c.95A>C	p.D32A	Substitution - Missense	null	null	38	3:41224607-41224607	+	n	-	PATHOGENIC	0.97491	Reported in another cancer sample as somatic	27661004	null	surgery-fixed	NS	null	ENSP00000495360.1:p.Asp32Ala	ENST00000645320.1:c.95A>C	3:g.41224607A>C
CTNNB1	ENST00000645320.1	2346	2514	E2941	872899	792141	liver	NS	NS	NS	carcinoma	hepatocellular_carcinoma	NS	NS	n	COSV62688037	COSM5690	170601634	c.95A>C	p.D32A	Substitution - Missense	null	null	38	3:41224607-41224607	+	n	-	PATHOGENIC	0.97491	Confirmed somatic variant	10595907	null	surgery-fixed	primary	65	ENSP00000495360.1:p.Asp32Ala	ENST00000645320.1:c.95A>C	3:g.41224607A>C
CTNNB1	ENST00000645320.1	2346	2514	kon-24	872824	792066	liver	NS	NS	NS	carcinoma	hepatocellular_carcinoma	NS	NS	n	COSV62688037	COSM5690	170601634	c.95A>C	p.D32A	Substitution - Missense	null	null	38	3:41224607-41224607	+	n	-	PATHOGENIC	0.97491	Confirmed somatic variant	10665646	null	NS	primary	65	ENSP00000495360.1:p.Asp32Ala	ENST00000645320.1:c.95A>C	3:g.41224607A>C
CTNNB1	ENST00000645320.1	2346	2514	E7158	876572	795799	liver	NS	NS	NS	other	hepatoblastoma	NS	NS	n	COSV62688037	COSM5690	170601634	c.95A>C	p.D32A	Substitution - Missense	null	null	38	3:41224607-41224607	+	n	-	PATHOGENIC	0.97491	Reported in another cancer sample as somatic	11666046	null	surgery fresh/frozen	primary	1	ENSP00000495360.1:p.Asp32Ala	ENST00000645320.1:c.95A>C	3:g.41224607A>C
CTNNB1	ENST00000645320.1	2346	2514	1198281	1198281	1110172	liver	NS	NS	NS	other	hepatoblastoma	NS	NS	n	null	COSM29412	171782850	c.?	p.D32A	Substitution - Missense	null	null	null	null	+	null	-	null	null	Variant of unknown origin	19200579	null	surgery - NOS	primary	4	ENSP00000495360.1:p.Asp32Ala	null	null
CTNNB1	ENST00000645320.1	2346	2514	1198270	1198270	1110161	liver	NS	NS	NS	other	hepatoblastoma	NS	NS	n	null	COSM29412	171782850	c.?	p.D32A	Substitution - Missense	null	null	null	null	+	null	-	null	null	Variant of unknown origin	19200579	null	surgery - NOS	primary	1	ENSP00000495360.1:p.Asp32Ala	null	null
CTNNB1	ENST00000645320.1	2346	2514	ME020	1838444	1732546	NS	NS	NS	NS	malignant_melanoma	NS	NS	NS	y	COSV62688037	COSM5690	170601634	c.95A>C	p.D32A	Substitution - Missense	null	null	38	3:41224607-41224607	+	n	-	PATHOGENIC	0.97491	Confirmed somatic variant	22817889	null	NS	NS	null	ENSP00000495360.1:p.Asp32Ala	ENST00000645320.1:c.95A>C	3:g.41224607A>C
CTNNB1	ENST00000645320.1	2346	2514	1131741	1131741	1044519	ovary	NS	NS	NS	carcinoma	endometrioid_carcinoma	NS	NS	n	COSV62688037	COSM5690	170601634	c.95A>C	p.D32A	Substitution - Missense	null	null	38	3:41224607-41224607	+	n	-	PATHOGENIC	0.97491	Reported in another cancer sample as somatic	17418409	null	fresh/frozen - NOS	primary	51	ENSP00000495360.1:p.Asp32Ala	ENST00000645320.1:c.95A>C	3:g.41224607A>C
CTNNB1	ENST00000645320.1	2346	2514	SPN6	1691657	1599924	pancreas	NS	NS	NS	carcinoma	solid_pseudopapillary_carcinoma	NS	NS	y	COSV62688037	COSM5690	170601634	c.95A>C	p.D32A	Substitution - Missense	null	null	38	3:41224607-41224607	+	n	-	PATHOGENIC	0.97491	Confirmed somatic variant	22158988	null	NS	NS	null	ENSP00000495360.1:p.Asp32Ala	ENST00000645320.1:c.95A>C	3:g.41224607A>C
CTNNB1	ENST00000645320.1	2346	2514	1669767	1669767	1583055	pancreas	NS	NS	NS	other	solid_pseudopapillary_neoplasm	NS	NS	n	COSV62688037	COSM5690	170601634	c.95A>C	p.D32A	Substitution - Missense	null	null	38	3:41224607-41224607	+	n	-	PATHOGENIC	0.97491	Reported in another cancer sample as somatic	21769465	null	surgery-fixed	primary	19	ENSP00000495360.1:p.Asp32Ala	ENST00000645320.1:c.95A>C	3:g.41224607A>C
CTNNB1	ENST00000645320.1	2346	2514	1669755	1669755	1583043	pancreas	NS	NS	NS	other	solid_pseudopapillary_neoplasm	NS	NS	n	COSV62688037	COSM5690	170601634	c.95A>C	p.D32A	Substitution - Missense	null	null	38	3:41224607-41224607	+	n	-	PATHOGENIC	0.97491	Reported in another cancer sample as somatic	21769465	null	surgery-fixed	primary	23	ENSP00000495360.1:p.Asp32Ala	ENST00000645320.1:c.95A>C	3:g.41224607A>C
CTNNB1	ENST00000645320.1	2346	2514	PCA1904	2861191	2716465	prostate	NS	NS	NS	carcinoma	NS	NS	NS	n	COSV62688037	COSM5690	170601634	c.95A>C	p.D32A	Substitution - Missense	null	null	38	3:41224607-41224607	+	n	-	PATHOGENIC	0.97491	Confirmed somatic variant	32268276	null	circulating tumour	NS	null	ENSP00000495360.1:p.Asp32Ala	ENST00000645320.1:c.95A>C	3:g.41224607A>C
CTNNB1	ENST00000645320.1	2346	2514	P-0010746-T01-IM5	2726427	2585248	prostate	NS	NS	NS	carcinoma	adenocarcinoma	NS	NS	n	COSV62688037	COSM5690	170601634	c.95A>C	p.D32A	Substitution - Missense	het	null	38	3:41224607-41224607	+	n	-	PATHOGENIC	0.97491	Confirmed somatic variant	28481359	null	surgery-fixed	metastasis	null	ENSP00000495360.1:p.Asp32Ala	ENST00000645320.1:c.95A>C	3:g.41224607A>C
CTNNB1	ENST00000645320.1	2346	2514	ME020T	1673891	1586947	skin	NS	NS	NS	malignant_melanoma	NS	NS	NS	y	COSV62688037	COSM5690	170601634	c.95A>C	p.D32A	Substitution - Missense	null	null	38	3:41224607-41224607	+	n	-	PATHOGENIC	0.97491	Reported in another cancer sample as somatic	22622578	null	surgery - NOS	metastasis	null	ENSP00000495360.1:p.Asp32Ala	ENST00000645320.1:c.95A>C	3:g.41224607A>C
CTNNB1	ENST00000645320.1	2346	2514	2261647	2261647	2128631	small_intestine	duodenum	NS	NS	other	heterotopic_gastric_mucosa	NS	NS	n	COSV62688037	COSM5690	170601634	c.95A>C	p.D32A	Substitution - Missense	null	null	38	3:41224607-41224607	+	n	-	PATHOGENIC	0.97491	Confirmed somatic variant	24969024	null	surgery-fixed	NS	null	ENSP00000495360.1:p.Asp32Ala	ENST00000645320.1:c.95A>C	3:g.41224607A>C
CTNNB1	ENST00000645320.1	2346	2514	2689669	2689669	2548646	endometrium	NS	NS	NS	carcinoma	adenocarcinoma	NS	NS	n	COSV62698312	COSM6904329	177216522	c.94_95delinsTG	p.D32C	Substitution - Missense	null	null	38	3:41224606-41224607	+	n	-	null	null	Variant of unknown origin	28984674	null	surgery-fixed	primary	69	ENSP00000495360.1:p.Asp32Cys	ENST00000645320.1:c.94_95delinsTG	3:g.41224606_41224607delinsTG
CTNNB1	ENST00000645320.1	2346	2514	1499253	1499253	1422131	large_intestine	NS	NS	NS	carcinoma	adenocarcinoma	NS	NS	n	null	COSM86982	171782775	c.?	p.D32E	Substitution - Missense	het	null	null	null	+	null	-	null	null	Confirmed somatic variant	20925459	null	surgery fresh/frozen	primary	null	ENSP00000495360.1:p.Asp32Glu	null	null
CTNNB1	ENST00000645320.1	2346	2514	BEL7402	1499247	1422125	liver	NS	NS	NS	carcinoma	hepatocellular_carcinoma	NS	NS	n	null	COSM86982	171782775	c.?	p.D32E	Substitution - Missense	null	null	null	null	+	null	-	null	null	Reported in another cancer sample as somatic	20925459	null	cell-line	NS	null	ENSP00000495360.1:p.Asp32Glu	null	null
CTNNB1	ENST00000645320.1	2346	2514	1042805	1042805	959146	pancreas	NS	NS	NS	other	solid_pseudopapillary_neoplasm	NS	NS	n	COSV62688473	COSM22939	170609733	c.96C>G	p.D32E	Substitution - Missense	null	null	38	3:41224608-41224608	+	n	-	PATHOGENIC	0.86747	Confirmed somatic variant	16523258	null	surgery-fixed	NS	43	ENSP00000495360.1:p.Asp32Glu	ENST00000645320.1:c.96C>G	3:g.41224608C>G
CTNNB1	ENST00000645320.1	2346	2514	2369563	2369563	2232361	skin	NS	NS	NS	adnexal_tumour	pilomatricoma	NS	NS	n	COSV62688473	COSM22939	170609733	c.96C>G	p.D32E	Substitution - Missense	null	null	38	3:41224608-41224608	+	n	-	PATHOGENIC	0.86747	Reported in another cancer sample as somatic	14633602	null	surgery-fixed	NS	null	ENSP00000495360.1:p.Asp32Glu	ENST00000645320.1:c.96C>G	3:g.41224608C>G
CTNNB1	ENST00000645320.1	2346	2514	1892661	1892661	1781913	small_intestine	duodenum	NS	NS	other	heterotopic_gastric_mucosa	NS	NS	n	COSV62690126	COSM5766	170604691	c.96C>A	p.D32E	Substitution - Missense	null	null	38	3:41224608-41224608	+	n	-	PATHOGENIC	0.86047	Reported in another cancer sample as somatic	23554536	null	surgery-fixed	NS	null	ENSP00000495360.1:p.Asp32Glu	ENST00000645320.1:c.96C>A	3:g.41224608C>A
CTNNB1	ENST00000645320.1	2346	2514	2261630	2261630	2128614	stomach	NS	NS	NS	adenoma	NS	NS	NS	n	COSV62690126	COSM5766	170604691	c.96C>A	p.D32E	Substitution - Missense	null	null	38	3:41224608-41224608	+	n	-	PATHOGENIC	0.86047	Confirmed somatic variant	24969024	null	surgery-fixed	NS	null	ENSP00000495360.1:p.Asp32Glu	ENST00000645320.1:c.96C>A	3:g.41224608C>A
CTNNB1	ENST00000645320.1	2346	2514	1892658	1892658	1781910	stomach	NS	NS	NS	adenoma	NS	NS	NS	n	COSV62690126	COSM5766	170604691	c.96C>A	p.D32E	Substitution - Missense	het	null	38	3:41224608-41224608	+	n	-	PATHOGENIC	0.86047	Reported in another cancer sample as somatic	23554536	null	surgery-fixed	NS	null	ENSP00000495360.1:p.Asp32Glu	ENST00000645320.1:c.96C>A	3:g.41224608C>A
CTNNB1	ENST00000645320.1	2346	2514	1499266	1499266	1422144	stomach	NS	NS	NS	carcinoma	adenocarcinoma	NS	NS	n	null	COSM86982	171782775	c.?	p.D32E	Substitution - Missense	het	null	null	null	+	null	-	null	null	Confirmed somatic variant	20925459	null	surgery fresh/frozen	primary	null	ENSP00000495360.1:p.Asp32Glu	null	null
CTNNB1	ENST00000645320.1	2346	2514	1499263	1499263	1422141	stomach	NS	NS	NS	carcinoma	adenocarcinoma	NS	NS	n	null	COSM86982	171782775	c.?	p.D32E	Substitution - Missense	het	null	null	null	+	null	-	null	null	Confirmed somatic variant	20925459	null	surgery fresh/frozen	primary	null	ENSP00000495360.1:p.Asp32Glu	null	null
CTNNB1	ENST00000645320.1	2346	2514	1499268	1499268	1422146	stomach	NS	NS	NS	carcinoma	adenocarcinoma	NS	NS	n	null	COSM86982	171782775	c.?	p.D32E	Substitution - Missense	het	null	null	null	+	null	-	null	null	Confirmed somatic variant	20925459	null	surgery fresh/frozen	primary	null	ENSP00000495360.1:p.Asp32Glu	null	null
CTNNB1	ENST00000645320.1	2346	2514	1499265	1499265	1422143	stomach	NS	NS	NS	carcinoma	adenocarcinoma	NS	NS	n	null	COSM86982	171782775	c.?	p.D32E	Substitution - Missense	het	null	null	null	+	null	-	null	null	Confirmed somatic variant	20925459	null	surgery fresh/frozen	primary	null	ENSP00000495360.1:p.Asp32Glu	null	null
CTNNB1	ENST00000645320.1	2346	2514	ada74	2569175	2430537	pituitary	craniopharyngeal_duct	NS	NS	craniopharyngioma	adamantinomatous	NS	NS	n	null	COSM5022509	171782604	c.?	p.D32F	Substitution - Missense	null	null	null	null	+	null	-	null	null	Variant of unknown origin	26927026	null	surgery-fixed	NS	61	null	null	null
CTNNB1	ENST00000645320.1	2346	2514	ada14	2569115	2430477	pituitary	craniopharyngeal_duct	NS	NS	craniopharyngioma	adamantinomatous	NS	NS	n	null	COSM5022509	171782604	c.?	p.D32F	Substitution - Missense	null	null	null	null	+	null	-	null	null	Variant of unknown origin	26927026	null	surgery-fixed	NS	20	null	null	null
CTNNB1	ENST00000645320.1	2346	2514	2372244	2372244	2235037	pituitary	craniopharyngeal_duct	NS	NS	craniopharyngioma	adamantinomatous	NS	NS	n	null	COSM5022509	171782604	c.?	p.D32F	Substitution - Missense	null	null	null	null	+	null	-	null	null	Variant of unknown origin	25693592	null	surgery - NOS	NS	9	null	null	null
CTNNB1	ENST00000645320.1	2346	2514	2533252	2533252	2394899	adrenal_gland	adrenal_gland	NS	NS	adrenal_cortical_adenoma	cortisol_producing	NS	NS	n	COSV62688001	COSM5681	170601217	c.95A>G	p.D32G	Substitution - Missense	null	null	38	3:41224607-41224607	+	n	-	PATHOGENIC	0.9726	Confirmed somatic variant	24747643	null	surgery fresh/frozen	NS	27	ENSP00000495360.1:p.Asp32Gly	ENST00000645320.1:c.95A>G	3:g.41224607A>G
CTNNB1	ENST00000645320.1	2346	2514	1733389	1733389	1639338	central_nervous_system	brain	NS	NS	glioma	astrocytoma_Grade_IV	glioblastoma_multiforme	NS	n	COSV62688001	COSM5681	170601217	c.95A>G	p.D32G	Substitution - Missense	null	null	38	3:41224607-41224607	+	n	-	PATHOGENIC	0.9726	Reported in another cancer sample as somatic	22821383	null	surgery-fixed	primary	null	ENSP00000495360.1:p.Asp32Gly	ENST00000645320.1:c.95A>G	3:g.41224607A>G
CTNNB1	ENST00000645320.1	2346	2514	SJMB041	1732866	1638828	central_nervous_system	brainstem	NS	NS	primitive_neuroectodermal_tumour-medulloblastoma	WNT_subtype	NS	NS	y	COSV62688001	COSM5681	170601217	c.95A>G	p.D32G	Substitution - Missense	null	null	38	3:41224607-41224607	+	n	-	PATHOGENIC	0.9726	Confirmed somatic variant	22722829	null	surgery fresh/frozen	primary	7.5	ENSP00000495360.1:p.Asp32Gly	ENST00000645320.1:c.95A>G	3:g.41224607A>G
CTNNB1	ENST00000645320.1	2346	2514	1479465	1479465	1403127	central_nervous_system	brainstem	NS	NS	primitive_neuroectodermal_tumour-medulloblastoma	WNT_subtype	NS	NS	n	null	COSM29417	171782673	c.?	p.D32G	Substitution - Missense	null	null	null	null	+	null	-	null	null	Reported in another cancer sample as somatic	21150899	null	surgery - NOS	NS	null	ENSP00000495360.1:p.Asp32Gly	null	null
CTNNB1	ENST00000645320.1	2346	2514	SJMB041	2301154	2166435	central_nervous_system	brain	NS	NS	primitive_neuroectodermal_tumour-medulloblastoma	medullomyoblastoma	NS	NS	y	COSV62688001	COSM5681	170601217	c.95A>G	p.D32G	Substitution - Missense	null	null	38	3:41224607-41224607	+	n	-	PATHOGENIC	0.9726	Reported in another cancer sample as somatic	null	640	NS	NS	null	ENSP00000495360.1:p.Asp32Gly	ENST00000645320.1:c.95A>G	3:g.41224607A>G
CTNNB1	ENST00000645320.1	2346	2514	MD-278	1735428	1641372	central_nervous_system	brain	NS	NS	primitive_neuroectodermal_tumour-medulloblastoma	NS	NS	NS	y	COSV62688001	COSM5681	170601217	c.95A>G	p.D32G	Substitution - Missense	null	null	38	3:41224607-41224607	+	n	-	PATHOGENIC	0.9726	Confirmed somatic variant	22820256	null	surgery - NOS	primary	null	ENSP00000495360.1:p.Asp32Gly	ENST00000645320.1:c.95A>G	3:g.41224607A>G
CTNNB1	ENST00000645320.1	2346	2514	SJMB051	1732868	1638830	central_nervous_system	brainstem	NS	NS	primitive_neuroectodermal_tumour-medulloblastoma	WNT_subtype	NS	NS	y	COSV62688001	COSM5681	170601217	c.95A>G	p.D32G	Substitution - Missense	null	null	38	3:41224607-41224607	+	n	-	PATHOGENIC	0.9726	Confirmed somatic variant	22722829	null	surgery fresh/frozen	primary	9.08	ENSP00000495360.1:p.Asp32Gly	ENST00000645320.1:c.95A>G	3:g.41224607A>G
CTNNB1	ENST00000645320.1	2346	2514	MB-701	1752594	1657396	central_nervous_system	brain	NS	NS	primitive_neuroectodermal_tumour-medulloblastoma	WNT_subtype	NS	NS	n	COSV62688001	COSM5681	170601217	c.95A>G	p.D32G	Substitution - Missense	null	null	38	3:41224607-41224607	+	n	-	PATHOGENIC	0.9726	Reported in another cancer sample as somatic	22832581	null	surgery fresh/frozen	NS	null	ENSP00000495360.1:p.Asp32Gly	ENST00000645320.1:c.95A>G	3:g.41224607A>G
CTNNB1	ENST00000645320.1	2346	2514	2240877	2240877	2108408	central_nervous_system	brain	NS	NS	primitive_neuroectodermal_tumour-medulloblastoma	classic	NS	NS	n	null	COSM29417	171782673	c.?	p.D32G	Substitution - Missense	null	null	null	null	+	null	-	null	null	Reported in another cancer sample as somatic	24894640	null	surgery-fixed	NS	10	ENSP00000495360.1:p.Asp32Gly	null	null
CTNNB1	ENST00000645320.1	2346	2514	TCGA-JW-A5VH-01	2339229	2204212	cervix	NS	NS	NS	carcinoma	squamous_cell_carcinoma	NS	NS	y	COSV62688001	COSM5681	170601217	c.95A>G	p.D32G	Substitution - Missense	null	null	38	3:41224607-41224607	+	n	-	PATHOGENIC	0.9726	Confirmed somatic variant	null	415	NS	primary	53	ENSP00000495360.1:p.Asp32Gly	ENST00000645320.1:c.95A>G	3:g.41224607A>G
CTNNB1	ENST00000645320.1	2346	2514	TCGA-FU-A3HZ-01	2193398	2061676	cervix	NS	NS	NS	carcinoma	squamous_cell_carcinoma	NS	NS	y	COSV62688001	COSM5681	170601217	c.95A>G	p.D32G	Substitution - Missense	null	null	38	3:41224607-41224607	+	n	-	PATHOGENIC	0.9726	Confirmed somatic variant	null	415	NS	NS	64	ENSP00000495360.1:p.Asp32Gly	ENST00000645320.1:c.95A>G	3:g.41224607A>G
CTNNB1	ENST00000645320.1	2346	2514	E7336	876729	795944	cervix	NS	NS	NS	in_situ_neoplasm	cervical_intraepithelial_neoplasia_Grade_III	NS	NS	n	COSV62688001	COSM5681	170601217	c.95A>G	p.D32G	Substitution - Missense	null	null	38	3:41224607-41224607	+	n	-	PATHOGENIC	0.9726	Confirmed somatic variant	11520139	null	surgery-fixed	primary	39	ENSP00000495360.1:p.Asp32Gly	ENST00000645320.1:c.95A>G	3:g.41224607A>G
CTNNB1	ENST00000645320.1	2346	2514	2639615	2639615	2499923	endometrium	NS	NS	NS	carcinoma	endometrioid_carcinoma	NS	NS	n	COSV62688001	COSM5681	170601217	c.95A>G	p.D32G	Substitution - Missense	null	null	38	3:41224607-41224607	+	n	-	PATHOGENIC	0.9726	Confirmed somatic variant	27159395	null	surgery-fixed	metastasis	53	ENSP00000495360.1:p.Asp32Gly	ENST00000645320.1:c.95A>G	3:g.41224607A>G
CTNNB1	ENST00000645320.1	2346	2514	1867	2427212	2290133	endometrium	NS	NS	NS	carcinoma	endometrioid_carcinoma	NS	NS	n	COSV62688001	COSM5681	170601217	c.95A>G	p.D32G	Substitution - Missense	null	null	38	3:41224607-41224607	+	n	-	PATHOGENIC	0.9726	Reported in another cancer sample as somatic	22653804	null	surgery - NOS	NS	null	ENSP00000495360.1:p.Asp32Gly	ENST00000645320.1:c.95A>G	3:g.41224607A>G
CTNNB1	ENST00000645320.1	2346	2514	E22195	873735	792977	endometrium	NS	NS	NS	carcinoma	endometrioid_carcinoma	NS	NS	n	COSV62688001	COSM5681	170601217	c.95A>G	p.D32G	Substitution - Missense	null	null	38	3:41224607-41224607	+	n	-	PATHOGENIC	0.9726	Reported in another cancer sample as somatic	12708483	null	surgery-fixed	primary	37	ENSP00000495360.1:p.Asp32Gly	ENST00000645320.1:c.95A>G	3:g.41224607A>G
CTNNB1	ENST00000645320.1	2346	2514	TCGA-BK-A0CB-01	1783456	1687455	endometrium	NS	NS	NS	carcinoma	endometrioid_carcinoma	NS	NS	y	COSV62688001	COSM5681	170601217	c.95A>G	p.D32G	Substitution - Missense	hom	null	38	3:41224607-41224607	+	n	-	PATHOGENIC	0.9726	Reported in another cancer sample as somatic	null	419	fresh/frozen - NOS	primary	60	ENSP00000495360.1:p.Asp32Gly	ENST00000645320.1:c.95A>G	3:g.41224607A>G
CTNNB1	ENST00000645320.1	2346	2514	TCGA-AP-A0LV-01	1783358	1687357	endometrium	NS	NS	NS	carcinoma	endometrioid_carcinoma	NS	NS	y	COSV62688001	COSM5681	170601217	c.95A>G	p.D32G	Substitution - Missense	hom	null	38	3:41224607-41224607	+	n	-	PATHOGENIC	0.9726	Reported in another cancer sample as somatic	null	419	fresh/frozen - NOS	primary	39	ENSP00000495360.1:p.Asp32Gly	ENST00000645320.1:c.95A>G	3:g.41224607A>G
CTNNB1	ENST00000645320.1	2346	2514	2639614	2639614	2499922	endometrium	NS	NS	NS	carcinoma	endometrioid_carcinoma	NS	NS	n	COSV62688001	COSM5681	170601217	c.95A>G	p.D32G	Substitution - Missense	null	null	38	3:41224607-41224607	+	n	-	PATHOGENIC	0.9726	Confirmed somatic variant	27159395	null	surgery-fixed	primary	53	ENSP00000495360.1:p.Asp32Gly	ENST00000645320.1:c.95A>G	3:g.41224607A>G
CTNNB1	ENST00000645320.1	2346	2514	HNP10CoAd2	873137	792379	large_intestine	NS	NS	NS	adenoma	NS	NS	NS	n	COSV62688001	COSM5681	170601217	c.95A>G	p.D32G	Substitution - Missense	null	null	38	3:41224607-41224607	+	n	-	PATHOGENIC	0.9726	Confirmed somatic variant	10493496	null	NS	primary	null	ENSP00000495360.1:p.Asp32Gly	ENST00000645320.1:c.95A>G	3:g.41224607A>G
CTNNB1	ENST00000645320.1	2346	2514	1549975	1549975	1472080	large_intestine	NS	NS	NS	carcinoma	adenocarcinoma	NS	NS	n	COSV62688001	COSM5681	170601217	c.95A>G	p.D32G	Substitution - Missense	null	null	38	3:41224607-41224607	+	n	-	PATHOGENIC	0.9726	Confirmed somatic variant	21807601	null	surgery fresh/frozen	NS	null	ENSP00000495360.1:p.Asp32Gly	ENST00000645320.1:c.95A>G	3:g.41224607A>G
CTNNB1	ENST00000645320.1	2346	2514	1549973	1549973	1472078	large_intestine	NS	NS	NS	carcinoma	adenocarcinoma	NS	NS	n	COSV62688001	COSM5681	170601217	c.95A>G	p.D32G	Substitution - Missense	null	null	38	3:41224607-41224607	+	n	-	PATHOGENIC	0.9726	Confirmed somatic variant	21807601	null	surgery fresh/frozen	NS	null	ENSP00000495360.1:p.Asp32Gly	ENST00000645320.1:c.95A>G	3:g.41224607A>G
CTNNB1	ENST00000645320.1	2346	2514	2626342	2626342	2486752	large_intestine	rectum	NS	NS	carcinoma	adenocarcinoma	NS	NS	n	null	COSM29417	171782673	c.?	p.D32G	Substitution - Missense	null	null	null	null	+	null	-	null	null	Reported in another cancer sample as somatic	26134512	null	surgery-fixed	NS	41	ENSP00000495360.1:p.Asp32Gly	null	null
CTNNB1	ENST00000645320.1	2346	2514	1549977	1549977	1472082	large_intestine	NS	NS	NS	carcinoma	adenocarcinoma	NS	NS	n	COSV62688001	COSM5681	170601217	c.95A>G	p.D32G	Substitution - Missense	null	null	38	3:41224607-41224607	+	n	-	PATHOGENIC	0.9726	Confirmed somatic variant	21807601	null	surgery fresh/frozen	NS	null	ENSP00000495360.1:p.Asp32Gly	ENST00000645320.1:c.95A>G	3:g.41224607A>G
CTNNB1	ENST00000645320.1	2346	2514	P-0007157-T01-IM5	2723532	2582353	liver	NS	NS	NS	carcinoma	hepatocellular_carcinoma	NS	NS	n	COSV62688001	COSM5681	170601217	c.95A>G	p.D32G	Substitution - Missense	het	null	38	3:41224607-41224607	+	n	-	PATHOGENIC	0.9726	Confirmed somatic variant	28481359	null	surgery-fixed	primary	null	ENSP00000495360.1:p.Asp32Gly	ENST00000645320.1:c.95A>G	3:g.41224607A>G
CTNNB1	ENST00000645320.1	2346	2514	2265812	2265812	2132708	liver	NS	NS	NS	carcinoma	hepatocellular_carcinoma	NS	NS	n	COSV62688001	COSM5681	170601217	c.95A>G	p.D32G	Substitution - Missense	null	null	38	3:41224607-41224607	+	n	-	PATHOGENIC	0.9726	Reported in another cancer sample as somatic	24798046	null	surgery fresh/frozen	NS	null	ENSP00000495360.1:p.Asp32Gly	ENST00000645320.1:c.95A>G	3:g.41224607A>G
CTNNB1	ENST00000645320.1	2346	2514	2779316	2779316	2637341	liver	NS	NS	NS	carcinoma	combined_hepatocellular-cholangiocarcinoma	NS	NS	n	COSV62688001	COSM5681	170601217	c.95A>G	p.D32G	Substitution - Missense	null	null	38	3:41224607-41224607	+	n	-	PATHOGENIC	0.9726	Confirmed somatic variant	29976634	null	surgery - NOS	primary	74	ENSP00000495360.1:p.Asp32Gly	ENST00000645320.1:c.95A>G	3:g.41224607A>G
CTNNB1	ENST00000645320.1	2346	2514	CHC1717T	2406484	2269375	liver	NS	NS	NS	carcinoma	hepatocellular_carcinoma	NS	NS	n	COSV62688001	COSM5681	170601217	c.95A>G	p.D32G	Substitution - Missense	null	null	38	3:41224607-41224607	+	n	-	PATHOGENIC	0.9726	Confirmed somatic variant	25021421	null	surgery fresh/frozen	NS	null	ENSP00000495360.1:p.Asp32Gly	ENST00000645320.1:c.95A>G	3:g.41224607A>G
CTNNB1	ENST00000645320.1	2346	2514	HCC128T	1919185	1806506	liver	NS	NS	NS	carcinoma	NS	NS	NS	y	COSV62688001	COSM5681	170601217	c.95A>G	p.D32G	Substitution - Missense	het	null	38	3:41224607-41224607	+	n	-	PATHOGENIC	0.9726	Reported in another cancer sample as somatic	null	323	fresh/frozen - NOS	primary	null	ENSP00000495360.1:p.Asp32Gly	ENST00000645320.1:c.95A>G	3:g.41224607A>G
CTNNB1	ENST00000645320.1	2346	2514	2265517	2265517	2132413	liver	NS	NS	NS	carcinoma	hepatocellular_carcinoma	NS	NS	n	COSV62688001	COSM5681	170601217	c.95A>G	p.D32G	Substitution - Missense	null	null	38	3:41224607-41224607	+	n	-	PATHOGENIC	0.9726	Reported in another cancer sample as somatic	25012536	null	surgery-fixed	NS	null	ENSP00000495360.1:p.Asp32Gly	ENST00000645320.1:c.95A>G	3:g.41224607A>G
CTNNB1	ENST00000645320.1	2346	2514	TCGA-DD-AACB-01	2339323	2204306	liver	NS	NS	NS	carcinoma	hepatocellular_carcinoma	NS	NS	y	COSV62688001	COSM5681	170601217	c.95A>G	p.D32G	Substitution - Missense	null	null	38	3:41224607-41224607	+	n	-	PATHOGENIC	0.9726	Confirmed somatic variant	null	628	NS	primary	74	ENSP00000495360.1:p.Asp32Gly	ENST00000645320.1:c.95A>G	3:g.41224607A>G
CTNNB1	ENST00000645320.1	2346	2514	B70	1173802	1085886	liver	NS	NS	NS	carcinoma	hepatocellular_carcinoma	NS	NS	n	COSV62688001	COSM5681	170601217	c.95A>G	p.D32G	Substitution - Missense	het	null	38	3:41224607-41224607	+	n	-	PATHOGENIC	0.9726	Confirmed somatic variant	18701503	null	surgery fresh/frozen	NS	null	ENSP00000495360.1:p.Asp32Gly	ENST00000645320.1:c.95A>G	3:g.41224607A>G
CTNNB1	ENST00000645320.1	2346	2514	TCGA-EP-A2KC-01	2194626	2062904	liver	NS	NS	NS	carcinoma	hepatocellular_carcinoma	NS	NS	y	COSV62688001	COSM5681	170601217	c.95A>G	p.D32G	Substitution - Missense	null	null	38	3:41224607-41224607	+	n	-	PATHOGENIC	0.9726	Confirmed somatic variant	null	628	NS	NS	62	ENSP00000495360.1:p.Asp32Gly	ENST00000645320.1:c.95A>G	3:g.41224607A>G
CTNNB1	ENST00000645320.1	2346	2514	RK170_C01	1918895	1806216	liver	NS	NS	NS	carcinoma	NS	NS	NS	y	COSV62688001	COSM5681	170601217	c.95A>G	p.D32G	Substitution - Missense	het	null	38	3:41224607-41224607	+	n	-	PATHOGENIC	0.9726	Reported in another cancer sample as somatic	null	322	fresh/frozen - NOS	primary	null	ENSP00000495360.1:p.Asp32Gly	ENST00000645320.1:c.95A>G	3:g.41224607A>G
CTNNB1	ENST00000645320.1	2346	2514	1073419	1073419	988673	liver	NS	NS	NS	carcinoma	hepatocellular_carcinoma	NS	NS	n	COSV62688001	COSM5681	170601217	c.95A>G	p.D32G	Substitution - Missense	null	null	38	3:41224607-41224607	+	n	-	PATHOGENIC	0.9726	Confirmed somatic variant	17187432	null	surgery fresh/frozen	NS	null	ENSP00000495360.1:p.Asp32Gly	ENST00000645320.1:c.95A>G	3:g.41224607A>G
CTNNB1	ENST00000645320.1	2346	2514	1126557	1126557	1039553	liver	NS	NS	NS	carcinoma	hepatocellular_carcinoma	NS	NS	n	COSV62688001	COSM5681	170601217	c.95A>G	p.D32G	Substitution - Missense	null	null	38	3:41224607-41224607	+	n	-	PATHOGENIC	0.9726	Reported in another cancer sample as somatic	17531558	null	NS	NS	null	ENSP00000495360.1:p.Asp32Gly	ENST00000645320.1:c.95A>G	3:g.41224607A>G
CTNNB1	ENST00000645320.1	2346	2514	TCGA-DD-A73D-01	2194566	2062844	liver	NS	NS	NS	carcinoma	hepatocellular_carcinoma	NS	NS	y	COSV62688001	COSM5681	170601217	c.95A>G	p.D32G	Substitution - Missense	null	null	38	3:41224607-41224607	+	n	-	PATHOGENIC	0.9726	Confirmed somatic variant	null	628	NS	NS	68	ENSP00000495360.1:p.Asp32Gly	ENST00000645320.1:c.95A>G	3:g.41224607A>G
CTNNB1	ENST00000645320.1	2346	2514	2569546	2569546	2430861	liver	NS	NS	NS	carcinoma	hepatocellular_carcinoma	NS	NS	n	COSV62688001	COSM5681	170601217	c.95A>G	p.D32G	Substitution - Missense	null	null	38	3:41224607-41224607	+	n	-	PATHOGENIC	0.9726	Reported in another cancer sample as somatic	27661004	null	surgery-fixed	NS	null	ENSP00000495360.1:p.Asp32Gly	ENST00000645320.1:c.95A>G	3:g.41224607A>G
CTNNB1	ENST00000645320.1	2346	2514	1550278	1550278	1472383	liver	NS	NS	NS	carcinoma	hepatocellular_carcinoma	NS	NS	n	COSV62688001	COSM5681	170601217	c.95A>G	p.D32G	Substitution - Missense	null	null	38	3:41224607-41224607	+	n	-	PATHOGENIC	0.9726	Reported in another cancer sample as somatic	21457159	null	surgery - NOS	NS	52	ENSP00000495360.1:p.Asp32Gly	ENST00000645320.1:c.95A>G	3:g.41224607A>G
CTNNB1	ENST00000645320.1	2346	2514	E37352	874769	794011	liver	NS	NS	NS	carcinoma	hepatocellular_carcinoma	NS	NS	n	COSV62688001	COSM5681	170601217	c.95A>G	p.D32G	Substitution - Missense	null	null	38	3:41224607-41224607	+	n	-	PATHOGENIC	0.9726	Confirmed somatic variant	12845670	null	surgery-fixed	NS	null	ENSP00000495360.1:p.Asp32Gly	ENST00000645320.1:c.95A>G	3:g.41224607A>G
CTNNB1	ENST00000645320.1	2346	2514	hsu-6	871775	791017	liver	NS	NS	NS	carcinoma	hepatocellular_carcinoma	NS	NS	n	COSV62688001	COSM5681	170601217	c.95A>G	p.D32G	Substitution - Missense	null	null	38	3:41224607-41224607	+	n	-	PATHOGENIC	0.9726	Reported in another cancer sample as somatic	10980116	null	NS	primary	null	ENSP00000495360.1:p.Asp32Gly	ENST00000645320.1:c.95A>G	3:g.41224607A>G
CTNNB1	ENST00000645320.1	2346	2514	CHC1545T	2340541	2205524	liver	NS	NS	NS	carcinoma	hepatocellular_carcinoma	NS	NS	y	COSV62688001	COSM5681	170601217	c.95A>G	p.D32G	Substitution - Missense	null	null	38	3:41224607-41224607	+	n	-	PATHOGENIC	0.9726	Confirmed somatic variant	null	381	NS	primary	77	ENSP00000495360.1:p.Asp32Gly	ENST00000645320.1:c.95A>G	3:g.41224607A>G
CTNNB1	ENST00000645320.1	2346	2514	CHC1545T	2406513	2269404	liver	NS	NS	NS	carcinoma	hepatocellular_carcinoma	NS	NS	n	COSV62688001	COSM5681	170601217	c.95A>G	p.D32G	Substitution - Missense	null	null	38	3:41224607-41224607	+	n	-	PATHOGENIC	0.9726	Confirmed somatic variant	25021421	null	surgery fresh/frozen	NS	null	ENSP00000495360.1:p.Asp32Gly	ENST00000645320.1:c.95A>G	3:g.41224607A>G
CTNNB1	ENST00000645320.1	2346	2514	M90	1173804	1085888	liver	NS	NS	NS	carcinoma	hepatocellular_carcinoma	NS	NS	n	COSV62688001	COSM5681	170601217	c.95A>G	p.D32G	Substitution - Missense	het	null	38	3:41224607-41224607	+	n	-	PATHOGENIC	0.9726	Confirmed somatic variant	18701503	null	surgery fresh/frozen	NS	null	ENSP00000495360.1:p.Asp32Gly	ENST00000645320.1:c.95A>G	3:g.41224607A>G
CTNNB1	ENST00000645320.1	2346	2514	HCC-14	878047	797242	liver	NS	NS	NS	carcinoma	hepatocellular_carcinoma	NS	NS	n	COSV62688001	COSM5681	170601217	c.95A>G	p.D32G	Substitution - Missense	null	null	38	3:41224607-41224607	+	n	-	PATHOGENIC	0.9726	Confirmed somatic variant	12101426	null	surgery fresh/frozen	primary	null	ENSP00000495360.1:p.Asp32Gly	ENST00000645320.1:c.95A>G	3:g.41224607A>G
CTNNB1	ENST00000645320.1	2346	2514	2779318	2779318	2637342	liver	NS	NS	NS	carcinoma	combined_hepatocellular-cholangiocarcinoma	NS	NS	n	COSV62688001	COSM5681	170601217	c.95A>G	p.D32G	Substitution - Missense	null	null	38	3:41224607-41224607	+	n	-	PATHOGENIC	0.9726	Confirmed somatic variant	29976634	null	surgery - NOS	metastasis	74	ENSP00000495360.1:p.Asp32Gly	ENST00000645320.1:c.95A>G	3:g.41224607A>G
CTNNB1	ENST00000645320.1	2346	2514	CHC433T	1652981	1567768	liver	NS	NS	NS	carcinoma	hepatocellular_carcinoma	NS	NS	y	COSV62688001	COSM5681	170601217	c.95A>G	p.D32G	Substitution - Missense	hom	null	38	3:41224607-41224607	+	n	-	PATHOGENIC	0.9726	Reported in another cancer sample as somatic	null	381	fresh/frozen - NOS	primary	null	ENSP00000495360.1:p.Asp32Gly	ENST00000645320.1:c.95A>G	3:g.41224607A>G
CTNNB1	ENST00000645320.1	2346	2514	2568962	2568962	2430324	liver	NS	NS	NS	carcinoma	hepatocellular_carcinoma	NS	NS	n	COSV62688001	COSM5681	170601217	c.95A>G	p.D32G	Substitution - Missense	null	null	38	3:41224607-41224607	+	n	-	PATHOGENIC	0.9726	Confirmed somatic variant	27100093	null	surgery - NOS	NS	null	ENSP00000495360.1:p.Asp32Gly	ENST00000645320.1:c.95A>G	3:g.41224607A>G
CTNNB1	ENST00000645320.1	2346	2514	leg-1	868056	787311	liver	NS	NS	NS	carcinoma	hepatocellular_carcinoma	NS	NS	n	COSV62688001	COSM5681	170601217	c.95A>G	p.D32G	Substitution - Missense	null	null	38	3:41224607-41224607	+	n	-	PATHOGENIC	0.9726	Confirmed somatic variant	11375957	null	surgery fresh/frozen	primary	null	ENSP00000495360.1:p.Asp32Gly	ENST00000645320.1:c.95A>G	3:g.41224607A>G
CTNNB1	ENST00000645320.1	2346	2514	TCGA-G3-AAV1-01	2339631	2204614	liver	NS	NS	NS	carcinoma	hepatocellular_carcinoma	NS	NS	y	COSV62688001	COSM5681	170601217	c.95A>G	p.D32G	Substitution - Missense	null	null	38	3:41224607-41224607	+	n	-	PATHOGENIC	0.9726	Confirmed somatic variant	null	628	NS	primary	51	ENSP00000495360.1:p.Asp32Gly	ENST00000645320.1:c.95A>G	3:g.41224607A>G
CTNNB1	ENST00000645320.1	2346	2514	2265518	2265518	2132414	liver	NS	NS	NS	carcinoma	hepatocellular_carcinoma	NS	NS	n	COSV62688001	COSM5681	170601217	c.95A>G	p.D32G	Substitution - Missense	null	null	38	3:41224607-41224607	+	n	-	PATHOGENIC	0.9726	Reported in another cancer sample as somatic	25012536	null	surgery-fixed	NS	null	ENSP00000495360.1:p.Asp32Gly	ENST00000645320.1:c.95A>G	3:g.41224607A>G
CTNNB1	ENST00000645320.1	2346	2514	P-0001307-T01-IM3	2717037	2575858	liver	NS	NS	NS	carcinoma	hepatocellular_carcinoma	NS	NS	n	COSV62688001	COSM5681	170601217	c.95A>G	p.D32G	Substitution - Missense	het	null	38	3:41224607-41224607	+	n	-	PATHOGENIC	0.9726	Confirmed somatic variant	28481359	null	surgery-fixed	primary	null	ENSP00000495360.1:p.Asp32Gly	ENST00000645320.1:c.95A>G	3:g.41224607A>G
CTNNB1	ENST00000645320.1	2346	2514	9149_T	2390312	2253144	liver	NS	NS	NS	carcinoma	hepatocellular_carcinoma	NS	NS	y	COSV62688001	COSM5681	170601217	c.95A>G	p.D32G	Substitution - Missense	null	null	38	3:41224607-41224607	+	n	-	PATHOGENIC	0.9726	Confirmed somatic variant	25159915	null	NS	NS	null	ENSP00000495360.1:p.Asp32Gly	ENST00000645320.1:c.95A>G	3:g.41224607A>G
CTNNB1	ENST00000645320.1	2346	2514	2568963	2568963	2430325	liver	NS	NS	NS	carcinoma	hepatocellular_carcinoma	NS	NS	n	COSV62688001	COSM5681	170601217	c.95A>G	p.D32G	Substitution - Missense	null	null	38	3:41224607-41224607	+	n	-	PATHOGENIC	0.9726	Confirmed somatic variant	27100093	null	surgery - NOS	NS	null	ENSP00000495360.1:p.Asp32Gly	ENST00000645320.1:c.95A>G	3:g.41224607A>G
CTNNB1	ENST00000645320.1	2346	2514	2568960	2568960	2430322	liver	NS	NS	NS	carcinoma	hepatocellular_carcinoma	NS	NS	n	COSV62688001	COSM5681	170601217	c.95A>G	p.D32G	Substitution - Missense	null	null	38	3:41224607-41224607	+	n	-	PATHOGENIC	0.9726	Confirmed somatic variant	27100093	null	surgery - NOS	NS	null	ENSP00000495360.1:p.Asp32Gly	ENST00000645320.1:c.95A>G	3:g.41224607A>G
CTNNB1	ENST00000645320.1	2346	2514	1189010	1189010	1100909	liver	NS	NS	NS	carcinoma	hepatocellular_carcinoma	NS	NS	n	COSV62688001	COSM5681	170601217	c.95A>G	p.D32G	Substitution - Missense	null	null	38	3:41224607-41224607	+	n	-	PATHOGENIC	0.9726	Reported in another cancer sample as somatic	19101982	null	surgery fresh/frozen	NS	null	ENSP00000495360.1:p.Asp32Gly	ENST00000645320.1:c.95A>G	3:g.41224607A>G
CTNNB1	ENST00000645320.1	2346	2514	1550291	1550291	1472396	liver	NS	NS	NS	carcinoma	hepatocellular_carcinoma	NS	NS	n	COSV62688001	COSM5681	170601217	c.95A>G	p.D32G	Substitution - Missense	null	null	38	3:41224607-41224607	+	n	-	PATHOGENIC	0.9726	Reported in another cancer sample as somatic	21457159	null	surgery - NOS	NS	50	ENSP00000495360.1:p.Asp32Gly	ENST00000645320.1:c.95A>G	3:g.41224607A>G
CTNNB1	ENST00000645320.1	2346	2514	1550281	1550281	1472386	liver	NS	NS	NS	carcinoma	hepatocellular_carcinoma	NS	NS	n	COSV62688001	COSM5681	170601217	c.95A>G	p.D32G	Substitution - Missense	null	null	38	3:41224607-41224607	+	n	-	PATHOGENIC	0.9726	Reported in another cancer sample as somatic	21457159	null	surgery - NOS	NS	77	ENSP00000495360.1:p.Asp32Gly	ENST00000645320.1:c.95A>G	3:g.41224607A>G
CTNNB1	ENST00000645320.1	2346	2514	1597962	1597962	1518450	liver	NS	NS	NS	carcinoma	hepatocellular_carcinoma	NS	NS	n	null	COSM29417	171782673	c.?	p.D32G	Substitution - Missense	null	null	null	null	+	null	-	null	null	Confirmed somatic variant	20923573	null	surgery fresh/frozen	primary	null	ENSP00000495360.1:p.Asp32Gly	null	null
CTNNB1	ENST00000645320.1	2346	2514	CHC361TA	2406514	2269405	liver	NS	NS	NS	carcinoma	hepatocellular_carcinoma	NS	NS	n	COSV62688001	COSM5681	170601217	c.95A>G	p.D32G	Substitution - Missense	null	null	38	3:41224607-41224607	+	n	-	PATHOGENIC	0.9726	Confirmed somatic variant	25021421	null	surgery fresh/frozen	NS	null	ENSP00000495360.1:p.Asp32Gly	ENST00000645320.1:c.95A>G	3:g.41224607A>G
CTNNB1	ENST00000645320.1	2346	2514	2568961	2568961	2430323	liver	NS	NS	NS	carcinoma	hepatocellular_carcinoma	NS	NS	n	COSV62688001	COSM5681	170601217	c.95A>G	p.D32G	Substitution - Missense	null	null	38	3:41224607-41224607	+	n	-	PATHOGENIC	0.9726	Confirmed somatic variant	27100093	null	surgery - NOS	NS	null	ENSP00000495360.1:p.Asp32Gly	ENST00000645320.1:c.95A>G	3:g.41224607A>G
CTNNB1	ENST00000645320.1	2346	2514	B25	1173814	1085898	liver	NS	NS	NS	carcinoma	hepatocellular_carcinoma	NS	NS	n	COSV62688001	COSM5681	170601217	c.95A>G	p.D32G	Substitution - Missense	het	null	38	3:41224607-41224607	+	n	-	PATHOGENIC	0.9726	Confirmed somatic variant	18701503	null	surgery fresh/frozen	NS	null	ENSP00000495360.1:p.Asp32Gly	ENST00000645320.1:c.95A>G	3:g.41224607A>G
CTNNB1	ENST00000645320.1	2346	2514	E37356	874773	794015	liver	NS	NS	NS	carcinoma	hepatocellular_carcinoma	NS	NS	n	COSV62688001	COSM5681	170601217	c.95A>G	p.D32G	Substitution - Missense	null	null	38	3:41224607-41224607	+	n	-	PATHOGENIC	0.9726	Confirmed somatic variant	12845670	null	surgery-fixed	NS	null	ENSP00000495360.1:p.Asp32Gly	ENST00000645320.1:c.95A>G	3:g.41224607A>G
CTNNB1	ENST00000645320.1	2346	2514	ter-1	873041	792283	liver	NS	NS	NS	carcinoma	NS	NS	NS	n	COSV62688001	COSM5681	170601217	c.95A>G	p.D32G	Substitution - Missense	null	null	38	3:41224607-41224607	+	n	-	PATHOGENIC	0.9726	Confirmed somatic variant	10597262	null	NS	primary	57	ENSP00000495360.1:p.Asp32Gly	ENST00000645320.1:c.95A>G	3:g.41224607A>G
CTNNB1	ENST00000645320.1	2346	2514	CHC1717T	2340816	2205799	liver	NS	NS	NS	carcinoma	hepatocellular_carcinoma	NS	NS	y	COSV62688001	COSM5681	170601217	c.95A>G	p.D32G	Substitution - Missense	null	null	38	3:41224607-41224607	+	n	-	PATHOGENIC	0.9726	Confirmed somatic variant	null	381	NS	primary	50	ENSP00000495360.1:p.Asp32Gly	ENST00000645320.1:c.95A>G	3:g.41224607A>G
CTNNB1	ENST00000645320.1	2346	2514	BN06T	1919137	1806458	liver	NS	NS	NS	carcinoma	NS	NS	NS	y	COSV62688001	COSM5681	170601217	c.95A>G	p.D32G	Substitution - Missense	het	null	38	3:41224607-41224607	+	n	-	PATHOGENIC	0.9726	Reported in another cancer sample as somatic	null	323	fresh/frozen - NOS	primary	null	ENSP00000495360.1:p.Asp32Gly	ENST00000645320.1:c.95A>G	3:g.41224607A>G
CTNNB1	ENST00000645320.1	2346	2514	HCC08T	1566727	1488534	liver	NS	NS	NS	carcinoma	hepatocellular_carcinoma	NS	NS	y	COSV62688001	COSM5681	170601217	c.95A>G	p.D32G	Substitution - Missense	null	null	38	3:41224607-41224607	+	n	-	PATHOGENIC	0.9726	Confirmed somatic variant	21822264	null	surgery fresh/frozen	primary	51	ENSP00000495360.1:p.Asp32Gly	ENST00000645320.1:c.95A>G	3:g.41224607A>G
CTNNB1	ENST00000645320.1	2346	2514	HCC05T	1566733	1488540	liver	NS	NS	NS	carcinoma	hepatocellular_carcinoma	NS	NS	n	COSV62688001	COSM5681	170601217	c.95A>G	p.D32G	Substitution - Missense	null	null	38	3:41224607-41224607	+	n	-	PATHOGENIC	0.9726	Confirmed somatic variant	21822264	null	surgery fresh/frozen	primary	62	ENSP00000495360.1:p.Asp32Gly	ENST00000645320.1:c.95A>G	3:g.41224607A>G
CTNNB1	ENST00000645320.1	2346	2514	TCGA-ED-A7PZ-01	2194623	2062901	liver	NS	NS	NS	carcinoma	hepatocellular_carcinoma	NS	NS	y	COSV62688001	COSM5681	170601217	c.95A>G	p.D32G	Substitution - Missense	null	null	38	3:41224607-41224607	+	n	-	PATHOGENIC	0.9726	Confirmed somatic variant	null	628	NS	NS	61	ENSP00000495360.1:p.Asp32Gly	ENST00000645320.1:c.95A>G	3:g.41224607A>G
CTNNB1	ENST00000645320.1	2346	2514	TCGA-DD-AAW1-01	2386082	2248914	liver	NS	NS	NS	carcinoma	hepatocellular_carcinoma	NS	NS	y	COSV62688001	COSM5681	170601217	c.95A>G	p.D32G	Substitution - Missense	null	null	38	3:41224607-41224607	+	n	-	PATHOGENIC	0.9726	Confirmed somatic variant	null	628	NS	primary	55	ENSP00000495360.1:p.Asp32Gly	ENST00000645320.1:c.95A>G	3:g.41224607A>G
CTNNB1	ENST00000645320.1	2346	2514	1073421	1073421	988675	liver	NS	NS	NS	carcinoma	hepatocellular_carcinoma	NS	NS	n	COSV62688001	COSM5681	170601217	c.95A>G	p.D32G	Substitution - Missense	null	null	38	3:41224607-41224607	+	n	-	PATHOGENIC	0.9726	Confirmed somatic variant	17187432	null	surgery fresh/frozen	NS	null	ENSP00000495360.1:p.Asp32Gly	ENST00000645320.1:c.95A>G	3:g.41224607A>G
CTNNB1	ENST00000645320.1	2346	2514	TCGA-G3-A5SL-01	2194650	2062928	liver	NS	NS	NS	carcinoma	hepatocellular_carcinoma	NS	NS	y	COSV62688001	COSM5681	170601217	c.95A>G	p.D32G	Substitution - Missense	null	null	38	3:41224607-41224607	+	n	-	PATHOGENIC	0.9726	Confirmed somatic variant	null	628	NS	NS	70	ENSP00000495360.1:p.Asp32Gly	ENST00000645320.1:c.95A>G	3:g.41224607A>G
CTNNB1	ENST00000645320.1	2346	2514	E2946	872904	792146	liver	NS	NS	NS	carcinoma	hepatocellular_carcinoma	NS	NS	n	COSV62688001	COSM5681	170601217	c.95A>G	p.D32G	Substitution - Missense	null	null	38	3:41224607-41224607	+	n	-	PATHOGENIC	0.9726	Reported in another cancer sample as somatic	10595907	null	surgery-fixed	primary	49	ENSP00000495360.1:p.Asp32Gly	ENST00000645320.1:c.95A>G	3:g.41224607A>G
CTNNB1	ENST00000645320.1	2346	2514	E7223	876637	795864	liver	NS	NS	NS	other	hepatoblastoma	NS	NS	n	COSV62688001	COSM5681	170601217	c.95A>G	p.D32G	Substitution - Missense	null	null	38	3:41224607-41224607	+	n	-	PATHOGENIC	0.9726	Confirmed somatic variant	11309340	null	surgery fresh/frozen	primary	null	ENSP00000495360.1:p.Asp32Gly	ENST00000645320.1:c.95A>G	3:g.41224607A>G
CTNNB1	ENST00000645320.1	2346	2514	1127062	1127062	1039916	liver	NS	NS	NS	other	hepatoblastoma	NS	NS	n	COSV62688001	COSM5681	170601217	c.95A>G	p.D32G	Substitution - Missense	null	null	38	3:41224607-41224607	+	n	-	PATHOGENIC	0.9726	Confirmed somatic variant	17962810	null	surgery-fixed	NS	3.7	ENSP00000495360.1:p.Asp32Gly	ENST00000645320.1:c.95A>G	3:g.41224607A>G
CTNNB1	ENST00000645320.1	2346	2514	1198277	1198277	1110168	liver	NS	NS	NS	other	hepatoblastoma	NS	NS	n	null	COSM29417	171782673	c.?	p.D32G	Substitution - Missense	null	null	null	null	+	null	-	null	null	Reported in another cancer sample as somatic	19200579	null	surgery - NOS	primary	3	ENSP00000495360.1:p.Asp32Gly	null	null
CTNNB1	ENST00000645320.1	2346	2514	HCC-JP-438-T	2746962	2605665	liver	NS	NS	NS	other	neoplasm	NS	NS	y	COSV62688001	COSM5681	170601217	c.95A>G	p.D32G	Substitution - Missense	null	null	38	3:41224607-41224607	+	n	-	PATHOGENIC	0.9726	Confirmed somatic variant	null	323	NS	primary	75	ENSP00000495360.1:p.Asp32Gly	ENST00000645320.1:c.95A>G	3:g.41224607A>G
CTNNB1	ENST00000645320.1	2346	2514	E6009	870293	789536	liver	NS	NS	NS	other	hepatoblastoma	NS	NS	n	COSV62688001	COSM5681	170601217	c.95A>G	p.D32G	Substitution - Missense	null	null	38	3:41224607-41224607	+	n	-	PATHOGENIC	0.9726	Confirmed somatic variant	11276007	null	surgery-fixed	primary	3	ENSP00000495360.1:p.Asp32Gly	ENST00000645320.1:c.95A>G	3:g.41224607A>G
CTNNB1	ENST00000645320.1	2346	2514	1127070	1127070	1039924	liver	NS	NS	NS	other	hepatoblastoma	NS	NS	n	COSV62688001	COSM5681	170601217	c.95A>G	p.D32G	Substitution - Missense	null	null	38	3:41224607-41224607	+	n	-	PATHOGENIC	0.9726	Confirmed somatic variant	17962810	null	surgery-fixed	NS	1.25	ENSP00000495360.1:p.Asp32Gly	ENST00000645320.1:c.95A>G	3:g.41224607A>G
CTNNB1	ENST00000645320.1	2346	2514	HB8	872211	791453	liver	NS	NS	NS	other	hepatoblastoma	NS	NS	n	COSV62688001	COSM5681	170601217	c.95A>G	p.D32G	Substitution - Missense	null	null	38	3:41224607-41224607	+	n	-	PATHOGENIC	0.9726	Reported in another cancer sample as somatic	10698519	null	NS	primary	2	ENSP00000495360.1:p.Asp32Gly	ENST00000645320.1:c.95A>G	3:g.41224607A>G
CTNNB1	ENST00000645320.1	2346	2514	THCC_12-4T	2746754	2605457	liver	NS	NS	NS	other	neoplasm	NS	NS	y	COSV62688001	COSM5681	170601217	c.95A>G	p.D32G	Substitution - Missense	null	null	38	3:41224607-41224607	+	n	-	PATHOGENIC	0.9726	Confirmed somatic variant	null	323	NS	primary	72	ENSP00000495360.1:p.Asp32Gly	ENST00000645320.1:c.95A>G	3:g.41224607A>G
CTNNB1	ENST00000645320.1	2346	2514	1589194	1589194	1510348	liver	NS	NS	NS	other	hepatoblastoma	NS	NS	n	null	COSM29417	171782673	c.?	p.D32G	Substitution - Missense	null	null	null	null	+	null	-	null	null	Reported in another cancer sample as somatic	19061838	null	surgery fresh/frozen	NS	0.67	ENSP00000495360.1:p.Asp32Gly	null	null
CTNNB1	ENST00000645320.1	2346	2514	HCC-JP-360-T	2746918	2605621	liver	NS	NS	NS	other	neoplasm	NS	NS	y	COSV62688001	COSM5681	170601217	c.95A>G	p.D32G	Substitution - Missense	null	null	38	3:41224607-41224607	+	n	-	PATHOGENIC	0.9726	Confirmed somatic variant	null	323	NS	primary	66	ENSP00000495360.1:p.Asp32Gly	ENST00000645320.1:c.95A>G	3:g.41224607A>G
CTNNB1	ENST00000645320.1	2346	2514	LC_S40	1863751	1754642	lung	NS	NS	NS	carcinoma	adenocarcinoma	NS	NS	y	COSV62688001	COSM5681	170601217	c.95A>G	p.D32G	Substitution - Missense	null	null	38	3:41224607-41224607	+	n	-	PATHOGENIC	0.9726	Confirmed somatic variant	22975805	null	surgery fresh/frozen	primary	47	ENSP00000495360.1:p.Asp32Gly	ENST00000645320.1:c.95A>G	3:g.41224607A>G
CTNNB1	ENST00000645320.1	2346	2514	2603121	2603121	2464012	NS	NS	NS	NS	carcinoma	of_unknown_primary	NS	NS	n	null	COSM29417	171782673	c.?	p.D32G	Substitution - Missense	null	null	null	null	+	null	-	null	null	Reported in another cancer sample as somatic	26182302	null	surgery-fixed	metastasis	null	ENSP00000495360.1:p.Asp32Gly	null	null
CTNNB1	ENST00000645320.1	2346	2514	FM9	874475	793717	NS	NS	NS	NS	malignant_melanoma	NS	NS	NS	n	COSV62688001	COSM5681	170601217	c.95A>G	p.D32G	Substitution - Missense	null	null	38	3:41224607-41224607	+	n	-	PATHOGENIC	0.9726	Reported in another cancer sample as somatic	15133491	null	cell-line	NS	null	ENSP00000495360.1:p.Asp32Gly	ENST00000645320.1:c.95A>G	3:g.41224607A>G
CTNNB1	ENST00000645320.1	2346	2514	gam-1	867866	787121	ovary	NS	NS	NS	carcinoma	endometrioid_carcinoma	NS	NS	n	COSV62688001	COSM5681	170601217	c.95A>G	p.D32G	Substitution - Missense	null	null	38	3:41224607-41224607	+	n	-	PATHOGENIC	0.9726	Confirmed somatic variant	10433945	null	surgery-fixed	primary	61	ENSP00000495360.1:p.Asp32Gly	ENST00000645320.1:c.95A>G	3:g.41224607A>G
CTNNB1	ENST00000645320.1	2346	2514	E6415	875908	795135	ovary	NS	NS	NS	carcinoma	endometrioid_carcinoma	NS	NS	n	COSV62688001	COSM5681	170601217	c.95A>G	p.D32G	Substitution - Missense	null	null	38	3:41224607-41224607	+	n	-	PATHOGENIC	0.9726	Confirmed somatic variant	11385321	null	surgery-fixed	primary	53	ENSP00000495360.1:p.Asp32Gly	ENST00000645320.1:c.95A>G	3:g.41224607A>G
CTNNB1	ENST00000645320.1	2346	2514	1042394	1042394	958735	ovary	NS	NS	NS	low_malignant_potential_(borderline)_tumour	endometrioid	NS	NS	n	COSV62688001	COSM5681	170601217	c.95A>G	p.D32G	Substitution - Missense	het	null	38	3:41224607-41224607	+	n	-	PATHOGENIC	0.9726	Reported in another cancer sample as somatic	16429393	null	surgery-fixed	NS	null	ENSP00000495360.1:p.Asp32Gly	ENST00000645320.1:c.95A>G	3:g.41224607A>G
CTNNB1	ENST00000645320.1	2346	2514	2806257	2806257	2662976	pancreas	NS	NS	NS	other	solid_pseudopapillary_neoplasm	NS	NS	n	COSV62688001	COSM5681	170601217	c.95A>G	p.D32G	Substitution - Missense	null	null	38	3:41224607-41224607	+	n	-	PATHOGENIC	0.9726	Reported in another cancer sample as somatic	29705715	null	surgery-fixed	NS	28	ENSP00000495360.1:p.Asp32Gly	ENST00000645320.1:c.95A>G	3:g.41224607A>G
CTNNB1	ENST00000645320.1	2346	2514	1042763	1042763	959104	pancreas	NS	NS	NS	other	solid_pseudopapillary_neoplasm	NS	NS	n	COSV62688001	COSM5681	170601217	c.95A>G	p.D32G	Substitution - Missense	het	null	38	3:41224607-41224607	+	n	-	PATHOGENIC	0.9726	Confirmed somatic variant	16967453	null	surgery-fixed	NS	34	ENSP00000495360.1:p.Asp32Gly	ENST00000645320.1:c.95A>G	3:g.41224607A>G
CTNNB1	ENST00000645320.1	2346	2514	tan-7	870468	789711	pancreas	NS	NS	NS	other	solid_pseudopapillary_neoplasm	NS	NS	n	COSV62688001	COSM5681	170601217	c.95A>G	p.D32G	Substitution - Missense	null	null	38	3:41224607-41224607	+	n	-	PATHOGENIC	0.9726	Reported in another cancer sample as somatic	11731417	null	surgery-fixed	primary	17	ENSP00000495360.1:p.Asp32Gly	ENST00000645320.1:c.95A>G	3:g.41224607A>G
CTNNB1	ENST00000645320.1	2346	2514	1042753	1042753	959094	pancreas	NS	NS	NS	other	solid_pseudopapillary_neoplasm	NS	NS	n	COSV62688001	COSM5681	170601217	c.95A>G	p.D32G	Substitution - Missense	het	null	38	3:41224607-41224607	+	n	-	PATHOGENIC	0.9726	Confirmed somatic variant	16967453	null	surgery-fixed	NS	43	ENSP00000495360.1:p.Asp32Gly	ENST00000645320.1:c.95A>G	3:g.41224607A>G
CTNNB1	ENST00000645320.1	2346	2514	P-0009242-T01-IM5	2725201	2584022	pancreas	NS	NS	NS	other	solid_pseudopapillary_neoplasm	NS	NS	n	COSV62688001	COSM5681	170601217	c.95A>G	p.D32G	Substitution - Missense	het	null	38	3:41224607-41224607	+	n	-	PATHOGENIC	0.9726	Confirmed somatic variant	28481359	null	fixed - NOS	primary	null	ENSP00000495360.1:p.Asp32Gly	ENST00000645320.1:c.95A>G	3:g.41224607A>G
CTNNB1	ENST00000645320.1	2346	2514	SPN14_Lb	2873688	2728681	pancreas	NS	NS	NS	other	solid_pseudopapillary_neoplasm	NS	NS	n	COSV62688001	COSM5681	170601217	c.95A>G	p.D32G	Substitution - Missense	null	null	38	3:41224607-41224607	+	n	-	PATHOGENIC	0.9726	Confirmed somatic variant	30306561	null	surgery-fixed	metastasis	63	ENSP00000495360.1:p.Asp32Gly	ENST00000645320.1:c.95A>G	3:g.41224607A>G
CTNNB1	ENST00000645320.1	2346	2514	SPN14	2873686	2728679	pancreas	NS	NS	NS	other	solid_pseudopapillary_neoplasm	NS	NS	n	COSV62688001	COSM5681	170601217	c.95A>G	p.D32G	Substitution - Missense	null	null	38	3:41224607-41224607	+	n	-	PATHOGENIC	0.9726	Confirmed somatic variant	30306561	null	surgery-fixed	primary	63	ENSP00000495360.1:p.Asp32Gly	ENST00000645320.1:c.95A>G	3:g.41224607A>G
CTNNB1	ENST00000645320.1	2346	2514	2150715	2150715	2019762	pancreas	NS	NS	NS	other	solid_pseudopapillary_neoplasm	NS	NS	n	COSV62688001	COSM5681	170601217	c.95A>G	p.D32G	Substitution - Missense	null	null	38	3:41224607-41224607	+	n	-	PATHOGENIC	0.9726	Reported in another cancer sample as somatic	24700283	null	fine needle aspirate	NS	31	ENSP00000495360.1:p.Asp32Gly	ENST00000645320.1:c.95A>G	3:g.41224607A>G
CTNNB1	ENST00000645320.1	2346	2514	2586422	2586422	2447558	pancreas	NS	NS	NS	other	solid_pseudopapillary_neoplasm	NS	NS	n	COSV62688001	COSM5681	170601217	c.95A>G	p.D32G	Substitution - Missense	null	null	38	3:41224607-41224607	+	n	-	PATHOGENIC	0.9726	Confirmed somatic variant	28054945	null	surgery fresh/frozen	NS	33	ENSP00000495360.1:p.Asp32Gly	ENST00000645320.1:c.95A>G	3:g.41224607A>G
CTNNB1	ENST00000645320.1	2346	2514	tan-4	870467	789710	pancreas	NS	NS	NS	other	solid_pseudopapillary_neoplasm	NS	NS	n	COSV62688001	COSM5681	170601217	c.95A>G	p.D32G	Substitution - Missense	null	null	38	3:41224607-41224607	+	n	-	PATHOGENIC	0.9726	Reported in another cancer sample as somatic	11731417	null	surgery-fixed	primary	45	ENSP00000495360.1:p.Asp32Gly	ENST00000645320.1:c.95A>G	3:g.41224607A>G
CTNNB1	ENST00000645320.1	2346	2514	SPN-03-T	2856227	2711623	pancreas	NS	NS	NS	other	solid_pseudopapillary_neoplasm	NS	NS	y	COSV62688001	COSM5681	170601217	c.95A>G	p.D32G	Substitution - Missense	null	null	38	3:41224607-41224607	+	n	-	PATHOGENIC	0.9726	Confirmed somatic variant	30972907	null	surgery fresh/frozen	primary	null	ENSP00000495360.1:p.Asp32Gly	ENST00000645320.1:c.95A>G	3:g.41224607A>G
CTNNB1	ENST00000645320.1	2346	2514	1042767	1042767	959108	pancreas	NS	NS	NS	other	solid_pseudopapillary_neoplasm	NS	NS	n	COSV62688001	COSM5681	170601217	c.95A>G	p.D32G	Substitution - Missense	het	null	38	3:41224607-41224607	+	n	-	PATHOGENIC	0.9726	Confirmed somatic variant	16967453	null	surgery-fixed	NS	25	ENSP00000495360.1:p.Asp32Gly	ENST00000645320.1:c.95A>G	3:g.41224607A>G
CTNNB1	ENST00000645320.1	2346	2514	1042756	1042756	959097	pancreas	NS	NS	NS	other	solid_pseudopapillary_neoplasm	NS	NS	n	COSV62688001	COSM5681	170601217	c.95A>G	p.D32G	Substitution - Missense	het	null	38	3:41224607-41224607	+	n	-	PATHOGENIC	0.9726	Confirmed somatic variant	16967453	null	surgery-fixed	NS	32	ENSP00000495360.1:p.Asp32Gly	ENST00000645320.1:c.95A>G	3:g.41224607A>G
CTNNB1	ENST00000645320.1	2346	2514	1042758	1042758	959099	pancreas	NS	NS	NS	other	solid_pseudopapillary_neoplasm	NS	NS	n	COSV62688001	COSM5681	170601217	c.95A>G	p.D32G	Substitution - Missense	het	null	38	3:41224607-41224607	+	n	-	PATHOGENIC	0.9726	Confirmed somatic variant	16967453	null	surgery-fixed	NS	17	ENSP00000495360.1:p.Asp32Gly	ENST00000645320.1:c.95A>G	3:g.41224607A>G
CTNNB1	ENST00000645320.1	2346	2514	1042815	1042815	959156	pancreas	NS	NS	NS	other	solid_pseudopapillary_neoplasm	NS	NS	n	COSV62688001	COSM5681	170601217	c.95A>G	p.D32G	Substitution - Missense	null	null	38	3:41224607-41224607	+	n	-	PATHOGENIC	0.9726	Confirmed somatic variant	16523258	null	surgery-fixed	NS	61	ENSP00000495360.1:p.Asp32Gly	ENST00000645320.1:c.95A>G	3:g.41224607A>G
CTNNB1	ENST00000645320.1	2346	2514	SPN14_La	2873687	2728680	pancreas	NS	NS	NS	other	solid_pseudopapillary_neoplasm	NS	NS	n	COSV62688001	COSM5681	170601217	c.95A>G	p.D32G	Substitution - Missense	null	null	38	3:41224607-41224607	+	n	-	PATHOGENIC	0.9726	Confirmed somatic variant	30306561	null	surgery-fixed	metastasis	63	ENSP00000495360.1:p.Asp32Gly	ENST00000645320.1:c.95A>G	3:g.41224607A>G
CTNNB1	ENST00000645320.1	2346	2514	83	2777659	2635795	pituitary	craniopharyngeal_duct	NS	NS	craniopharyngioma	adamantinomatous	NS	NS	n	null	COSM29417	171782673	c.?	p.D32G	Substitution - Missense	null	null	null	null	+	null	-	null	null	Reported in another cancer sample as somatic	28069929	null	surgery-fixed	primary	8	ENSP00000495360.1:p.Asp32Gly	null	null
CTNNB1	ENST00000645320.1	2346	2514	44	2777626	2635762	pituitary	craniopharyngeal_duct	NS	NS	craniopharyngioma	adamantinomatous	NS	NS	n	null	COSM29417	171782673	c.?	p.D32G	Substitution - Missense	null	null	null	null	+	null	-	null	null	Reported in another cancer sample as somatic	28069929	null	surgery-fixed	primary	76	ENSP00000495360.1:p.Asp32Gly	null	null
CTNNB1	ENST00000645320.1	2346	2514	121	2777693	2635829	pituitary	craniopharyngeal_duct	NS	NS	craniopharyngioma	adamantinomatous	NS	NS	n	null	COSM29417	171782673	c.?	p.D32G	Substitution - Missense	null	null	null	null	+	null	-	null	null	Reported in another cancer sample as somatic	28069929	null	surgery-fixed	primary	14	ENSP00000495360.1:p.Asp32Gly	null	null
CTNNB1	ENST00000645320.1	2346	2514	E37484	874901	794143	pituitary	craniopharyngeal_duct	NS	NS	craniopharyngioma	adamantinomatous	NS	NS	n	COSV62688001	COSM5681	170601217	c.95A>G	p.D32G	Substitution - Missense	null	null	38	3:41224607-41224607	+	n	-	PATHOGENIC	0.9726	Reported in another cancer sample as somatic	12466115	null	surgery-fixed	primary	36	ENSP00000495360.1:p.Asp32Gly	ENST00000645320.1:c.95A>G	3:g.41224607A>G
CTNNB1	ENST00000645320.1	2346	2514	2683929	2683929	2543202	pituitary	craniopharyngeal_duct	NS	NS	craniopharyngioma	adamantinomatous	NS	NS	n	null	COSM29417	171782673	c.?	p.D32G	Substitution - Missense	null	null	null	null	+	null	-	null	null	Reported in another cancer sample as somatic	26156055	null	surgery-fixed	NS	65	ENSP00000495360.1:p.Asp32Gly	null	null
CTNNB1	ENST00000645320.1	2346	2514	PCA1936	2861509	2716750	prostate	NS	NS	NS	carcinoma	NS	NS	NS	n	COSV62688001	COSM5681	170601217	c.95A>G	p.D32G	Substitution - Missense	null	null	38	3:41224607-41224607	+	n	-	PATHOGENIC	0.9726	Confirmed somatic variant	32268276	null	circulating tumour	NS	null	ENSP00000495360.1:p.Asp32Gly	ENST00000645320.1:c.95A>G	3:g.41224607A>G
CTNNB1	ENST00000645320.1	2346	2514	che-1	872535	791777	prostate	NS	NS	NS	carcinoma	adenocarcinoma	NS	NS	n	COSV62688001	COSM5681	170601217	c.95A>G	p.D32G	Substitution - Missense	null	null	38	3:41224607-41224607	+	n	-	PATHOGENIC	0.9726	Reported in another cancer sample as somatic	11102958	null	NS	primary	null	ENSP00000495360.1:p.Asp32Gly	ENST00000645320.1:c.95A>G	3:g.41224607A>G
CTNNB1	ENST00000645320.1	2346	2514	2876725	2876725	2731240	prostate	NS	NS	NS	carcinoma	NS	NS	NS	n	null	COSM29417	171782673	c.?	p.D32G	Substitution - Missense	null	null	null	null	+	null	-	null	null	Reported in another cancer sample as somatic	31176623	null	surgery-fixed	metastasis	null	ENSP00000495360.1:p.Asp32Gly	null	null
CTNNB1	ENST00000645320.1	2346	2514	2369567	2369567	2232365	skin	NS	NS	NS	adnexal_tumour	pilomatricoma	NS	NS	n	COSV62688001	COSM5681	170601217	c.95A>G	p.D32G	Substitution - Missense	null	null	38	3:41224607-41224607	+	n	-	PATHOGENIC	0.9726	Reported in another cancer sample as somatic	14633602	null	surgery-fixed	NS	null	ENSP00000495360.1:p.Asp32Gly	ENST00000645320.1:c.95A>G	3:g.41224607A>G
CTNNB1	ENST00000645320.1	2346	2514	12	2570180	2431477	skin	neck	NS	NS	adnexal_tumour	sebaceous_adenoma	NS	NS	n	COSV62688001	COSM5681	170601217	c.95A>G	p.D32G	Substitution - Missense	null	null	38	3:41224607-41224607	+	n	-	PATHOGENIC	0.9726	Reported in another cancer sample as somatic	27311873	null	surgery-fixed	NS	60	ENSP00000495360.1:p.Asp32Gly	ENST00000645320.1:c.95A>G	3:g.41224607A>G
CTNNB1	ENST00000645320.1	2346	2514	2369565	2369565	2232363	skin	NS	NS	NS	adnexal_tumour	pilomatricoma	NS	NS	n	COSV62688001	COSM5681	170601217	c.95A>G	p.D32G	Substitution - Missense	null	null	38	3:41224607-41224607	+	n	-	PATHOGENIC	0.9726	Reported in another cancer sample as somatic	14633602	null	surgery-fixed	NS	null	ENSP00000495360.1:p.Asp32Gly	ENST00000645320.1:c.95A>G	3:g.41224607A>G
CTNNB1	ENST00000645320.1	2346	2514	cha-2	868673	787916	skin	NS	NS	NS	adnexal_tumour	pilomatricoma	NS	NS	n	COSV62688001	COSM5681	170601217	c.95A>G	p.D32G	Substitution - Missense	null	null	38	3:41224607-41224607	+	n	-	PATHOGENIC	0.9726	Confirmed somatic variant	10192393	null	surgery-fixed	primary	null	ENSP00000495360.1:p.Asp32Gly	ENST00000645320.1:c.95A>G	3:g.41224607A>G
CTNNB1	ENST00000645320.1	2346	2514	ESTDAB-030	2163781	2032274	skin	NS	NS	NS	malignant_melanoma	NS	NS	NS	n	COSV62688001	COSM5681	170601217	c.95A>G	p.D32G	Substitution - Missense	null	null	38	3:41224607-41224607	+	n	-	PATHOGENIC	0.9726	Reported in another cancer sample as somatic	23851445	null	cell-line	NS	null	ENSP00000495360.1:p.Asp32Gly	ENST00000645320.1:c.95A>G	3:g.41224607A>G
CTNNB1	ENST00000645320.1	2346	2514	TCGA-EB-A3Y7-01	2121594	1995830	skin	NS	NS	NS	malignant_melanoma	NS	NS	NS	y	COSV62688001	COSM5681	170601217	c.95A>G	p.D32G	Substitution - Missense	null	null	38	3:41224607-41224607	+	n	-	PATHOGENIC	0.9726	Confirmed somatic variant	null	540	NS	NS	86	ENSP00000495360.1:p.Asp32Gly	ENST00000645320.1:c.95A>G	3:g.41224607A>G
CTNNB1	ENST00000645320.1	2346	2514	EXTERN_MELA_20140924_103	2839318	2695084	skin	lower_leg	NS	NS	malignant_melanoma	NS	NS	NS	y	COSV62688001	COSM5681	170601217	c.95A>G	p.D32G	Substitution - Missense	null	null	38	3:41224607-41224607	+	n	-	PATHOGENIC	0.9726	Confirmed somatic variant	28467829	null	cell-line	metastasis	null	ENSP00000495360.1:p.Asp32Gly	ENST00000645320.1:c.95A>G	3:g.41224607A>G
CTNNB1	ENST00000645320.1	2346	2514	2261648	2261648	2128632	small_intestine	duodenum	NS	NS	other	heterotopic_gastric_mucosa	NS	NS	n	COSV62688001	COSM5681	170601217	c.95A>G	p.D32G	Substitution - Missense	null	null	38	3:41224607-41224607	+	n	-	PATHOGENIC	0.9726	Confirmed somatic variant	24969024	null	surgery-fixed	NS	null	ENSP00000495360.1:p.Asp32Gly	ENST00000645320.1:c.95A>G	3:g.41224607A>G
CTNNB1	ENST00000645320.1	2346	2514	2261631	2261631	2128615	small_intestine	duodenum	NS	NS	other	heterotopic_gastric_mucosa	NS	NS	n	COSV62688001	COSM5681	170601217	c.95A>G	p.D32G	Substitution - Missense	null	null	38	3:41224607-41224607	+	n	-	PATHOGENIC	0.9726	Confirmed somatic variant	24969024	null	surgery-fixed	NS	null	ENSP00000495360.1:p.Asp32Gly	ENST00000645320.1:c.95A>G	3:g.41224607A>G
CTNNB1	ENST00000645320.1	2346	2514	2372408	2372408	2235201	soft_tissue	fibrous_tissue_and_uncertain_origin	NS	NS	desmoid_tumour-fibromatosis	NS	NS	NS	n	COSV62688001	COSM5681	170601217	c.95A>G	p.D32G	Substitution - Missense	null	null	38	3:41224607-41224607	+	n	-	PATHOGENIC	0.9726	Reported in another cancer sample as somatic	25838078	null	surgery-fixed	NS	null	ENSP00000495360.1:p.Asp32Gly	ENST00000645320.1:c.95A>G	3:g.41224607A>G
CTNNB1	ENST00000645320.1	2346	2514	1788281	1788281	1691800	soft_tissue	fibrous_tissue_and_uncertain_origin	abdominal_wall	NS	desmoid_tumour-fibromatosis	NS	NS	NS	n	COSV62688001	COSM5681	170601217	c.95A>G	p.D32G	Substitution - Missense	het	null	38	3:41224607-41224607	+	n	-	PATHOGENIC	0.9726	Reported in another cancer sample as somatic	23020601	null	surgery - NOS	NS	null	ENSP00000495360.1:p.Asp32Gly	ENST00000645320.1:c.95A>G	3:g.41224607A>G
CTNNB1	ENST00000645320.1	2346	2514	2587159	2587159	2448295	soft_tissue	fibrous_tissue_and_uncertain_origin	pharynx	NS	juvenile_angiofibroma	NS	NS	NS	n	COSV62688001	COSM5681	170601217	c.95A>G	p.D32G	Substitution - Missense	null	null	38	3:41224607-41224607	+	n	-	PATHOGENIC	0.9726	Reported in another cancer sample as somatic	26572152	null	surgery - NOS	recurrent	14	ENSP00000495360.1:p.Asp32Gly	ENST00000645320.1:c.95A>G	3:g.41224607A>G
CTNNB1	ENST00000645320.1	2346	2514	E17386	873677	792919	stomach	NS	NS	NS	adenoma	NS	NS	NS	n	COSV62688001	COSM5681	170601217	c.95A>G	p.D32G	Substitution - Missense	null	null	38	3:41224607-41224607	+	n	-	PATHOGENIC	0.9726	Confirmed somatic variant	11956818	null	surgery-fixed	primary	37	ENSP00000495360.1:p.Asp32Gly	ENST00000645320.1:c.95A>G	3:g.41224607A>G
CTNNB1	ENST00000645320.1	2346	2514	2261632	2261632	2128616	stomach	NS	NS	NS	adenoma	NS	NS	NS	n	COSV62688001	COSM5681	170601217	c.95A>G	p.D32G	Substitution - Missense	null	null	38	3:41224607-41224607	+	n	-	PATHOGENIC	0.9726	Confirmed somatic variant	24969024	null	surgery-fixed	NS	null	ENSP00000495360.1:p.Asp32Gly	ENST00000645320.1:c.95A>G	3:g.41224607A>G
CTNNB1	ENST00000645320.1	2346	2514	E7081	876505	795732	stomach	NS	NS	NS	adenoma	NS	NS	NS	n	COSV62688001	COSM5681	170601217	c.95A>G	p.D32G	Substitution - Missense	null	null	38	3:41224607-41224607	+	n	-	PATHOGENIC	0.9726	Confirmed somatic variant	11238048	null	surgery-fixed	primary	null	ENSP00000495360.1:p.Asp32Gly	ENST00000645320.1:c.95A>G	3:g.41224607A>G
CTNNB1	ENST00000645320.1	2346	2514	E7082	876506	795733	stomach	NS	NS	NS	adenoma	NS	NS	NS	n	COSV62688001	COSM5681	170601217	c.95A>G	p.D32G	Substitution - Missense	null	null	38	3:41224607-41224607	+	n	-	PATHOGENIC	0.9726	Confirmed somatic variant	11238048	null	surgery-fixed	primary	null	ENSP00000495360.1:p.Asp32Gly	ENST00000645320.1:c.95A>G	3:g.41224607A>G
CTNNB1	ENST00000645320.1	2346	2514	frozen_2	2673383	2532756	stomach	NS	NS	NS	carcinoma	adenocarcinoma	NS	NS	n	null	COSM29417	171782673	c.?	p.D32G	Substitution - Missense	null	null	null	null	+	null	-	null	null	Reported in another cancer sample as somatic	28453696	null	surgery fresh/frozen	NS	null	ENSP00000495360.1:p.Asp32Gly	null	null
CTNNB1	ENST00000645320.1	2346	2514	E3259	873203	792445	stomach	NS	NS	NS	carcinoma	intestinal_adenocarcinoma	NS	NS	n	COSV62688001	COSM5681	170601217	c.95A>G	p.D32G	Substitution - Missense	null	null	38	3:41224607-41224607	+	n	-	PATHOGENIC	0.9726	Confirmed somatic variant	10485468	null	surgery-fixed	primary	null	ENSP00000495360.1:p.Asp32Gly	ENST00000645320.1:c.95A>G	3:g.41224607A>G
CTNNB1	ENST00000645320.1	2346	2514	E3256	873200	792442	stomach	NS	NS	NS	carcinoma	intestinal_adenocarcinoma	NS	NS	n	COSV62688001	COSM5681	170601217	c.95A>G	p.D32G	Substitution - Missense	null	null	38	3:41224607-41224607	+	n	-	PATHOGENIC	0.9726	Confirmed somatic variant	10485468	null	surgery-fixed	primary	null	ENSP00000495360.1:p.Asp32Gly	ENST00000645320.1:c.95A>G	3:g.41224607A>G
CTNNB1	ENST00000645320.1	2346	2514	E3257	873201	792443	stomach	NS	NS	NS	carcinoma	intestinal_adenocarcinoma	NS	NS	n	COSV62688001	COSM5681	170601217	c.95A>G	p.D32G	Substitution - Missense	null	null	38	3:41224607-41224607	+	n	-	PATHOGENIC	0.9726	Confirmed somatic variant	10485468	null	surgery-fixed	primary	null	ENSP00000495360.1:p.Asp32Gly	ENST00000645320.1:c.95A>G	3:g.41224607A>G
CTNNB1	ENST00000645320.1	2346	2514	RH10-291	2643710	2503997	stomach	NS	NS	NS	carcinoma	mixed_intestinal_and_diffuse_adenocarcinoma-unclassifiable	NS	NS	n	COSV62688001	COSM5681	170601217	c.95A>G	p.D32G	Substitution - Missense	null	null	38	3:41224607-41224607	+	n	-	PATHOGENIC	0.9726	Reported in another cancer sample as somatic	25656989	null	surgery-fixed	primary	null	ENSP00000495360.1:p.Asp32Gly	ENST00000645320.1:c.95A>G	3:g.41224607A>G
CTNNB1	ENST00000645320.1	2346	2514	E3258	873202	792444	stomach	NS	NS	NS	carcinoma	intestinal_adenocarcinoma	NS	NS	n	COSV62688001	COSM5681	170601217	c.95A>G	p.D32G	Substitution - Missense	null	null	38	3:41224607-41224607	+	n	-	PATHOGENIC	0.9726	Confirmed somatic variant	10485468	null	surgery-fixed	primary	null	ENSP00000495360.1:p.Asp32Gly	ENST00000645320.1:c.95A>G	3:g.41224607A>G
CTNNB1	ENST00000645320.1	2346	2514	2801256	2801256	2658070	upper_aerodigestive_tract	head_neck	NS	NS	carcinoma	mucoepidermoid_carcinoma	NS	NS	n	COSV62688001	COSM5681	170601217	c.95A>G	p.D32G	Substitution - Missense	null	null	38	3:41224607-41224607	+	n	-	PATHOGENIC	0.9726	Reported in another cancer sample as somatic	17315172	null	surgery-fixed	NS	83	ENSP00000495360.1:p.Asp32Gly	ENST00000645320.1:c.95A>G	3:g.41224607A>G
CTNNB1	ENST00000645320.1	2346	2514	2801257	2801257	2658071	upper_aerodigestive_tract	head_neck	NS	NS	carcinoma	mucoepidermoid_carcinoma	NS	NS	n	COSV62688001	COSM5681	170601217	c.95A>G	p.D32G	Substitution - Missense	null	null	38	3:41224607-41224607	+	n	-	PATHOGENIC	0.9726	Reported in another cancer sample as somatic	17315172	null	surgery-fixed	NS	44	ENSP00000495360.1:p.Asp32Gly	ENST00000645320.1:c.95A>G	3:g.41224607A>G
CTNNB1	ENST00000645320.1	2346	2514	2801259	2801259	2658073	upper_aerodigestive_tract	head_neck	NS	NS	carcinoma	mucoepidermoid_carcinoma	NS	NS	n	COSV62688001	COSM5681	170601217	c.95A>G	p.D32G	Substitution - Missense	null	null	38	3:41224607-41224607	+	n	-	PATHOGENIC	0.9726	Reported in another cancer sample as somatic	17315172	null	surgery-fixed	NS	51	ENSP00000495360.1:p.Asp32Gly	ENST00000645320.1:c.95A>G	3:g.41224607A>G
CTNNB1	ENST00000645320.1	2346	2514	E16659	873334	792576	urinary_tract	bladder	NS	NS	carcinoma	transitional_cell_carcinoma	NS	NS	n	COSV62688001	COSM5681	170601217	c.95A>G	p.D32G	Substitution - Missense	null	null	38	3:41224607-41224607	+	n	-	PATHOGENIC	0.9726	Confirmed somatic variant	12394763	null	surgery fresh/frozen	primary	null	ENSP00000495360.1:p.Asp32Gly	ENST00000645320.1:c.95A>G	3:g.41224607A>G
CTNNB1	ENST00000645320.1	2346	2514	1304107	1304107	1215158	adrenal_gland	adrenal_gland	NS	NS	adrenal_cortical_carcinoma	aldosterone_producing	NS	NS	n	null	COSM36386	171783807	c.?	p.D32H	Substitution - Missense	null	null	null	null	+	null	-	null	null	Confirmed somatic variant	19498322	null	surgery fresh/frozen	NS	52	ENSP00000495360.1:p.Asp32His	null	null
CTNNB1	ENST00000645320.1	2346	2514	2240920	2240920	2108451	central_nervous_system	brain	NS	NS	primitive_neuroectodermal_tumour-medulloblastoma	classic	NS	NS	n	null	COSM36386	171783807	c.?	p.D32H	Substitution - Missense	null	null	null	null	+	null	-	null	null	Reported in another cancer sample as somatic	24894640	null	surgery-fixed	NS	7	ENSP00000495360.1:p.Asp32His	null	null
CTNNB1	ENST00000645320.1	2346	2514	2240965	2240965	2108496	central_nervous_system	brain	NS	NS	primitive_neuroectodermal_tumour-medulloblastoma	classic	NS	NS	n	null	COSM36386	171783807	c.?	p.D32H	Substitution - Missense	null	null	null	null	+	null	-	null	null	Reported in another cancer sample as somatic	24894640	null	surgery-fixed	NS	8	ENSP00000495360.1:p.Asp32His	null	null
CTNNB1	ENST00000645320.1	2346	2514	1509106	1509106	1431972	central_nervous_system	brain	NS	NS	primitive_neuroectodermal_tumour-medulloblastoma	NS	NS	NS	n	COSV62688665	COSM5668	170601267	c.94G>C	p.D32H	Substitution - Missense	het	null	38	3:41224606-41224606	+	n	-	PATHOGENIC	0.98085	Reported in another cancer sample as somatic	21358093	null	surgery fresh/frozen	NS	null	ENSP00000495360.1:p.Asp32His	ENST00000645320.1:c.94G>C	3:g.41224606G>C
CTNNB1	ENST00000645320.1	2346	2514	Ebe-2	871235	790477	central_nervous_system	cerebellum	NS	NS	primitive_neuroectodermal_tumour-medulloblastoma	NS	NS	NS	n	COSV62688665	COSM5668	170601267	c.94G>C	p.D32H	Substitution - Missense	null	null	38	3:41224606-41224606	+	n	-	PATHOGENIC	0.98085	Reported in another cancer sample as somatic	10759189	null	NS	primary	null	ENSP00000495360.1:p.Asp32His	ENST00000645320.1:c.94G>C	3:g.41224606G>C
CTNNB1	ENST00000645320.1	2346	2514	mir-33	868316	787559	endometrium	NS	NS	NS	carcinoma	endometrioid_carcinoma	NS	NS	n	COSV62688665	COSM5668	170601267	c.94G>C	p.D32H	Substitution - Missense	null	null	38	3:41224606-41224606	+	n	-	PATHOGENIC	0.98085	Confirmed somatic variant	10416591	null	surgery-fixed	primary	null	ENSP00000495360.1:p.Asp32His	ENST00000645320.1:c.94G>C	3:g.41224606G>C
CTNNB1	ENST00000645320.1	2346	2514	39	2760147	2618680	endometrium	NS	NS	NS	carcinoma	endometrioid_carcinoma	NS	NS	n	COSV62688665	COSM5668	170601267	c.94G>C	p.D32H	Substitution - Missense	null	null	38	3:41224606-41224606	+	n	-	PATHOGENIC	0.98085	Reported in another cancer sample as somatic	29876005	null	surgery-fixed	NS	null	ENSP00000495360.1:p.Asp32His	ENST00000645320.1:c.94G>C	3:g.41224606G>C
CTNNB1	ENST00000645320.1	2346	2514	232	1993400	1878656	endometrium	NS	NS	NS	carcinoma	endometrioid_carcinoma	NS	NS	n	COSV62688665	COSM5668	170601267	c.94G>C	p.D32H	Substitution - Missense	null	null	38	3:41224606-41224606	+	n	-	PATHOGENIC	0.98085	Confirmed somatic variant	21726664	null	fixed - NOS	NS	null	ENSP00000495360.1:p.Asp32His	ENST00000645320.1:c.94G>C	3:g.41224606G>C
CTNNB1	ENST00000645320.1	2346	2514	2431	2427318	2290239	endometrium	NS	NS	NS	carcinoma	endometrioid_carcinoma	NS	NS	n	COSV62688665	COSM5668	170601267	c.94G>C	p.D32H	Substitution - Missense	null	null	38	3:41224606-41224606	+	n	-	PATHOGENIC	0.98085	Reported in another cancer sample as somatic	22653804	null	surgery - NOS	NS	null	ENSP00000495360.1:p.Asp32His	ENST00000645320.1:c.94G>C	3:g.41224606G>C
CTNNB1	ENST00000645320.1	2346	2514	TCGA-SJ-A6ZJ-01	2386251	2249083	endometrium	NS	NS	NS	carcinoma	endometrioid_carcinoma	NS	NS	y	COSV62688665	COSM5668	170601267	c.94G>C	p.D32H	Substitution - Missense	null	null	38	3:41224606-41224606	+	n	-	PATHOGENIC	0.98085	Confirmed somatic variant	null	419	NS	primary	61	ENSP00000495360.1:p.Asp32His	ENST00000645320.1:c.94G>C	3:g.41224606G>C
CTNNB1	ENST00000645320.1	2346	2514	E12087	877899	797099	endometrium	NS	NS	NS	carcinoma	adenocarcinoma	NS	NS	n	COSV62688665	COSM5668	170601267	c.94G>C	p.D32H	Substitution - Missense	null	null	38	3:41224606-41224606	+	n	-	PATHOGENIC	0.98085	Reported in another cancer sample as somatic	12111402	null	surgery - NOS	primary	null	ENSP00000495360.1:p.Asp32His	ENST00000645320.1:c.94G>C	3:g.41224606G>C
CTNNB1	ENST00000645320.1	2346	2514	6549	1993585	1878841	endometrium	NS	NS	NS	carcinoma	endometrioid_carcinoma	NS	NS	n	COSV62688665	COSM5668	170601267	c.94G>C	p.D32H	Substitution - Missense	null	null	38	3:41224606-41224606	+	n	-	PATHOGENIC	0.98085	Confirmed somatic variant	21726664	null	fixed - NOS	NS	null	ENSP00000495360.1:p.Asp32His	ENST00000645320.1:c.94G>C	3:g.41224606G>C
CTNNB1	ENST00000645320.1	2346	2514	E38323	875689	794930	endometrium	NS	NS	NS	hyperplasia	atypical	NS	NS	n	COSV62688665	COSM5668	170601267	c.94G>C	p.D32H	Substitution - Missense	null	null	38	3:41224606-41224606	+	n	-	PATHOGENIC	0.98085	Reported in another cancer sample as somatic	12635138	null	surgery-fixed	NS	null	ENSP00000495360.1:p.Asp32His	ENST00000645320.1:c.94G>C	3:g.41224606G>C
CTNNB1	ENST00000645320.1	2346	2514	2049194	2049194	1929460	endometrium	NS	NS	NS	other	adenomyoma	atypical-polypoid	NS	n	COSV62688665	COSM5668	170601267	c.94G>C	p.D32H	Substitution - Missense	het	null	38	3:41224606-41224606	+	n	-	PATHOGENIC	0.98085	Reported in another cancer sample as somatic	24182564	null	surgery-fixed	NS	37	ENSP00000495360.1:p.Asp32His	ENST00000645320.1:c.94G>C	3:g.41224606G>C
CTNNB1	ENST00000645320.1	2346	2514	E13453	740574	663479	haematopoietic_and_lymphoid_tissue	adrenal_gland	NS	NS	lymphoid_neoplasm	diffuse_large_B_cell_lymphoma	NS	NS	n	COSV62688665	COSM5668	170601267	c.94G>C	p.D32H	Substitution - Missense	null	null	38	3:41224606-41224606	+	n	-	PATHOGENIC	0.98085	Reported in another cancer sample as somatic	11927008	null	autopsy-fixed	primary	42	ENSP00000495360.1:p.Asp32His	ENST00000645320.1:c.94G>C	3:g.41224606G>C
CTNNB1	ENST00000645320.1	2346	2514	P-0002323-T01-IM3	2718610	2577431	large_intestine	colon	sigmoid	NS	carcinoma	adenocarcinoma	NS	NS	n	COSV62688665	COSM5668	170601267	c.94G>C	p.D32H	Substitution - Missense	het	null	38	3:41224606-41224606	+	n	-	PATHOGENIC	0.98085	Confirmed somatic variant	28481359	null	surgery-fixed	metastasis	null	ENSP00000495360.1:p.Asp32His	ENST00000645320.1:c.94G>C	3:g.41224606G>C
CTNNB1	ENST00000645320.1	2346	2514	1499252	1499252	1422130	large_intestine	NS	NS	NS	carcinoma	adenocarcinoma	NS	NS	n	null	COSM36386	171783807	c.?	p.D32H	Substitution - Missense	het	null	null	null	+	null	-	null	null	Confirmed somatic variant	20925459	null	surgery fresh/frozen	primary	null	ENSP00000495360.1:p.Asp32His	null	null
CTNNB1	ENST00000645320.1	2346	2514	2568964	2568964	2430326	liver	NS	NS	NS	carcinoma	hepatocellular_carcinoma	NS	NS	n	COSV62688665	COSM5668	170601267	c.94G>C	p.D32H	Substitution - Missense	null	null	38	3:41224606-41224606	+	n	-	PATHOGENIC	0.98085	Confirmed somatic variant	27100093	null	surgery - NOS	NS	null	ENSP00000495360.1:p.Asp32His	ENST00000645320.1:c.94G>C	3:g.41224606G>C
CTNNB1	ENST00000645320.1	2346	2514	2401028	2401028	2263855	liver	NS	NS	NS	carcinoma	hepatocellular_carcinoma	NS	NS	n	COSV62688665	COSM5668	170601267	c.94G>C	p.D32H	Substitution - Missense	null	null	38	3:41224606-41224606	+	n	-	PATHOGENIC	0.98085	Confirmed somatic variant	24736102	null	surgery - NOS	NS	71	ENSP00000495360.1:p.Asp32His	ENST00000645320.1:c.94G>C	3:g.41224606G>C
CTNNB1	ENST00000645320.1	2346	2514	CHC1715T	2340808	2205791	liver	NS	NS	NS	carcinoma	hepatocellular_carcinoma	NS	NS	y	COSV62688665	COSM5668	170601267	c.94G>C	p.D32H	Substitution - Missense	null	null	38	3:41224606-41224606	+	n	-	PATHOGENIC	0.98085	Confirmed somatic variant	null	381	NS	primary	72	ENSP00000495360.1:p.Asp32His	ENST00000645320.1:c.94G>C	3:g.41224606G>C
CTNNB1	ENST00000645320.1	2346	2514	2728735	2728735	2587546	liver	NS	NS	NS	carcinoma	hepatocellular_carcinoma	NS	NS	n	COSV62688665	COSM5668	170601267	c.94G>C	p.D32H	Substitution - Missense	het	null	38	3:41224606-41224606	+	n	-	PATHOGENIC	0.98085	Confirmed somatic variant	26553052	null	surgery fresh/frozen	NS	null	ENSP00000495360.1:p.Asp32His	ENST00000645320.1:c.94G>C	3:g.41224606G>C
CTNNB1	ENST00000645320.1	2346	2514	1127605	1127605	1040459	liver	NS	NS	NS	carcinoma	hepatocellular_carcinoma	NS	NS	n	COSV62688665	COSM5668	170601267	c.94G>C	p.D32H	Substitution - Missense	null	null	38	3:41224606-41224606	+	n	-	PATHOGENIC	0.98085	Reported in another cancer sample as somatic	18467159	null	surgery fresh/frozen	primary	null	ENSP00000495360.1:p.Asp32His	ENST00000645320.1:c.94G>C	3:g.41224606G>C
CTNNB1	ENST00000645320.1	2346	2514	RK195_C01	2194720	2062998	liver	NS	NS	NS	carcinoma	NS	NS	NS	y	COSV62688665	COSM5668	170601267	c.94G>C	p.D32H	Substitution - Missense	null	null	38	3:41224606-41224606	+	n	-	PATHOGENIC	0.98085	Confirmed somatic variant	null	322	NS	NS	null	ENSP00000495360.1:p.Asp32His	ENST00000645320.1:c.94G>C	3:g.41224606G>C
CTNNB1	ENST00000645320.1	2346	2514	HCC15T	1566735	1488542	liver	NS	NS	NS	carcinoma	hepatocellular_carcinoma	NS	NS	n	COSV62688665	COSM5668	170601267	c.94G>C	p.D32H	Substitution - Missense	null	null	38	3:41224606-41224606	+	n	-	PATHOGENIC	0.98085	Confirmed somatic variant	21822264	null	surgery fresh/frozen	primary	46	ENSP00000495360.1:p.Asp32His	ENST00000645320.1:c.94G>C	3:g.41224606G>C
CTNNB1	ENST00000645320.1	2346	2514	2064950	2064950	1945027	liver	NS	NS	NS	carcinoma	hepatocellular_carcinoma	NS	NS	n	COSV62688665	COSM5668	170601267	c.94G>C	p.D32H	Substitution - Missense	null	null	38	3:41224606-41224606	+	n	-	PATHOGENIC	0.98085	Reported in another cancer sample as somatic	24276407	null	surgery - NOS	NS	null	ENSP00000495360.1:p.Asp32His	ENST00000645320.1:c.94G>C	3:g.41224606G>C
CTNNB1	ENST00000645320.1	2346	2514	CHC1760T	2406483	2269374	liver	NS	NS	NS	carcinoma	hepatocellular_carcinoma	NS	NS	n	COSV62688665	COSM5668	170601267	c.94G>C	p.D32H	Substitution - Missense	null	null	38	3:41224606-41224606	+	n	-	PATHOGENIC	0.98085	Confirmed somatic variant	25021421	null	surgery fresh/frozen	NS	null	ENSP00000495360.1:p.Asp32His	ENST00000645320.1:c.94G>C	3:g.41224606G>C
CTNNB1	ENST00000645320.1	2346	2514	1466567	1466567	1390414	liver	NS	NS	NS	carcinoma	hepatocellular_carcinoma	NS	NS	n	COSV62688665	COSM5668	170601267	c.94G>C	p.D32H	Substitution - Missense	het	null	38	3:41224606-41224606	+	n	-	PATHOGENIC	0.98085	Confirmed somatic variant	20963515	null	surgery-fixed	NS	47	ENSP00000495360.1:p.Asp32His	ENST00000645320.1:c.94G>C	3:g.41224606G>C
CTNNB1	ENST00000645320.1	2346	2514	063T	2067122	1946919	liver	NS	NS	NS	carcinoma	hepatocellular_carcinoma	NS	NS	y	COSV62688665	COSM5668	170601267	c.94G>C	p.D32H	Substitution - Missense	null	null	38	3:41224606-41224606	+	n	-	PATHOGENIC	0.98085	Confirmed somatic variant	23788652	null	surgery - NOS	primary	null	ENSP00000495360.1:p.Asp32His	ENST00000645320.1:c.94G>C	3:g.41224606G>C
CTNNB1	ENST00000645320.1	2346	2514	BN04T	1919135	1806456	liver	NS	NS	NS	carcinoma	NS	NS	NS	y	COSV62688665	COSM5668	170601267	c.94G>C	p.D32H	Substitution - Missense	het	null	38	3:41224606-41224606	+	n	-	PATHOGENIC	0.98085	Reported in another cancer sample as somatic	null	323	fresh/frozen - NOS	primary	null	ENSP00000495360.1:p.Asp32His	ENST00000645320.1:c.94G>C	3:g.41224606G>C
CTNNB1	ENST00000645320.1	2346	2514	BN04	2120641	1994877	liver	NS	NS	NS	carcinoma	NS	NS	NS	y	COSV62688665	COSM5668	170601267	c.94G>C	p.D32H	Substitution - Missense	null	null	38	3:41224606-41224606	+	n	-	PATHOGENIC	0.98085	Confirmed somatic variant	null	323	NS	NS	null	ENSP00000495360.1:p.Asp32His	ENST00000645320.1:c.94G>C	3:g.41224606G>C
CTNNB1	ENST00000645320.1	2346	2514	1466572	1466572	1390419	liver	NS	NS	NS	carcinoma	hepatocellular_carcinoma	NS	NS	n	COSV62688665	COSM5668	170601267	c.94G>C	p.D32H	Substitution - Missense	hom	null	38	3:41224606-41224606	+	n	-	PATHOGENIC	0.98085	Confirmed somatic variant	20963515	null	autopsy-fixed	NS	30	ENSP00000495360.1:p.Asp32His	ENST00000645320.1:c.94G>C	3:g.41224606G>C
CTNNB1	ENST00000645320.1	2346	2514	E13986	878300	797392	liver	NS	NS	NS	carcinoma	hepatocellular_carcinoma	NS	NS	n	COSV62688665	COSM5668	170601267	c.94G>C	p.D32H	Substitution - Missense	null	null	38	3:41224606-41224606	+	n	-	PATHOGENIC	0.98085	Confirmed somatic variant	12375019	null	surgery fresh/frozen	primary	null	ENSP00000495360.1:p.Asp32His	ENST00000645320.1:c.94G>C	3:g.41224606G>C
CTNNB1	ENST00000645320.1	2346	2514	CHC1154T	2194458	2062736	liver	NS	NS	NS	carcinoma	hepatocellular_carcinoma	NS	NS	y	COSV62688665	COSM5668	170601267	c.94G>C	p.D32H	Substitution - Missense	null	null	38	3:41224606-41224606	+	n	-	PATHOGENIC	0.98085	Confirmed somatic variant	null	381	NS	NS	null	ENSP00000495360.1:p.Asp32His	ENST00000645320.1:c.94G>C	3:g.41224606G>C
CTNNB1	ENST00000645320.1	2346	2514	THCC_119T	2746729	2605432	liver	NS	NS	NS	other	neoplasm	NS	NS	y	COSV62688665	COSM5668	170601267	c.94G>C	p.D32H	Substitution - Missense	null	null	38	3:41224606-41224606	+	n	-	PATHOGENIC	0.98085	Confirmed somatic variant	null	323	NS	primary	74	ENSP00000495360.1:p.Asp32His	ENST00000645320.1:c.94G>C	3:g.41224606G>C
CTNNB1	ENST00000645320.1	2346	2514	CHG-15-09535T	2634344	2494740	liver	NS	NS	NS	other	neoplasm	NS	NS	y	COSV62688665	COSM5668	170601267	c.94G>C	p.D32H	Substitution - Missense	null	null	38	3:41224606-41224606	+	n	-	PATHOGENIC	0.98085	Confirmed somatic variant	null	660	NS	primary	74	ENSP00000495360.1:p.Asp32His	ENST00000645320.1:c.94G>C	3:g.41224606G>C
CTNNB1	ENST00000645320.1	2346	2514	63T	2745895	2604598	liver	NS	NS	NS	other	neoplasm	NS	NS	y	COSV62688665	COSM5668	170601267	c.94G>C	p.D32H	Substitution - Missense	null	null	38	3:41224606-41224606	+	n	-	PATHOGENIC	0.98085	Confirmed somatic variant	null	660	NS	primary	61	ENSP00000495360.1:p.Asp32His	ENST00000645320.1:c.94G>C	3:g.41224606G>C
CTNNB1	ENST00000645320.1	2346	2514	2811916	2811916	2668481	lung	NS	NS	NS	carcinoma	adenocarcinoma	NS	NS	n	COSV62688665	COSM5668	170601267	c.94G>C	p.D32H	Substitution - Missense	null	null	38	3:41224606-41224606	+	n	-	PATHOGENIC	0.98085	Confirmed somatic variant	31534501	null	pleural effusion	metastasis	67	ENSP00000495360.1:p.Asp32His	ENST00000645320.1:c.94G>C	3:g.41224606G>C
CTNNB1	ENST00000645320.1	2346	2514	2811917	2811917	2668481	lung	NS	NS	NS	carcinoma	adenocarcinoma	NS	NS	n	COSV62688665	COSM5668	170601267	c.94G>C	p.D32H	Substitution - Missense	null	null	38	3:41224606-41224606	+	n	-	PATHOGENIC	0.98085	Confirmed somatic variant	31534501	null	circulating tumour	metastasis	67	ENSP00000495360.1:p.Asp32His	ENST00000645320.1:c.94G>C	3:g.41224606G>C
CTNNB1	ENST00000645320.1	2346	2514	2811915	2811915	2668481	lung	NS	NS	NS	carcinoma	adenocarcinoma	NS	NS	n	COSV62688665	COSM5668	170601267	c.94G>C	p.D32H	Substitution - Missense	null	null	38	3:41224606-41224606	+	n	-	PATHOGENIC	0.98085	Confirmed somatic variant	31534501	null	surgery-fixed	metastasis	67	ENSP00000495360.1:p.Asp32His	ENST00000645320.1:c.94G>C	3:g.41224606G>C
CTNNB1	ENST00000645320.1	2346	2514	501_mel	1197392	1109287	NS	NS	NS	NS	malignant_melanoma	NS	NS	NS	n	COSV62688665	COSM5668	170601267	c.94G>C	p.D32H	Substitution - Missense	het	null	38	3:41224606-41224606	+	n	-	PATHOGENIC	0.98085	Reported in another cancer sample as somatic	19234609	null	cell-line	metastasis	null	ENSP00000495360.1:p.Asp32His	ENST00000645320.1:c.94G>C	3:g.41224606G>C
CTNNB1	ENST00000645320.1	2346	2514	E37873	875284	794526	ovary	NS	NS	NS	carcinoma	endometrioid_carcinoma	NS	NS	n	COSV62688665	COSM5668	170601267	c.94G>C	p.D32H	Substitution - Missense	null	null	38	3:41224606-41224606	+	n	-	PATHOGENIC	0.98085	Reported in another cancer sample as somatic	11719457	null	surgery fresh/frozen	primary	null	ENSP00000495360.1:p.Asp32His	ENST00000645320.1:c.94G>C	3:g.41224606G>C
CTNNB1	ENST00000645320.1	2346	2514	E37865	875276	794518	ovary	NS	NS	NS	carcinoma	endometrioid_carcinoma	NS	NS	n	COSV62688665	COSM5668	170601267	c.94G>C	p.D32H	Substitution - Missense	null	null	38	3:41224606-41224606	+	n	-	PATHOGENIC	0.98085	Reported in another cancer sample as somatic	11719457	null	surgery fresh/frozen	primary	45	ENSP00000495360.1:p.Asp32His	ENST00000645320.1:c.94G>C	3:g.41224606G>C
CTNNB1	ENST00000645320.1	2346	2514	SPN5	1691656	1599923	pancreas	NS	NS	NS	carcinoma	solid_pseudopapillary_carcinoma	NS	NS	y	COSV62688665	COSM5668	170601267	c.94G>C	p.D32H	Substitution - Missense	null	null	38	3:41224606-41224606	+	n	-	PATHOGENIC	0.98085	Confirmed somatic variant	22158988	null	NS	NS	null	ENSP00000495360.1:p.Asp32His	ENST00000645320.1:c.94G>C	3:g.41224606G>C
CTNNB1	ENST00000645320.1	2346	2514	948865	948865	865264	pancreas	NS	NS	NS	other	pancreatoblastoma	NS	NS	n	COSV62688665	COSM5668	170601267	c.94G>C	p.D32H	Substitution - Missense	het	null	38	3:41224606-41224606	+	n	-	PATHOGENIC	0.98085	Confirmed somatic variant	11696422	null	surgery-fixed	NS	5	ENSP00000495360.1:p.Asp32His	ENST00000645320.1:c.94G>C	3:g.41224606G>C
CTNNB1	ENST00000645320.1	2346	2514	2150716	2150716	2019763	pancreas	NS	NS	NS	other	solid_pseudopapillary_neoplasm	NS	NS	n	COSV62688665	COSM5668	170601267	c.94G>C	p.D32H	Substitution - Missense	null	null	38	3:41224606-41224606	+	n	-	PATHOGENIC	0.98085	Reported in another cancer sample as somatic	24700283	null	fine needle aspirate	NS	17	ENSP00000495360.1:p.Asp32His	ENST00000645320.1:c.94G>C	3:g.41224606G>C
CTNNB1	ENST00000645320.1	2346	2514	948872	948872	865271	pancreas	NS	NS	NS	other	pancreatoblastoma	NS	NS	n	COSV62688665	COSM5668	170601267	c.94G>C	p.D32H	Substitution - Missense	het	null	38	3:41224606-41224606	+	n	-	PATHOGENIC	0.98085	Confirmed somatic variant	11696422	null	surgery-fixed	NS	3.5	ENSP00000495360.1:p.Asp32His	ENST00000645320.1:c.94G>C	3:g.41224606G>C
CTNNB1	ENST00000645320.1	2346	2514	1042141	1042141	958482	pituitary	craniopharyngeal_duct	NS	NS	craniopharyngioma	adamantinomatous	NS	NS	n	COSV62688665	COSM5668	170601267	c.94G>C	p.D32H	Substitution - Missense	null	null	38	3:41224606-41224606	+	n	-	PATHOGENIC	0.98085	Reported in another cancer sample as somatic	15891929	null	surgery fresh/frozen	NS	25	ENSP00000495360.1:p.Asp32His	ENST00000645320.1:c.94G>C	3:g.41224606G>C
CTNNB1	ENST00000645320.1	2346	2514	1042132	1042132	958473	pituitary	craniopharyngeal_duct	NS	NS	craniopharyngioma	adamantinomatous	NS	NS	n	COSV62688665	COSM5668	170601267	c.94G>C	p.D32H	Substitution - Missense	null	null	38	3:41224606-41224606	+	n	-	PATHOGENIC	0.98085	Reported in another cancer sample as somatic	15891929	null	surgery fresh/frozen	NS	48	ENSP00000495360.1:p.Asp32His	ENST00000645320.1:c.94G>C	3:g.41224606G>C
CTNNB1	ENST00000645320.1	2346	2514	2683918	2683918	2543191	pituitary	craniopharyngeal_duct	NS	NS	craniopharyngioma	adamantinomatous	NS	NS	n	null	COSM36386	171783807	c.?	p.D32H	Substitution - Missense	null	null	null	null	+	null	-	null	null	Reported in another cancer sample as somatic	26156055	null	surgery-fixed	NS	29	ENSP00000495360.1:p.Asp32His	null	null
CTNNB1	ENST00000645320.1	2346	2514	1176273	1176273	1088274	pituitary	craniopharyngeal_duct	NS	NS	craniopharyngioma	adamantinomatous	NS	NS	n	COSV62688665	COSM5668	170601267	c.94G>C	p.D32H	Substitution - Missense	null	null	38	3:41224606-41224606	+	n	-	PATHOGENIC	0.98085	Reported in another cancer sample as somatic	18540944	null	surgery-fixed	NS	25	ENSP00000495360.1:p.Asp32His	ENST00000645320.1:c.94G>C	3:g.41224606G>C
CTNNB1	ENST00000645320.1	2346	2514	ada66	2569167	2430529	pituitary	craniopharyngeal_duct	NS	NS	craniopharyngioma	adamantinomatous	NS	NS	n	null	COSM36386	171783807	c.?	p.D32H	Substitution - Missense	null	null	null	null	+	null	-	null	null	Reported in another cancer sample as somatic	26927026	null	surgery-fixed	NS	50	ENSP00000495360.1:p.Asp32His	null	null
CTNNB1	ENST00000645320.1	2346	2514	28	2777611	2635747	pituitary	craniopharyngeal_duct	NS	NS	craniopharyngioma	adamantinomatous	NS	NS	n	null	COSM36386	171783807	c.?	p.D32H	Substitution - Missense	null	null	null	null	+	null	-	null	null	Reported in another cancer sample as somatic	28069929	null	surgery-fixed	primary	73	ENSP00000495360.1:p.Asp32His	null	null
CTNNB1	ENST00000645320.1	2346	2514	2080982	2080982	1959525	pituitary	craniopharyngeal_duct	NS	NS	craniopharyngioma	adamantinomatous	NS	NS	n	null	COSM36386	171783807	c.?	p.D32H	Substitution - Missense	null	null	null	null	+	null	-	null	null	Reported in another cancer sample as somatic	24413733	null	surgery - NOS	primary	4	ENSP00000495360.1:p.Asp32His	null	null
CTNNB1	ENST00000645320.1	2346	2514	ada10	2569111	2430473	pituitary	craniopharyngeal_duct	NS	NS	craniopharyngioma	adamantinomatous	NS	NS	n	null	COSM36386	171783807	c.?	p.D32H	Substitution - Missense	null	null	null	null	+	null	-	null	null	Reported in another cancer sample as somatic	26927026	null	surgery-fixed	NS	3	ENSP00000495360.1:p.Asp32His	null	null
CTNNB1	ENST00000645320.1	2346	2514	2080941	2080941	1959484	pituitary	craniopharyngeal_duct	NS	NS	craniopharyngioma	adamantinomatous	NS	NS	n	null	COSM36386	171783807	c.?	p.D32H	Substitution - Missense	null	null	null	null	+	null	-	null	null	Reported in another cancer sample as somatic	24413733	null	surgery - NOS	primary	61	ENSP00000495360.1:p.Asp32His	null	null
CTNNB1	ENST00000645320.1	2346	2514	1042136	1042136	958477	pituitary	craniopharyngeal_duct	NS	NS	craniopharyngioma	adamantinomatous	NS	NS	n	COSV62688665	COSM5668	170601267	c.94G>C	p.D32H	Substitution - Missense	null	null	38	3:41224606-41224606	+	n	-	PATHOGENIC	0.98085	Reported in another cancer sample as somatic	15891929	null	surgery fresh/frozen	NS	50	ENSP00000495360.1:p.Asp32His	ENST00000645320.1:c.94G>C	3:g.41224606G>C
CTNNB1	ENST00000645320.1	2346	2514	1176278	1176278	1088276	pituitary	craniopharyngeal_duct	NS	NS	craniopharyngioma	adamantinomatous	NS	NS	n	COSV62688665	COSM5668	170601267	c.94G>C	p.D32H	Substitution - Missense	null	null	38	3:41224606-41224606	+	n	-	PATHOGENIC	0.98085	Reported in another cancer sample as somatic	18540944	null	surgery-fixed	NS	14	ENSP00000495360.1:p.Asp32His	ENST00000645320.1:c.94G>C	3:g.41224606G>C
CTNNB1	ENST00000645320.1	2346	2514	1042160	1042160	958501	pituitary	craniopharyngeal_duct	NS	NS	craniopharyngioma	adamantinomatous	NS	NS	n	COSV62688665	COSM5668	170601267	c.94G>C	p.D32H	Substitution - Missense	null	null	38	3:41224606-41224606	+	n	-	PATHOGENIC	0.98085	Reported in another cancer sample as somatic	15891929	null	surgery fresh/frozen	NS	3	ENSP00000495360.1:p.Asp32His	ENST00000645320.1:c.94G>C	3:g.41224606G>C
CTNNB1	ENST00000645320.1	2346	2514	ada69	2569170	2430532	pituitary	craniopharyngeal_duct	NS	NS	craniopharyngioma	adamantinomatous	NS	NS	n	null	COSM36386	171783807	c.?	p.D32H	Substitution - Missense	null	null	null	null	+	null	-	null	null	Reported in another cancer sample as somatic	26927026	null	surgery-fixed	NS	25	ENSP00000495360.1:p.Asp32His	null	null
CTNNB1	ENST00000645320.1	2346	2514	E37488	874905	794147	pituitary	craniopharyngeal_duct	NS	NS	craniopharyngioma	adamantinomatous	NS	NS	n	COSV62688665	COSM5668	170601267	c.94G>C	p.D32H	Substitution - Missense	null	null	38	3:41224606-41224606	+	n	-	PATHOGENIC	0.98085	Reported in another cancer sample as somatic	12466115	null	surgery-fixed	primary	46	ENSP00000495360.1:p.Asp32His	ENST00000645320.1:c.94G>C	3:g.41224606G>C
CTNNB1	ENST00000645320.1	2346	2514	1753940	1753940	1658739	pituitary	craniopharyngeal_duct	NS	NS	craniopharyngioma	adamantinomatous	NS	NS	n	COSV62688665	COSM5668	170601267	c.94G>C	p.D32H	Substitution - Missense	null	null	38	3:41224606-41224606	+	n	-	PATHOGENIC	0.98085	Reported in another cancer sample as somatic	21562037	null	NS	NS	3	ENSP00000495360.1:p.Asp32His	ENST00000645320.1:c.94G>C	3:g.41224606G>C
CTNNB1	ENST00000645320.1	2346	2514	1176272	1176272	1088274	pituitary	craniopharyngeal_duct	NS	NS	craniopharyngioma	adamantinomatous	NS	NS	n	COSV62688665	COSM5668	170601267	c.94G>C	p.D32H	Substitution - Missense	null	null	38	3:41224606-41224606	+	n	-	PATHOGENIC	0.98085	Reported in another cancer sample as somatic	18540944	null	surgery-fixed	NS	25	ENSP00000495360.1:p.Asp32His	ENST00000645320.1:c.94G>C	3:g.41224606G>C
CTNNB1	ENST00000645320.1	2346	2514	ada50	2569151	2430513	pituitary	craniopharyngeal_duct	NS	NS	craniopharyngioma	adamantinomatous	NS	NS	n	null	COSM36386	171783807	c.?	p.D32H	Substitution - Missense	null	null	null	null	+	null	-	null	null	Reported in another cancer sample as somatic	26927026	null	surgery-fixed	NS	4	ENSP00000495360.1:p.Asp32His	null	null
CTNNB1	ENST00000645320.1	2346	2514	1042164	1042164	958505	pituitary	craniopharyngeal_duct	NS	NS	craniopharyngioma	adamantinomatous	NS	NS	n	COSV62688665	COSM5668	170601267	c.94G>C	p.D32H	Substitution - Missense	null	null	38	3:41224606-41224606	+	n	-	PATHOGENIC	0.98085	Reported in another cancer sample as somatic	15891929	null	surgery fresh/frozen	NS	12	ENSP00000495360.1:p.Asp32His	ENST00000645320.1:c.94G>C	3:g.41224606G>C
CTNNB1	ENST00000645320.1	2346	2514	1042142	1042142	958483	pituitary	craniopharyngeal_duct	NS	NS	craniopharyngioma	adamantinomatous	NS	NS	n	COSV62688665	COSM5668	170601267	c.94G>C	p.D32H	Substitution - Missense	null	null	38	3:41224606-41224606	+	n	-	PATHOGENIC	0.98085	Reported in another cancer sample as somatic	15891929	null	surgery fresh/frozen	NS	37	ENSP00000495360.1:p.Asp32His	ENST00000645320.1:c.94G>C	3:g.41224606G>C
CTNNB1	ENST00000645320.1	2346	2514	1174110	1174110	1086176	pituitary	craniopharyngeal_duct	NS	NS	craniopharyngioma	adamantinomatous	NS	NS	n	COSV62688665	COSM5668	170601267	c.94G>C	p.D32H	Substitution - Missense	null	null	38	3:41224606-41224606	+	n	-	PATHOGENIC	0.98085	Reported in another cancer sample as somatic	18540944	null	surgery-fixed	NS	48	ENSP00000495360.1:p.Asp32His	ENST00000645320.1:c.94G>C	3:g.41224606G>C
CTNNB1	ENST00000645320.1	2346	2514	ada70	2569171	2430533	pituitary	craniopharyngeal_duct	NS	NS	craniopharyngioma	adamantinomatous	NS	NS	n	null	COSM36386	171783807	c.?	p.D32H	Substitution - Missense	null	null	null	null	+	null	-	null	null	Reported in another cancer sample as somatic	26927026	null	surgery-fixed	NS	37	ENSP00000495360.1:p.Asp32His	null	null
CTNNB1	ENST00000645320.1	2346	2514	TCGA-EJ-5525-01	1797210	1698957	prostate	NS	NS	NS	carcinoma	adenocarcinoma	NS	NS	y	COSV62688665	COSM5668	170601267	c.94G>C	p.D32H	Substitution - Missense	null	null	38	3:41224606-41224606	+	n	-	PATHOGENIC	0.98085	Confirmed somatic variant	null	435	fresh/frozen - NOS	primary	67	ENSP00000495360.1:p.Asp32His	ENST00000645320.1:c.94G>C	3:g.41224606G>C
CTNNB1	ENST00000645320.1	2346	2514	2840894	2840894	2696454	prostate	NS	NS	NS	carcinoma	NS	NS	NS	n	COSV62688665	COSM5668	170601267	c.94G>C	p.D32H	Substitution - Missense	null	null	38	3:41224606-41224606	+	n	-	PATHOGENIC	0.98085	Reported in another cancer sample as somatic	31874108	null	surgery-fixed	metastasis	null	ENSP00000495360.1:p.Asp32His	ENST00000645320.1:c.94G>C	3:g.41224606G>C
CTNNB1	ENST00000645320.1	2346	2514	2876729	2876729	2731244	prostate	NS	NS	NS	carcinoma	NS	NS	NS	n	null	COSM36386	171783807	c.?	p.D32H	Substitution - Missense	null	null	null	null	+	null	-	null	null	Reported in another cancer sample as somatic	31176623	null	surgery-fixed	metastasis	null	ENSP00000495360.1:p.Asp32His	null	null
CTNNB1	ENST00000645320.1	2346	2514	501-Mel	1870282	1761075	skin	NS	NS	NS	malignant_melanoma	NS	NS	NS	n	null	COSM36386	171783807	c.?	p.D32H	Substitution - Missense	null	null	null	null	+	null	-	null	null	Reported in another cancer sample as somatic	23239741	null	short-term culture	metastasis	71	ENSP00000495360.1:p.Asp32His	null	null
CTNNB1	ENST00000645320.1	2346	2514	PD26931a	2843060	2698514	skin	mucosal	NS	NS	malignant_melanoma	NS	NS	NS	y	COSV62688665	COSM5668	170601267	c.94G>C	p.D32H	Substitution - Missense	null	null	38	3:41224606-41224606	+	n	-	PATHOGENIC	0.98085	Confirmed somatic variant	30664638	null	surgery-fixed	primary	49	ENSP00000495360.1:p.Asp32His	ENST00000645320.1:c.94G>C	3:g.41224606G>C
CTNNB1	ENST00000645320.1	2346	2514	2265244	2265244	2132140	soft_tissue	fibrous_tissue_and_uncertain_origin	lymph_node	NS	intranodal_palisaded_myofibroblastoma	NS	NS	NS	n	COSV62688665	COSM5668	170601267	c.94G>C	p.D32H	Substitution - Missense	null	null	38	3:41224606-41224606	+	n	-	PATHOGENIC	0.98085	Reported in another cancer sample as somatic	25025452	null	surgery-fixed	NS	35	ENSP00000495360.1:p.Asp32His	ENST00000645320.1:c.94G>C	3:g.41224606G>C
[truncated: 8,203 more rows]

## Sheet: Supplementary Table 2
Original	Position	Derived	Minimum nt Changes	Mutational Effect Score (MES)
L	31	M	1	1935.85
L	31	R	1	2136.29
L	31	P	1	2571.38
L	31	Q	1	6594.03
L	31	V	1	8932.72
D	32	E	1	3876.24
[truncated: 336 more rows]

## Sheet: Supplemental Table 3
VEP	Spearman's	p	n
[truncated: 48 more rows]

[truncated: 8 more sheets: Supplementary Table 4, Supplementary Table 5, Supplementary Table 6, Supplementary Table 7, Supplementary Table 8, Supplementary Table 9, Supplemental Table 10, Supplemental Table 11]
