# Supplementary material for: Mutational scanning reveals oncogenic CTNNB1 mutations have diverse effects on signaling
Source: Nat Genet. 2026 Feb 2;58(2):366–75. doi: 10.1038/s41588-025-02496-5 (PMC12900645; doi:10.1038/s41588-025-02496-5)
Supplement: Supplementary file 5 — Supplementary Data 2. [file 41588_2025_2496_MOESM5_ESM.xlsx]

## Sheet: Supplementary Figs 1 & 2
	Data for Supplemental Figures 1 & 2 are provided in Supplementary Table 1

## Sheet: Supplementary Figure 3
Supplementary Figure 3 source data
	Panel B					Panel C
	Codon	aa	Plasmid	pool			1_1	1_2	2_1	2_2	3_1	3_2	4_1	4_2	5_1	5_2	6_1	6_2	pool_1	pool_2	plasmid_1	plasmid_2
	31	N	0.00281697	0.0026248			0.00288313	0.00468627	0.00404757	0.00264421	0.00197926	0.00184902	0.00121059	0.00124513	0.000223026	0.000446346	4.41044e-06	0.000883948	0.00176528	0.00357858	0.00281827	0.00280597
	31	K	0.00324485	0.00339202			0.00389234	0.00243146	0.00455866	0.00459692	0.00247821	0.00344388	0.000776355	0.000568427	0.00042813	0.0005751	0.00312479	7.78047e-05	0.00336328	0.0034108	0.00331561	0.00315198
	31	T	0.00300923	0.00295316			0.0028579	0.00422578	0.00448719	0.00252934	0.00307034	0.00267716	0.00091452	0.000690233	0.000679034	0.000399136	4.41044e-06	0.00142426	0.00291458	0.00298473	0.0030255	0.00298024
	31	R	0.00309832	0.00360989			0.00243358	0.00400149	0.00367291	0.00359989	0.00142026	0.00280424	0.00104611	0.000800438	0.000724834	0.000472097	4.41044e-06	4.32248e-06	0.00374704	0.00344171	0.0031542	0.00302318
	31	S	0.00275836	0.00263002			0.00197714	0.00279668	0.00238869	0.00295664	0.00151343	0.0025056	0.00125445	0.000868108	0.000416182	0.000336906	2.20522e-06	6.48372e-06	0.00173773	0.00362052	0.00272011	0.00279335
	31	I	0.00324954	0.0034775			0.003546	0.00332267	0.00242984	0.00324381	0.00134573	0.00413859	0.00252864	0.00101891	0.000420165	0.000517161	2.20522e-06	1.72899e-05	0.00335934	0.00359624	0.00330689	0.00317219
	31	M	0.0033527	0.00321377			0.00309644	0.00622454	0.00360794	0.00323002	0.0038198	0.0030584	0.000644769	0.00138433	0.000380339	0.000555787	4.85148e-05	1.94512e-05	0.00324914	0.00316134	0.0032938	0.0034096
	31	H	0.00267747	0.00277491			0.00213769	0.00271133	0.00207684	0.00268556	0.00245751	0.0014233	0.000846534	0.00100925	0.000487869	0.000467805	8.82087e-06	#N/A	0.00296968	0.00254541	0.00266558	0.00268222
	31	Q	0.00307956	0.00322002			0.00361252	0.00287409	0.00400425	0.00318178	0.0025983	0.00284872	0.000324578	0.000688299	0.000465965	0.000399136	0.0023265	4.32248e-06	0.00263709	0.00386116	0.00321309	0.00291458
	31	P	0.00363991	0.00360884			0.00331434	0.00461283	0.00448935	0.00327367	0.00362312	0.00435462	0.00119962	0.00102858	0.000870199	0.000562225	1.10261e-05	0.000233414	0.00329834	0.00394284	0.00367771	0.00358387
	31	E	0.00309246	0.00231729			0.0069498	0.00418807	0.00459764	0.00277745	0.00375976	0.00200152	0.000532922	0.00135726	0.000605356	0.000472097	6.61565e-06	0.00240546	0.0023911	0.0022253	0.00307349	0.003104
	31	D	0.00317686	0.00309598			0.00364463	0.00303486	0.00282182	0.00410989	0.00192336	0.00252466	0.000285102	0.000630296	0.000416182	0.000551495	1.76417e-05	0.00112168	0.0029441	0.00325406	0.00322836	0.00310652
	31	A	0.00300805	0.00299382			0.0028212	0.00384469	0.00238436	0.00320705	0.00245544	0.00126869	0.000177641	0.000607095	0.000276791	0.000414158	0.00165832	0.000200995	0.00281815	0.003179	0.00297751	0.00303328
	31	G	0.00315224	0.00461478			0.0046309	0.00355291	0.00323545	0.00252705	0.00271216	0.00334645	0.000934258	0.00149067	0.000543625	0.000594413	0.00140031	0.0012211	0.00502032	0.00414153	0.00312148	0.00317724
	31	V	0.00368328	0.00329403			0.00584884	0.00646471	0.00330909	0.00624869	0.00348648	0.00323208	0.00125884	0.00121226	0.000792538	0.000660936	0.00549099	6.48372e-05	0.00237732	0.00430931	0.00343559	0.00395766
	31	Y	0.002892	0.00295004			0.00192897	0.00346955	0.00274819	0.00328746	0.00309932	0.00291226	0.0006667	0.00137466	0.0003206	0.000238194	2.20522e-06	#N/A	0.00323142	0.00262267	0.00282918	0.00295499
	31	C	0.00276188	0.00260604			0.00252991	0.00357872	0.0037747	0.00334719	0.0022836	0.00298851	0.00211633	0.00120259	0.000350469	0.000394845	8.82087e-06	4.32248e-06	0.00231631	0.0029207	0.00279864	0.00271
	31	W	0.00374541	0.00442401			0.00415841	0.00386057	0.00545523	0.00421327	0.00343058	0.00309017	0.000469322	0.000674765	0.000732799	0.000697416	1.76417e-05	1.51287e-05	0.00433546	0.00450579	0.00379114	0.00367984
	31	F	0.00413109	0.0037381			0.00336251	0.004329	0.00478172	0.00375841	0.00243888	0.00430167	0.00085092	0.00116392	0.000573495	0.000521453	1.10261e-05	1.72899e-05	0.00367028	0.00379934	0.00409653	0.00415719
	32	N	0.00256025	0.00179713			0.000910584	0.00143307	0.000952878	0.00103839	0.00160452	0.00103571	0.00291681	0.00508297	0.00620091	0.00712652	0.00306305	0.0116664	0.00166294	0.00194051	0.00251725	0.0026014
	32	K	0.00292834	0.00250805			0.000619289	0.00108374	0.00159824	0.0025661	0.00139749	0.00164146	0.005145	0.00820739	0.00818027	0.008678	0.00626943	0.00400046	0.00268039	0.00230477	0.0032	0.00260392
	32	T	0.00267513	0.00192534			0.00110555	0.0010758	0.00200754	0.000714465	0.00365211	0.00223026	0.00469761	0.00578481	0.00426139	0.00514586	0.0074404	0.00640592	0.00172986	0.00213699	0.00258923	0.00276556
	32	R	0.00263762	0.00187948			0.00251844	0.00107381	0.00152027	0.000634059	0.00128983	0.00238064	0.00279619	0.00516998	0.00804486	0.00696987	0.00214788	0.0112968	0.00185581	0.00189857	0.00263504	0.00263171
	32	S	0.0024817	0.00277804			0.00191291	0.00132192	0.00378986	0.00366651	0.0032194	0.00512346	0.0026975	0.00376824	0.000983703	0.00145063	3.96939e-05	0.00290903	0.0032885	0.00219439	0.00261541	0.00231853
	32	I	0.00244185	0.00164493			0.0012317	0.000242154	0.00109148	0.000748924	0.00130432	0.00201211	0.00644989	0.00505397	0.00868606	0.00639048	0.00492205	0.00822569	0.0016531	0.00162924	0.00239946	0.00248269
	32	M	0.002613	0.00258936			0.00160786	0.00089716	0.001739	0.000824736	0.00260865	0.000989109	0.00765828	0.0057094	0.0105917	0.00800204	0.00996097	0.00387078	0.00280044	0.0023423	0.00282263	0.00236146
	32	H	0.00220505	0.00214216			0.000518368	0.00119291	0.000920394	0.000948791	0.00186539	0.000527384	0.00484235	0.00527052	0.00617702	0.00712652	0.00141134	0.00809385	0.00232615	0.00192727	0.00215951	0.00225034
	32	Q	0.00297523	0.00246427			0.00169272	0.00146682	0.000370323	0.00144731	0.00170804	0.00149531	0.00915616	0.00584668	0.00907835	0.00920374	0.0151917	0.00984229	0.00186761	0.00312381	0.00306912	0.00285649
	32	P	0.00305495	0.00270403			0.000584884	0.0009051	0.000456948	0.000702978	0.00134573	0.00239758	0.00592354	0.00595108	0.00879558	0.00877027	0.013432	0.0148629	0.0033003	0.0020244	0.00301459	0.00309137
	32	L	0.00248991	0.00194306			0.00116289	0.00204838	0.00102218	0.00124974	0.00125256	0.00225144	0.00570204	0.00600715	0.00789153	0.00780677	0.0129402	0.00684033	0.00157832	0.00234451	0.00261105	0.00234126
	32	E	0.00359185	0.00425723			0.00470889	0.00393599	0.00461496	0.00465895	0.00373699	0.00386536	0.00214265	0.00160088	0.00133616	0.0011502	0.000573357	0.000239898	0.00484714	0.00357858	0.00344213	0.00375308
	32	A	0.0030526	0.00218282			0.00362857	0.00216748	0.00138167	0.000526085	0.00181984	0.00126657	0.00618672	0.00593368	0.00891506	0.00916941	0.00679428	0.000270155	0.00247375	0.00184779	0.00301677	0.00308379
	32	G	0.00333043	0.0024257			0.000575709	0.00059943	0.00133836	0.00086379	0.0031221	0.00350742	0.00750476	0.00763896	0.00916995	0.00879388	0.014947	0.00355524	0.00258002	0.00224296	0.00321527	0.00345253
	32	V	0.00289083	0.001917			0.000344049	0.00182211	0.0013167	0.000951088	0.00137472	0.00210318	0.00670648	0.00693713	0.0096618	0.0095943	0.00298586	0.00228227	0.00203686	0.00177494	0.00288589	0.00288679
	32	Y	0.00276305	0.00217969			0.000454145	0.00162561	0.00129721	0.00147947	0.00211176	0.00250348	0.00411863	0.00417426	0.00862234	0.0087016	9.04139e-05	0.00363305	0.00219627	0.00215245	0.00267212	0.00285901
	32	C	0.00248288	0.00152401			0.00113078	0.00136956	0.00127339	0.000732843	0.00152585	0.00128139	0.00685561	0.00455901	0.00842719	0.00774668	0.00883851	0.00826675	0.00174757	0.00126718	0.00248453	0.00247259
	32	W	0.00295647	0.00218282			0.00562865	0.000468429	0.0009767	0.00139906	0.00211176	0.00114796	0.0064126	0.00564947	0.00909627	0.00845268	0.00791012	0.00291119	0.00257412	0.0017352	0.00299714	0.00289942
	32	F	0.00275015	0.00202229			0.00092664	0.00117306	0.00113263	0.000879871	0.00106416	0.000629048	0.00651787	0.00515451	0.00799109	0.0077896	0.00233974	0.00403288	0.00198176	0.00205973	0.00287062	0.0026014
	33	N	0.00192018	0.00151984			0.000261477	0.00236398	0.000359495	0.00111649	0.000705991	0.000368533	0.00529193	0.00366384	0.00625269	0.00504715	0.00565418	0.00174412	0.0021018	0.000860978	0.00203081	0.00178562
	33	K	0.00223201	0.00125298			0.00219503	0.000940827	0.000868418	0.000500814	0.000579699	0.000307111	0.00598056	0.0041936	0.00763067	0.00525101	0.00451188	0.00623302	0.00137168	0.00111486	0.00222059	0.00223771
	33	T	0.0022238	0.00188782			0.0028212	0.00133383	0.0035603	0.00209515	0.00365418	0.00257973	0.000686438	0.00148294	0.000527695	0.000493556	0.00532781	6.05148e-05	0.00235764	0.00135328	0.00212679	0.00232863
	33	R	0.00228476	0.00179921			0.000887647	0.0012981	0.000623702	0.000668518	0.00191508	0.00120726	0.00493665	0.00463829	0.00621087	0.00592482	0.0134606	0.00152584	0.00237339	0.00114797	0.00224022	0.00232863
	33	I	0.00221208	0.001917			0.00188539	0.000766159	0.00231723	0.00252705	0.00412829	0.00511075	0.00191238	0.00169948	0.000981712	0.000939902	1.32313e-05	0.00415823	0.00188139	0.00194934	0.00221186	0.00220487
	33	M	0.00180178	0.00198789			0.0010505	0.000369185	0.00228691	0.00202164	0.00443884	0.00487777	0.00293655	0.00192956	0.000830373	0.000817586	2.20522e-05	0.00419929	0.00282996	0.00103538	0.00171888	0.0018917
	33	H	0.0019788	0.00168871			0.000793607	0.00147079	0.00101568	0.0003423	0.000627318	0.00104418	0.00291243	0.00339896	0.00626464	0.0052038	0.0103513	0.00810033	0.00213329	0.00118329	0.00202209	0.001922
	33	Q	0.00227421	0.00126445			0.000761496	0.0015998	0.00102434	0.000935007	0.00160038	0.00046808	0.00586872	0.00474462	0.00649364	0.00542697	0.00268154	0.00659179	0.00159603	0.00088747	0.00221623	0.00233368
	33	P	0.0019788	0.00145626			0.00104132	0.00132788	0.00124957	0.00073514	0.00130018	0.00103147	0.00194747	0.0042458	0.00571105	0.00514371	0.00117318	0.00397885	0.00172002	0.00115459	0.00192175	0.00203818
	33	L	0.001987	0.00160741			0.00198631	0.000500187	0.00136218	0.00106366	0.00256931	0.00301392	0.00274575	0.00319208	0.00288739	0.00256005	0.0020707	2.16124e-05	0.00193649	0.00123186	0.00200464	0.00195989
	33	E	0.00253563	0.00217031			0.00531442	0.00256048	0.00305571	0.00212042	0.00462517	0.00295462	0.000940837	0.00140753	0.000800503	0.000686686	0.00205085	1.94512e-05	0.00255641	0.00172858	0.00257833	0.00247764
	33	D	0.00277712	0.00207545			0.000612408	0.000601415	0.00125174	0.000728248	0.00360035	0.00171135	0.00281155	0.00554506	0.00741163	0.00678532	0.00250292	0.0146792	0.0024462	0.00165131	0.00265031	0.00291458
	33	A	0.00237151	0.00214425			0.000681218	0.00127627	0.000630199	0.000411219	0.00203516	0.00105477	0.00392783	0.00446814	0.00766651	0.005751	0.00660683	0.00488441	0.00194437	0.00235996	0.00233402	0.00240692
	33	G	0.0022578	0.0018899			0.000516074	0.000210396	0.000874915	0.000629464	0.00150929	0.000696824	0.00534018	0.00482389	0.00806079	0.00590121	0.020191	0.00312083	0.00205064	0.00170209	0.00232093	0.00217709
	33	V	0.00212182	0.00159594			0.000784432	0.000835629	0.00119759	0.000872979	0.00298131	0.00428049	0.00509675	0.00442754	0.00260861	0.00242701	0.00169802	0.00169441	0.00209984	0.00102434	0.00215079	0.00208112
	33	Y	0.00204562	0.00143645			0.000250009	0.000770129	0.00138167	0.000351489	0.000958574	0.00173677	0.00339491	0.00338156	0.00603365	0.00535401	0.0054954	0.0103134	0.0014996	0.0013599	0.00205263	0.00203061
	33	C	0.00206906	0.00191075			0.000591765	0.000772113	0.0016069	0.000376759	0.00135194	0.00167111	0.00482919	0.00383978	0.00592014	0.00530036	0.0131519	0.00102227	0.00192665	0.00188532	0.00198937	0.00215436
	33	W	0.00223553	0.00110079			0.000293589	0.000682794	0.000569561	0.000560545	0.00150722	0.000866265	0.00359009	0.00317082	0.00611131	0.00597417	8.82087e-06	0.00267346	0.00108436	0.00111486	0.00215733	0.00231853
	33	F	0.00212299	0.00138329			0.000364692	0.00137154	0.00116511	0.00061568	0.00172046	0.00152708	0.00220187	0.00351497	0.00711293	0.00549778	0.0140009	0.00933008	0.00178299	0.000929415	0.00193265	0.00233621
	34	N	0.00258252	0.00166787			0.00171107	0.00126635	0.00131021	0.000753519	0.00200203	0.00115855	0.00445856	0.00497083	0.00862632	0.00800419	0.00680751	0.00639728	0.00166688	0.00166235	0.00258923	0.00256604
	34	K	0.00236565	0.00183465			0.000931227	0.00102618	0.0018776	0.000799465	0.000718413	0.00103359	0.00609241	0.00564367	0.00619295	0.00665227	0.0116458	0.00497302	0.00172002	0.00195597	0.00232529	0.0024044
	34	T	0.00225663	0.00169497			0.00249321	0.000686764	0.000619371	0.00147028	0.000786735	0.00294403	0.0054301	0.00508297	0.00599183	0.00744411	0.00523078	0.00757731	0.00174954	0.00162703	0.00230348	0.00219477
	34	R	0.00263527	0.0016293			0.00255285	0.0016653	0.00102218	0.000976358	0.00134366	0.00128563	0.00563186	0.00540779	0.00701934	0.00763724	0.00615035	0.00534691	0.00169246	0.00155197	0.00270048	0.00255089
	34	S	0.00226601	0.00160949			0.000688099	0.00116909	0.000207901	0.000447976	0.00101033	0.00143389	0.00275891	0.00416653	0.00603962	0.00719948	0.0092553	0.00809601	0.00152912	0.00169326	0.00221623	0.002316
	34	I	0.00222263	0.00209526			0.00153675	0.000563702	0.000318348	0.000617977	0.00215524	0.00148896	0.00301989	0.00321335	0.00640204	0.00740334	0.00415022	0.00960456	0.00222972	0.0019361	0.00217914	0.00226549
	34	M	0.0022449	0.00170748			0.00117665	0.000952736	0.000673512	0.000647842	0.0014948	0.000277459	0.00374142	0.00509651	0.00681224	0.00697201	0.00166714	0.00935169	0.00203292	0.00133562	0.00215079	0.00234631
	34	H	0.00298461	0.00213695			0.00208494	0.000563702	0.00125823	0.0016265	0.00161074	0.00319184	0.00478314	0.00548513	0.00819023	0.0102831	0.00993892	0.00650534	0.00202308	0.00225621	0.0029666	0.0029954
	34	Q	0.00320969	0.00234231			0.00208265	0.000791962	0.00161989	0.00118082	0.00153206	0.00235311	0.00467567	0.00726388	0.0108068	0.00980889	0.00521975	0.018658	0.0024403	0.00222309	0.00310621	0.00331868
	34	P	0.00262238	0.00219116			0.000594058	0.000655006	0.00138384	0.00137609	0.00219458	0.00273858	0.00553317	0.00652917	0.00717864	0.00841191	1.10261e-05	0.00436355	0.00225137	0.00211492	0.00261541	0.0026216
	34	L	0.0030948	0.00277178			0.00085783	0.00107778	0.00184728	0.00161731	0.00218008	0.00232345	0.00474366	0.0069874	0.0104464	0.0097209	0.0179284	0.00338018	0.00337902	0.00207959	0.00304295	0.00314441
	34	E	0.0031288	0.00235065			0.00172483	0.00302295	0.00160257	0.00139217	0.00166664	0.0022938	0.0102724	0.00655044	0.00941886	0.0108561	0.00720665	0.0147915	0.0020467	0.00268228	0.00313456	0.00311157
	34	D	0.00276539	0.00251222			0.0025345	0.000341397	0.000835934	0.000392841	0.00119874	0.00212224	0.00618014	0.00651951	0.00714479	0.00788402	0.00340706	0.00585264	0.0028457	0.00212816	0.00266994	0.00286659
	34	A	0.00272202	0.00283537			0.00264459	0.00390225	0.00330042	0.00346665	0.00500198	0.00467232	0.00039695	0.00162021	0.000712886	0.000869088	8.82087e-06	7.56435e-05	0.0025387	0.00315692	0.00268739	0.00275294
	34	V	0.00292717	0.00353796			0.00100692	0.0012465	0.000909565	0.00167934	0.00293162	0.00241029	0.00779864	0.00659684	0.00893298	0.0102917	0.00885836	0.0126757	0.00451258	0.00243061	0.00299932	0.00283376
	34	Y	0.0023211	0.0019316			0.000697273	0.000948767	0.00126689	0.00115785	0.000946152	0.00118185	0.00462962	0.00496503	0.00653545	0.00771878	0.00480517	0.00634108	0.00211361	0.00171975	0.00234492	0.00228569
	34	C	0.00218981	0.00145626			0.00249321	0.00107977	0.000554402	0.0016219	0.00127534	0.0016351	0.00386642	0.0041704	0.00603564	0.00721021	0.00463757	0.00829485	0.00146615	0.00143938	0.00212679	0.00225539
	34	W	0.00263527	0.00199831			0.000823425	0.00134971	0.00111097	0.00110041	0.00172461	0.000410893	0.0043511	0.00576934	0.00862035	0.00902563	0.0166362	0.00984229	0.00238126	0.0015608	0.00268957	0.00256351
	34	F	0.0026974	0.00222035			0.000380748	0.0017705	0.000394145	0.00142433	0.00191715	0.00139365	0.00454628	0.00501337	0.00908233	0.00894194	0.00940525	0.00506811	0.00251508	0.00188091	0.00268303	0.00270495
	35	N	0.003205	0.00311161			0.00403685	0.00390225	0.00232156	0.00321394	0.00416762	0.00535856	0.00117988	0.00189862	0.000808469	0.000755355	0.000220522	0.000272316	0.00270401	0.0035565	0.00303422	0.00339192
	35	K	0.00302916	0.00223285			0.00229137	0.00230642	0.00148995	0.00104528	0.00160245	0.00224932	0.0120094	0.00533045	0.0062726	0.00782393	0.0079454	0.00368708	0.00244226	0.00198908	0.00310403	0.00293226
	35	T	0.00315224	0.00278221			0.0028212	0.00332465	0.00623919	0.00558477	0.00618415	0.00348836	0.000447391	0.00125093	0.00106336	0.000746772	0.000727722	0.000270155	0.00261348	0.00296044	0.00320218	0.00308379
	35	R	0.00178186	0.00146772			0.000701861	0.0016395	0.00153543	0.000443382	0.00195234	0.00258185	0.00581389	0.00464602	0.00326773	0.00319738	0.00501466	7.34822e-05	0.00129296	0.00165794	0.00183886	0.00170985
	35	S	0.00342304	0.00257372			0.00161015	0.00214763	0.00146397	0.00146569	0.00364382	0.00223238	0.00935574	0.00749395	0.00807871	0.00824667	0.00630913	0.0139573	0.00214904	0.00303992	0.00327199	0.00358639
	35	M	0.00341952	0.00347437			0.00337627	0.00420593	0.00341304	0.0048726	0.00422766	0.00303299	0.000679859	0.00192956	0.000440078	0.000772522	0.000143339	4.97086e-05	0.0032511	0.00371104	0.00335706	0.00348032
	35	H	0.00332574	0.00333156			0.0032937	0.00415234	0.00480554	0.00464057	0.00526905	0.00351377	0.00320411	0.00152354	0.000555573	0.000759647	7.49774e-05	0.00267562	0.00348529	0.00314588	0.00337233	0.00326059
	35	Q	0.00397518	0.002556			0.00212852	0.0023997	0.00354081	0.00292448	0.00693776	0.00593466	0.00913423	0.00975219	0.00612724	0.00483041	0.0111408	0.00504218	0.00240684	0.00271319	0.0042863	0.00360155
	35	P	0.00347931	0.00300841			0.00175924	0.00158591	0.000636696	0.00119231	0.00210555	0.00231286	0.00894563	0.00737215	0.0100083	0.00924022	0.019514	0.00493195	0.00365257	0.00227387	0.00360355	0.00332373
	35	L	0.00335856	0.00340557			0.0047754	0.00506538	0.00640594	0.00670356	0.00385086	0.00386536	0.000182027	0.00103825	0.000314626	0.000592267	6.17461e-05	0.00298684	0.00313893	0.00369117	0.00332216	0.00338939
	35	E	0.00359067	0.00253933			0.000867004	0.00230245	0.00164155	0.00167474	0.00234778	0.00204811	0.0107505	0.00876615	0.0101118	0.00995266	0.00746466	0.00821488	0.00276501	0.00227607	0.00376933	0.00337171
	35	D	0.00308191	0.00198997			0.00100462	0.00274507	0.000970203	0.00156217	0.00158589	0.00205235	0.0103075	0.0102259	0.00910025	0.00844624	0.00979117	0.00472664	0.00188336	0.00210167	0.0030255	0.00313683
	35	A	0.00330933	0.00343372			0.00208723	0.0026756	0.00499178	0.00361367	0.00564172	0.00733254	0.00156806	0.00409693	0.00232385	0.00174032	0.00744702	0.000237737	0.00402255	0.00275955	0.0033527	0.00324796
	35	G	0.00363053	0.00337222			0.00195191	0.00153033	0.00143365	0.000997034	0.00307862	0.00147201	0.0115379	0.0102297	0.00916795	0.0103497	0.00409068	0.00438084	0.00357976	0.00312601	0.00385004	0.00336414
	35	V	0.00346407	0.00416966			0.00544974	0.00247314	0.00303405	0.00300489	0.00214282	0.00327444	0.00128515	0.00154481	0.000710895	0.00061158	6.61565e-05	5.4031e-05	0.00446535	0.00382142	0.00350103	0.0034096
	35	Y	0.00303853	0.00301884			0.00439466	0.00314403	0.00329176	0.00285786	0.00244302	0.00225568	0.00214923	0.000593561	0.000483886	0.000493556	3.52835e-05	3.67411e-05	0.0026489	0.00342184	0.00310184	0.00295499
	35	C	0.00307136	0.00325963			0.00595664	0.00206426	0.00331342	0.00240529	0.00304342	0.00466809	0.000103075	0.000641897	0.00076466	0.000551495	0.00361876	0.00200347	0.00330621	0.00319445	0.00311275	0.00301308
	35	W	0.00334684	0.00369641			0.00280286	0.00366803	0.00443305	0.0038457	0.00535808	0.00265598	0.0016514	0.000893242	0.00117487	0.000680249	8.82087e-06	8.64497e-06	0.00327078	0.00415919	0.00344649	0.00322018
	35	F	0.00360005	0.00382254			0.00369509	0.0033048	0.00287596	0.00374232	0.00270388	0.00373405	0.000421074	0.00116972	0.000706912	0.000555787	0.00432223	2.59349e-05	0.00437482	0.00318783	0.00354683	0.00364953
	36	N	0.00238441	0.00255496			0.00389234	0.00232825	0.00139034	0.00274759	0.00186539	0.00494131	0.00212072	0.000514291	0.000388304	0.00037124	0.00320198	8.21272e-05	0.00206441	0.00309511	0.0023362	0.00243218
	36	K	0.00268451	0.00251431			0.000704154	0.00168118	0.00297125	0.00312894	0.00640982	0.00675009	0.00408135	0.00226984	0.00109322	0.000987112	1.9847e-05	8.86109e-05	0.00242062	0.00260943	0.00270921	0.00264686
	36	T	0.00258017	0.00243508			0.00286937	0.00249498	0.00213315	0.00306921	0.00319042	0.00128775	0.00187071	0.000707633	0.000579469	0.000495702	1.54365e-05	4.32248e-06	0.00250918	0.0023423	0.0025696	0.00258372
	36	R	0.00255438	0.00288853			0.00183493	0.00378713	0.00514554	0.00372624	0.00283432	0.00253737	0.000436426	0.000881642	0.000232982	0.000293988	2.20522e-06	4.32248e-06	0.00285751	0.00291187	0.00256742	0.00253068
	36	S	0.00263293	0.00294899			0.00503688	0.00417616	0.00363826	0.00314962	0.00206	0.00166264	0.00186852	0.000968646	0.00033653	0.000392699	4.41044e-06	2.16124e-06	0.00320191	0.00265358	0.00265903	0.00259382
	36	I	0.00227187	0.00250284			0.00482128	0.00262201	0.00301239	0.00280272	0.00210555	0.00206506	0.000539501	0.000493023	0.000376356	0.000384115	6.61565e-06	0.000289606	0.00287128	0.00207959	0.00239728	0.002119
	36	M	0.00247233	0.00260708			0.00157116	0.00531349	0.00348234	0.0031611	0.00113662	0.00182149	3.07033e-05	0.000844906	0.000469947	0.000392699	6.61565e-06	1.29674e-05	0.00277682	0.00240632	0.00242127	0.0025231
	36	Q	0.00333043	0.00373185			0.0094453	0.00470215	0.00331775	0.00382043	0.00249892	0.0022345	0.00179395	0.000781103	0.000483886	0.000469951	3.74887e-05	0.000726177	0.00393793	0.00348586	0.003224	0.00344243
	36	P	0.00318741	0.00298756			0.00132803	0.00174668	0.0028608	0.00323921	0.00672244	0.00621635	0.00678104	0.00659684	0.0033872	0.00298709	0.00157453	0.00402855	0.00343019	0.00247918	0.00319346	0.00316966
	36	L	0.003137	0.00247991			0.00427539	0.00393599	0.00347584	0.00445679	0.00197719	0.00181513	0.00305936	0.000964779	0.000310643	0.000429179	#N/A	0.00152584	0.00230451	0.00266683	0.00306476	0.00321007
	36	E	0.003171	0.00418843			0.00339233	0.00557351	0.00315099	0.00443152	0.00274322	0.00177277	0.00070179	0.00162408	0.000686999	0.000545057	6.61565e-06	2.16124e-06	0.004548	0.00376844	0.00328289	0.00303075
	36	D	0.00282401	0.00330759			0.00221338	0.00427937	0.00207684	0.00341381	0.00252583	0.00212436	0.00385326	0.000740502	0.000316617	0.000487118	1.54365e-05	1.29674e-05	0.00365257	0.00290746	0.00291425	0.00271
	36	A	0.00296703	0.00365263			0.0064039	0.00578192	0.00193607	0.00486112	0.00205793	0.00303087	0.000285102	0.00120259	0.000330556	0.000461367	4.41044e-06	6.48372e-06	0.00350301	0.00380597	0.00302986	0.00288427
	36	G	0.00258486	0.00289896			0.00349325	0.00332465	0.00299507	0.00423165	0.0028426	0.00338881	4.6055e-05	0.00172848	0.000197139	0.000499994	1.54365e-05	0.00211586	0.00275124	0.00305316	0.00263722	0.00251553
	36	V	0.00278532	0.00241945			0.00341297	0.00359658	0.00304271	0.00304624	0.00232708	0.0031876	0.000495639	0.000897109	0.000477912	0.000377678	4.41044e-06	8.64497e-06	0.00265874	0.00214141	0.00280518	0.00275294
	36	Y	0.00279705	0.00256643			0.00313773	0.00218732	0.00348017	0.00288083	0.00422766	0.00374464	0.000892589	0.000947378	0.000322591	0.000495702	8.82087e-06	8.64497e-06	0.00230057	0.00285447	0.00276592	0.00282365
	36	C	0.00309129	0.00340349			0.00319278	0.00335641	0.00394795	0.00240988	0.0029544	0.00217731	0.000208344	0.00100538	0.000505791	0.000306863	8.82087e-06	2.16124e-06	0.00364667	0.00311718	0.00308657	0.00308632
	36	W	0.00311356	0.00268735			0.00258725	0.00421586	0.00441572	0.004358	0.00458791	0.00520606	0.000524149	0.00049689	0.000501808	0.000487118	0.00369374	2.16124e-06	0.00275911	0.00259618	0.00320218	0.00300045
	36	F	0.00261065	0.00227559			0.00333728	0.00381095	0.00318348	0.00488639	0.00212211	0.00201422	0.0016514	0.00106338	0.000370382	0.000427033	8.82087e-06	2.16124e-06	0.00221398	0.00233568	0.00265467	0.00255089
	37	N	0.00335856	0.00254245			0.00175924	0.000932888	0.00152677	0.000572031	0.00268939	0.00249713	0.00691263	0.00671672	0.00896086	0.0104398	0.0160694	0.0162072	0.00233796	0.00276175	0.0033985	0.003301
	37	K	0.00385326	0.0032023			0.00310103	0.00128024	0.00188843	0.00175974	0.00260658	0.002082	0.00733809	0.00981406	0.0118144	0.0121007	0.0209253	0.0066804	0.00342232	0.00294278	0.00376933	0.00393746
	37	T	0.00339022	0.00332114			0.00290148	0.00361047	0.00508707	0.00467963	0.00320284	0.00432497	0.000348702	0.00116005	0.00065713	0.000830461	0.00328577	0.00122542	0.00257806	0.00414153	0.00333743	0.00343991
	37	R	0.00389078	0.00291876			0.00203677	0.00158194	0.00170652	0.00104528	0.00294611	0.00367051	0.0127199	0.00802951	0.013051	0.0120235	0.0261693	0.0102292	0.00331408	0.00246372	0.00386531	0.00390715
	37	I	0.0035133	0.00256226			0.00243587	0.00167721	0.00155059	0.000645545	0.00298338	0.00204176	0.00505508	0.00691393	0.010522	0.0104076	0.0105365	0.00449106	0.00250918	0.00261163	0.00349666	0.00352073
	37	M	0.00324368	0.0026394			0.000522955	0.00210594	0.000929056	0.00107744	0.00131468	0.00174947	0.0070486	0.00592788	0.00984101	0.00953207	0.0176704	0.0135013	0.00271975	0.00253878	0.00328508	0.00318482
	37	H	0.00306315	0.00311161			0.00302993	0.00177249	0.00162422	0.000827033	0.00175359	0.00158215	0.00826577	0.00696419	0.00934717	0.00975309	0.000370477	0.0119862	0.00365848	0.0024858	0.00302768	0.0030939
	37	Q	0.00365163	0.0026248			0.00144959	0.000990449	0.00110664	0.00146569	0.00169562	0.00277247	0.00944565	0.00792317	0.0126826	0.0126436	0.0158842	0.00539446	0.00291852	0.0022849	0.0036908	0.00359397
	37	P	0.00350979	0.00239234			0.00418135	0.00207022	0.00260309	0.000721357	0.00263349	0.00159486	0.00962987	0.00754422	0.012358	0.0110299	0.0029153	0.00766809	0.0022435	0.00254982	0.00349012	0.00352073
	37	L	0.00330698	0.0026321			0.00273863	0.00163355	0.0016134	0.000955683	0.00278877	0.00184055	0.0046362	0.00727934	0.0108606	0.0103239	0.0123272	0.0102681	0.00279453	0.00243944	0.00331343	0.00328837
	37	E	0.00381223	0.00327214			0.00283038	0.00180424	0.00269405	0.00190677	0.00159003	0.00264115	0.00642357	0.00910836	0.0134493	0.0121179	0.0290008	0.0215368	0.00344003	0.00307082	0.00385658	0.00374803
	37	D	0.00365163	0.00336805			0.00236477	0.00252674	0.00124091	0.00136231	0.00164179	0.00291438	0.00508578	0.00614636	0.011677	0.010781	0.0229607	0.0123277	0.00347742	0.00323198	0.00355556	0.00375056
	37	A	0.00381106	0.00284267			0.00283497	0.00307456	0.00196639	0.00208826	0.00139128	0.00292709	0.00963206	0.00831373	0.0126567	0.0124462	0.011229	0.0136569	0.00255838	0.0031503	0.00370825	0.00391725
	37	G	0.00303619	0.00227351			0.00129592	0.00283836	0.000749309	0.000937304	0.00328772	0.00157368	0.0119238	0.00609415	0.0103846	0.0102209	0.0106887	0.0112579	0.00182432	0.00276838	0.00304513	0.0030156
	37	V	0.00320031	0.00310223			0.000660575	0.00154621	0.000881412	0.00138528	0.000832283	0.00164781	0.00692798	0.00753456	0.00998041	0.0102703	0.00656493	0.0137758	0.00287325	0.00334678	0.00309312	0.00331363
	37	Y	0.00346055	0.00240173			0.00232577	0.00286813	0.00177798	0.000762708	0.00363554	0.000834495	0.0115072	0.00762929	0.0107291	0.0117187	0.0129865	0.00862119	0.00291852	0.00181247	0.00337887	0.00354346
	37	C	0.0032894	0.00289896			0.000573416	0.00137353	0.00108282	0.000944196	0.00268732	0.00196551	0.0043489	0.00749782	0.0100939	0.0112166	0.00363199	0.0127384	0.00332982	0.00240412	0.0031891	0.00339445
	37	W	0.00334801	0.00311265			0.00145189	0.00148468	0.00126689	0.00201474	0.00178672	0.00113737	0.00765828	0.00539039	0.0104006	0.0108883	0.0133923	0.00774805	0.00300314	0.00322315	0.00321309	0.00349294
	37	F	0.00389547	0.00238192			0.00333498	0.000847538	0.00227608	0.00206069	0.00192957	0.00174947	0.00412301	0.00712274	0.00966578	0.0118303	0.0304496	0.0149493	0.00223169	0.00254099	0.00395474	0.0038137
	38	N	0.00249577	0.00279367			0.00367445	0.0024791	0.0030059	0.00293367	0.00374527	0.00188291	0.00162508	0.00105372	0.000577478	0.000412012	#N/A	1.51287e-05	0.00209984	0.00356092	0.00253906	0.00243723
	38	K	0.0033105	0.00350356			0.00266753	0.00192731	0.0050156	0.00412827	0.00406825	0.0036811	0.00141893	0.000808171	0.000376356	0.000618018	8.82087e-06	0.00373246	0.00345774	0.00354105	0.00343122	0.00315956
	38	T	0.00244888	0.00280306			0.00113536	0.00279271	0.00428795	0.00321624	0.0022836	0.00247171	0.000263171	0.000889375	0.000479904	0.000401282	6.61565e-06	0.00109143	0.00266858	0.00294278	0.0024758	0.00240945
	38	R	0.00330698	0.00303135			0.00708512	0.00442625	0.0034975	0.00350111	0.00298545	0.00244206	0.000649156	0.000796571	0.000814443	0.000581538	4.41044e-06	0.000456022	0.00250327	0.00361169	0.00336797	0.00322523
	38	S	0.00253211	0.00304594			0.00314002	0.00347749	0.00344769	0.00332651	0.00266455	0.00204388	0.000324578	0.00125479	0.00047393	0.000577246	1.9847e-05	0.00208992	0.00332786	0.0027176	0.00250198	0.00255846
	38	I	0.00288262	0.00358383			0.00207347	0.00354696	0.00546389	0.00503571	0.0027308	0.00336975	0.000635997	0.000620629	0.000557565	0.000641623	6.61565e-06	1.51287e-05	0.00321371	0.00398478	0.00290116	0.00285143
	38	M	0.00277594	0.00374332			0.00449099	0.00353902	0.0025901	0.00370097	0.00188609	0.00370651	0.000576783	0.00100731	0.000344495	0.000602997	4.41044e-06	0.00038254	0.00387495	0.00358079	0.00284227	0.00268979
	38	H	0.00287559	0.00361406			0.00179364	0.0026101	0.002798	0.00441544	0.00133952	0.0025056	0.000114041	0.000953178	0.000935912	0.000437763	1.9847e-05	4.32248e-06	0.00320978	0.00405322	0.0028968	0.00284133
	38	Q	0.00312294	0.00375687			0.00305975	0.00382285	0.0049593	0.00378827	0.00132296	0.00415977	0.00198256	0.00104212	0.00048986	0.000671665	1.32313e-05	0.00221743	0.00420754	0.0032364	0.00313675	0.00309642
	38	P	0.00289083	0.00329195			0.00247257	0.00386057	0.00341953	0.00482436	0.00337261	0.00250348	0.00018422	0.000690233	0.000426139	0.000549349	4.41044e-06	0.00217421	0.00249737	0.00417023	0.0029317	0.00283376
	38	L	0.00338553	0.0033472			0.00660804	0.0054822	0.00410604	0.00498747	0.00307448	0.00339517	0.000925485	0.00145587	0.00073479	0.000751063	6.61565e-06	0.00271236	0.0033928	0.00328276	0.00345522	0.00329342
	38	E	0.00354378	0.00429058			0.00736036	0.00239375	0.00300373	0.00463598	0.00156933	0.00251831	0.000605294	0.000995714	0.000312634	0.000637331	1.10261e-05	6.48372e-05	0.00461295	0.00391193	0.00368644	0.00336666
	38	D	0.00265872	0.00287915			0.00121105	0.00330282	0.0025901	0.00332651	0.00296268	0.00429955	0.00128735	0.000667031	0.000533669	0.000639477	0.00296161	1.72899e-05	0.00271778	0.00304875	0.00264813	0.00266201
	38	A	0.00298813	0.00335658			0.00562406	0.00357078	0.00212882	0.00414665	0.00379082	0.00371075	0.000589942	0.00159508	0.000659121	0.000384115	8.82087e-06	0.00281826	0.00309367	0.00363819	0.00309966	0.00284891
	38	V	0.00326009	0.00372559			0.00209182	0.004984	0.00476872	0.00309218	0.0042111	0.00297156	0.000820217	0.00203783	0.000798512	0.000510723	1.32313e-05	2.59349e-05	0.00268039	0.00488329	0.00323927	0.00327321
	38	Y	0.00286504	0.00394659			0.00130051	0.00417219	0.00368374	0.00510693	0.00528562	0.00470198	0.00194966	0.000902909	0.000467956	0.000645914	2.20522e-05	0.00191486	0.00438663	0.00343729	0.00283354	0.00289184
	38	C	0.00282166	0.00356298			0.00258496	0.00369185	0.0036361	0.00434881	0.00408274	0.00286355	0.000541694	0.00121806	0.000298695	0.000587975	1.54365e-05	1.29674e-05	0.00358763	0.00352118	0.00275501	0.00288932
	38	W	0.00383099	0.00438232			0.00808057	0.00464459	0.00531446	0.00618207	0.00415106	0.0051044	0.00236196	0.00165501	0.000862234	0.000789689	8.82087e-06	8.64497e-06	0.00475858	0.00394284	0.00388058	0.00376066
	38	F	0.00288379	0.00332531			0.00138308	0.00155018	0.00637562	0.00546531	0.00387777	0.00406022	0.00236635	0.00110979	0.000999634	0.000693124	0.000425607	2.16124e-06	0.00362699	0.00297369	0.00284881	0.00291458
	39	N	0.00365163	0.00399245			0.0037983	0.00455726	0.00604428	0.00291759	0.00294611	0.00375099	0.00162508	0.00135146	0.000844312	0.000703854	1.54365e-05	3.02574e-05	0.0043453	0.00358079	0.00374315	0.00353335
	39	K	0.00340428	0.003416			0.00267441	0.00115718	0.00226309	0.00135771	0.0053912	0.008633	0.00600469	0.012227	0.006181	0.00604713	3.30783e-05	0.00470718	0.00302479	0.00384129	0.00359046	0.00317724
	39	T	0.00375128	0.00351815			0.00601857	0.00515867	0.00472757	0.00457395	0.0030662	0.00294615	0.000324578	0.00187349	0.000750721	0.000633039	0.000310936	4.32248e-05	0.00373523	0.00326068	0.003621	0.00388947
	39	R	0.00365281	0.00419468			0.00921135	0.00660365	0.00419483	0.0055595	0.00253204	0.00393949	0.00045397	0.0014346	0.000637217	0.000866942	6.61565e-06	1.72899e-05	0.00465624	0.00366026	0.00367117	0.00361923
	39	S	0.00352854	0.0036224			0.00520661	0.00540479	0.00430744	0.00409611	0.00322975	0.0028106	0.0022216	0.00151	0.000553582	0.000654498	0.00117759	0.00207047	0.00388676	0.00331146	0.00351193	0.00353588
	39	I	0.00320148	0.00308347			0.0053213	0.00362437	0.00261392	0.00300948	0.00178258	0.00380818	0.000311419	0.00142493	0.000665095	0.000609434	1.32313e-05	2.80961e-05	0.00315271	0.00299356	0.00323054	0.00315704
	39	M	0.00342773	0.00466064			0.0040162	0.00395783	0.00398693	0.00364584	0.00435396	0.0042106	0.00244749	0.00191409	0.000485878	0.000772522	6.61565e-06	0.00248543	0.00438663	0.00494952	0.00334615	0.00351062
	39	H	0.0036106	0.00412588			0.0045231	0.00538296	0.00421215	0.0047899	0.00397301	0.00366203	0.00184878	0.00142687	0.000933921	0.000502139	8.82087e-06	4.32248e-06	0.00404026	0.00420555	0.00369298	0.00350305
	39	Q	0.00422722	0.00472944			0.00411024	0.00442625	0.00406273	0.00578693	0.00376598	0.00543481	0.00223915	0.00115812	0.000919982	0.00116308	1.10261e-05	1.94512e-05	0.00484517	0.00458085	0.00445427	0.00395008
	39	P	0.00341952	0.00403415			0.00604609	0.00333656	0.00620887	0.00580761	0.00321733	0.00403057	0.000440812	0.00167048	0.000904051	0.000678103	8.82087e-06	8.64497e-06	0.00402255	0.00403115	0.00350975	0.00330352
	39	L	0.00354261	0.00461269			0.00693603	0.00750875	0.00611358	0.00480598	0.00583426	0.00365992	0.00208782	0.00144813	0.00090206	0.000693124	1.32313e-05	0.00145235	0.00468773	0.0045102	0.00354902	0.00352325
	39	E	0.00335153	0.00376833			0.00245192	0.00585734	0.00323762	0.0047049	0.00447197	0.00371498	0.000447391	0.00160668	0.000641199	0.000847629	4.41044e-06	0.000628921	0.00340461	0.0041614	0.00330034	0.0033995
	39	D	0.00353089	0.00400809			0.00527313	0.00353306	0.00442222	0.00371246	0.00297303	0.00373193	0.00165798	0.00139787	0.00074873	0.000641623	1.10261e-05	1.08062e-05	0.00391235	0.00409958	0.00347485	0.00358387
	39	G	0.00349338	0.00448552			0.00366757	0.00431907	0.00518236	0.0064991	0.00286744	0.00495402	0.000357474	0.00141333	0.000402243	0.000667373	8.82087e-06	0.000505731	0.00436695	0.00460072	0.00364499	0.00330605
	39	V	0.00352268	0.00414152			0.00476623	0.00532143	0.00464528	0.00483585	0.00683838	0.0040581	0.00117111	0.0013766	0.000521721	0.000592267	1.10261e-05	4.97086e-05	0.00427642	0.00397375	0.00339414	0.00365964
	39	Y	0.00285214	0.00330446			0.00508505	0.00343581	0.00381801	0.00279813	0.00234364	0.00191891	0.000324578	0.000873908	0.000400252	0.000459222	8.82087e-06	4.32248e-06	0.00362502	0.00293174	0.00296006	0.00271758
	39	C	0.00327768	0.00384235			0.00471348	0.00215954	0.00469942	0.00433733	0.00262728	0.00225991	0.000350895	0.000879708	0.000481895	0.000705999	0.00323064	0.000341476	0.00360534	0.00409296	0.00313675	0.0034298
	39	W	0.00334333	0.00435104			0.000922052	0.00359856	0.00215697	0.00484733	0.00372457	0.0066929	0.00148253	0.00104212	0.000786564	0.000652352	6.61565e-06	2.16124e-06	0.00430397	0.00438657	0.00343122	0.00323028
	39	F	0.00327416	0.00337847			0.00277762	0.00572634	0.00336756	0.00232029	0.00371008	0.00279153	0.00242775	0.00126253	0.000529686	0.000620164	6.61565e-06	4.32248e-06	0.00286341	0.00394284	0.00335051	0.00317472
	40	N	0.00298813	0.00373289			0.006514	0.002886	0.00452834	0.0031634	0.00282189	0.00201634	0.00129392	0.00121032	0.000338521	0.000545057	0.00303217	5.83535e-05	0.00376081	0.00368675	0.00291425	0.00306359
	40	K	0.00333746	0.00350981			0.00268817	0.00265972	0.00596415	0.00619356	0.00748019	0.00712921	0.00385984	0.00280733	0.00135409	0.00113947	0.00446557	0.00135726	0.00411702	0.00281474	0.00324363	0.00343486
	40	R	0.003729	0.00488163			0.00233495	0.00600819	0.00433993	0.00878493	0.00735804	0.00570591	0.00033335	0.00226211	0.00119677	0.000892692	4.41044e-06	0.000821272	0.00452439	0.00526301	0.00369735	0.00375308
	40	S	0.00342656	0.00328986			0.00638785	0.00477361	0.00545739	0.00498058	0.00304963	0.00504297	0.0019672	0.00132826	0.000698947	0.000530036	1.10261e-05	0.000769402	0.00246982	0.00419672	0.00339632	0.00345001
	40	I	0.0035051	0.00475967			0.00444512	0.00508126	0.00491165	0.00626018	0.00246372	0.00354343	0.000739072	0.001336	0.00134811	0.000892692	4.41044e-06	2.80961e-05	0.0052919	0.00414373	0.00340505	0.00360912
	40	M	0.0033527	0.00355047			0.00303222	0.00313808	0.00499395	0.00501274	0.00274943	0.00360908	0.00228082	0.00122386	0.000635225	0.000701708	8.82087e-06	0.000345799	0.00292442	0.00423866	0.00339414	0.00329342
	40	H	0.00309246	0.00403102			0.00427768	0.00462673	0.00596632	0.00377449	0.00355273	0.00422119	0.00130708	0.00169368	0.000661112	0.000442054	0.000840188	0.00111736	0.00375294	0.00432697	0.00303422	0.00314946
	40	Q	0.00345352	0.00436355			0.00450017	0.00397767	0.00519968	0.00462679	0.00355687	0.00368533	0.000721528	0.00179808	0.000493843	0.000607288	4.41044e-06	0.000961753	0.00362502	0.0051747	0.00353156	0.00335151
	40	P	0.0033105	0.00371621			0.00568599	0.00521226	0.00469726	0.00512301	0.00497506	0.00238064	0.000778548	0.00121806	0.000621286	0.000686686	8.82087e-06	2.16124e-06	0.00291655	0.00459851	0.00316946	0.00346264
	40	L	0.00323079	0.00419051			0.0022065	0.00520631	0.00490299	0.00622802	0.00484877	0.00615705	0.00102198	0.00164341	0.000517739	0.00085192	8.82087e-06	0.00274694	0.00375688	0.00466032	0.00328726	0.00315451
	40	E	0.00284628	0.00394554			0.00559195	0.00463665	0.00545523	0.00608099	0.0025631	0.00232345	0.000315805	0.000951245	0.000493843	0.000495702	0.00339824	5.61923e-05	0.00410914	0.00374636	0.00289026	0.00278577
	40	D	0.00302447	0.00359529			0.00378454	0.00431113	0.00378769	0.00490936	0.00413657	0.00527384	0.000982506	0.00101118	0.000667086	0.00065879	2.86678e-05	0.00161012	0.00401271	0.00311277	0.00295133	0.00309895
	40	A	0.00286855	0.00360572			0.00796818	0.00350925	0.00362527	0.00449125	0.00408067	0.00315583	0.000535115	0.00148874	0.000690982	0.000693124	2.42574e-05	0.000546794	0.00361518	0.00358079	0.00273974	0.00300802
	40	G	0.00275719	0.00419781			0.00534194	0.0035807	0.0027157	0.00408692	0.00210348	0.00250772	0.001715	0.000997647	0.000420165	0.000618018	0.00100999	6.48372e-06	0.00487469	0.00342184	0.00280518	0.00269232
	40	V	0.00293772	0.00382984			0.00373179	0.00406302	0.00226742	0.00498517	0.00265005	0.0027407	0.00132244	0.000951245	0.000929938	0.000583683	4.41044e-06	6.48372e-06	0.00417999	0.00342184	0.00282045	0.00306359
	40	Y	0.00339022	0.00346603			0.0034382	0.00402531	0.00625218	0.00696775	0.00526698	0.00695342	0.000311419	0.00125479	0.00094786	0.00073175	4.41044e-06	1.29674e-05	0.00391628	0.0029472	0.00326981	0.0035182
	40	C	0.00310418	0.004006			0.00377078	0.00416425	0.00401292	0.00374922	0.00322768	0.00530137	0.00122813	0.00150614	0.000420165	0.000560079	1.32313e-05	0.00144587	0.0037923	0.00422983	0.00300587	0.00320755
	40	W	0.00359771	0.00394242			0.0012684	0.0055616	0.00573676	0.00806587	0.00611583	0.00777944	0.00106146	0.00174588	0.000782582	0.000723167	8.82087e-06	0.00477418	0.00392219	0.00394946	0.00366244	0.00351062
	40	F	0.00334098	0.00363282			0.00239458	0.0028066	0.00705563	0.00757654	0.00725038	0.00551953	0.000133779	0.00167241	0.000915999	0.000504285	1.9847e-05	0.000514375	0.00352072	0.00374415	0.00330689	0.00336919
	41	N	0.00363288	0.00355777			0.00179823	0.0014172	0.00659435	0.00296124	0.00616345	0.0109501	0.0076846	0.00513904	0.00221035	0.00207293	0.00506318	0.000631083	0.00356401	0.00353663	0.00355556	0.00371015
	41	K	0.0028791	0.00217031			0.00117436	0.000768144	0.00140983	0.000859195	0.00308483	0.00250772	0.00593232	0.00822672	0.00852875	0.00903207	0.0111408	0.00703052	0.00215691	0.00217673	0.00305822	0.00266201
	41	R	0.00340194	0.00221618			0.000655987	0.0018757	0.0019534	0.00142893	0.00361691	0.00229592	0.00777451	0.00682305	0.0106316	0.00962863	0.00670607	0.010964	0.00187549	0.00258956	0.00329162	0.0035182
	41	S	0.00273843	0.00269256			0.00652547	0.00325717	0.00300806	0.00321394	0.00251134	0.00219637	0.00045397	0.00139787	0.000579469	0.000701708	0.000141134	0.000149126	0.00236355	0.00305095	0.00270702	0.00276556
	41	I	0.00332457	0.00234022			0.00237853	0.0028066	0.000296692	0.00151623	0.00202895	0.00292709	0.00578757	0.00620629	0.0087677	0.00996125	0.0103557	0.0156668	0.00235174	0.00231802	0.00331561	0.00332373
	41	M	0.00314756	0.0019514			0.00316984	0.00125841	0.00114129	0.00143812	0.00496057	0.00226627	0.00636436	0.00730254	0.00671467	0.00759432	0.0045626	0.018269	0.00179873	0.00211492	0.00324581	0.00302318
	41	H	0.00329643	0.00311891			0.00219733	0.00118894	0.000903068	0.00130717	0.00249064	0.0012115	0.00400678	0.00759449	0.00841723	0.00825311	0.00637749	0.00915286	0.00367225	0.0024858	0.00311493	0.00349547
	41	Q	0.00316631	0.00305636			0.00101839	0.00137948	0.000885743	0.00154609	0.00173496	0.00215401	0.00702228	0.00723294	0.00811057	0.00978743	0.0017333	0.00478715	0.00351678	0.00252774	0.0032589	0.00304843
	41	P	0.00327885	0.00284788			0.00307809	0.00209205	0.00237353	0.00415125	0.00884456	0.00696401	0.00519763	0.00519318	0.0032279	0.00242486	0.00237281	0.000427926	0.0026489	0.00305979	0.00327853	0.00326816
	41	L	0.00336912	0.00347333			0.00205741	0.00264384	0.00310985	0.00315651	0.00717378	0.00728171	0.00961013	0.00795411	0.00306461	0.00284975	1.10261e-05	0.00446945	0.00352662	0.00339976	0.00340941	0.0033111
	41	E	0.00351565	0.00269777			0.000979394	0.0020861	0.00157008	0.00133244	0.00266662	0.00240394	0.0157332	0.0084278	0.0108466	0.0114355	0.00639513	0.0185694	0.00266268	0.00272643	0.00359046	0.00341718
	41	D	0.00354965	0.00266546			0.00241752	0.000994419	0.00289112	0.00148636	0.00215731	0.00374887	0.00942591	0.00779557	0.0101258	0.0098518	8.1593e-05	0.0104431	0.00259183	0.00273747	0.00363409	0.00343991
	41	A	0.00332809	0.00320022			0.000653694	0.00126635	0.00136868	0.00201015	0.00240161	0.00262209	0.0104961	0.0077975	0.00763863	0.00901276	0.0110371	0.0120381	0.00287325	0.0035543	0.00345958	0.00316461
	41	G	0.00372666	0.00275823			0.00507587	0.00213175	0.00233888	0.00190218	0.00540984	0.00843814	0.00797189	0.00701446	0.00301284	0.00265018	0.00598276	0.00671714	0.00266661	0.00285006	0.00382386	0.00360155
	41	V	0.00360357	0.00217865			0.00083948	0.00101824	0.0020162	0.00175745	0.00256103	0.00199304	0.0110203	0.00745528	0.0113325	0.0130363	0.00374446	0.0076508	0.00216478	0.00218556	0.00365808	0.0035283
	41	Y	0.00325775	0.0028729			0.0043442	0.00096663	0.00166537	0.000850006	0.00287365	0.00242724	0.00516035	0.00660651	0.00907635	0.00979601	0.0127638	0.00746925	0.00323733	0.00245268	0.0033876	0.00309642
	41	C	0.00287559	0.00217135			0.0013395	0.00109763	0.00100052	0.0014565	0.00322561	0.00324479	0.00560555	0.0078207	0.00737578	0.00815226	0.000145544	0.00534907	0.00206441	0.0022827	0.0030015	0.0027201
	41	W	0.00358364	0.00238192			0.00185099	0.00407295	0.00221761	0.0010246	0.00170597	0.0025289	0.0092724	0.00730061	0.0107431	0.0111823	0.014603	0.00942734	0.00203489	0.00276175	0.00366899	0.00347274
	41	F	0.0034418	0.00225475			0.000809663	0.00097854	0.00215047	0.00120609	0.00148651	0.00193162	0.0076846	0.00622563	0.00894095	0.0107059	3.30783e-05	0.00976881	0.00203686	0.00249021	0.00360355	0.00324291
	42	N	0.0027314	0.00260083			0.00438089	0.00301501	0.0033524	0.00337246	0.00199582	0.00252678	0.00202422	0.000895176	0.000461982	0.000504285	2.20522e-06	0.00228659	0.00282602	0.00233789	0.00280082	0.00264181
	42	K	0.00233986	0.00337117			0.00335792	0.00239177	0.00385266	0.00453719	0.00234985	0.00295674	0.00120401	0.00137273	0.000714877	0.000414158	1.54365e-05	0.000477634	0.00315467	0.00360066	0.00225549	0.00242965
	42	R	0.00132819	0.00148649			0.00177071	0.00219328	0.00186461	0.00163109	0.00100619	0.00171135	5.70204e-05	0.000467889	0.000230991	0.000341197	1.10261e-05	1.72899e-05	0.00149173	0.0014747	0.00131098	0.00134363
	42	S	0.00180061	0.00195557			0.00165602	0.00374147	0.00344985	0.00174596	0.00122151	0.00123268	0.000350895	0.000448554	0.00042813	0.000381969	1.54365e-05	2.59349e-05	0.00153503	0.00241957	0.00175379	0.00184876
	42	I	0.0029342	0.00336179			0.00293818	0.00263789	0.00325061	0.00313354	0.00203723	0.00156521	0.00107023	0.00116779	0.000324582	0.000532182	6.61565e-06	2.16124e-06	0.00315467	0.00358079	0.00293606	0.00292215
	42	M	0.00209485	0.00246114			0.00316296	0.00328099	0.00184512	0.00152312	0.00189023	0.00148896	0.000554853	0.000605162	0.000396269	0.000229611	4.41044e-06	1.94512e-05	0.00284767	0.00201778	0.00209625	0.00208617
	42	H	0.00258017	0.00313976			0.00201384	0.00302097	0.00108931	0.00249029	0.00229395	0.00200999	0.000118427	0.000900976	0.000346487	0.000416304	4.41044e-06	0.00165767	0.00308973	0.00318341	0.00252816	0.00263171
	42	Q	0.00175607	0.00151672			0.00222944	0.00232825	0.002785	0.00111879	0.00251962	0.00236158	0.000313612	0.000777237	0.000306661	0.000306863	2.20522e-06	#N/A	0.00150354	0.00152548	0.00174506	0.00176289
	42	P	0.00320969	0.00355464			0.00815626	0.00364819	0.00459547	0.00252015	0.0018157	0.00346506	0.00167991	0.000939644	0.000543625	0.000484972	1.32313e-05	0.00340612	0.00354237	0.0035543	0.00317165	0.00324291
	42	L	0.00271147	0.00266233			0.00180282	0.0030428	0.00352348	0.00301178	0.00267283	0.00134493	0.000565818	0.00137273	0.000609338	0.000551495	4.41044e-06	0.00106765	0.002889	0.00239749	0.00273538	0.00267464
	42	E	0.00247936	0.003416			0.00404373	0.00181218	0.00369673	0.00240299	0.00297096	0.00215401	0.000160096	0.000719234	0.000264843	0.000396991	0.00263965	4.32248e-06	0.00267645	0.00423204	0.00252597	0.00241703
	42	D	0.00266223	0.00328882			0.00301617	0.00360055	0.00294309	0.00448436	0.00348648	0.00249501	2.85102e-05	0.000904843	0.00067306	0.000478535	8.82087e-06	2.16124e-06	0.00344987	0.00309511	0.00265249	0.00266454
	42	A	0.00258252	0.00373289			0.00191062	0.00499988	0.00166754	0.00294516	0.00238091	0.00352225	0.000300454	0.000899042	0.00024493	0.000332614	1.32313e-05	0.000196673	0.00437285	0.00300018	0.00254124	0.0026216
	42	G	0.00272554	0.00337951			0.00412171	0.00388637	0.0025836	0.00310597	0.00275564	0.00348624	0.000366247	0.000763703	0.000139391	0.000684541	0.000469711	2.16124e-06	0.00371358	0.00299135	0.00259578	0.00286659
	42	V	0.00159312	0.00190137			0.00119041	0.00253666	0.00134486	0.00258448	0.00126706	0.00140847	0.000291681	0.000854574	0.000394278	0.000330468	#N/A	4.32248e-06	0.00126541	0.00260722	0.00165999	0.00151033
	42	Y	0.00281932	0.00307304			0.00205971	0.0048133	0.00423814	0.00343448	0.00292127	0.00233828	0.000311419	0.00112139	0.000669077	0.000465659	4.41044e-06	1.94512e-05	0.00310351	0.00302667	0.00283354	0.00279335
	42	C	0.00251804	0.00256017			0.00458732	0.0046962	0.00317049	0.0030761	0.00180949	0.00160121	0.00310103	0.000651564	0.000225017	0.000347635	0.00170463	0.00336938	0.00209393	0.00307303	0.00257396	0.00244481
	42	W	0.0026974	0.00335241			0.0040896	0.00497805	0.00349316	0.00364124	0.00467279	0.00344176	0.00133998	0.00103438	0.000714877	0.000523598	0.000297704	0.000663501	0.00320978	0.0034991	0.00262195	0.00277567
	42	F	0.00285449	0.00275615			0.00318819	0.00207022	0.0036361	0.00430976	0.0030662	0.00330621	0.000857499	0.000949311	0.000692973	0.000572954	8.82087e-06	4.75473e-05	0.00227499	0.00328496	0.00272011	0.00300045
	43	N	0.00240082	0.00268735			0.00328223	0.00235604	0.00312501	0.00214339	0.00244095	0.00137882	7.89514e-05	0.000607095	0.000191165	0.000489264	6.61565e-06	6.48372e-06	0.00271385	0.00264696	0.00237764	0.00241955
	43	K	0.00205382	0.00245072			0.00282809	0.00262201	0.00259876	0.00237083	0.00268111	0.0017643	0.00133559	0.000657364	0.000334539	0.000484972	0.00333429	0.00140913	0.002151	0.00277721	0.00204172	0.00206091
	43	T	0.0021605	0.00245697			0.00328223	0.00300509	0.00421432	0.00306691	0.00106002	0.00107383	0.000622838	0.000736635	0.000256878	0.000727458	1.10261e-05	0.00238169	0.00211755	0.00282798	0.00216387	0.00214931
	43	R	0.00224022	0.00276553			0.00278451	0.00155415	0.00337189	0.00289921	0.00252169	0.0014699	0.00101321	0.00120452	0.0003664	0.00041845	6.61565e-06	0.00384701	0.00321765	0.00224737	0.00226422	0.00220487
	43	S	0.00200693	0.00279993			0.00319737	0.00228855	0.00242551	0.0015369	0.00136022	0.00107595	0.000616259	0.000790771	0.000448043	0.00037124	2.20522e-06	1.51287e-05	0.00322749	0.00230919	0.00199155	0.00201798
	43	I	0.0023211	0.00269777			0.00509193	0.00314998	0.0033589	0.00310367	0.00251134	0.0022345	0.000732493	0.000670898	0.000617304	0.000362656	4.41044e-06	0.000657017	0.00270401	0.00268007	0.00231002	0.0023261
	43	M	0.00235744	0.00227664			0.00374096	0.00279866	0.00458681	0.00280272	0.00220286	0.00195704	0.000473708	0.00120452	0.000280774	0.000422741	4.41044e-06	8.64497e-06	0.00172395	0.00288759	0.00241691	0.00228064
	43	H	0.00222966	0.00250493			0.00132803	0.00332664	0.00182563	0.00372165	0.00168113	0.00120515	0.000951802	0.00102471	0.000372373	0.000356219	1.10261e-05	#N/A	0.00241471	0.00259618	0.00227294	0.00217204
	43	Q	0.00208548	0.00264669			0.00219962	0.00161965	0.00169786	0.00220312	0.00179914	0.00121785	0.000135972	0.000947378	0.0003206	0.000259653	0.00698392	1.08062e-05	0.00289293	0.00235996	0.00204608	0.00212405
	43	P	0.00242778	0.0032513			0.00169731	0.00363231	0.00242118	0.00329205	0.00199375	0.00190621	0.00391467	0.000960912	0.00044406	0.000420595	1.10261e-05	0.000745628	0.00342035	0.00304875	0.00230348	0.00256351
	43	L	0.002579	0.00425931			0.00391757	0.00290585	0.00490949	0.00372165	0.00309104	0.0017177	0.00121278	0.000949311	0.000477912	0.000300425	6.61565e-06	0.000535988	0.00424493	0.00425853	0.00249107	0.00267212
	43	E	0.00292834	0.00332426			0.00377078	0.00339809	0.00411253	0.0037653	0.00245337	0.00220485	0.000918906	0.00112912	0.000483886	0.000515015	0.000176417	0.000127513	0.00300314	0.0036713	0.00289244	0.00296004
	43	D	0.00278298	0.00254662			0.00324324	0.00265178	0.00448286	0.00289921	0.00191715	0.00256914	0.000537308	0.00135726	0.000354452	0.000536474	3.30783e-05	2.16124e-05	0.00276895	0.00228711	0.00271357	0.00285396
	43	G	0.00255673	0.00325651			0.00126151	0.00266369	0.00320297	0.00408692	0.00224219	0.00180666	0.000686438	0.00130119	0.000276791	0.000326176	4.41044e-06	3.67411e-05	0.00325504	0.00324523	0.00249544	0.00261908
	43	V	0.00255907	0.002261			0.00384877	0.00266369	0.00297341	0.00223988	0.00166664	0.00193374	0.000164482	0.000667031	0.000467956	0.0004442	0.00136503	0.00307112	0.00183809	0.00272643	0.00247362	0.00264938
	43	Y	0.00238792	0.00200144			0.00215604	0.00309639	0.00331775	0.00398814	0.00304963	0.00417036	0.000274137	0.000746302	0.000410208	0.000396991	6.61565e-06	6.48372e-06	0.00165114	0.00238646	0.00231439	0.00246501
	43	C	0.00227304	0.00288228			0.00275698	0.00377125	0.00295609	0.00220083	0.00157761	0.00113949	6.57928e-06	0.00092611	0.000440078	0.000384115	4.41044e-06	0.000341476	0.002889	0.00286331	0.00222059	0.0023261
	43	W	0.00221443	0.003539			0.00248174	0.00339611	0.0029929	0.00306691	0.0013478	0.00185114	0.000405722	0.00132633	0.000461982	0.0004442	1.32313e-05	0.00192999	0.00350104	0.00356754	0.0022773	0.00213416
	43	F	0.00244771	0.00324191			0.00224091	0.00355291	0.00356463	0.00272461	0.0036873	0.00289532	0.00105926	0.00102471	0.000555573	0.000362656	2.20522e-06	1.29674e-05	0.00342232	0.00302667	0.00241691	0.00247512
	44	N	0.00226249	0.00258936			0.0020253	0.00416624	0.00187111	0.00281421	0.00303721	0.00226203	0.000197378	0.000610962	0.000334539	0.000381969	0.00180387	1.08062e-05	0.0026981	0.0024571	0.00229257	0.00222003
	44	K	0.0023422	0.00258311			0.00150923	0.00251483	0.00300806	0.00296124	0.00359414	0.00401362	0.00120182	0.00147714	0.000704921	0.000515015	8.82087e-06	0.000510053	0.00222972	0.00296927	0.00229039	0.0023943
	44	T	0.0024184	0.00305949			0.00363775	0.00377323	0.00172601	0.00260975	0.00281775	0.00244418	0.000199571	0.00091451	0.000209087	0.000345489	1.54365e-05	6.48372e-06	0.00337312	0.00269552	0.00229912	0.00254836
	44	R	0.00250163	0.00280097			0.00268588	0.00154224	0.00445037	0.00422476	0.00305584	0.00390349	0.00248258	0.000943511	0.000631243	0.000497848	2.20522e-06	0.000481957	0.00263316	0.0029781	0.00256088	0.0024246
	44	S	0.00216519	0.00244551			0.00400244	0.00330679	0.00210499	0.00234785	0.000939941	0.00108654	0.000107462	0.000369284	0.000223026	0.000289696	4.41044e-06	4.32248e-06	0.00278863	0.00205089	0.00220968	0.00210637
	44	I	0.00242075	0.00210464			0.0029313	0.00311823	0.00281316	0.00372395	0.00326288	0.00325961	0.00046055	0.00106145	0.000463973	0.000549349	6.61565e-06	2.16124e-06	0.00183809	0.00239529	0.00244745	0.00238167
	44	M	0.00250046	0.00231208			0.00261707	0.00429128	0.00379202	0.00362746	0.00371836	0.00273011	0.000767583	0.00125093	0.000563538	0.000472097	1.54365e-05	0.00120597	0.00233993	0.00227166	0.00258923	0.00238924
	44	H	0.00237737	0.00226308			0.00169043	0.00263193	0.00206601	0.00284178	0.00218215	0.00166899	3.94757e-05	0.000597428	0.000213069	0.000373386	3.0873e-05	#N/A	0.00197979	0.0025719	0.00241255	0.00232863
	44	Q	0.0027525	0.00366722			0.00320883	0.00424365	0.00448502	0.00360908	0.00556097	0.00147837	0.000782934	0.00124319	0.000553582	0.000536474	6.61565e-06	0.0029328	0.0036388	0.00368455	0.00280955	0.00267717
	44	L	0.00281346	0.00253203			0.00285561	0.00275698	0.00667448	0.00493233	0.00516554	0.00345447	0.00127419	0.00141913	0.000575486	0.00065879	0.00407083	0.00236008	0.00213723	0.00296486	0.00270048	0.00293478
	44	E	0.00269037	0.00325651			0.00195649	0.0027153	0.00329393	0.00411908	0.00272666	0.00704025	0.00177421	0.0013708	0.000696956	0.00052789	0.00139149	1.08062e-05	0.00266268	0.00390973	0.00272884	0.00263676
	44	D	0.002334	0.00198997			0.00153905	0.00179432	0.00248831	0.00334948	0.00152171	0.00145719	0.000285102	0.000958979	0.000195148	0.0004442	8.82087e-06	0.000341476	0.00167082	0.0023401	0.00235365	0.00230337
	44	A	0.00284276	0.00272488			0.00232348	0.00390423	0.00377903	0.00389624	0.00315936	0.000904389	9.21099e-05	0.00109625	0.000185191	0.000609434	2.42574e-05	2.37737e-05	0.00283783	0.00258735	0.00274847	0.00294236
	44	G	0.00250398	0.003244			0.00347031	0.00359063	0.00233239	0.00362516	0.00161695	0.00240182	0.000596521	0.00139207	0.000609338	0.000508577	4.41044e-06	0.000527343	0.00346168	0.00298693	0.00239946	0.00261655
	44	V	0.00232814	0.0034848			0.00331205	0.00262399	0.0030059	0.0028188	0.00296061	0.00280636	0.00165798	0.000512357	0.000161295	0.000581538	1.10261e-05	0.00342557	0.0039891	0.00290525	0.0023122	0.00233873
	44	Y	0.00233517	0.00243508			0.0016996	0.00272919	0.00305787	0.00365732	0.00622142	0.0034693	0.000429846	0.00103632	0.000292721	0.000495702	0.00114451	4.32248e-06	0.00164917	0.00330704	0.00225549	0.00241955
	44	C	0.00235041	0.00306158			0.00348866	0.00444213	0.00316399	0.00249029	0.00275357	0.00114584	0.000548273	0.000738568	0.000521721	0.000510723	0.003127	0.000866658	0.00291064	0.00321873	0.00227294	0.00243218
	44	W	0.00287559	0.00348584			0.00329829	0.00414043	0.003491	0.00415584	0.00205793	0.00193162	0.00259224	0.00162794	0.00035246	0.000510723	6.61565e-06	0.00192783	0.00341248	0.0035543	0.002827	0.00292215
	44	F	0.00273257	0.00322628			0.00178447	0.00211785	0.00353431	0.00557558	0.00378254	0.0038696	0.000888203	0.00145587	0.000485878	0.00040772	6.61565e-06	8.64497e-06	0.00350694	0.00289863	0.00277246	0.00267717
	45	N	0.0029893	0.00251639			0.000701861	0.0023878	0.00117594	0.00133244	0.00425044	0.00474222	0.00942591	0.00774723	0.00610135	0.00576817	0.0124132	0.00840723	0.00222972	0.00282798	0.00298405	0.00298529
	45	K	0.00231993	0.00234022			0.00141748	0.000641112	0.00128639	0.00100852	0.00178465	0.00299063	0.0060003	0.00606322	0.00612126	0.00727244	0.00635764	0.00766592	0.00254066	0.00210609	0.00232311	0.00230842
	45	T	0.00311708	0.00393304			0.00346572	0.0039221	0.00407139	0.00296813	0.00326909	0.00281483	0.00144963	0.00157767	0.000906042	0.000860504	0.000469711	0.000272316	0.00373326	0.00414153	0.00298623	0.00325806
	45	R	0.0032894	0.00245802			0.00139455	0.00217938	0.00305138	0.00142893	0.00509307	0.00335916	0.00793242	0.0106358	0.00891506	0.00944623	0.00598276	0.0075946	0.00214313	0.00280149	0.00330907	0.00325554
	45	I	0.00320382	0.00358278			0.00256661	0.00241955	0.00150945	0.00124055	0.00326495	0.00233193	0.0102352	0.00865207	0.0073957	0.00713296	0.0116987	0.00886757	0.00430791	0.00275513	0.00308657	0.00332878
	45	M	0.00297171	0.0022193			0.00140601	0.00152239	0.000764468	0.00212731	0.00376391	0.00366839	0.00764293	0.00882608	0.0075789	0.0081308	0.0133857	0.00818246	0.00211164	0.00233126	0.0029557	0.00298024
	45	H	0.00321437	0.0031137			0.00203677	0.00109366	0.00196856	0.00109812	0.00332292	0.0028106	0.011312	0.00889375	0.00836944	0.00813294	0.00937217	0.0109705	0.00293426	0.00330263	0.003224	0.00319239
	45	Q	0.00230821	0.00233397			0.00186016	0.00153629	0.00153543	0.000868385	0.00324011	0.00364721	0.00717799	0.0071556	0.00404035	0.003736	0.00531678	0.00632163	0.00255838	0.00207297	0.00215297	0.00248017
	45	P	0.00379465	0.00322419			0.000777551	0.00139338	0.00179964	0.00172758	0.00562308	0.0071631	0.0109304	0.0124822	0.00646974	0.00509436	0.00243456	0.00412149	0.00362502	0.00276175	0.00380423	0.00377076
	45	L	0.00335036	0.00295212			0.00271799	0.00303685	0.00145964	0.00174366	0.00382809	0.00173041	0.00751792	0.00868881	0.00895289	0.00793337	3.52835e-05	0.00670201	0.00308579	0.00279045	0.0032938	0.00340455
	45	E	0.00188971	0.0020963			0.00113078	0.00138345	0.00165454	0.000872979	0.00355273	0.00375099	0.00670648	0.00464409	0.00216654	0.00195491	0.00774693	0.00299332	0.00179086	0.00243061	0.00181268	0.00197252
	45	D	0.00366218	0.0039518			0.00381665	0.00102618	0.00221544	0.00246042	0.0061386	0.00802725	0.00953557	0.00813005	0.00533072	0.00498706	0.0035085	0.00097472	0.00392809	0.00396271	0.00359919	0.00372278
	45	A	0.00287207	0.00290104			0.00253908	0.0023878	0.00443955	0.00196191	0.00688186	0.00643027	0.00551563	0.00672638	0.00263848	0.00280898	5.51304e-05	0.00229956	0.00300117	0.00277721	0.00274193	0.00301308
	45	G	0.0038392	0.00422804			0.00170648	0.00228855	0.00420999	0.00192055	0.00688393	0.00849109	0.00898072	0.00921083	0.00424944	0.00369952	4.41044e-06	0.000801821	0.00452439	0.00387882	0.0037257	0.00395766
	45	V	0.00263762	0.00259249			0.0012317	0.0016653	0.00144448	0.00181028	0.00444919	0.0033168	0.0122418	0.00825186	0.00479506	0.00480895	0.0033806	0.00416039	0.00257215	0.00260501	0.00257833	0.00269737
	45	Y	0.00313232	0.00343476			0.000355518	0.00148468	0.00265506	0.00288313	0.00702471	0.00491378	0.00536211	0.00805851	0.0031821	0.00313301	0.000145544	0.00657666	0.00334163	0.0035256	0.00306912	0.00319492
	45	C	0.00303502	0.0034848			0.00161244	0.00334847	0.00430528	0.0033357	0.0102607	0.0085038	0.00256373	0.00536912	0.00201321	0.00189697	7.0567e-05	4.75473e-05	0.00346955	0.00348807	0.00283136	0.00326059
	45	W	0.00317335	0.00380795			0.00205741	0.00237787	0.00456515	0.00364584	0.0101199	0.0085398	0.00305498	0.00331389	0.00103349	0.00110084	0.00358568	0.000177222	0.00457556	0.00293174	0.00316074	0.00317724
	45	F	0.00344766	0.00227559			0.00203448	0.0011671	0.00115645	0.00131406	0.00411172	0.00426778	0.00643234	0.0091451	0.0071886	0.00675313	0.00690233	0.00139184	0.00201915	0.00255424	0.00329162	0.0036167
	46	N	0.00258017	0.003195			0.00323406	0.00221908	0.00255761	0.00327137	0.00286951	0.00263904	0.00143209	0.000862307	0.000159304	0.000555787	6.61565e-06	1.72899e-05	0.00335738	0.00300018	0.00257614	0.00257614
	46	K	0.00343007	0.00354421			0.00395886	0.00302295	0.00375087	0.00458544	0.00390055	0.00354554	0.000778548	0.00128379	0.000362417	0.000469951	2.20522e-06	2.16124e-06	0.00330424	0.00379934	0.00348794	0.00335151
	46	T	0.00268451	0.00247678			0.00230972	0.00386057	0.0023064	0.00286934	0.00235606	0.00121997	0.000486867	0.000533625	0.000298695	0.000416304	6.61565e-06	0.000376056	0.00213526	0.00285006	0.00254124	0.00284133
	46	R	0.00304908	0.00289062			0.00387629	0.00440244	0.00269838	0.00417652	0.0030103	0.0020354	0.000984699	0.000835239	0.000724834	0.000474243	8.82087e-06	4.32248e-06	0.00268433	0.00311056	0.00302113	0.00307116
	46	S	0.00121096	0.00151567			0.00217669	0.00097457	0.00211799	0.00172299	0.000664584	0.00115643	0.000322385	0.000284213	0.000229	0.000124462	6.61565e-06	#N/A	0.00167278	0.00133341	0.00123681	0.00117694
	46	I	0.00297875	0.00348688			0.00628922	0.00364422	0.00338921	0.0027361	0.00271631	0.00330621	0.00110971	0.000754036	0.000529686	0.000343343	4.41044e-06	0.0019127	0.00302872	0.00398699	0.00298623	0.00296004
	46	M	0.00386733	0.00412588			0.0048144	0.00467436	0.00347584	0.0049622	0.00247407	0.00413859	0.000644769	0.00148874	0.000555573	0.000489264	0.00189869	9.29334e-05	0.00350301	0.00480823	0.00394602	0.00376319
	46	H	0.00256142	0.00255183			0.00274781	0.00212381	0.00184079	0.0025684	0.00161902	0.00205447	1.09655e-05	0.00117166	0.000143374	0.000354073	2.20522e-06	1.51287e-05	0.0024462	0.0026602	0.00254997	0.00256604
	46	Q	0.00363522	0.00417071			0.00580526	0.00434487	0.00353648	0.00284407	0.00279705	0.00361544	0.00221502	0.000864241	0.000754703	0.000504285	4.41044e-06	6.48372e-06	0.00372342	0.00465591	0.00353375	0.00374046
	46	P	0.00287676	0.00239339			0.00309186	0.00362437	0.00299074	0.00253853	0.00217387	0.00170288	0.000570204	0.00114459	0.000440078	0.0004442	6.61565e-06	0.000419281	0.00253082	0.00222971	0.00277465	0.00298529
	46	E	0.00299399	0.00356402			0.00445429	0.00378514	0.00295392	0.00433503	0.00211176	0.00212648	0.00210537	0.00124126	0.000308652	0.000605142	6.61565e-06	8.64497e-06	0.00368406	0.00341521	0.00285099	0.00314946
	46	D	0.00301509	0.00342642			0.0024978	0.00392408	0.00273736	0.00342529	0.00320077	0.00225568	0.000274137	0.000966712	0.00048986	0.000431325	1.10261e-05	#N/A	0.00312909	0.00374636	0.00296878	0.00305854
	46	A	0.00229062	0.00231312			0.00261707	0.00321152	0.00333507	0.00301408	0.00251548	0.00192103	0.00159438	0.000893242	0.00047393	0.000364802	4.41044e-06	6.48372e-06	0.00166294	0.00303329	0.00222059	0.00236399
	46	G	0.00302095	0.00360259			0.00620665	0.0022687	0.00409521	0.0047003	0.00248857	0.00451771	0.000723721	0.0013476	0.000527695	0.000532182	0.00290868	6.48372e-06	0.00422329	0.002892	0.00309312	0.0029272
	46	V	0.00331871	0.00406334			0.00556901	0.00425357	0.0022999	0.00355394	0.00277221	0.00223238	0.000809251	0.00106532	0.000424147	0.000399136	1.54365e-05	0.00179167	0.00456178	0.00348807	0.00312802	0.0035283
	46	Y	0.00302916	0.00325442			0.00379601	0.00488277	0.00379419	0.00287164	0.00136022	0.00169441	8.11444e-05	0.000931911	0.000475921	0.000347635	4.41044e-06	0.00274045	0.00373129	0.00270656	0.00294479	0.00311663
	46	C	0.00189088	0.00188365			0.00296571	0.00228855	0.00326794	0.00373313	0.00179293	0.00105053	0.000484674	0.000419553	0.000298695	0.000332614	6.61565e-06	6.48372e-06	0.00150551	0.00230036	0.00182795	0.00195736
	46	W	0.0040209	0.00441567			0.00451163	0.00560328	0.00404107	0.00517355	0.00432911	0.0032469	0.000296068	0.00139207	0.000436095	0.000675957	4.41044e-06	0.00138319	0.00377852	0.00511289	0.00391112	0.00413445
	46	F	0.00347462	0.00310953			0.00422263	0.00471406	0.00403674	0.00485882	0.0043995	0.00282754	0.00113164	0.00123933	0.000479904	0.000718875	1.32313e-05	0.00179167	0.00297362	0.00324964	0.00349012	0.00344496
	47	N	0.00343828	0.00307408			0.00501624	0.00486888	0.00338488	0.00312205	0.00320284	0.0021646	0.000883817	0.00111752	0.000545617	0.000478535	2.20522e-06	2.16124e-05	0.00246982	0.00373974	0.00357519	0.00326816
	47	K	0.00295413	0.00260187			0.00345884	0.00270736	0.00255545	0.00344367	0.0025838	0.00160757	0.000214923	0.000831373	0.0004122	0.000373386	6.61565e-06	3.89023e-05	0.0025997	0.00259397	0.00301895	0.00286911
	47	T	0.00318624	0.00329091			0.00405978	0.00350925	0.00373355	0.00330583	0.00219044	0.00298004	0.00128077	0.000757902	0.000750721	0.000476389	1.76417e-05	0.000477634	0.00317042	0.00341301	0.0033527	0.00298277
	47	R	0.00346876	0.00317207			0.00247945	0.00340206	0.00359278	0.00485652	0.0027867	0.00281483	0.000905747	0.000707633	0.000404234	0.000540766	8.82087e-06	0.00133132	0.00282208	0.00355209	0.0035861	0.0033212
	47	I	0.00318272	0.00328153			0.00564012	0.00481132	0.00386132	0.00530909	0.00297303	0.00280636	0.000412301	0.00118906	0.000272808	0.00064806	4.41044e-06	0.000136158	0.00324717	0.00330704	0.00327853	0.00306106
	47	M	0.00335856	0.0033743			0.00175695	0.00542861	0.00457598	0.00356543	0.0039109	0.00391408	0.000932065	0.000601295	0.000370382	0.000437763	8.82087e-06	0.00167496	0.00350891	0.0032099	0.00339632	0.00330352
	47	H	0.00318272	0.00359112			0.00488091	0.00428136	0.00282398	0.0038503	0.00402891	0.003141	0.0010176	0.00127993	0.000483886	0.000583683	4.41044e-06	1.08062e-05	0.00352072	0.00365585	0.00327199	0.00306864
	47	Q	0.0031288	0.00298131			0.00670896	0.00419799	0.00297774	0.00317948	0.00274322	0.00192527	0.00263829	0.00077337	0.000669077	0.000386261	1.54365e-05	0.00238817	0.00307202	0.00286772	0.00314983	0.0030939
	47	P	0.00332926	0.00303343			0.00508046	0.00286416	0.00512605	0.00500814	0.00427942	0.0048693	0.00240582	0.00103825	0.000436095	0.000487118	0.00312259	6.48372e-06	0.00328062	0.00274409	0.00335706	0.00328584
	47	L	0.00274547	0.0031064			0.00535341	0.00235802	0.00346501	0.00219164	0.00203516	0.00271317	0.000300454	0.000955112	0.000404234	0.000351927	8.82087e-06	6.48372e-06	0.00361912	0.00251891	0.00269394	0.00279587
	47	E	0.00359654	0.00333782			0.00439236	0.0034497	0.00395661	0.00335867	0.00251341	0.00283389	0.000594328	0.00182709	0.000408217	0.000512869	#N/A	0.00057489	0.00349907	0.00314368	0.00361882	0.00355861
	47	D	0.00372549	0.00306679			0.0029313	0.00673267	0.00323979	0.00382273	0.00261486	0.0035879	0.00109435	0.00152161	0.000669077	0.000566516	1.9847e-05	0.000827756	0.00353056	0.00253437	0.00370825	0.00373288
	47	A	0.00304674	0.00397786			0.00422493	0.00482521	0.0028543	0.00544234	0.00234985	0.00338669	0.000436426	0.00181549	0.000503799	0.000633039	2.20522e-06	0.00304951	0.00369193	0.00428282	0.0029666	0.00312925
	47	G	0.00323548	0.00403102			0.00281203	0.00642105	0.0036231	0.00466584	0.00409309	0.00286143	0.000973733	0.00116972	0.000760677	0.000620164	2.20522e-05	0.000912044	0.00398713	0.00406426	0.00308221	0.00340202
	47	V	0.00259893	0.00344206			0.00261477	0.0044858	0.00220894	0.00283948	0.00112834	0.00427414	0.00130708	0.000348016	0.000308652	0.000512869	6.61565e-06	8.64497e-06	0.00375097	0.00308186	0.00251725	0.00268474
	47	Y	0.00293889	0.00342225			0.00327076	0.00405508	0.00496146	0.00500585	0.00234778	0.00309864	0.0019694	0.00170721	0.000324582	0.000585829	8.82087e-06	0.00741954	0.00312319	0.00374415	0.00290552	0.00296761
	47	C	0.00226366	0.00253828			0.00528689	0.00352909	0.00385916	0.00229042	0.00317178	0.00254373	0.00240363	0.00104792	0.000605356	0.000596559	2.20522e-05	0.00197105	0.00200537	0.00312601	0.00216169	0.00237409
	47	W	0.00202569	0.00281661			0.00154134	0.00275698	0.00333074	0.00311516	0.00267076	0.00174524	0.00134656	0.000709567	0.000362417	0.000175963	4.41044e-06	2.16124e-06	0.00256428	0.00308848	0.00193265	0.00212658
	47	F	0.00297758	0.00354109			0.00252303	0.00434487	0.00544007	0.00352178	0.0038902	0.00289532	0.00221941	0.00161634	0.000463973	0.000515015	1.32313e-05	3.24186e-05	0.00341838	0.00366468	0.00298405	0.00296004
	48	N	0.00331636	0.00218595			0.00428227	0.00269942	0.00313583	0.00170461	0.0016273	0.00129834	0.00102637	0.000514291	0.00044406	0.000354073	8.82087e-06	#N/A	0.00222775	0.00213037	0.00350539	0.00308632
	48	K	0.00203624	0.00136869			0.00136932	0.00208213	0.000911731	0.00223299	0.00052794	0.00138094	0.000188606	0.00042342	0.000242939	0.00024034	2.20522e-06	6.48372e-06	0.00147008	0.00124952	0.00212679	0.00192453
	48	T	0.00275484	0.00272696			0.00305975	0.00270537	0.00301239	0.00464287	0.00169355	0.00173677	0.0013641	0.000984113	0.000408217	0.000446346	1.10261e-05	4.32248e-06	0.00227695	0.00322094	0.00287499	0.00260645
	48	R	0.00152513	0.000999677			0.00155969	0.00175462	0.000952878	0.00108433	0.00145339	0.000883209	0.000756617	0.000295814	0.0001832	0.000188839	4.41044e-06	0.000624599	0.00104106	0.000949284	0.00165563	0.00136889
	48	S	0.00320851	0.00256643			0.00251615	0.00350131	0.00374221	0.00441544	0.00151136	0.00351801	0.000311419	0.000844906	0.000477912	0.000429179	#N/A	0.00129026	0.00230451	0.00285006	0.00319346	0.00321513
	48	I	0.00255204	0.00183674			0.00326617	0.00224885	0.00260526	0.00255232	0.00178258	0.00170711	0.000445198	0.000719234	0.000491852	0.000362656	6.61565e-06	0.0016058	0.0016413	0.00204869	0.00252379	0.00257614
	48	M	0.00290841	0.0022537			0.00253908	0.00292569	0.00287596	0.0035034	0.00305998	0.0011522	8.33375e-05	0.000560693	0.000221035	0.000504285	8.82087e-06	1.29674e-05	0.00219233	0.0023136	0.00293388	0.00286911
	48	H	0.00313232	0.00290209			0.00364922	0.00324923	0.00429878	0.0023938	0.00145132	0.00114161	0.00166456	0.000827506	0.000685008	0.000416304	0.00190972	2.16124e-06	0.00335147	0.00238646	0.00323927	0.00299792
	48	Q	0.00229414	0.00197434			0.00366986	0.00352909	0.00361011	0.0022238	0.00182398	0.00232769	7.23721e-05	0.000728901	0.000448043	0.000341197	8.82087e-06	0.000408475	0.00190501	0.00204427	0.00239291	0.00217204
	48	P	0.00301861	0.00247887			0.00430062	0.00468032	0.0042468	0.00331502	0.00223184	0.00301392	0.00154394	0.00127026	0.000545617	0.000523598	4.41044e-06	4.32248e-06	0.00216084	0.00282578	0.00309094	0.00292468
	48	L	0.00330112	0.00271132			0.00333728	0.00595857	0.00423814	0.00501274	0.00186953	0.00301181	0.00193431	0.00124706	0.000573495	0.000592267	6.61565e-06	0.00191486	0.00174954	0.00377947	0.00326544	0.0033313
	48	E	0.00291193	0.00233814			0.00272028	0.00371766	0.00166754	0.00202393	0.00313866	0.00223873	0.00230713	0.000680565	0.000601373	0.000339051	6.61565e-06	6.48372e-06	0.00221201	0.00247035	0.00292952	0.00288174
	48	D	0.00275133	0.00240173			0.00273175	0.00218534	0.00283481	0.00209515	0.00153206	0.00164993	0.000223695	0.000396352	0.000213069	0.000326176	8.82087e-06	8.64497e-06	0.00246588	0.00232023	0.00297533	0.00248269
	48	A	0.00326595	0.00462207			0.00386941	0.00455527	0.00393712	0.00406625	0.00337675	0.00301816	0.00117769	0.000726968	0.000631243	0.000630893	8.82087e-06	2.16124e-06	0.0053962	0.00373532	0.00317601	0.00335909
	48	V	0.00320148	0.00383296			0.00276845	0.00478552	0.00463445	0.00330813	0.00368316	0.00466173	0.00211633	0.00117939	0.000573495	0.000532182	1.32313e-05	0.00225417	0.00335541	0.00435346	0.00304077	0.00337677
	48	Y	0.00286973	0.00270924			0.00250239	0.00292569	0.00223493	0.00280043	0.00177636	0.00304146	0.000234661	0.000986046	0.000388304	0.000461367	1.32313e-05	0.000762918	0.00287325	0.0025145	0.00290116	0.00282365
	48	C	0.00350041	0.00453034			0.00378225	0.00545839	0.00446337	0.0037653	0.00272873	0.00317277	0.000320192	0.00112139	0.000328565	0.000637331	1.32313e-05	3.02574e-05	0.00468773	0.0043358	0.00357301	0.00340455
	48	W	0.00336443	0.00371204			0.00361711	0.00445801	0.00577574	0.00556639	0.00444505	0.00513405	0.000892589	0.00109238	0.000728817	0.000562225	4.41044e-06	#N/A	0.00387889	0.00351014	0.00326981	0.00346264
	48	F	0.0026892	0.00282599			0.00433043	0.00332465	0.00284347	0.00307381	0.00147616	0.00367898	0.00147157	0.000974446	0.000254887	0.000293988	#N/A	8.64497e-06	0.00300904	0.00260943	0.00263722	0.00274031

## Sheet: Supplementary Figure 4
Supplementary Figure 4 source data
			GluL	Axin2	DKK4	LGR5	NKD1	NOTUM	RNF43	ZNRF3	SP5	TCF7		MES
		S45P	435.65	96.865	4.919	35.63	68.585	684.1	96.16	42.235	81.105	7.1845		11518
		D32G	488	103.61	9.386	34.315	73.86	558.65	72.2	55.255	72.77	10.024		21430
		T41A	284.6	105.815	2.7995	47.36	64.305	576.8	70.865	48.61	79.605	9.143		22811
		S33F	335.6	306.35	16.5097	46.155	112.025	826	171.25	67.285	106.765	11.622		29179

## Sheet: Supplementary Figure 5
Supplementary Figure 5 source data
	LIHC						UCEC
	A[C>A]A	CA	A.A	0.00740592			A[C>A]A	CA	A.A	0.00192638
	A[C>A]C	CA	A.C	0.00980785			A[C>A]C	CA	A.C	0.00282937
	A[C>A]G	CA	A.G	0.00340272			A[C>A]G	CA	A.G	0.000632092
	A[C>A]T	CA	A.T	0.00340272			A[C>A]T	CA	A.T	0.007856
	C[C>A]A	CA	C.A	0.0172138			C[C>A]A	CA	C.A	0.00460524
	C[C>A]C	CA	C.C	0.013811			C[C>A]C	CA	C.C	0.00439455
	C[C>A]G	CA	C.G	0.0144115			C[C>A]G	CA	C.G	0.00334106
	C[C>A]T	CA	C.T	0.010008			C[C>A]T	CA	C.T	0.0198959
	G[C>A]A	CA	G.A	0.010008			G[C>A]A	CA	G.A	0.00195648
	G[C>A]C	CA	G.C	0.0124099			G[C>A]C	CA	G.C	0.00258857
	G[C>A]G	CA	G.G	0.0114091			G[C>A]G	CA	G.G	0.00102339
	G[C>A]T	CA	G.T	0.00640512			G[C>A]T	CA	G.T	0.00734431
	T[C>A]A	CA	T.A	0.0116093			T[C>A]A	CA	T.A	0.0322367
	T[C>A]C	CA	T.C	0.0170136			T[C>A]C	CA	T.C	0.00692291
	T[C>A]G	CA	T.G	0.00880705			T[C>A]G	CA	T.G	0.00382265
	T[C>A]T	CA	T.T	0.00940753			T[C>A]T	CA	T.T	0.190079
	A[C>G]A	CG	A.A	0.00340272			A[C>G]A	CG	A.A	0.00078259
	A[C>G]C	CG	A.C	0.00220176			A[C>G]C	CG	A.C	0.000541793
	A[C>G]G	CG	A.G	0.00120096			A[C>G]G	CG	A.G	0.000361196
	A[C>G]T	CG	A.T	0.00440352			A[C>G]T	CG	A.T	0.000541793
	C[C>G]A	CG	C.A	0.00420336			C[C>G]A	CG	C.A	0.000361196
	C[C>G]C	CG	C.C	0.00680544			C[C>G]C	CG	C.C	0.000391295
	C[C>G]G	CG	C.G	0.00420336			C[C>G]G	CG	C.G	0.000481594
	C[C>G]T	CG	C.T	0.0060048			C[C>G]T	CG	C.T	0.000451494
	G[C>G]A	CG	G.A	0.00180144			G[C>G]A	CG	G.A	0.000451494
	G[C>G]C	CG	G.C	0.00340272			G[C>G]C	CG	G.C	0.000692291
	G[C>G]G	CG	G.G	0.0020016			G[C>G]G	CG	G.G	0.000120399
	G[C>G]T	CG	G.T	0.0020016			G[C>G]T	CG	G.T	0.000331096
	T[C>G]A	CG	T.A	0.00560448			T[C>G]A	CG	T.A	0.000933089
	T[C>G]C	CG	T.C	0.00480384			T[C>G]C	CG	T.C	0.000391295
	T[C>G]G	CG	T.G	0.0010008			T[C>G]G	CG	T.G	0.000361196
	T[C>G]T	CG	T.T	0.00580464			T[C>G]T	CG	T.T	0.00084279
	A[C>T]A	CT	A.A	0.0116093			A[C>T]A	CT	A.A	0.00698311
	A[C>T]C	CT	A.C	0.0122098			A[C>T]C	CT	A.C	0.00896969
	A[C>T]G	CT	A.G	0.0296237			A[C>T]G	CT	A.G	0.0399723
	A[C>T]T	CT	A.T	0.00820657			A[C>T]T	CT	A.T	0.00999308
	C[C>T]A	CT	C.A	0.0244195			C[C>T]A	CT	C.A	0.00406345
	C[C>T]C	CT	C.C	0.0228183			C[C>T]C	CT	C.C	0.00565873
	C[C>T]G	CT	C.G	0.0316253			C[C>T]G	CT	C.G	0.0279024
	C[C>T]T	CT	C.T	0.0306245			C[C>T]T	CT	C.T	0.00963188
	G[C>T]A	CT	G.A	0.0208167			G[C>T]A	CT	G.A	0.0109864
	G[C>T]C	CT	G.C	0.0222178			G[C>T]C	CT	G.C	0.0209192
	G[C>T]G	CT	G.G	0.0418335			G[C>T]G	CT	G.G	0.0471059
	G[C>T]T	CT	G.T	0.0216173			G[C>T]T	CT	G.T	0.0289257
	T[C>T]A	CT	T.A	0.0218175			T[C>T]A	CT	T.A	0.00743461
	T[C>T]C	CT	T.C	0.0198159			T[C>T]C	CT	T.C	0.0176986
	T[C>T]G	CT	T.G	0.0116093			T[C>T]G	CT	T.G	0.128525
	T[C>T]T	CT	T.T	0.020016			T[C>T]T	CT	T.T	0.0381964
	A[T>A]A	TA	A.A	0.00540432			A[T>A]A	TA	A.A	0.000571893
	A[T>A]C	TA	A.C	0.00540432			A[T>A]C	TA	A.C	0.00078259
	A[T>A]G	TA	A.G	0.00540432			A[T>A]G	TA	A.G	0.000270897
	A[T>A]T	TA	A.T	0.00280224			A[T>A]T	TA	A.T	0.00267887
	C[T>A]A	TA	C.A	0.0144115			C[T>A]A	TA	C.A	0.000270897
	C[T>A]C	TA	C.C	0.0122098			C[T>A]C	TA	C.C	0.000902989
	C[T>A]G	TA	C.G	0.0490392			C[T>A]G	TA	C.G	0.000963188
	C[T>A]T	TA	C.T	0.00660528			C[T>A]T	TA	C.T	0.00111369
	G[T>A]A	TA	G.A	0.005004			G[T>A]A	TA	G.A	0.000361196
	G[T>A]C	TA	G.C	0.00580464			G[T>A]C	TA	G.C	0.000451494
	G[T>A]G	TA	G.G	0.00940753			G[T>A]G	TA	G.G	0.000391295
	G[T>A]T	TA	G.T	0.00280224			G[T>A]T	TA	G.T	0.000752491
	T[T>A]A	TA	T.A	0.00680544			T[T>A]A	TA	T.A	0.00168558
	T[T>A]C	TA	T.C	0.00540432			T[T>A]C	TA	T.C	0.00078259
	T[T>A]G	TA	T.G	0.0110088			T[T>A]G	TA	T.G	0.000601993
	T[T>A]T	TA	T.T	0.00420336			T[T>A]T	TA	T.T	0.00313036
	A[T>C]A	TC	A.A	0.0246197			A[T>C]A	TC	A.A	0.00632092
	A[T>C]C	TC	A.C	0.0060048			A[T>C]C	TC	A.C	0.00454504
	A[T>C]G	TC	A.G	0.0230184			A[T>C]G	TC	A.G	0.00872889
	A[T>C]T	TC	A.T	0.0178143			A[T>C]T	TC	A.T	0.00671222
	C[T>C]A	TC	C.A	0.0108086			C[T>C]A	TC	C.A	0.00358186
	C[T>C]C	TC	C.C	0.0104083			C[T>C]C	TC	C.C	0.00352166
	C[T>C]G	TC	C.G	0.0208167			C[T>C]G	TC	C.G	0.0131234
	C[T>C]T	TC	C.T	0.0154123			C[T>C]T	TC	C.T	0.00659182
	G[T>C]A	TC	G.A	0.0152122			G[T>C]A	TC	G.A	0.0110165
	G[T>C]C	TC	G.C	0.00880705			G[T>C]C	TC	G.C	0.0080968
	G[T>C]G	TC	G.G	0.0128102			G[T>C]G	TC	G.G	0.00987268
	G[T>C]T	TC	G.T	0.0140112			G[T>C]T	TC	G.T	0.013304
	T[T>C]A	TC	T.A	0.00980785			T[T>C]A	TC	T.A	0.00689282
	T[T>C]C	TC	T.C	0.00760608			T[T>C]C	TC	T.C	0.00927069
	T[T>C]G	TC	T.G	0.0104083			T[T>C]G	TC	T.G	0.00957168
	T[T>C]T	TC	T.T	0.0102082			T[T>C]T	TC	T.T	0.0115282
	A[T>G]A	TG	A.A	0.00160128			A[T>G]A	TG	A.A	0.00162538
	A[T>G]C	TG	A.C	0.00140112			A[T>G]C	TG	A.C	0.00231767
	A[T>G]G	TG	A.G	0.0020016			A[T>G]G	TG	A.G	0.00120399
	A[T>G]T	TG	A.T	0.0030024			A[T>G]T	TG	A.T	0.0122806
	C[T>G]A	TG	C.A	0.00360288			C[T>G]A	TG	C.A	0.00340126
	C[T>G]C	TG	C.C	0.00560448			C[T>G]C	TG	C.C	0.00264877
	C[T>G]G	TG	C.G	0.0106085			C[T>G]G	TG	C.G	0.00653162
	C[T>G]T	TG	C.T	0.0060048			C[T>G]T	TG	C.T	0.016314
	G[T>G]A	TG	G.A	0.0020016			G[T>G]A	TG	G.A	0.000872889
	G[T>G]C	TG	G.C	0.000800641			G[T>G]C	TG	G.C	0.00141468
	G[T>G]G	TG	G.G	0.0020016			G[T>G]G	TG	G.G	0.000872889
	G[T>G]T	TG	G.T	0.00140112			G[T>G]T	TG	G.T	0.00331096
	T[T>G]A	TG	T.A	0.00240192			T[T>G]A	TG	T.A	0.00899979
	T[T>G]C	TG	T.C	0.00260208			T[T>G]C	TG	T.C	0.00481594
	T[T>G]G	TG	T.G	0.00460368			T[T>G]G	TG	T.G	0.00285946
	T[T>G]T	TG	T.T	0.00460368			T[T>G]T	TG	T.T	0.0696806

## Sheet: Supplementary Figure 6
Supplementary Figure 6 source data
Class	MES	Frequency
Docking	10548.3	4
S45	11518.8	11
S45	12103.6	2
Docking	13258.9	2
Docking	14177.5	5
Docking	14468.5	5
S45	16283.6	4
Docking	19226.9	2
Docking	20859.9	1
Docking	21261.3	4
Docking	21292.9	1
Docking	21430.3	7
Docking	21438.1	1
Docking	21566.8	2
Docking	21859.2	2
T41	22812	6
Docking	22844.1	2
Docking	23401	4
Docking	23483.9	6
T41	24674.9	2
Docking	25985.3	2
Docking	29179.9	2
Docking	30016.6	3

## Sheet: Supplementary Figure 7
Supplementary Figure 7
	Panel A													Panel B
	CLASS	AXIN2	DKK4	GLUL	LGR5	NKD1	NOTUM	RNF43	SP5	TCF7	ZNRF3				STRONG	STRONG	STRONG	STRONG	STRONG	STRONG	STRONG	STRONG	STRONG	STRONG	STRONG	STRONG	STRONG	STRONG	STRONG	STRONG	STRONG	STRONG	STRONG	STRONG	STRONG	STRONG	STRONG	STRONG	STRONG	STRONG	STRONG	STRONG	STRONG	STRONG	STRONG	WEAK	WEAK	WEAK	WEAK
	STRONG	12.1131	6.97728	17.3434	10.697	12.4762	13.5755	11.2174	11.9947	12.5103	12.0637
	STRONG	7.74147	2	16.454	7.42626	7.49985	8.76487	7.47573	8.41785	9.60918	9.50383			Hallmark	2798.43	3108.55	3275.36	1940.59	1649.6	1894.65	963.469	1295.67	2469.95	3905.83	2182.17	1393.31	1888.28	2319.66	1800.6	1859.66	2517.24	2734.21	2662.03	1475.62	1526.13	3449.36	2976.39	1848.65	4290.81	2789.66	2604.3	980.462	3018.66	2189.72	3918.95	1303.74	1521.43	1428.06	1753.54
	STRONG	9.66356	13.1545	14.7328	12.3287	12.5922	12.9874	10.5575	10.6511	9.40514	11.744			GLUL	6.87205	4.59509	15.0837	3.78001	2.89643	13.6864	2.99989	11.2834	34.3276	16.93	24.047	17.2223	14.5833	13.7678	5.63056	0.0325643	8.69071	38.6843	4.05334	4.09094	3.90915	5.82573	16.0636	10.0191	17.0671	4.80481	15.9222	6.84129	14.5328	5.91885	20.9451	1.99219	0.302205	1.31796	3.7559
	STRONG	9.72962	7.16993	18.529	10.6193	11.5948	14.7236	9.67596	9.45738	10.2761	10.5594			LGR5	905.894	600.165	143.074	381.493	592.692	557.305	565.066	628.701	763.954	1313.01	2181.95	2268.34	2491.09	3012.65	125.114	91.287	1086.59	2494.07	3052.41	189.881	679.479	774.688	856.887	952.198	1194.59	1383.9	1506.05	1925.1	1963.62	2596.31	2806.44	78.1972	103.091	117.726	328.331
	STRONG	11.933	10.6083	19.1962	11.3778	12.1405	15.5333	11.3652	8.05528	12.2085	10.9672
	STRONG	13.0213	4.75489	19.1202	11.5708	14.9191	16.1776	13.4146	11.9553	12.098	13.088
	STRONG	11.5406	10.5167	16.7889	11.3044	14.2437	13.0308	12.0492	11.2167	12.2246	12.5694
	STRONG	7.8392	3	16.5361	6.97728	7.48382	9.74483	9.04166	8.93074	9.33985	9.67243
	STRONG	5.08746	0	14.7598	5.93074	7.40939	8.86109	7.04439	4.85798	7.69349	8.83605
	STRONG	7.65821	0	16.8662	8.51964	7.21917	11.2155	9.32867	9.18735	9.74651	9.41574
	STRONG	10.567	7.36632	18.5555	11.2889	9.87344	13.7371	10.4189	10.6092	9.78463	10.332
	STRONG	13.0145	9.3443	20.7005	7.71425	14.2843	15.7963	12.5152	12.6504	11.2015	11.4929
	STRONG	12.2509	12.0203	19.1758	12.392	14.8055	15.8179	12.2952	10.8819	12.4936	13.8076
	STRONG	11.2366	13.0119	18.4729	8.27612	13.1677	14.3108	11.5599	12.0018	10.8281	12.4271
	STRONG	10.5736	6.85798	18.5326	8.66888	9.13443	12.6221	11.5608	10.3231	11.4584	11.6817
	STRONG	10.8895	8.25739	20.1803	10.8305	10.7789	13.2377	11.2318	9.72962	11.1867	12.2603
	STRONG	11.6013	6.79442	19.9726	11.2509	13.9813	13.1687	11.3421	10.9993	11.29	12.3132
	STRONG	10.8226	10.2515	19.3281	10.8122	13.0432	14.7426	10.7482	11.3815	11.783	12.3688
	STRONG	10.29	6.42626	19.6928	10.4838	11.2633	15.0248	11.1466	10.1189	11.6004	12.1431
	STRONG	10.1072	8.92481	18.945	9.72281	12.6396	13.1699	11.3089	11.4676	11.6443	11.2662
	STRONG	7.32193	5.88264	14.3631	4.80735	7.59246	11.2009	7.62936	8.10329	9.49386	8.79766
	STRONG	10.0634	9.48382	18.2444	8.69	12.1874	12.0423	9.89026	10.3783	10.8162	10.5245
	STRONG	8.42626	1	18.5173	9.2503	10.9816	13.1477	9.66534	8.5157	10.4378	10.1085
	STRONG	8.66888	8.37504	18.2776	9.0607	10.1085	13.8385	9.21189	8.49985	10.2726	11.3055
	STRONG	9.98014	11.2414	19.1214	8.81057	12.8094	12.0631	10.7056	10.6978	10.421	10.7474
	STRONG	7.97154	2.80735	17.306	8.89482	8.03342	11.5512	8.01681	7.67948	10.792	10.0741
	STRONG	9.40301	4.9542	18.0011	9.72622	10.3197	12.0641	8.25267	9.0954	10.6891	11.0566
	STRONG	11.7773	8.65105	20.0954	12.4263	13.8351	14.492	11.6207	10.7372	11.7394	12.6707
	STRONG	9.71253	3.45943	18.3352	10.3912	11.2935	13.1998	9.42836	9.49586	10.744	11.2228
	STRONG	11.2515	9.38802	17.0492	10.1124	13.5366	16.628	11.8803	12.4067	11.4215	12.1043
	STRONG	10.1749	11.346	18.7297	11.2773	11.1131	12.4785	9.09276	9.33762	10.6275	10.6303
	STRONG	11.8305	4.64386	19.9617	12.5613	14.4165	15.2517	11.7928	10.7632	11.7198	13.5447
	STRONG	12.3373	1.58496	20.4128	12.2485	14.3811	16.3472	11.8588	10.4778	11.1793	13.5495
	STRONG	12.2863	8.8857	20.0995	10.4481	13.0512	14.5543	11.3961	9.85643	10.8872	12.1277
	STRONG	11.8214	2	18.4782	9.29921	13.3485	13.3969	11.4579	10.218	11.6777	12.1706
	STRONG	12.128	14.4633	19.1527	10.933	14.1641	14.8964	10.9894	11.6344	12.0025	12.2336
	STRONG	6.84549	5.32193	15.4029	5.67243	8.47573	12.2723	8.81698	9.36413	8.90087	9.37069
	STRONG	9.86264	7.13955	19.3806	11.3515	11.9929	12.9183	9.74483	9.60363	10.3977	11.0375
	STRONG	11.0251	10.7838	18.5578	10.6248	13.0283	13.541	10.1163	10.2288	12.2639	12.2429
	STRONG	10.2562	7.44294	18.3673	10.5157	13.4295	15.1377	10.7665	10.5943	11.463	12.4432
	STRONG	9.06878	7.83289	17.6274	10.5953	10.8455	12.6006	9.94251	8.8857	11.144	10.5897
	STRONG	10.7624	6.40939	19.5551	11.9192	12.8406	14.7105	10.3287	10.0941	11.3371	12.0056
	STRONG	11.9805	12.2207	20.6421	11.4019	11.6904	12.7089	10.96	11.1712	12.2485	12.2101
	STRONG	10.7624	3	18.8179	9.73302	12.0471	14.1101	10.2992	9.53528	11.6519	12.1846
	STRONG	9.24079	10.2192	17.7206	5.88264	11.117	10.1306	7.19967	9.59991	10.9894	9.39232
	STRONG	12.0658	0	19.4953	11.8619	12.5169	15.5042	11.9035	10.4357	10.363	12.8033
	STRONG	10.2119	4.52356	20.4242	10.7616	12.3875	14.3051	10.1072	10.3061	10.3945	11.8891
	STRONG	7.77479	3.70044	18.3753	9.31515	10.6812	12.1821	9.0954	9.30606	10.6421	10.5546
	STRONG	12.6671	7.27612	19.5361	10.8681	15.1118	14.8005	12.0597	12.588	12.2058	12.2297
	STRONG	12.6312	8.10329	19.81	12.5786	15.099	15.8089	12.3006	12.3685	9.94983	13.1804
	STRONG	11.3559	10.6036	19.9422	10.5411	13.1095	14.6332	11.7665	9.91886	12.374	11.6533
	STRONG	10.5098	6.2854	20.2732	11.5464	13.2043	14.4882	11.0203	11.7112	12.0084	12.1402
	STRONG	9.56605	7.84549	17.7812	9.7879	11.0593	11.5018	10.4041	9.57175	10.8549	11.0231
	WEAK	5.80735	0	15.2892	1	6.33985	8.33985	8.49185	6.39232	8.43045	8.633
	WEAK	8.16993	3.58496	16.4244	5.61471	9.32643	11.2674	9.76321	8.29921	9.32193	11.0203
	WEAK	9.16239	9.42626	15.6053	9.44294	10.7271	10	9.45943	8.07682	9.35755	10.7541
	WEAK	9.89026	5.52356	16.6925	9.37721	10.4898	12.6502	10.42	11.2264	10.6891	12.0549
	WEAK	10.1586	9.18239	18.9269	9.37721	12.1702	14.5403	12.0213	10.9556	11.8238	11.6786
	WEAK	12.128	5.80735	20.227	12.4793	13.5677	13.791	10.3783	10.2408	11.4367	12.5103
	WEAK	12.6517	9.10066	20.1201	10.4522	14.6103	14.7703	11.927	12.8254	13.0532	13.3581
	WEAK	9.16742	9.46761	19.0575	7.03342	12.4257	14.6801	10.1624	10.7632	11.1923	11.0224
	WEAK	10.7347	6.74147	20.7526	11.9741	14.7254	14.0257	11.0573	10.9454	12.2633	13.2968
	WEAK	9.02514	3.90689	16.975	7.09803	8.42626	10.2167	9.21675	7.78136	9.39874	10.2396
	WEAK	6.12928	2.32193	16.1103	4.80735	7.5157	9.01402	7.2384	6.74147	8.11894	9.63118
	WEAK	6.64386	7.43463	17.0234	7.25739	8.09276	12.8821	8.61102	7.70736	9.81218	9.01123
	WEAK	7.19967	6.33985	14.9464	6.30378	7.76155	9.00843	7.84549	8.28077	9.75989	9.20945
	WEAK	9.66	0	16.6648	10.0768	11.275	13.6427	10.8017	10.5236	10.9159	10.8719
	WEAK	9.17742	0	18.8089	9.28077	10.0715	11.8478	8.90087	9.35975	10.2252	10.8796
	WEAK	11.1929	7.04439	20.0608	11.6587	12.1774	16.0045	11.4737	10.5048	11.2258	11.8997
	WEAK	8.82018	7.88874	18.2045	10.7125	11.6138	13.6239	9.29692	9.51175	10.4959	11.9801
	WEAK	11.4707	7.90087	20.1118	10.0861	13.1652	14.7669	10.7194	11.4702	11.7305	11.0755
	WEAK	10.5699	7.04439	14.8826	12.0255	13.3746	16.137	11.762	6.06609	10.5333	10.9396
	WEAK	6.37504	0	14.8832	4.45943	6.33985	8.87036	7.86419	6	9.08481	9.07682
	WEAK	8.03342	3.16993	15.0445	6.88264	7.59246	10.5718	8.25267	7.57743	9.3015	9.01681
	WEAK	9.62936	5.24793	18.5637	11.0954	12.7307	15.2728	9.7364	9.55842	10.7048	11.2574
	WEAK	7.44294	1	16.722	8.40088	7.08746	8.89482	9.49586	7.74147	10.1984	10.1421
	WEAK	12.0553	1.58496	19.924	11.2052	13.4956	14.1829	11.3993	10.2992	10.5906	12.3373
	WEAK	10.5353	9.50779	18.3005	8.82655	11.7838	14.2949	11.1013	11.7211	12.0154	11.3089
	WEAK	9.41151	8.47978	16.9569	9.02237	11.9399	12.6275	9.56415	10.4717	9.76653	9.76487
	WEAK	8.30378	1	16.3322	7.10852	9.65284	9.39446	9.87805	7.52356	8.89785	10.0112
	OTHER	6.97728	4	14.4263	0	1	3	8.66888	4.70044	8.41363	10.0661
	OTHER	7.10852	0	15.0752	3	6.49185	8.87652	9.43045	8.59619	8.93369	10.5821
	OTHER	6.39232	0	15.0356	2.58496	9.66	5	8.92184	7.09803	9.77149	7.85175
	OTHER	6.26679	2.58496	13.4857	8.02791	9.39874	6.75489	9.64746	8.13955	9.19722	9.17243
	OTHER	8.65105	0	15	8.88874	8.76487	10.2866	9.62571	9.71939	9.66	9.94837
	OTHER	9.24793	5.16993	16.6649	12.3357	12.2691	14.276	10.8757	10.7731	11.8584	13.0578
	OTHER	6.44294	12.0577	8.51175	0	6.12928	8.62571	8.15482	6.55459	7.62205	8.81378
	OTHER	5.32193	0	14.7111	0	6.70044	9.0954	7.8009	6.08746	8.38802	8.93664
	OTHER	6.78136	1.58496	13.9657	5.58496	6.14975	8.32643	7.90689	5.90689	7.94837	9.26913
	OTHER	5.08746	0	12.9933	2.80735	5.20945	7.36632	7.9542	6.37504	8.14466	9.38586
	OTHER	10.1799	7.56986	16.7202	11.9694	9.77479	13.2757	10.4168	10.0265	11.5172	12.1589
	OTHER	4.70044	4.24793	14.9472	2.32193	4.58496	3.45943	8.20945	6.67243	8.19476	8.50779
	OTHER	6.24793	0	14.0438	0	3.80735	2	8.37504	6.08746	7.20945	9.07414
	OTHER	6.45943	4.16993	14.9721	5.45943	7.22882	6.18982	7.66534	7.33092	8.87958	8.61471
	OTHER	6.32193	5.72792	15.2632	6.02237	7.80735	6.97728	8.56224	7.71425	8.89785	9.97441
	OTHER	7.94251	0	14.1373	4.24793	5.12928	5.70044	9.34651	6.88264	10.9773	10.2923
	OTHER	6.65821	1	15.3204	5.83289	7.01123	10.933	8.04439	7.07682	8.69	9.27845
	OTHER	7.54689	3	15.9068	8.19476	10.3253	10.3117	9.82496	8.87652	10.0647	10.0888
	OTHER	6.40939	0	12.5088	2.32193	6.45943	6.61471	5.42626	6.74147	9.27845	9.43463
	AXIN1	6.90689	0	15.2934	4.45943	5.12928	4.39232	9.64024	6.59991	7.98299	10.2119
	AXIN1	7.59246	1.58496	15.4099	11.1636	10.2784	10.8471	10.7313	7.90087	10.8681	11.3912
	AXIN1	6.49185	6.59991	14.9513	9.30834	6.44294	8.85175	7.85175	5.45943	8.31741	9.69349
	AXIN1	7.12928	6.20945	15.5843	1.58496	4.52356	7.22882	10.5275	9.25974	8.08746	10.4707
	AXIN1	8.75154	0	14.6775	2.32193	7.71425	10.8826	7.91289	8.32643	11.1849	10.9476
	AXIN1	6.65821	3.16993	14.1123	0	4	7.74819	9.74819	9.01123	9.39874	10.0755
	AXIN1	7.62936	3.16993	15.6936	10.4398	11.543	12.4278	10.3117	7.6865	8.55459	11.4712
	AXIN1	6.53916	9.0634	15.5464	4.70044	6.67243	5.42626	9.92778	7.20945	7.21917	10.5196
	AXIN1	7.33092	1.58496	15.9132	10.4605	6.91886	11.9968	11.2929	6.45943	9.30378	11.5713
	AXIN1	5.55459	0	14.1065	5.20945	6.78136	10.1241	9.633	7.61471	8.08746	8.37504
	AXIN1	7.24793	4.45943	16.0153	9.15482	8.96	9.21189	10.0196	6.10852	8.3837	10.5018
	AXIN1	6.56986	8.49985	13.5038	6.6865	4	6.30378	8.18488	6.97728	9.29462	8.91289
	AXIN1	5.08746	0	14.3484	6.71425	6.35755	7.5157	8.07146	5.20945	8.45943	8.41363
	AXIN1	6.26679	7.70736	14.9817	10.1447	5.45943	8.24793	9.39232	7.29462	8.94544	10.3891
	AXIN1	3.90689	0	14.6889	0	3	7.57743	7.61471	7.8392	7.08746	8.66888
	AXIN1	5.78136	0	15.2374	8.52356	8.75822	9.18239	10.6411	6.16993	11.043	9.46352
	AXIN1	6.52356	7	15.4225	4.80735	6.79442	9.44087	9.29692	8.56605	10.1189	9.7039
	AXIN1	3.58496	1	14.6353	5.39232	3	6.42626	9.55842	6.58496	8.57743	8.48784
	AXIN1	6.06609	0	14.7687	4.24793	4.52356	5.08746	7.67243	7.05528	7.94837	9.85798
	AXIN1	3.45943	3.58496	12.1941	0	4.45943	7.56224	7.75489	5.75489	7.09803	6.58496
	AXIN1	6.04439	1	14.822	9.1267	4.16993	6.74147	8.69697	5.49185	9.33985	9.81378
	AXIN1	5.97728	9.89026	15.3181	2	8.18488	8.16491	9.17991	8.27612	10.0251	9.89785
	AXIN1	4.39232	8.21432	14.1411	3.70044	6	8.71425	8.74483	7.65105	8.71081	8.16491
	AXIN1	6.42626	0	15.4029	9.08215	7.19967	10.1072	10.3696	8.75154	9.60548	10.7789
	AXIN1	4.58496	7.69349	14.0449	1	2.58496	7	9.20701	8.12928	7.34873	9.40514
	AXIN1	6.42626	3.70044	15.7	10.0741	6.65821	8.52748	8.74483	7.8009	8.85175	9.68825
	AXIN1	4.90689	1.58496	15.2118	6.58496	6.42626	7.70736	9.50184	4.9542	8.40939	9.26913
	AXIN1	7.41785	1.58496	15.9664	11.3647	7.66534	11.5507	10.3049	8.38802	8.49985	10.8486
	AXIN1	7.31288	0	15.6128	8.52748	7.61471	8.97154	10.2668	8.58496	9.07948	11.4553
	AXIN1	4	2.32193	12.9069	0	4.58496	6.52356	8.87344	6.45943	6.67243	9.13699
	AXIN1	6.24793	7.08746	14.5997	9.02237	5.35755	2.80735	10.421	5.83289	7.35755	10.783
	AXIN1	7.2854	4.32193	15.163	4.08746	6.16993	5.70044	9.89026	8.21432	10.4284	10.4808
	AXIN1	9.16239	3.45943	14.9487	9.50184	7.2854	3.16993	9.52943	8.90388	8.69	10.5324
	AXIN1	6.53916	10.2082	15.076	7.45121	8.14466	9.52943	9.35535	9.13443	9.27845	10.3242
	AXIN1	6.20945	4.16993	16.054	9.87958	7.32193	11.411	9.12412	5.32193	7.61471	10.7211
	AXIN1	4.39232	4.45943	13.5519	2	4.16993	2	8.84549	8.13443	9.93958	9.32418
	NO MUTATION	7.53138	2	14.437	5.88264	7.69349	8.29462	7.72792	6.91886	8.75154	7.42626
	NO MUTATION	8.28077	1	17.0387	8.03342	9.82655	10.0821	9.00562	8.56986	9.42626	10.6733
	NO MUTATION	3.70044	4.85798	12.7707	0	5.88264	6.39232	7.61471	5.08746	8.45943	8.72451
	NO MUTATION	3.90689	6.74147	14.815	0	7.46761	6.52356	8.65821	3.80735	6.91886	8.47168
	NO MUTATION	3.58496	1	14.2086	0	4.39232	8.64024	7.72792	4.24793	6.91886	8.64386
	NO MUTATION	6.12928	1	14.6495	5.2854	6.59991	5.93074	7.43463	6.02237	8.8009	9.04712
	NO MUTATION	7.43463	2.32193	15.0202	5.42626	6.98868	8.09276	7.01123	6.87036	9.64746	10.021
	NO MUTATION	8.72451	3.90689	14.4269	0	6.42626	8.77479	10.3696	5.2854	7.63662	10.032
	NO MUTATION	4.08746	0	13.993	1	5.97728	7.22882	8.3837	8.05528	8.49985	7.83289
	NO MUTATION	6.47573	2.80735	13.765	4.90689	8.05528	6.59991	6.72792	4.16993	9.56796	9.78463
	NO MUTATION	1.58496	0	13.5145	0	4.24793	4.64386	4.80735	3.80735	8.19967	6.52356
	NO MUTATION	4.75489	1.58496	12.1228	0	5.80735	6.89482	7.76818	6.39232	8.79766	6.91886
	NO MUTATION	6.82018	0	16.0148	6.62936	7.31288	9.34207	8.97728	6.37504	7.82655	10.2597
	NO MUTATION	6.30378	7.29462	14.2004	4.85798	7.89482	4.80735	7.8009	3.90689	8.99718	8.30378
	NO MUTATION	4	3.16993	14.7532	1	7.17991	7.5157	8.16993	5.49185	10.1254	8.87036
	NO MUTATION	3.32193	4.9542	13.7506	0	6.32193	7.5157	6.24793	5.9542	7.85798	7.75489
	NO MUTATION	7.49185	0	15.5526	6.55459	7.37504	7.19967	9.14466	7.86419	8.3966	9.86264
	NO MUTATION	5.16993	0	13.6903	2.32193	7.12928	5.39232	8.18982	7.53138	9.87498	8.12928
	NO MUTATION	8.99718	7.54689	12.9434	5.78136	7.36632	5.61471	6.02237	5.64386	7.37504	8.48382
	NO MUTATION	6.59991	0	15.2901	4.85798	7.27612	7.75489	7.2384	6.06609	7.56986	8.81378
	NO MUTATION	6.20945	0	14.6809	2.58496	6.47573	4.08746	8.36194	6.59991	8.7211	9.68299
	NO MUTATION	3.32193	0	13.5406	2.32193	6.50779	5.61471	7.45121	6.72792	5.35755	8.97441
	NO MUTATION	6.16993	4.32193	15.15	3.16993	7.17991	6.40939	5.32193	5.70044	7.17991	10.5746
	NO MUTATION	4.9542	0	15.7349	2.58496	7.94837	5.20945	7.94251	5.58496	6.78136	8.44294
	NO MUTATION	7.57743	8.76487	16.2544	0	3.90689	0	9.31061	7.50779	9.90539	10.2131
	NO MUTATION	8.44708	4	16.6794	7.8009	7.43463	11.983	7.70736	7.67243	9.44501	10.128
	NO MUTATION	9.09803	1	14.2896	0	7.56224	6.53916	7.08746	3.90689	8.27612	9.20457
	NO MUTATION	8.36632	6.98868	14.9012	0	7.31288	5.49185	5.85798	2.32193	9.91139	9.36413
	NO MUTATION	5.9542	2.58496	13.2372	2	5.55459	8.20945	4.85798	3.32193	7.75489	8.10852
	NO MUTATION	8.94837	2.32193	14.5767	7.09803	7.02237	6.70044	9.6865	8.16993	8.08746	9.98584
	NO MUTATION	6.32193	0	13.4643	0	7.5157	7.66534	8.96	8.43045	9.22882	8.98584
	NO MUTATION	6.75489	0	15.4533	4.64386	6.98868	7.30378	9.60177	6.16993	10.115	10.115
	NO MUTATION	3.58496	0	15.159	1	4.58496	3.58496	9.37721	8.224	9.39017	9.63481
	NO MUTATION	2.32193	0	14.4569	0	4.75489	10.6457	9.95128	7.9542	6.87036	9.3443
	NO MUTATION	7.83289	2.58496	15.034	7.46761	8.01123	9.96434	8.65821	6.72792	10.014	9.35535
	NO MUTATION	5.45943	0	14.5474	5.83289	6.26679	7.85798	7.88264	5.97728	8.18488	9.47776
	NO MUTATION	3.16993	0	13.4161	1	6.39232	6.75489	8.53528	6.78136	7.14975	8.48784
	NO MUTATION	5.12928	0	15.3759	8.60733	3	5.39232	9.06878	6.76818	9.50184	10.9189
	NO MUTATION	4.64386	5.45943	12.8459	6.50779	4.58496	0	7.93074	7.03342	8.30378	7.53916
	NO MUTATION	7.8392	0	12.8746	2.58496	8.18488	7.33092	8.45533	5.24793	6.44294	9.46557
	NO MUTATION	7.26679	0	15.2136	3.16993	7.22882	4.32193	8.25739	6.18982	10.1331	10.4284
	NO MUTATION	6.84549	0	13.7497	3	5.42626	6.55459	8.61102	7.5157	9.21432	10.6101
	NO MUTATION	5.2854	0	15.2674	2.80735	5.04439	3.45943	8.89482	7	10.4666	8.93664
	NO MUTATION	4	3	14.0092	6.08746	5.08746	5.67243	10.4168	7.17991	6.94251	9.16239
	NO MUTATION	9.1267	0	15.6862	4.16993	6.78136	4.16993	8.84862	9.32867	10.9432	10.5812
	NO MUTATION	7.21917	0	14.9241	7.63662	4.90689	6.18982	4.52356	6.08746	10.6475	9.5411
	NO MUTATION	9.29692	0	16.8778	6.06609	7.87036	9.24317	7.18982	4.58496	8.03892	10.8017
	NO MUTATION	4.90689	0	14.533	4.39232	5.08746	8.51175	7.94251	8.04985	7.74819	11.4548
	NO MUTATION	5.97728	8.7039	15.1915	2.32193	5.32193	6.61471	7.5157	6.98868	9.78463	9.36413
	NO MUTATION	5.9542	4.52356	15.3188	8.85487	7.90689	9.00282	9.87805	8.05528	9.16742	10.7237
	NO MUTATION	2	1	14.0808	0	4.58496	9.92035	9.9542	7.11894	9.69	8.90989
	NO MUTATION	5.9542	0	13.8548	3.90689	7.45943	4.80735	8.74483	8.31741	9.10852	9.77643
	NO MUTATION	8.89178	3.70044	13.7668	7.76155	5.35755	4	8.0607	5.20945	9.30834	9.45738
	NO MUTATION	4.75489	0	14.5675	6.10852	5.83289	6.40939	8.98299	5.2854	7.9542	10.5536
	NO MUTATION	7.14975	3.45943	14.4415	6.94251	7.94837	6.26679	8.99718	9.12153	10.1923	9.82177
	NO MUTATION	4.85798	4.24793	14.7135	2	4.16993	8.25739	8.67243	7.41785	11.0815	9.35315
	NO MUTATION	4	0	13.7529	4	7.77479	2	8.84235	9.99152	8.24317	8.33985
	NO MUTATION	7.94837	0	14.2189	0	5.78136	1	0	8.88264	8.02791	7.24793
	NO MUTATION	5.39232	8.64386	14.797	1.58496	5.70044	3.16993	5.83289	6.74147	9.77149	8.9571
	NO MUTATION	7.61471	0	14.1071	4.90689	6.67243	5.88264	8.92778	6.80735	10.1111	8.42206
	NO MUTATION	3.16993	0	13.8593	1.58496	7.75489	4.90689	8.55842	6	7.74147	9.00562
	NO MUTATION	5.80735	3.32193	14.9248	2.58496	7.58496	6.26679	8.37504	4.64386	9.02514	10.8242
	NO MUTATION	2.58496	6.65821	14.5768	0	2.80735	8.3837	7.85798	6.75489	6.94251	9.04439
	NO MUTATION	5.70044	5.04439	15.4377	0	7.2854	8.47168	8.38802	6.35755	7.47573	9.59432
	NO MUTATION	4.64386	3.16993	15.408	0	7.96578	10.0566	8.33092	3.90689	5.39232	8.10329
	NO MUTATION	8.45943	9.13186	14.1954	11.8622	12.2527	2.32193	10.3083	9.78953	10.7524	10.8329
	NO MUTATION	10.941	6.89482	19.0323	11.5245	11.599	13.2399	9.50184	9.97871	10.6653	11.2095
	NO MUTATION	6.40939	6.93074	16.1004	9.08215	6.55459	8.27146	10.1007	7.17991	9.86882	11.5868
	NO MUTATION	6.65821	0	15.0137	6.40939	6.91886	8.37938	8.73132	7.73471	9.19967	10.3026
	NO MUTATION	7.99435	0	14.7866	0	7.04439	9.36851	8.42626	6.97728	7.09803	9.4818
	NO MUTATION	10.8517	10.9894	20.8154	7.72792	14.9865	15.1371	11.3902	11.5304	12.1199	13.1709
	NO MUTATION	5.45943	3.16993	14.1454	0	5.85798	6.93074	8.71081	7.16993	8.98868	8.86419
	NO MUTATION	6.39232	3.70044	14.4353	0	6.72792	10.4543	9	6.12928	7.31288	8.07682
	NO MUTATION	2	3.45943	13.6405	0	5.67243	8.64746	8.45533	5.70044	8.02237	8.71768
	NO MUTATION	7.46761	0	13.5658	0	11.8074	2.80735	0	3.32193	7.35755	5.39232
	NO MUTATION	4	6.96578	13.145	1.58496	4.24793	2.80735	8.25267	8.19967	8.20945	7.12928
	NO MUTATION	9.56986	6.32193	19.8734	11.3242	12.8677	13.8112	10.6935	10.6294	10.1898	12.183
	NO MUTATION	5.93074	2.32193	14.0345	4.39232	6.84549	7.83289	7.83289	6.40939	7.49985	8.27612
	NO MUTATION	7.74147	1	13.9158	6.71425	9.17742	7.85175	8.98014	5.08746	6	9.3015
	NO MUTATION	8.11374	6.85798	11.556	7.33092	9.03892	5.08746	7.79442	5.67243	8.38802	9.41574
	NO MUTATION	6.59991	1.58496	14.8631	7.26679	8.37938	8.50383	8.08746	6.35755	8.98014	10.0782
	NO MUTATION	6.40939	0	14.7521	0	5.08746	9.25974	8.61102	7.17991	9.44087	9.89482
	NO MUTATION	10.275	0	17.5002	11.7381	12.8154	11.2288	10.4491	9.76155	10.7582	10.9915
	NO MUTATION	5.49185	1.58496	14.6351	5.90689	5.04439	5.70044	10.0928	7.11894	9.06878	10.0941
	NO MUTATION	7.26679	7.78136	15.5465	3.58496	6.49185	5.88264	7.34873	7.03342	9.10329	9.43463
	NO MUTATION	11.6983	5.12928	20.0098	11.2155	12.0885	16.2143	11.4868	10.7074	11.7351	11.7678
	NO MUTATION	4.45943	0	15.5336	1	5.67243	4.24793	7.2384	5.49185	8.52356	8.87958
	NO MUTATION	10.5147	1	18.9406	11.1235	12.1144	13.8301	10.1124	9.36413	10.5755	11.8963
	NO MUTATION	7.08746	0	16.0973	7.29462	7.91886	11.1668	9.22159	7.44294	8.48382	10.0861
	NO MUTATION	5.61471	3.32193	14.5444	0	5.9542	6.35755	8.62936	6.26679	10.0928	8.78463
	NO MUTATION	5.78136	2.32193	15.1211	0	6.47573	9.03617	7.82655	4.52356	7.81378	8.03342
	NO MUTATION	4.85798	0	13.7677	0	4.75489	6.82018	7.67243	4.70044	9.36413	8.98014
	NO MUTATION	4.85798	5.85798	13.5927	6.94251	8.19476	5.16993	9.32193	7.82018	6.97728	7.71425
	NO MUTATION	6.79442	0	14.6342	4.52356	6.42626	6.87036	6.58496	5.90689	9.24555	8.43879
	NO MUTATION	6.16993	4.64386	14.0033	4.16993	6.59991	6	6.59991	6.39232	8.72451	8.53138
	NO MUTATION	6	0	15.5221	3.32193	4.85798	9.01123	7.86419	4.85798	7.10852	8.37504
	NO MUTATION	2.80735	4.9542	14.4756	0	5.39232	6.59991	6.04439	6.53916	9.37287	7.74819
	NO MUTATION	4.64386	4.52356	14.7114	2.80735	5.75489	5.70044	10.1599	8.40088	8.35755	10.0126
	NO MUTATION	6.93074	5.12928	14.1158	5.55459	5.04439	4	9.13186	7.90087	10.032	10.0526
	NO MUTATION	3	6.87036	13.8391	0	2	2.80735	5.32193	4.58496	6.08746	6.76818
	NO MUTATION	6.10852	3.45943	13.6994	8.97441	8.57743	3	7.46761	7.76155	9.20945	8.88874
	NO MUTATION	6.42626	1	15.4531	10.5953	7.57743	10.7296	10.5068	5.64386	10.2992	11.0035
	NO MUTATION	0	3	13.3099	3	3.70044	3.58496	6.55459	3.70044	8.27612	7.50779
	NO MUTATION	3.45943	0	15.4589	0	5.49185	6.02237	9.70736	8.12412	7.62205	9.9542
	NO MUTATION	3.32193	5.24793	14.1235	1	5.83289	4.24793	3.80735	6.37504	9.10066	9.00562
	NO MUTATION	5.45943	0	14.4435	3	5.64386	6.37504	7.04439	6.12928	7.66534	8.24793
	NO MUTATION	6.78136	3.32193	15.6261	7.59991	8.38802	7.65821	9.74987	7.91289	9.72962	10.6411
	NO MUTATION	6.96578	1	13.9629	0	6.08746	7.70044	7.91289	6.42626	7.69349	9.26913
	NO MUTATION	5.04439	0	14.2679	0	4	7.08746	6.44294	4.70044	7.76155	9.15987
	NO MUTATION	3.32193	4.70044	16.0617	0	2	4.32193	7.10852	7.53916	8.16491	8.89785
	NO MUTATION	6.70044	0	14.6833	4.80735	6.16993	7.49985	7.7879	6.72792	8.98584	6.64386
	NO MUTATION	5.20945	1.58496	14.7513	6.04439	5.70044	8.13955	8.13955	6.12928	8.02237	9.23122
	NO MUTATION	5.67243	0	14.0366	1.58496	6.49185	6.79442	9.03617	3.16993	8.36632	8.62936
	NO MUTATION	8.28077	7.29462	14.8448	5.32193	6.96578	10.6952	9.07146	9.00843	10.4051	10.7524
	NO MUTATION	4.58496	1.58496	15.3133	1	5.12928	5.88264	7.12928	6.35755	9.10066	7.96
	NO MUTATION	7.57743	5.85798	14.7594	10.7912	9.03892	9.46964	9.68299	8.31288	9.39017	11.272
	NO MUTATION	9.47168	9.42626	17.1815	10.5915	11.3197	12.8967	11.8696	10.5459	9.18239	10.9607
	NO MUTATION	1	3.70044	14.7868	0	7.97154	7.09803	6.53916	6.42626	8.55075	7.62205
	NO MUTATION	4.90689	7.21917	13.6187	7.24793	4.52356	5	8.81698	6.39232	8	7.94837
	NO MUTATION	4.9542	0	14.6477	2.32193	6.59991	8.15482	9.20701	7.59991	9.67772	10.128
	NO MUTATION	3.16993	0	13.5172	3.32193	2.80735	4.90689	5.55459	6.2854	7.57743	6.97728
	NO MUTATION	7.60733	2	13.2377	3.16993	4.45943	7.48382	7.44294	8.15482	10.5294	7.35755
	NO MUTATION	2.32193	0	14.8733	0	2.80735	1	7.58496	6.20945	7.74147	8
	NO MUTATION	6.10852	2	14.9723	4	6.59991	6.44294	8.65464	6.45943	8.67948	9.97011
	NO MUTATION	7.70044	0	15.5162	11.5411	8.99718	10.1923	10.9851	7.01123	9.45121	11.2088
	NO MUTATION	3.45943	0	15.3572	0	5.12928	5.58496	7.35755	0	5.85798	8.5157
	NO MUTATION	6.08746	0	13.5485	5.64386	4.32193	4.90689	9.20457	4.90689	9.19967	8.72451
	NO MUTATION	4.39232	0	14.5766	0	5.97728	8.35755	7.53138	5.08746	7.52356	9.40088
	NO MUTATION	0	0	12.8599	0	3.70044	5.78136	6.52356	0	7.76818	7.59991
	NO MUTATION	5.45943	0	15.335	0	5.39232	5.52356	5.49185	5.32193	6.82018	7.55459
	NO MUTATION	6.02237	1	14.0411	5.75489	8.17991	3.32193	8.58871	8.15482	9.2854	10.4157
	NO MUTATION	6.58496	6.90689	16.2709	3.58496	6.97728	6.58496	8.56605	7.91886	7.82655	9.24079
	NO MUTATION	2.32193	1	14.3838	0	5.16993	4.85798	7.82018	5.70044	6.53916	8.98014
	NO MUTATION	5.58496	6.75489	14.8198	3	6.02237	5.70044	6.47573	4.45943	9.08215	7.63662
	NO MUTATION	6.79442	6.72792	14.9096	6.30378	7.3837	7.02237	7.60733	8.11894	9.1267	9.0634
	NO MUTATION	5.45943	0	14.5302	7.03342	5.52356	7.82018	8.28077	4	9.22641	9.33539
	NO MUTATION	6.18982	1	16.0754	4.52356	6.39232	8.8857	7.48382	8.08215	9.72792	9.71425
	NO MUTATION	4.24793	0	14.5396	0	2.80735	3.45943	5.83289	6.80735	10.4388	8.61471
	NO MUTATION	7.25739	1	16.2148	6.67243	7.94251	10.599	8.3966	7.16993	9.23362	9.90087
	NO MUTATION	7.49185	0	14.6428	8.61102	8.59619	10.4727	8.87652	7.93074	12.7797	9.81698
	NO MUTATION	7.9542	3.45943	15.7041	8.27146	8.03342	11.3387	8.81698	7.14975	9.70563	10.1774
	NO MUTATION	7.54689	2	15.9744	8.32193	7.78136	7.52356	9.23122	6.61471	8.64024	11.1072
	NO MUTATION	8.67243	0	15.1442	3	1.58496	3.32193	7.48382	6.84549	9.17742	10.2252
	NO MUTATION	7.42626	0	12.7298	5.42626	7.46761	6.96578	7.97728	5.08746	8.84862	9.3443
	NO MUTATION	5.35755	1.58496	13.7913	2.80735	7.15987	8.26209	8.31741	4.16993	7.47573	8.55842
	NO MUTATION	8.34873	1	14.5721	4.08746	8.76818	3.45943	4.70044	5	5.93074	10.1997
	NO MUTATION	9.77149	4.90689	15.1057	8.73809	9.89936	8.69697	9.20457	7.41785	9.90087	10.8803
	NO MUTATION	6.02237	3.32193	15.762	10.1176	3.16993	6.9542	10.4858	7.99435	9.89936	9.95855
	NO MUTATION	4.39232	3.45943	14.4394	0	5.75489	6.30378	7.33985	5.61471	7.55459	7.85798
	NO MUTATION	7.09803	0	14.9877	0	7.54689	11.9748	9.69349	7.40088	6.47573	10.0265
	NO MUTATION	9.72792	0	13.4972	2.80735	7.7879	4	9.62753	6.79442	6.42626	10.9129
	NO MUTATION	7.08746	0	15.6651	9.01123	8.5812	7.42626	8.24793	6.83289	8.69697	10.0168
	NO MUTATION	7.07682	8.90388	14.6466	5.42626	7.21917	3.70044	7.40088	3.70044	8.8857	8.40514
	NO MUTATION	6.10852	0	14.6076	3.58496	6.88264	10.5613	8.96578	7.07682	8.99435	7.64386
	NO MUTATION	6.26679	1	15.3301	0	4.9542	9.09803	9.56415	7.22882	6.06609	8.25739
	NO MUTATION	3.16993	0	12.3482	1	0	5.70044	8.20457	3.80735	8.71768	7.32193
	NO MUTATION	6	0	14.5699	4.24793	7.75489	9.50581	9.63118	5.2854	7.64386	8.77149
	NO MUTATION	3.90689	5.9542	13.9896	0	4.08746	11.4574	7.82655	6.79442	9.40727	9.3443
	NO MUTATION	7.06609	1	15.379	6.9542	7.34873	10.6402	7.99435	5.75489	9.1472	9.60548
	NO MUTATION	7.40939	0	15.7352	8.45121	8.00562	8.25267	9.8009	6.71425	10.8933	10.4605
	NO MUTATION	5.88264	2.32193	14.5248	3.32193	6.02237	6.6865	6.79442	6.02237	6.20945	5.64386
	NO MUTATION	4.58496	4.85798	14.5729	0	4.85798	8.31288	8.55459	6.94251	8.84862	8.98584
	NO MUTATION	3.45943	2.80735	13.9755	0	4.39232	6.39232	7.26679	0	6.47573	8.19967
	NO MUTATION	3.32193	4.80735	14.0728	0	4.9542	1	7.65821	5.9542	8.92481	6.76818
	NO MUTATION	5.80735	6.90689	14.7649	2.80735	6.78136	6.75489	5.75489	6.70044	7.53138	7.92481
	NO MUTATION	5.42626	9.33316	14.8908	5.58496	6.37504	8.04439	7.45121	6.87036	7.70736	9.03342
	NO MUTATION	2.32193	5.39232	13.3073	2	3.16993	8.9629	8.94837	6.35755	6.88264	8.12412
	NO MUTATION	7.02237	0	14.9747	6.76818	6.30378	8.87036	10.7082	7.34873	10.0728	11.1812
	NO MUTATION	5.64386	6.83289	13.2234	4.16993	5.88264	5.35755	6.78136	5.67243	7.43463	8.41785
	NO MUTATION	3	0	13.6251	0	6.72792	6.2854	7.73471	0	4.85798	8.66888
	NO MUTATION	7.72792	2	14.9953	7.36632	8.26679	4.32193	9.40939	7.32193	10.1241	10.774
	NO MUTATION	4	2	12.7041	0	4.52356	7.59246	9.01123	6.44294	8.2384	8.67243
	NO MUTATION	2.58496	0	14.1267	0	5.16993	6.75489	7.97728	4.32193	5.83289	7.49985
	NO MUTATION	6.94251	3.58496	14.8408	5.88264	6.20945	7.5157	7.12928	6.78136	9.38586	8.61471
	NO MUTATION	6.02237	2.80735	15.0557	2	8.02791	9.98157	9.76155	9.01402	9	9.39446
	NO MUTATION	7	1.58496	14.9922	4.32193	8.15987	7.98299	8.53528	6.90689	9.29462	9.3966
	NO MUTATION	7.2384	2.32193	16.195	6.50779	8.27146	8.53916	8.17991	7.10852	9.55651	9.2738
	NO MUTATION	5.24793	0	14.6786	0	6.37504	8.97728	8.19476	4.39232	6.06609	8.54689
	NO MUTATION	5.58496	3.16993	14.2621	4.24793	8.09803	9.70908	8.45943	5.83289	8.87958	9.71425
	NO MUTATION	5.32193	0	14.9347	1	4.9542	7.48382	8.15482	7	9.87344	7.79442
	NO MUTATION	7.44294	0	13.5638	5.78136	8.90689	4.08746	8.49185	5.52356	8.32193	9.29462
	NO MUTATION	6.02237	1	14.9763	3.16993	6.93074	6.10852	8.09276	6.71425	7.75489	7.88874
	NO MUTATION	9.90388	7.81378	18.2457	7.27612	11.8564	13.5217	10.744	9.57743	11.9278	10.275
	NO MUTATION	5.2854	0	15.7043	0	6.71425	8.76155	6.47573	7.33985	7.47573	7.90689
	NO MUTATION	3.32193	0	15.5822	2.80735	3.58496	4.52356	9.19967	8.37504	8.79116	9.31515
	NO MUTATION	7.6865	5	15.6202	7.33092	8.74483	10.6865	9.2384	8.01681	9.04985	9.07146
	NO MUTATION	3.70044	3	13.8139	0	4.32193	7.30378	7.06609	0	6.04439	8.43879
	NO MUTATION	7.03342	6.22882	12.2231	3.32193	8.49985	4.24793	7.42626	5.72792	8.18982	8.13955
	NO MUTATION	5.20945	5.35755	15.4501	0	7.04439	11.0444	9.19476	6.22882	8.01123	7.60733
	NO MUTATION	6.64386	0	14.2482	2.32193	6.9542	8.09276	8.44294	6.94251	6.75489	9.14211
	NO MUTATION	7.65821	0	14.8594	3.45943	6.90689	10.4263	9.22882	7.94837	9.10591	8.98584
	NO MUTATION	5.64386	3	12.4633	0	4.64386	7.36632	7.89482	7.42626	9.35975	7.88264
	NO MUTATION	7.88874	10.543	12.7	5.78136	8.94544	5.70044	7.94837	6.47573	7.67948	8.82337
	NO MUTATION	5.45943	2.58496	13.9369	6.6865	7.46761	7.93074	8.37504	6.80735	9.03617	9.61102
	NO MUTATION	3.80735	5.2854	13.4284	1.58496	3.70044	2.32193	7.86419	6.9542	8.89178	8.30834
	NO MUTATION	6	1.58496	15.2894	6.56986	8.79442	9.40727	10.1124	8.39232	9.8009	9.8009
	NO MUTATION	3.80735	0	14.0314	0	1.58496	5.93074	7.16993	8.07682	8.02791	8.94837
	NO MUTATION	4.24793	1	14.493	4.90689	6.06609	5.64386	8.87958	6.12928	8.50779	9.80413
	NO MUTATION	2.58496	0	14.3502	3.90689	5.78136	7.01123	8.71425	8.42206	9.34873	9.21675
	NO MUTATION	3.70044	0	14.7461	2.32193	5.49185	4.58496	7.55459	5.75489	9.13443	8.3443
	NO MUTATION	7.19967	0	14.504	1	4.45943	4.64386	8.89178	8.07682	7.44294	9.66
	NO MUTATION	4.45943	9.46964	16.5109	0	1.58496	9.50779	8.84549	8.19967	9.80413	10.332
	NO MUTATION	5.93074	0	15.2688	5.42626	6.06609	8.04985	8.44708	4.32193	10.0701	9.42417
	NO MUTATION	3.58496	0	14.2341	2	3	8.09276	9.19967	6.40939	9.43254	9.0634
	NO MUTATION	6.91886	1.58496	15.1728	5.2854	7.49185	10.2574	8.40514	6.02237	10.0701	9.98442
	NO MUTATION	7.5157	0	15.9573	8.16491	8.33985	11.2192	7.98299	7.22882	8.5812	9.97441
	NO MUTATION	8.66534	0	13.8365	0	8.19476	7.80735	9.15987	7.12928	8.46761	10.0238
	NO MUTATION	5	0	13.9294	0	6.30378	3.45943	7.18982	6.6865	8.25267	8.03892
	NO MUTATION	6.37504	0	15.5272	4.58496	5.88264	5.70044	8.53916	6.88264	7.37504	9.03342
	NO MUTATION	8.44294	2.58496	16.7527	9.27845	8.09276	12.3371	8.04439	7.90087	9.89482	10.4346
	NO MUTATION	8.224	3.45943	14.9139	0	7.06609	8.70736	6.22882	6.71425	8.48382	7.96578
	NO MUTATION	11.1357	9.85643	20.5737	9.21189	15.2853	15.8641	11.2174	11.8289	12.2312	12.6066
	NO MUTATION	5	1	14.776	5.45943	7.75489	5.70044	7.09803	5.12928	7.58496	9.30378
	NO MUTATION	7.87652	0	14.8559	3.90689	7.76155	6.74147	7.78136	8.66178	8.14975	10.2131
	NO MUTATION	6.94251	1	14.2946	6.08746	6.87036	9.14211	8.46761	7.17991	8.30378	9.45327
	NO MUTATION	6.24793	9.69	15.2705	4.39232	7.90689	7.56986	8.29921	5.08746	9.0607	9.82972
	NO MUTATION	5.35755	8.50779	15.1394	0	5.08746	4.45943	5.20945	6.83289	7.88874	8.40514
	NO MUTATION	7.34873	1	15.7654	4.24793	7.12928	6.22882	9.81858	8.57743	8.80413	10.4305
	NO MUTATION	6.62936	5.16993	15.9015	4.08746	6.35755	8.73809	7.12928	7.14975	8.20457	8.70736
	NO MUTATION	4.45943	1	16.3427	0	7.54689	10.2527	8.64386	6.98868	7.92481	9.87191
	NO MUTATION	3.80735	3.45943	13.5811	1	6.2854	9.04166	8.15987	6	8.99718	8.17493
[truncated: 10 more columns]

## Sheet: Supplementary Figure 8
Supplemental Figure 8 Source Data
	WEAK vs STRONG				WEAK vs OTHER				WEAK vs AXIN1				WEAK vs NO MUTATION
	gene_name	Log2FC	padj		gene_name	Log2FC	padj		gene_name	Log2FC	padj		gene_name	padj	Log2FC
	ENPP5	-3.5186	1.98e-08		GLUL	2.77136	1.22e-19		GLUL	3.3112	2.79e-38		MYH7B	1.41e-35	3.2384
	TMEM52B	4.90598	1.27e-07		PAGE4	1.21532	5.06e-17		AXIN2	3.37903	2.98e-36		C1QTNF3	4.56e-34	3.71924
	CHAC1	-2.81747	6.31e-07		C1QTNF3	2.48498	5.06e-17		C1QTNF3	4.01148	3.88e-33		KLK4	3.43e-30	4.51827
	WFDC2	-3.59266	1.28e-05		RGSL1	2.10691	4.04e-15		RGSL1	4.00372	1.17e-28		MUC5B	1.35e-29	-2.33087
	PAGE2B	5.93386	1.52e-05		SULT4A1	1.72581	6.18e-14		NKD1	3.78152	1.75e-28		MYH3	2.87e-25	2.8768
	SAA1	-3.59756	1.71e-05		AXIN2	2.31095	1.01e-13		ALDH3A1	3.77127	4.12e-26		AQP6	6.38e-25	4.34926
	TYRP1	4.47345	1.92e-05		RSPO2	1.90519	1.21e-13		SLC22A11	3.77715	4.12e-26		CORIN	6.6e-23	2.76482
	MAP7D2	3.12002	2.16e-05		TRPM3	2.29078	1.8e-13		NOTUM	3.46357	6.9e-24		ZNF503	8.22e-23	1.95904
	PAGE2	8.2213	2.16e-05		CDH22	1.00002	2.14e-13		VEGFD	3.38706	2.07e-21		SEPTIN4	8.22e-23	2.41268
	MIOX	-3.10033	2.94e-05		NTS	-2.00439	3.83e-13		MROH2A	3.39245	9.52e-21		MGAM2	2.08e-22	-3.77417
	PTGDS	-2.50449	5.6e-05		SH3GL3	0.702611	4.36e-13		RASGRF1	3.3303	3.43e-19		EDA	3.93e-22	-2.74624
	IGFLR1	-1.83714	8.71e-05		AQP6	1.68576	9.18e-13		AQP6	3.33957	3.43e-19		CST1	8.45e-22	4.94649
	SAA2	-3.38519	0.00011521		DRD1	2.56888	6.11e-12		AMACR	2.36561	3.43e-19		FBXO31	1.05e-21	1.6596
	CRP	-3.62777	0.00023097		TRNP1	-2.45292	1.53e-11		PHKB	1.16144	5.39e-19		B4GALNT2	3.31e-21	-2.77944
	CATSPERB	-2.36325	0.00023097		REG3A	0.707184	1.53e-11		ANKFN1	1.8896	7.93e-19		MCF2L2	3.41e-21	-3.10433
	BAALC	-2.03191	0.00023097		CBLN4	1.95405	1.53e-11		FBXO31	1.68626	8.29e-19		SLC22A4	3.41e-21	2.27076
	SEPTIN14	6.0093	0.00032473		TBX4	1.68716	3.24e-11		CST1	2.64839	5.51e-18		MYH4	9.2e-21	-1.93224
	HOXC6	-3.37204	0.00032473		ODAM	1.45384	3.48e-11		FRMD3	2.92522	7.78e-18		PRR5L	1.35e-20	2.15774
	B3GAT1	-2.15921	0.00041963		AMACR	1.99198	3.49e-11		RSPO2	3.24532	1.04e-17		SLC30A3	1.65e-20	3.45236
	OLR1	3.25751	0.00041963		ACTN2	1.46088	4.4e-11		E4F1	1.06811	2.33e-17		FRMD3	1.77e-20	2.4067
	VAT1L	-2.43611	0.00045656		ANKFN1	0.718047	6.5e-11		SEPTIN4	2.6275	2.53e-17		NTS	9.91e-20	-2.73465
	TNFRSF9	-2.90767	0.00052098		ZNF503	1.84582	7.44e-11		COL7A1	2.07858	1.15e-16		BMP4	1.01e-19	2.32786
	TERT	2.87658	0.00052098		VEGFD	2.02091	9.53e-11		SH3GL3	1.64907	1.39e-16		GLUL	2.17e-19	2.63223
	CST1	4.11899	0.00052098		ZNF385D	1.79764	1.22e-10		SLC35G1	-1.55019	1.7e-16		AMER1	2.25e-19	1.56324
	CAPN6	-3.19613	0.00056651		NKD1	2.08538	1.45e-10		SP5	2.36054	2.86e-16		TRPM3	2.57e-19	2.88036
	APOA4	-3.59249	0.00056651		PRR5L	2.06263	1.76e-10		ITFG1	1.09323	2.87e-16		SP5	4.47e-19	2.58449
	PAGE5	3.77753	0.00065501		CILK1	1.73772	2.18e-10		CDH22	2.30529	6.7e-16		MGAM	5.11e-19	-3.52341
	STRA8	-3.09694	0.00077082		PNMA5	-2.05498	4.74e-10		SLC16A9	-2.98321	7.55e-16		AXIN2	5.11e-19	2.76036
	AGR2	-4.22502	0.00080436		CST1	0.945371	4.74e-10		SPARCL1	2.72452	1.41e-15		TNFRSF9	7.2e-19	2.98666
	ADAP1	-1.68551	0.00085506		SLC45A2	2.08328	4.74e-10		USP7	0.72443	1.69e-15		TMEM72	1.63e-18	-3.60631
	SCRN1	1.82101	0.00119849		SLC14A2	1.56514	5.69e-10		HS3ST4	1.15073	1.83e-15		PTGFR	4.26e-18	-2.96616
	FMN2	3.46784	0.00119849		MYH4	-1.48343	6.47e-10		ACTN2	3.01585	2.37e-15		ITGB8	4.77e-18	-3.11268
	ADGRG7	-1.6931	0.00140988		MGAM	-2.32407	7.2e-10		SLC30A2	1.10003	2.92e-15		SLC38A11	7.09e-18	1.49784
	HGF	-1.67248	0.0014974		SLC30A2	1.73503	7.2e-10		PLAAT2	2.91163	4.24e-15		SPARCL1	8.26e-18	2.51091
	GRAMD4	-1.42161	0.00155776		SEPTIN4	2.02471	7.56e-10		UST	2.14518	5.23e-15		RAB27B	8.65e-18	-2.62098
	FSTL3	-1.55151	0.00187231		RASGRF1	2.05946	7.56e-10		LUZP2	2.8572	1.12e-14		CAPN13	1.6e-17	-2.44878
	SBSPON	2.40843	0.00187231		CORIN	1.96138	1.78e-09		CNTNAP3	2.70911	3.2e-14		NLGN4X	1.6e-17	-2.27266
	PRSS51	2.57215	0.00187231		NOTUM	1.94663	3.03e-09		CLUAP1	0.879148	4.39e-14		ZNRF3	1.81e-17	1.74122
	RGS16	1.62291	0.0023045		FKBP10	-1.39353	3.04e-09		GLYR1	0.823117	4.39e-14		ESRP1	1.84e-17	-1.24087
	MTHFD2L	-0.846819	0.00291211		AMER1	1.74613	3.04e-09		IQCH	2.34861	5.53e-14		GPR88	2.32e-17	-2.66704
	SLPI	-2.59586	0.00296288		KCNU1	1.38452	3.13e-09		NUDT6	1.68187	5.69e-14		SLC16A9	5.41e-17	-3.01502
	DLK1	4.87906	0.00296288		VSTM4	1.74511	4.17e-09		PCSK1	7.02222	6.37e-14		PAPLN	1.1e-16	-2.49732
	STAT4	-1.16128	0.00313338		SPARCL1	1.96653	5.23e-09		ZNF385D	2.87944	6.96e-14		FAM8A1	1.1e-16	1.28919
		4.75437	0.00313338		BAIAP2L2	-2.04321	5.52e-09		SLC13A3	2.57288	6.96e-14		CNTN1	1.29e-16	-1.51772
	BCL3	-0.998077	0.00328996		CACNB4	1.97854	6.44e-09		TCF7L1	-1.52755	7.28e-14		CTNNBL1	1.5e-16	1.2223
	ADGRF1	3.30109	0.00339241		SPTSSB	-1.31446	8.12e-09		TRPM3	2.70451	9.48e-14		ALDH3A1	1.69e-16	3.69016
	NPTXR	2.2284	0.00387762		TSPAN5	1.93772	1.25e-08		ODAM	2.61143	1.06e-13		COL22A1	2.06e-16	-2.91006
	ARHGEF38	-1.09315	0.00445082		OTOG	0.873572	1.28e-08		IFT140	0.968374	1.06e-13		ILDR1	2.1e-16	-2.18024
	P2RY10	-1.8531	0.00493524		RHBDL3	1.64183	1.39e-08		A4GNT	-3.03913	1.3e-13		SLC1A7	2.34e-16	-3.03343
	GZMM	-1.38234	0.00494358		TMEM150C	1.52729	1.91e-08		OTOG	1.92076	1.53e-13		TCEAL1	2.34e-16	1.09298
	C11orf96	-1.58874	0.00519641		MUC5B	-2.3003	1.93e-08		RIMBP2	0.692804	1.64e-13		ASPSCR1	2.45e-16	1.54031
	SGPP2	-1.82289	0.00521902		HEPACAM	1.46794	2.04e-08		DLK1	-1.32413	2.44e-13		NXPH3	2.45e-16	2.07601
	TMA7B	-1.08256	0.00524628		ABCG2	1.84945	2.5e-08		PTCHD4	2.71733	2.44e-13		MATN3	3.24e-16	1.69558
	FGF18	-1.90013	0.00526815		FRMD3	1.88304	3e-08		ABHD1	2.18557	3.9e-13		VSIG1	4.4e-16	-2.77011
	STRIT1	3.41293	0.00535805		UBE2QL1	1.84536	4.14e-08		NSUN7	-2.75575	4.05e-13		ARL14	4.54e-16	-1.93088
	PDE6B	-1.6297	0.00538244		PLBD1	-1.8033	4.43e-08		RHBDL3	2.75718	4.43e-13		NUBPL	5.82e-16	1.21139
	FGF14	2.00662	0.00540493		PLPPR1	1.63401	5.58e-08		C1QL1	-2.70731	6.42e-13		SLC4A3	6.31e-16	-2.98654
	NME8	-1.9388	0.00595248		SLC1A7	-2.07832	8.41e-08		KCNU1	1.73218	1.22e-12		CA9	6.31e-16	-2.84382
	FGFR2	-2.30066	0.00599688		ACSL5	1.44363	8.5e-08		SLC22A4	2.34014	1.66e-12		TRPV6	7.97e-16	-2.58021
	RAB25	-2.15098	0.00599688		GJB3	-2.08325	9.28e-08		HTR2B	2.63505	1.72e-12		KCNK13	9.9e-16	-2.5762
	BATF	-1.92617	0.00599688		NXPH4	-2.00699	9.28e-08		PARN	0.715815	2.04e-12		CILK1	1.25e-15	1.40522
	PTPN12	0.523181	0.00632398		C9orf152	1.84539	1.04e-07		FMO1	-2.57504	2.37e-12		MERTK	1.25e-15	1.63663
	LONRF1	0.86834	0.00635071		CCDC170	1.77271	1.53e-07		TSC2	0.888819	2.9e-12		TBX3	1.25e-15	2.12319
	IGSF22	-1.15448	0.00635071		MYH7B	2.69738	1.61e-07		FAM43A	1.83926	3.01e-12		FGFR2	1.97e-15	-2.47678
	AHNAK2	-1.97839	0.00667782		HS3ST4	0.479457	1.8e-07		MAP7D2	-2.63361	3.07e-12		ARSF	1.97e-15	-1.55146
	VNN2	-2.02412	0.00759419		LUZP2	1.25633	1.82e-07		SNTG1	2.59797	3.28e-12		DLK1	2.42e-15	-1.6767
	GLYATL3	-3.59406	0.00759419		SH3BP4	1.21631	1.88e-07		HIBADH	1.38092	4.6e-12		PRSS22	3.05e-15	-2.59887
	CD1C	-1.40534	0.0076623		MME	1.55374	2.19e-07		TSPAN5	2.42776	4.6e-12		SYT3	3.16e-15	-3.10834
	DMBT1	-2.31474	0.00795892		SP5	1.74086	2.28e-07		MATN3	1.679	5.6e-12		RHOBTB1	3.35e-15	2.24964
	CLVS2	4.33796	0.0108001		LIF	-1.9275	2.48e-07		LMOD1	2.17011	6.03e-12		ADCY8	3.71e-15	2.48779
	EYA2	-1.95719	0.010819		TMEM100	1.7791	2.99e-07		SMIM32	-1.66994	6.39e-12		RGSL1	4.5e-15	3.38976
	CXCL9	-1.87321	0.0108811		SEMA3E	-1.11923	3.12e-07		DNAJA2	0.98648	7.38e-12		SLC14A2	4.62e-15	3.05881
	GCM1	2.25954	0.010931		SSTR1	1.7764	4.16e-07		CLDN2	2.29029	7.49e-12		DISC1	5.19e-15	1.62128
	MGAT4C	3.50159	0.010931		UST	2.20788	4.46e-07		NUBPL	1.30358	9.08e-12		OTOG	5.24e-15	4.01187
	TMC4	-1.37868	0.0111889		YPEL1	1.61305	4.57e-07		CDC14B	1.42585	1.02e-11		RGMB	5.42e-15	1.56552
	LTB	-1.58383	0.0113555		ABHD1	1.74704	4.84e-07		ECM2	1.83851	1.14e-11		ITGA5	6.36e-15	-1.12616
	ATP10A	2.08053	0.0115114		TMC6	-1.72117	4.95e-07		B4GALNT2	-2.1245	1.24e-11		LAMA3	7.41e-15	2.17504
	PREX2	1.19338	0.0125284		APCDD1	1.59396	4.95e-07		KIAA2012	1.97799	1.35e-11		CFTR	8.57e-15	-2.61667
	NCOA4	0.528162	0.0125284		ACSL6	1.75902	4.95e-07		TCF7	1.6455	1.65e-11		MTMR7	8.99e-15	-1.85762
	KYNU	-1.38406	0.0126261		GADL1	1.15877	5.01e-07		GSPT1	0.657935	1.65e-11		B3GNT5	9.25e-15	-2.19298
	HCST	-1.25867	0.0126261		RSPH1	-1.90592	6.98e-07		HABP4	1.35836	1.65e-11		PWWP3B	1.02e-14	-2.8796
	TKTL1	2.47905	0.0129566		S100A9	-1.86744	7.05e-07		SLC45A2	2.53169	1.67e-11		C1QL1	1.15e-14	-2.74456
	DKK4	2.57248	0.0132949		DNAJC22	-0.888826	8.22e-07		TBX3	1.69677	1.82e-11		SMYD2	1.17e-14	1.1854
	UST	2.32644	0.0137487		LMOD1	1.72309	9e-07		MOSMO	1.02089	2.32e-11		PLEKHH2	1.18e-14	-2.25062
	GPC4	-1.7709	0.0146889		HLF	1.48284	9.09e-07		EARS2	0.963006	2.37e-11		RASSF3	1.27e-14	-1.32077
	KRT7	-2.63859	0.0146889		SPACA1	1.70989	9.09e-07		LAMA3	2.15377	2.5e-11		GJB3	1.28e-14	-2.81032
	IDO2	-2.38446	0.0146889		CACNA1I	1.3667	9.33e-07		CEP20	0.725129	2.5e-11		MCOLN3	1.53e-14	-2.35283
	STMND1	-1.97004	0.0146889		SLC30A3	1.21329	1e-06		KLHDC8A	-2.5657	2.5e-11		C6orf132	1.69e-14	-1.93105
	C17orf114	-1.42322	0.0146889		DUSP5	-1.55956	1.19e-06		SEZ6	-1.3544	2.66e-11		ZPLD1	1.97e-14	-3.082
	LPAR1	-1.72734	0.0156709		MARCHF8	0.972984	1.24e-06		SOBP	-2.08252	2.79e-11		DZIP1L	1.98e-14	-2.03869
	OTOG	3.39197	0.0159624		HHLA2	-1.79972	1.27e-06		ZNF70	-1.29925	2.79e-11		CDH12	2.08e-14	-1.82026
	UMODL1	-3.4475	0.0165319		ATP1A2	0.847943	1.27e-06		SRGAP3	0.71142	2.79e-11		MUC6	2.13e-14	-3.38097
	SHISA3	-2.06713	0.0168215		EPHB2	1.69007	1.76e-06		CCR3	2.51163	3.27e-11		SSTR5	2.13e-14	-1.99859
	PI3	-2.3537	0.0170848		DLX1	0.500797	1.77e-06		MYH3	2.38669	3.34e-11		KCNJ9	2.13e-14	2.85943
	SRRM3	1.79344	0.0170848		SLC6A2	0.905007	1.77e-06		CPPED1	1.23874	3.67e-11		DNASE1L2	2.63e-14	2.06039
	KLRB1	-1.23564	0.0172382		RNF43	1.36969	1.77e-06		RHBG	2.35222	3.84e-11		GLT8D1	2.65e-14	0.933605
	LIMS1	0.661814	0.0173435		SLC38A11	1.64919	1.77e-06		MERTK	1.78489	3.84e-11		TCF7	2.65e-14	1.71411
	SHPK	-0.87883	0.0174675		CA5B	1.65536	1.77e-06		MYH4	-1.61333	3.91e-11		TTC9	2.65e-14	1.89962
	FGF12	1.25026	0.0181668		EFNA5	-1.89129	1.83e-06		DISC1	1.98156	3.93e-11		RET	3.37e-14	-2.61454
	TBX4	2.57222	0.0184944		SLC5A6	1.44582	1.92e-06		SLC6A2	1.86418	5.03e-11		TBX15	3.83e-14	-2.27395
	STAR	1.83575	0.0184944		DKK4	-0.29285	1.95e-06		DNAJA3	0.777348	5.44e-11		DNAJC5G	3.88e-14	2.72054
	BLK	-1.93361	0.0186999		GNAI1	1.1779	2.42e-06		TBCK	1.18234	5.89e-11		SEMA3E	3.94e-14	-1.73443
	KCNAB2	-1.39181	0.0190084		FAM43A	1.54178	2.71e-06		ALG1	0.768337	6.11e-11		PREB	3.94e-14	0.988412
	SMPD3	-0.987143	0.0190084		DKK3	1.674	2.85e-06		TMEM150C	1.4735	6.4e-11		ITPR3	4.81e-14	-2.348
	ADCY1	-2.14282	0.0190084		OSM	-1.428	3.41e-06		ITGA5	-1.06511	7.84e-11		NXPH4	4.87e-14	-2.67621
	GP1BA	-1.09558	0.0190084		C6orf141	-1.84107	3.43e-06		UNKL	1.36127	8.08e-11		NPTX2	5.22e-14	-2.89078
	HLA-DOA	-1.25626	0.0190084		ITPR2	1.09022	3.72e-06		ZNF200	0.695773	8.5e-11		SMIM32	6.44e-14	-1.81371
	ZNF683	-1.63893	0.0194737		ARL14	-1.44895	3.75e-06		MDGA1	2.47335	8.5e-11		VEGFD	7.26e-14	2.63085
	SGCZ	3.54519	0.0194737		ADCY8	0.911847	3.93e-06		CES1	1.82401	8.5e-11		CYP1A1	7.26e-14	3.23092
	CREB3L3	-1.19307	0.0198283		NXPH3	1.65993	3.93e-06		WASHC3	1.15699	8.97e-11		GRPR	7.29e-14	2.79396
	ITGA6	0.78442	0.0198283		RASSF9	-1.79924	4.2e-06		TMEM72	-2.49469	9.22e-11		ELOVL7	8.32e-14	-2.54033
	CRACR2A	-1.29411	0.0198761		SERTAD4	1.61726	4.22e-06		CST4	1.33725	9.9e-11		SLCO4C1	9.37e-14	-2.17848
	GZMK	-1.66312	0.0202749		DUSP9	-0.961622	4.29e-06		GGH	1.59059	1.14e-10		DLGAP2	1e-13	-2.22704
	BPIFB1	-2.76586	0.0202749		CPPED1	1.01474	4.37e-06		DZIP1L	-1.7923	1.18e-10		CDCP1	1e-13	-1.65914
	POU2F3	1.69037	0.0202749		DZIP1L	-1.38823	4.72e-06		ANKRD37	1.90604	1.21e-10		TMCC1	1.03e-13	1.23718
	PBX4	-1.33591	0.020369		C6orf89	0.69224	4.73e-06		ZNF720	0.971063	1.35e-10		IGF2	1.07e-13	-1.6802
	CLEC4F	-1.53782	0.020369		CSN2	0.842664	4.9e-06		DYNC1I1	2.4518	1.47e-10		CDH1	1.1e-13	-1.49645
	CLEC1B	-2.44419	0.020369		FCGBP	-1.59972	4.98e-06		SULT2B1	2.47427	1.48e-10		RASL10B	1.1e-13	2.78464
	COLEC10	-1.67318	0.020369		SAXO1	1.54267	5.41e-06		C16orf71	1.30717	1.53e-10		XKRX	1.22e-13	1.97095
	PLA2G2A	-3.1349	0.020369		EYA1	-1.7681	5.76e-06		USP44	-2.14447	1.57e-10		CPPED1	1.26e-13	0.95279
	PNMA5	3.38714	0.0211475		TNFRSF19	1.6153	5.76e-06		ADGRF1	2.91948	1.6e-10		RHBDL3	1.29e-13	2.84283
	CDK9	-0.45456	0.0213688		CTH	-0.502742	5.79e-06		DNASE1L2	1.41536	1.64e-10		UGGT1	1.44e-13	0.87877
	KRT5	-2.99032	0.0213688		ADGRF1	1.3231	6.11e-06		ESRRG	2.62364	1.87e-10		NRG3	1.45e-13	-2.94224
	ZNF439	-0.891262	0.0218353		MYH3	1.58409	6.19e-06		MUC5B	-2.06398	2.08e-10		ANKRD37	1.45e-13	1.65775
	SDCBP2	-1.55959	0.0231515		GID4	0.826653	6.21e-06		MTCL1	-1.91305	2.29e-10		SLC2A13	1.48e-13	-1.30335
	SLC13A2	-2.08528	0.0238335		MERTK	1.47754	6.21e-06		SLC1A2	2.13559	2.41e-10		SSBP2	1.53e-13	-1.55398
	LGALS2	-1.42863	0.0238335		TBX3	1.53483	6.56e-06		TMEM100	2.37222	2.84e-10		TRNP1	1.62e-13	-2.298
	PCP4	3.59961	0.0238335		MATN3	1.34214	6.6e-06		TRAF7	0.864169	3.15e-10		C14orf132	1.96e-13	-1.97005
	BPIFB4	-2.3994	0.0244917		ALAS1	1.19883	6.91e-06		SLC45A4	-1.96903	3.2e-10		GPHN	1.98e-13	1.29174
	GASK1A	-1.5545	0.0245394		RHBG	1.59611	7.31e-06		TERF2	0.579724	3.3e-10		IL17D	2.11e-13	-2.00029
	DLG5	1.14765	0.0245394		COL9A2	-1.01348	7.79e-06		TMEM40	2.44245	3.32e-10		SPTSSB	2.14e-13	-2.01644
	VWA3B	-1.65494	0.0245394		FBXO31	1.12689	7.9e-06		ZNF503	1.55135	3.36e-10		CCR3	2.21e-13	3.10765
	CDC42EP4	0.56958	0.0245394		KLF12	1.13308	8.11e-06		CRIM1	1.76958	3.4e-10		NSUN7	2.28e-13	-2.7477
	OOEP	3.28946	0.0245394		RAB27B	-1.66878	8.22e-06		GPR137C	-1.48526	3.55e-10		TCF7L1	2.28e-13	-1.26335
	TNKS	0.676582	0.0246062		DYNC1I1	1.53367	8.28e-06		MYEOV	2.4543	3.59e-10		KLHDC8A	2.34e-13	-2.14269
	TMEM156	-1.26801	0.0249331		ASPSCR1	1.25911	8.49e-06		WDR24	1.04374	3.76e-10		C6orf141	2.37e-13	-2.76289
	PHF20	0.350831	0.02496		ACOT13	0.924477	8.51e-06		LRRC52	2.54799	3.78e-10		IL20RA	2.42e-13	-2.59422
	CEACAM6	-3.03614	0.02496		KLHDC9	1.24227	9.26e-06		SULT1B1	2.23174	3.78e-10		IGSF3	2.46e-13	-1.9272
	WNT6	1.92768	0.02496		CA9	-1.76608	9.77e-06		HEPACAM	2.26933	4.31e-10		FMO1	2.51e-13	-2.16935
	SCGB1D2	3.5247	0.02496		TCF7	1.26616	1.13e-05		MYH7B	3.18351	4.59e-10		DSEL	3.16e-13	-1.88013
	SLC5A10	-1.2841	0.02496		DPP4	1.3602	1.27e-05		NXPH3	2.16965	4.61e-10		SGPP2	3.18e-13	-2.10463
	RAPSN	-1.08991	0.02496		RAD54L2	0.896062	1.28e-05		MTMR7	-2.2478	4.92e-10		SLC5A6	3.73e-13	1.49435
	PLD4	-1.26509	0.02496		NUBPL	1.04885	1.34e-05		GLP1R	-2.39706	5.13e-10		APP	3.9e-13	-1.31066
	KLK4	3.53125	0.02496		NRG3	-1.75834	1.35e-05		CYP3A4	2.4549	5.24e-10		HIBADH	4.29e-13	1.19147
	STC1	1.1168	0.0250824		TBX15	-1.70007	1.35e-05		LHFPL1	1.74978	5.24e-10		SPINT2	4.62e-13	-1.59321
	DNAH6	-1.54017	0.0255452		NEB	-1.63249	1.36e-05		CILK1	1.45874	6.1e-10		PAEP	6.41e-13	-0.939052
	MFSD2A	-2.06149	0.0255452		TGFB1	-1.3991	1.36e-05		HADH	1.08634	6.19e-10		ABHD1	6.41e-13	2.0786
	SPRYD4	-0.677636	0.0255452		IL17D	-1.99935	1.46e-05		ABCG2	2.04444	6.76e-10		ZG16B	6.7e-13	-2.19279
	BEST4	1.27117	0.0263518		SPHK1	-1.04875	1.51e-05		NIPAL1	-1.66546	6.76e-10		RAG1	6.78e-13	1.79065
	C2	-0.868799	0.0263518		LRRC19	-1.65301	1.54e-05		PAGE4	2.02545	6.8e-10		ARNTL2	7.63e-13	-1.59052
	RNF17	4.43266	0.0267961		NDUFA4L2	-1.27234	1.55e-05		RGMB	1.64903	6.8e-10		TM4SF20	7.64e-13	-1.54571
	HLA-DRB5	-1.40423	0.0267961		SLC22A4	1.57434	1.55e-05		UGT2B11	2.20036	7.52e-10		TMEM150C	7.96e-13	1.54296
	CPXM1	-1.4158	0.0269055		SERPINE1	-1.56876	1.64e-05		SLC30A3	2.4372	7.98e-10		TSC22D1	8.97e-13	1.27089
	EFNA5	-1.48385	0.0269055		SLC16A3	-0.866407	1.64e-05		ZNRF3	1.29359	8.11e-10		AMIGO2	9.1e-13	-1.69758
	DDX25	-1.46319	0.0271956		RING1	0.795807	1.67e-05		FBXL8	1.10252	9.93e-10		ABCG2	9.22e-13	1.93103
	EPHX3	-1.55476	0.0274197		TCEAL1	1.03423	1.74e-05		ASPSCR1	1.4182	1.04e-09		RNF43	9.31e-13	1.69287
	PYGL	-0.631287	0.0275649		ZNRF3	1.22269	1.75e-05		SLC14A2	2.42745	1.17e-09		GGT6	1.04e-12	-2.68459
	SKAP1	-1.48065	0.0275876		MMP10	-1.73601	1.82e-05		ATP1B2	-1.96252	1.21e-09		NEK3	1.28e-12	1.32523
	AMOTL1	-1.29373	0.0276322		OAT	0.393181	1.82e-05		CDH23	1.49303	1.31e-09		ANKFN1	1.54e-12	3.98513
	TRHDE	-2.50196	0.0288995		CDCP1	-0.761471	2.02e-05		PLXNC1	-1.69527	1.37e-09		DUOX2	1.74e-12	-2.67865
	VPS37A	0.627229	0.0288995		TRIB2	1.37958	2.03e-05		EFCAB12	2.06972	1.37e-09		NOTUM	1.74e-12	2.88727
	EVX1	2.51869	0.0289525		C6orf62	0.786688	2.19e-05		CADPS	-1.48413	1.38e-09		MISP	1.75e-12	-2.16881
	DCX	-2.004	0.0295581		COL4A6	1.45585	2.34e-05		ATP1A2	2.18121	1.57e-09		WASHC3	1.75e-12	1.01813
	ZFR2	-2.39829	0.0300434		MYRIP	1.4992	2.59e-05		AFP	-1.32345	1.76e-09		FBLIM1	1.77e-12	-1.42527
	CLMP	-1.52961	0.0300434		FAM178B	-2.2971	2.62e-05		NUDT7	1.36589	1.88e-09		AMACR	1.79e-12	1.80144
	TMC8	-0.975249	0.030084		SEC14L2	1.4399	2.62e-05		ROBO2	-2.34461	1.91e-09		SGIP1	1.87e-12	-1.88478
	GPR75	1.50934	0.0304975		RASAL1	-1.89715	2.68e-05		MPZL2	-1.26098	1.93e-09		KRT19	1.94e-12	-2.29465
	ID1	-1.15573	0.0304975		LAMA3	1.52186	2.68e-05		IGSF1	-0.820844	2.06e-09		CYP4F22	2.02e-12	-2.29892
	KCNJ1	-1.94085	0.0304975		MOSMO	0.804105	2.77e-05		MKKS	-0.842188	2.1e-09		LPCAT2	2.06e-12	1.53139
	RCN1	-1.15533	0.0312822		HTR2B	1.49301	2.77e-05		TEC	1.41848	2.46e-09		LRRC19	2.25e-12	-1.67915
	TSPAN32	-1.05054	0.0312822		KLK4	0.598801	2.81e-05		PSPH	-1.21893	2.5e-09		LHFPL1	2.48e-12	2.83755
	UNC13D	-0.78909	0.0312822		IGDCC3	0.529116	3.02e-05		LAP3	1.17235	2.66e-09		SLC45A2	2.62e-12	2.28424
	AXIN2	1.11431	0.0312822		TMEM156	-1.68643	3.03e-05		UQCRC2	0.658339	2.77e-09		VSTM4	2.87e-12	1.62621
	CD52	-1.20085	0.0312822		DUOXA2	-1.21784	3.03e-05		GRPR	2.33502	3.19e-09		CHST11	3.2e-12	-1.64779
	AHSP	-2.72012	0.0312822		MTCL1	-1.41665	3.07e-05		AC068580.4	-1.86398	3.37e-09		PLXNC1	3.22e-12	-1.5598
	GRM7	2.84063	0.0312822		PLCXD1	-1.25897	3.07e-05		ACP3	-2.1888	3.38e-09		YPEL1	3.62e-12	1.43483
	GLMP	0.595683	0.0318556		ZNF132	1.134	3.07e-05		RAB27B	-2.03074	3.43e-09		NKD1	3.62e-12	2.72399
	S1PR2	-1.03372	0.0320375		SLC25A12	1.32341	3.07e-05		GABARAPL2	0.646542	3.65e-09		TEDDM1	3.71e-12	2.68104
	APOF	-1.37521	0.0325015		PFKFB3	-1.37786	3.14e-05		BMP7	-1.84243	3.79e-09		PNMA8A	4.14e-12	-2.0743
	TAPBP	-0.572263	0.0325015		ATP6V0E2	1.13318	3.15e-05		CACNA1I	2.357	3.83e-09		LGR6	4.14e-12	-0.81352
	INHA	2.52713	0.0329998		NFIX	1.09532	3.28e-05		SLC5A6	1.46496	3.97e-09		CCL25	4.27e-12	-3.37358
	MUC1	-1.01334	0.0331236		CD36	1.43553	3.28e-05		MGAM	-2.31484	4.12e-09		HABP4	5.8e-12	1.19246
	HOXD4	-1.96116	0.0332875		DSEL	-1.43346	3.46e-05		BBS2	0.939945	4.53e-09		THSD1	7.14e-12	1.50648
	SLC26A9	-1.77662	0.0337206		PANX1	0.981038	3.79e-05		UGT1A4	2.23968	4.88e-09		EGLN3	7.72e-12	-2.10219
	HPGD	-2.29552	0.0339242		LRP10	-0.811843	3.8e-05		VSTM4	1.55344	4.95e-09		GPR27	7.72e-12	-1.98766
	CLIP3	-0.865124	0.0339629		LRRC52	1.22106	3.83e-05		C4orf54	2.32598	5.12e-09		ACTN2	8.37e-12	2.76972
	PEG3	2.45808	0.0339629		LIX1	0.820585	3.89e-05		LRSAM1	0.780818	5.58e-09		ADAM23	8.41e-12	-1.77072
	STAC3	-0.775445	0.0342266		SLC16A11	1.49297	3.9e-05		ADAT1	0.878668	5.74e-09		FAM178B	9.08e-12	-2.50292
	DCC	2.5775	0.0342266		WIF1	0.605738	3.91e-05		FBXO10	-0.969543	6.58e-09		KCNH3	9.15e-12	-2.4054
	HES2	-1.62301	0.0344424		CAV2	-1.43191	4.03e-05		PLEKHH2	-1.81816	7.72e-09		GLI1	9.23e-12	-1.68171
	ACAP1	-0.925609	0.0344424		MISP	-0.989929	4.39e-05		TNR	-2.27742	1.01e-08		CDH17	9.46e-12	-3.11159
	DDHD2	0.709852	0.0344424		STARD13	0.992742	4.55e-05		PABPC1L	-1.03802	1.04e-08		PLBD1	9.46e-12	-1.97502
	SHD	-1.36737	0.0344424		MAP7D2	-1.1967	4.66e-05		AOX1	1.55911	1.14e-08		PTPN13	9.64e-12	-2.19695
	CASC3	0.406299	0.0344424		LGI3	1.34326	4.66e-05		EXPH5	2.04874	1.15e-08		TFF2	9.89e-12	-2.28731
	RASD1	-1.42102	0.0344424		TAF8	0.758242	4.83e-05		SLC38A2	1.18093	1.16e-08		EFNA5	1e-11	-2.46934
	IL18RAP	-1.0096	0.0344424		SIAH2	0.945615	4.85e-05		CA9	-2.29299	1.23e-08		NIPAL1	1.15e-11	-1.7457
	BCL2L14	-1.48816	0.0344424		MDGA1	1.4483	4.85e-05		MARCHF3	-1.5322	1.24e-08		SCD5	1.29e-11	-2.86306
	S1PR4	-1.1098	0.0344424		HAVCR1	-1.64985	4.89e-05		AQP9	1.72697	1.3e-08		GGH	1.52e-11	1.66305
	SPINK2	-2.70581	0.0344424		CDADC1	0.834174	5e-05		TCF25	0.660015	1.3e-08		NCEH1	1.54e-11	-1.78541
	CLEC10A	-0.984811	0.0344424		SPTB	-1.4266	5.24e-05		FGFR2	-2.12731	1.37e-08		SP6	1.71e-11	1.64817
	CD1E	-1.59095	0.0344424		DISC1	1.42721	5.4e-05		PDXDC1	0.723571	1.37e-08		FAM43A	1.79e-11	1.4611
	PTGDR	-1.07901	0.0344424		WASHC3	0.923975	5.44e-05		PTHLH	-2.16386	1.39e-08		MST1R	1.82e-11	-2.28818
	FAM178B	2.54422	0.0344424		RALYL	-1.63034	5.54e-05		ACSL5	1.41434	1.39e-08		CELF4	1.83e-11	-2.3497
	BFSP2	-1.91159	0.0344424		PARD3B	1.15818	5.64e-05		EEF2KMT	0.786666	1.44e-08		KCNJ16	1.91e-11	-2.79377
	C4orf50	-1.54508	0.0349085		SLC16A5	-1.3774	5.66e-05		LDOC1	-2.08401	1.44e-08		PCDHAC2	1.91e-11	-1.99458
	LYZL2	-1.76209	0.0350333		COL11A2	1.38326	5.8e-05		GPR160	-1.69932	1.45e-08		FA2H	1.92e-11	-1.6712
	BTK	-1.02494	0.036016		UTS2B	-1.61596	5.99e-05		IL12RB2	1.76709	1.47e-08		MTCL1	1.95e-11	-1.93347
	WAC	0.30174	0.036016		EPO	-1.64083	6e-05		FBXO32	1.75086	1.48e-08		RAD54L2	2.01e-11	0.798586
	CTSW	-1.22246	0.036016		BTNL8	-1.13937	6.16e-05		BLM	-1.53718	1.57e-08		BICDL2	2.06e-11	-0.973179
	STK33	2.42891	0.0366653		ANKRD37	1.33572	6.19e-05		PREB	1.04815	1.62e-08		ALAS1	2.08e-11	1.38493
	FUT7	-1.50412	0.0370668		CAVIN2	1.39574	6.28e-05		TRPV4	-1.96924	1.68e-08		SIAH2	2.18e-11	1.02123
	CD14	-1.09434	0.0373154		RGS3	-0.988027	6.88e-05		CCDC170	1.89723	1.75e-08		C1QL4	2.25e-11	-2.55855
	HSD17B2	-1.18208	0.0376627		SCN2A	1.49322	6.88e-05		PRR5L	1.91771	1.76e-08		FNIP2	2.42e-11	-1.37085
	ARFGEF3	-1.89013	0.0383347		TNFSF15	-1.41021	7.14e-05		NRXN2	2.056	1.94e-08		RHBG	2.44e-11	2.81453
	IL1RL1	-1.63123	0.0383347		P3H3	-1.52029	7.22e-05		HMSD	-2.24249	2.02e-08		TAF8	2.54e-11	0.642397
	MFAP3	0.710125	0.0388385		SYT8	-2.34448	7.3e-05		PRR27	2.33919	2.03e-08		ATP6V0E2	2.85e-11	1.40541
	NR4A2	-1.3669	0.0388385		MCOLN3	-1.47631	7.43e-05		MYO16	1.66227	2.11e-08		SPINT1	2.88e-11	-1.72404
	CIMAP1B	-0.925836	0.0388385		UPP1	-0.971228	7.72e-05		SMIM2	2.3246	2.11e-08		C3orf52	2.92e-11	-2.38367
	RUFY4	-1.29849	0.0391755		IL12RB2	1.42548	7.72e-05		BTN3A1	1.19271	2.16e-08		PKM	2.94e-11	-1.77373
	PLXNA2	0.549554	0.0392103		CAPN8	-1.53018	7.76e-05		KLHL3	-1.85231	2.18e-08		ACSM6	3.19e-11	2.24131
	MUSK	-2.54778	0.0395532		CYBA	-1.48863	7.98e-05		TMEM245	1.07024	2.45e-08		TBX4	3.25e-11	3.0491
	GABRP	-1.77165	0.039585		UGGT1	0.936265	8.14e-05		TTC9	1.82506	2.58e-08		SEMA5A	3.31e-11	-1.44733
	UNC13A	-1.79103	0.0398682		TMEM45A	-1.54137	8.16e-05		CSN2	1.70024	2.67e-08		LEFTY1	3.59e-11	-2.35002
	FOXRED2	0.72102	0.0399094		DUSP6	-1.1128	8.37e-05		TMEM186	0.816612	2.67e-08		KLHL29	3.59e-11	-1.53544
	PSTPIP1	-1.20721	0.0400986		VASP	-0.728372	8.73e-05		FTO	0.784101	2.86e-08		PTHLH	3.61e-11	-3.01787
	CA9	2.3383	0.040108		LGI4	-1.38332	9.09e-05		GPC5	-2.19054	2.86e-08		PCDH9	3.62e-11	-2.32856
	COL24A1	2.23322	0.0409655		SLC6A20	0.874323	9.1e-05		YPEL1	1.57602	2.88e-08		COL10A1	3.63e-11	-1.85874
	JAKMIP1	-1.77048	0.0411421		NEK3	1.09551	9.1e-05		MCF2L2	-1.9922	2.91e-08		KCNN2	3.86e-11	-1.48723
	MPDU1	-0.564713	0.0414924		CCL20	-1.59779	9.18e-05		SPTB	-1.66129	2.91e-08		MARCHF3	3.86e-11	-1.42592
	HLA-DOB	-1.4463	0.0414924		PRH2	-1.57102	9.18e-05		TXK	1.28542	2.93e-08		TKTL1	3.86e-11	-0.469111
	MAGEB1	4.92466	0.0415441		PHLDA2	-1.51769	9.24e-05		BEND5	1.99086	2.96e-08		SMIM2	3.86e-11	2.67496
	SCUBE2	2.18394	0.0422996		CLEC5A	-1.50702	9.77e-05		DKK3	1.90608	2.98e-08		IFITM10	3.91e-11	-0.825904
	FOXP3	-1.50983	0.0424733		RANBP3L	1.45233	9.87e-05		MME	2.19034	2.98e-08		ATP10B	4.14e-11	-1.90862
	FGD3	-0.921458	0.0424733		RTL1	-0.997776	9.95e-05		POLR3E	0.641431	3e-08		NAV2	4.15e-11	-1.2235
	HRNR	1.93541	0.0444629		EGLN3	-1.55033	9.98e-05		ERCC4	0.920627	3e-08		BMP8A	4.23e-11	-1.65146
	SLC52A3	1.43331	0.0444762		MOCS2	0.79042	9.98e-05		SPTSSB	-0.749506	3e-08		TNIK	4.23e-11	-1.61575
	PLAC8	-1.03147	0.044982		MMD	-1.22665	0.0001013		WWOX	0.987265	3.15e-08		PNCK	4.34e-11	-2.10042
	SPATA6L	-0.863038	0.0451592		BRPF3	0.897371	0.00010201		UGGT1	0.984315	3.23e-08		PZP	4.53e-11	-1.8174
	LCN2	-1.99054	0.045246		MMP11	-0.509786	0.00010834		COG7	0.662118	3.26e-08		ITGA3	4.67e-11	-1.9436
	ACTN3	-1.60856	0.045246		ADRB2	1.23519	0.00010904		ADRB2	1.54316	3.3e-08		SPOCK3	5.09e-11	-2.3598
	RDH8	2.97315	0.0465778		RHOBTB1	1.44118	0.00011057		RNASEL	1.3835	3.35e-08		MCUB	5.29e-11	-1.45183
	ZNF684	-0.913271	0.046826		KCNJ9	1.73238	0.00011405		C7orf31	-1.4173	3.39e-08		B3GNT7	5.6e-11	-2.35607
	COL2A1	2.77968	0.0470791		FA2H	-0.476631	0.00011945		TSC22D1	1.22932	3.46e-08		PELI1	5.62e-11	-1.05099
	CLDN5	-1.26288	0.0476427		TRPV6	-2.25162	0.00012158		SLC12A9	-0.794017	3.54e-08		SLC22A11	5.62e-11	2.76343
	PPARD	-0.664859	0.0485575		AGMO	1.01591	0.00012158		STPG3	1.77844	3.56e-08		SYNJ2	6.05e-11	-1.08292
	VWA2	2.04085	0.0485899		PITX2	-2.10308	0.0001245		CLN8	-1.16819	3.59e-08		RASAL1	6.25e-11	-2.35825
	NLGN4X	1.75162	0.0492149		FAM83F	-1.89307	0.00012696		CDC42EP1	-1.13699	3.9e-08		FOXN4	6.28e-11	-2.42752
	WIPF2	0.416721	0.0492149		TBCK	0.913626	0.00012944		TEDDM1	2.28596	4.04e-08		IQCH	6.3e-11	1.91382
	GPRIN3	-0.986118	0.0492149		PTPRT	-1.59742	0.00013153		STARD13	1.03719	4.06e-08		GRK3	6.79e-11	1.676
	NNMT	-2.04888	0.0493966		MROH2A	1.41509	0.00013329		PDPK1	0.891355	4.1e-08		MINAR1	6.88e-11	-2.13217
	RIMKLA	1.46834	0.0493966		FAM3C	-0.676168	0.00013562		MYH1	-2.09229	4.2e-08		CLDN2	7.04e-11	2.33695
	LRRC15	-1.80508	0.0511952		IGSF3	-1.39414	0.00014206		TMCC1	1.18733	4.2e-08		GNPAT	7.2e-11	0.721516
	PPP2R2A	0.595464	0.051257		NLGN4X	-1.76856	0.00014454		POLN	1.81174	4.23e-08		ALOX15B	7.4e-11	-3.21667
	TRIM35	0.801484	0.0526047		MARCHF6	0.52565	0.00014454		DSCAML1	-2.07366	4.27e-08		NEB	7.64e-11	-2.11754
	SMURF2	0.579176	0.0531034		B3GNT4	-0.895957	0.00014587		UBFD1	0.746422	4.48e-08		WNT7B	7.65e-11	-3.16152
	WLS	1.311	0.0532932		SRRM3	0.676656	0.00014587		PWWP3B	-2.13292	4.61e-08		TUT7	7.81e-11	0.948251
	CCM2	-0.461097	0.0536284		ZNF510	0.836136	0.00014587		HTR1D	1.36195	4.61e-08		ACOT11	8.02e-11	-2.08439
	TNFAIP2	-0.883441	0.0538881		DISP1	0.841393	0.00014587		PGM5	1.92883	4.69e-08		SLC6A19	8.41e-11	-1.38448
	SERPINA6	-0.867628	0.0545378		PREB	0.971819	0.00014587		HSDL1	0.919366	5e-08		CRACD	8.8e-11	-2.17018
	IRF8	-1.04162	0.0546951		CRIM1	1.30695	0.00014587		AIMP1	0.763668	5.05e-08		IRS1	9.18e-11	1.09334
	KLHL38	2.34973	0.0546951		REG1A	0.826975	0.00014764		IL20RA	-2.13371	5.11e-08		SIRT5	9.34e-11	0.849052
	FOXO3	0.511544	0.0549221		IL4I1	-1.48519	0.00014881		AMER1	1.31637	5.29e-08		COL7A1	9.34e-11	2.10878
	CD207	-1.35652	0.0550252		TEC	1.05977	0.00014881		C1QL4	-2.86094	5.43e-08		GNAI1	9.58e-11	1.09023
	TEX11	2.55415	0.0550252		CXCL1	-1.57269	0.00014948		RASL10B	2.01699	5.58e-08		TRHDE	1.01e-10	-2.45923
	PLAAT4	-0.94057	0.0550252		RIN1	-1.21154	0.00015226		PLBD1	-1.7646	5.63e-08		RIPPLY1	1.01e-10	2.10401
	COL22A1	-1.97401	0.0550252		ODC1	-0.899089	0.00016176		SNX22	-1.67991	5.72e-08		PADI1	1.09e-10	-2.40021
	TRIM50	1.99663	0.0561941		SLC35G1	-0.997143	0.00016314		FBLIM1	-1.41199	5.85e-08		MDGA1	1.1e-10	2.02113
	FAM163B	-2.24515	0.0562922		ITGA5	-0.722096	0.00016346		SLC22A12	2.05639	5.85e-08		CREB3L1	1.11e-10	-2.3882
	MS4A1	-2.01699	0.0574677		SLFN11	-1.23841	0.00016413		CPO	1.97088	6.15e-08		UGCG	1.11e-10	-0.950078
	SAA4	-1.49854	0.0574725		FBXL5	0.90474	0.00016413		CRYAB	1.96647	6.25e-08		PLA2G2C	1.16e-10	1.85154
	BEND6	-2.15681	0.0574725		SIRT5	0.842351	0.00016529		MAGEB17	1.355	6.73e-08		TERT	1.22e-10	-2.07087
	KRT16	-3.12262	0.0576196		UBR2	0.746621	0.00017192		TOR3A	-1.10133	7.06e-08		E4F1	1.22e-10	0.669194
	CLDN8	3.13326	0.0586347		OXCT1	-0.207817	0.00017655		TBC1D9	1.1068	7.1e-08		DISP1	1.3e-10	1.02524
	DEF6	-0.987573	0.0587537		PI15	1.90218	0.00018147		RRN3	0.704513	7.79e-08		TEC	1.3e-10	1.17031
	MFSD14A	1.04737	0.0587537		LHFPL1	1.18786	0.0001825		CMYA5	-1.66275	7.79e-08		PTCHD4	1.3e-10	2.23467
	EPS8L1	-1.50117	0.0589061		LYZL2	1.35819	0.00018403		DYNLRB2	1.85024	7.79e-08		CLEC19A	1.4e-10	1.99797
	CRIP1	-1.07001	0.0589061		HABP4	1.01428	0.00018686		JMJD8	1.00956	8.43e-08		RGS7BP	1.45e-10	-1.57844
	FRMD3	1.45662	0.0594975		FOXA2	0.642525	0.00018805		ZNF180	-0.588275	8.84e-08		MYH1	1.55e-10	-2.49258
	PEAK1	0.444678	0.0600625		HIRIP3	0.775679	0.00019423		NFE2	1.98749	9.51e-08		FZD1	1.59e-10	-1.50594
	TOX	-1.6374	0.0601105		TG	1.40263	0.00020506		ZPLD1	-2.15339	9.51e-08		MBOAT2	1.76e-10	-1.86119
	LILRB3	-0.742573	0.0601105		RAB30	0.992647	0.00020642		OTOP3	-1.5543	9.65e-08		SLC35F2	1.88e-10	-1.84968
	PRSS56	3.67255	0.0601105		ERICH4	-1.77024	0.00021187		TBX15	-1.89424	9.72e-08		CNTNAP1	1.99e-10	-1.49494
	ACER2	0.96327	0.0605008		IRS1	1.0768	0.00021187		INHBE	-1.74343	9.72e-08		LPAR3	1.99e-10	-0.799772
	PLGLB1	-1.36411	0.0605008		DSG1	1.38398	0.00021187		LPCAT2	1.64753	9.93e-08		DUOXA2	2.19e-10	-2.49063
	GLIS3	-1.07733	0.0617734		NODAL	1.48025	0.00021582		LGR6	-0.280826	1.02e-07		HAVCR1	2.25e-10	-3.36503
	MCOLN2	-1.46068	0.0617734		RGS2	-1.36861	0.00021648		MMAA	0.962841	1.02e-07		SMIM31	2.26e-10	-1.79158
	AQP3	-0.816446	0.0617734		PRUNE1	0.743315	0.00021772		NMT2	0.984465	1.14e-07		UAP1L1	2.26e-10	-1.34227
	COL11A2	1.69463	0.0617734		GGH	1.18012	0.00022052		GAREM2	-1.67728	1.14e-07		TMEM182	2.33e-10	1.58321
	GGNBP2	0.302307	0.0617734		KIAA2012	1.30483	0.0002253		CYP4F22	-2.05721	1.14e-07		SLIT2	2.46e-10	-1.78913
	COL7A1	1.66718	0.0622421		PROK1	2.33399	0.00022702		TRNP1	-1.85134	1.14e-07		RBP1	2.64e-10	2.13923
	RYR1	-0.878698	0.0633344		BLCAP	0.710186	0.00023105		CRYZ	1.1538	1.21e-07		PCLO	2.73e-10	-2.43719
	SLCO4C1	1.69068	0.0636753		UNC80	1.44184	0.00023544		ZNF500	0.574825	1.27e-07		CAV2	2.94e-10	-1.39586
	CD79B	-0.891698	0.063767		CLDN18	-1.54121	0.00023661		HIRIP3	1.01703	1.32e-07		OBSCN	2.95e-10	-2.06268
	DNAH5	-1.39427	0.063767		IGF2	-0.494035	0.00024505		ANO2	1.8654	1.35e-07		IGDCC4	3.03e-10	-1.5033
	LGALS8	0.484285	0.063767		TOR1AIP1	0.782384	0.00024505		LRRC1	-1.69235	1.35e-07		PANX1	3.53e-10	0.917544
	DUSP9	1.55119	0.063767		CYP1A1	0.659614	0.00025419		NLGN4X	-1.31698	1.35e-07		CDH22	3.53e-10	3.3543
	NR0B1	3.31261	0.063767		RASSF3	-1.08037	0.00026041		C16orf72	0.51538	1.35e-07		SLC45A4	3.59e-10	-1.7258
	MAL	-1.46448	0.063767		SRGAP3	1.14437	0.00026146		TBL3	0.724614	1.35e-07		ZDHHC13	3.68e-10	-1.37902
	CARD11	-1.06316	0.063767		C6orf226	0.843054	0.00026589		CFAP70	1.54982	1.48e-07		CCNE1	3.75e-10	-2.37428
	LST1	-0.909707	0.0641871		RBM24	1.16994	0.00026836		VCAM1	-1.86038	1.48e-07		PROM1	3.75e-10	-1.86812
	ZNF395	0.613195	0.064318		RND3	-1.13603	0.00027709		STX1B	1.43148	1.55e-07		FOXD2	3.75e-10	-1.43426
	KANSL1	0.407976	0.0649205		VSIG1	-0.72487	0.00027709		CD276	-0.899089	1.55e-07		SLC13A3	3.75e-10	2.44483
	TNS4	-1.25504	0.0652737		HMSD	-1.51043	0.00027773		KCNH3	-1.97988	1.57e-07		CDC20B	3.76e-10	-2.18645
	BSPRY	-1.52214	0.0664575		TEDDM1	1.27813	0.00027773		TTYH1	-0.928488	1.61e-07		EFR3A	4.23e-10	0.87316
	SMAD3	0.543332	0.0680627		RASL10B	1.358	0.00027773		PIGQ	0.93693	1.63e-07		UNC5B	4.24e-10	-1.32147
	LRRC75A	-0.846134	0.0681317		DLEU7	-1.42082	0.00028002		ARHGEF2	-1.26044	1.63e-07		AC068580.4	4.39e-10	-1.82522
	SOCS1	-0.990851	0.0681317		TSPAN12	-1.29389	0.00028002		MBTPS1	0.61968	1.63e-07		DYNC1I1	4.44e-10	2.2476
	MPP3	1.08941	0.0682812		ENO2	-1.27225	0.00028735		WNT3A	2.10357	1.71e-07		TMCC3	4.49e-10	-0.946735
	CST7	-1.08046	0.0689941		ERO1A	-0.61365	0.00028885		USH1C	2.02552	1.75e-07		GALNT7	4.53e-10	-1.21604
	KCNK6	-0.636318	0.0699939		CAP2	1.07291	0.00028885		ABHD4	0.805804	1.8e-07		CA5B	4.64e-10	1.44169
	CACNA2D4	-0.834828	0.0699939		PRSS22	-1.22361	0.00029151		TRAK2	-0.690177	1.88e-07		DPP10	4.68e-10	-1.99787
	PPBP	-1.71662	0.0699939		FCGR2B	-1.46494	0.000295		RAP1GDS1	1.01288	1.89e-07		SLC4A11	4.68e-10	-1.3432
	NCR3	-1.20706	0.0699939		BBS2	0.0501011	0.0002956		RIPPLY1	1.58656	1.93e-07		PHLDB1	4.69e-10	-1.40212
	HLA-F	-0.99604	0.0699939		SORD	1.14086	0.00029876		CFAP298-TCP10L	-1.59926	1.96e-07		SPTB	4.72e-10	-1.64325
	SLC7A6	0.797561	0.070151		BTBD9	0.65176	0.00030129		ZDHHC13	-1.28771	1.98e-07		FCGR2B	4.75e-10	-2.34333
	CXCL1	-1.8476	0.070151		FAM8A1	1.00034	0.0003117		GATB	0.889188	2.01e-07		ACSL5	4.75e-10	1.52464
	SRPX2	-1.01319	0.0703726		TRIM38	0.856236	0.00031419		STUB1	0.744541	2.05e-07		SLC13A2	5.02e-10	-1.39499
	DAAM2	1.23703	0.0703726		PGM5	1.36832	0.00031508		PDE11A	1.78571	2.05e-07		AIMP1	5.11e-10	0.660248
	NPW	-1.79832	0.0704513		PLA2R1	-1.31849	0.00031937		SAAL1	-0.750701	2.08e-07		SULF1	5.12e-10	-1.87154
	SLC7A14	1.79771	0.0711984		ASRGL1	-1.12009	0.00033064		RNLS	1.29772	2.08e-07		VWA3B	5.13e-10	-2.17257
	GNLY	-1.01465	0.0711984		DNASE1L2	1.14968	0.00033581		IFNGR1	1.22032	2.22e-07		SPCS1	5.13e-10	0.727118
	MZB1	-1.61093	0.0711984		H2BC15	1.10345	0.00034221		PLEKHB1	-0.194097	2.23e-07		SIPA1L3	5.15e-10	-0.990889
	CHRM4	1.72007	0.0711984		ARNTL2	-1.21736	0.00034255		IGSF10	1.88794	2.29e-07		NPBWR1	5.53e-10	-1.86839
	FDCSP	-2.1768	0.0711984		A4GNT	-1.45276	0.00035398		RANBP10	0.999909	2.34e-07		NBEA	5.55e-10	-1.74588
	PDE4A	-0.937085	0.0717499		CEL	-1.02412	0.00035427		SLC22A9	-1.47386	2.34e-07		FKBP10	5.55e-10	-0.970017
	SLC43A3	-0.849441	0.0729076		DNAH9	1.20134	0.00035427		UBXN10	1.88419	2.34e-07		POF1B	5.66e-10	-1.615
	VEZF1	0.371972	0.0732432		TRIM54	1.28078	0.00036017		KLHDC9	1.44326	2.48e-07		RXRB	5.85e-10	0.620084
	LNPEP	0.792582	0.0749957		DAAM2	1.28819	0.00036017		TRIM59	-1.16232	2.48e-07		TMEM163	5.98e-10	-0.233926
	DRD1	1.72858	0.0749957		ESRRG	1.40069	0.00036017		PANX1	1.02501	2.49e-07		DSG2	6.01e-10	-1.60244
	CLPB	-0.436024	0.0753456		GLI1	-1.32181	0.0003659		GTSE1	-1.50184	2.55e-07		KIF1A	6.02e-10	-1.58398
	CEACAM4	-0.923633	0.0753674		GBGT1	-1.12315	0.00036693		SIPA1L3	-0.857495	2.55e-07		MYO6	6.15e-10	-0.885425
	IL6	-1.25057	0.0753674		SPRED1	-0.836315	0.00036941		TGIF2	-0.95442	2.55e-07		EPB41L4A	6.4e-10	-1.68036
	PTPN23	0.34576	0.0754808		F5	0.792466	0.00036941		CNGA1	-1.61097	2.55e-07		PRH2	6.69e-10	-2.07094
	EBF4	-1.29311	0.0754808		PKIB	-1.44222	0.00037236		ZNF620	-0.845523	2.56e-07		TANC2	6.73e-10	-1.01981
	NECAB2	1.38908	0.0754808		GAPVD1	0.485926	0.00037548		CEBPG	-0.733985	2.58e-07		C20orf204	6.8e-10	2.23803
	ANGPTL1	-1.36311	0.0754808		DAAM1	0.912231	0.00039046		GDE1	0.70383	2.61e-07		MAFA	6.83e-10	-1.41066
	GMFG	-0.708639	0.0754808		AGR2	-1.384	0.0003909		EPHB2	1.87283	2.7e-07		SAXO1	6.88e-10	1.47481
	PLCH2	-1.64711	0.0754808		RALGPS2	0.784287	0.00039193		CNTNAP3B	1.9493	2.7e-07		NUDT6	8.61e-10	1.21941
	ALDOA	0.767041	0.0754808		ULBP1	-1.46655	0.00040098		C9orf152	1.88892	2.82e-07		SYT13	9.06e-10	-2.85488
	TNFAIP8L2	-0.878116	0.0754808		FCGR2A	-1.0149	0.00040098		PDGFRL	-1.6541	3.03e-07		LGALS9C	9.06e-10	-2.49199
	KRT19	2.48525	0.0754808		SSTR3	-1.07584	0.00040146		CENPX	1.14412	3.03e-07		ROCK2	9.32e-10	0.682397
	MYEOV	-1.95148	0.0754808		GRPR	1.26609	0.00040451		PLCE1	-0.919832	3.18e-07		CENPX	9.53e-10	1.12604
	C16orf54	-1.09612	0.0754808		RAP2B	-0.66475	0.00040534		HSDL2	0.833398	3.3e-07		KBTBD12	9.69e-10	-2.95677
		-0.814394	0.0754808		ENTPD2	-1.32456	0.00040884		GIP	1.8574	3.39e-07		MT1H	9.9e-10	-2.4426
	PGR	-1.40181	0.0761594		ITPR3	-1.34755	0.00041096		TNIK	-1.52858	3.48e-07		ADCY5	9.97e-10	-1.65767
	MEGF6	1.12659	0.0766845		EXTL1	1.34953	0.00041304		ATP6V0E2	1.27491	3.58e-07		LAMA1	1.03e-09	-3.49946
	PSCA	-1.70122	0.0766845		LRP11	-0.999335	0.00041938		PSKH1	0.654416	3.79e-07		SLC5A10	1.05e-09	-2.16405
	SLC2A4	0.951384	0.0766845		SPRY4	-0.84039	0.00041938		GCLC	0.982731	3.82e-07		ATP1A2	1.08e-09	1.84567
	CARD9	-0.718811	0.0766845		FAM169A	1.29771	0.00041987		IKBKG	1.33194	3.82e-07		MACC1	1.13e-09	-2.52652
	USP53	0.789553	0.0781087		B3GALT1	1.40047	0.00042525		ACSM3	1.46132	3.93e-07		ACOT13	1.15e-09	0.885253
	SCARA5	-1.97864	0.0792828		SHLD2	0.581238	0.00044525		GUCA2A	-1.28613	4.1e-07		BOK	1.16e-09	1.23675
	KCNS3	-1.21968	0.0792828		FFAR2	-1.31988	0.00044544		SETD6	0.568039	4.28e-07		ADAM12	1.17e-09	-0.827179
	CD7	-1.33047	0.0801738		TOR4A	-1.65378	0.00044896		BRD3OS	1.0156	4.31e-07		FARS2	1.18e-09	0.710461
	SLC2A5	1.77326	0.0806		CDC14B	1.03672	0.00045387		ZIM2	-0.543486	4.31e-07		GP2	1.26e-09	-1.9107
	DHODH	-0.837994	0.0807553		SLC37A1	-0.963872	0.00045552		EFR3A	0.96725	4.33e-07		RGS4	1.26e-09	-1.22662
	RRAGD	0.631643	0.0811876		C1orf112	1.17351	0.0004557		JPT2	0.677465	4.4e-07		FGD6	1.26e-09	-1.13854
	SH3BP1	-1.01856	0.0811876		PKM	-1.15274	0.00045759		AC009690.1	1.85815	4.42e-07		TMEM14C	1.35e-09	0.635048
	FBXL4	0.437031	0.0811876		CDC42EP1	-0.958762	0.00045759		CDIP1	0.752255	4.48e-07		C3orf80	1.36e-09	-1.855
	SRFBP1	0.413648	0.0811876		SLC12A2	-1.25466	0.00047621		RAVER2	-1.45197	4.65e-07		ERICH5	1.36e-09	-1.77882
	PLIN1	1.14451	0.0811876		ATOH8	1.29159	0.00047621		PSMD7	0.844768	4.76e-07		MMP14	1.42e-09	-1.37246
	CCDC88B	-0.867348	0.0811876		SGPP2	-1.47244	0.0004772		CACNA2D3	1.96345	4.78e-07		GJA10	1.52e-09	-1.5933
	PRG2	-1.65638	0.0811876		TMEM72	-1.46503	0.00049239		CA4	1.90965	4.88e-07		HHAT	1.55e-09	1.11414
	H3C11	-1.6052	0.0825517		FBXO9	0.671986	0.00049239		ZNF431	-1.25211	4.9e-07		PFKFB3	1.62e-09	-1.66958
	KCTD9	0.554561	0.0834507		MAP3K8	1.07459	0.00049396		EYA1	-2.44482	4.92e-07		GADL1	1.62e-09	2.92627
	FDX1	-0.520642	0.0838774		THSD1	1.22365	0.00049533		CA5B	1.61117	4.92e-07		AFAP1	1.69e-09	-1.39885
	DIO2	1.94654	0.0838774		BCAS3	0.69932	0.00049761		COLCA2	-1.54389	4.92e-07		AC073111.3	1.73e-09	1.18231
	SEC14L5	1.27805	0.0843195		POLN	1.30007	0.00051774		LRRTM1	2.0695	4.94e-07		MME	1.79e-09	2.57093
	TC2N	-1.2802	0.0850342		MIA3	0.752568	0.00052299		TMEM151A	-1.88316	4.99e-07		EPB41L1	1.8e-09	-1.90323
	NKIRAS2	0.358834	0.0860141		CTSG	1.30113	0.00052549		DDX28	0.728518	5.04e-07		A4GNT	1.82e-09	-2.9179
	CD3D	-1.26811	0.0863553		RASSF7	-1.02758	0.00052617		ZCCHC12	1.18913	5.1e-07		LGALS9B	1.89e-09	-2.73371
	ANK3	-1.0756	0.0864332		ZPLD1	-2.50761	0.00054968		CRTC3	-0.651289	5.2e-07		MFSD6	1.94e-09	-1.21949
	BACH1	0.536044	0.0864866		GAS2L3	-1.05216	0.00055127		DISP1	0.83546	5.27e-07		INHBE	1.95e-09	-1.80352
	PI15	1.85481	0.0865534		GRK3	1.2207	0.0005615		FAM114A2	0.531134	5.33e-07		GLDN	1.95e-09	-0.905765
	ATP1B1	0.850118	0.0865534		S100A16	-0.931346	0.00057562		SULT4A1	2.02915	5.33e-07		AQP10	1.96e-09	-2.09204
	NBPF20	-0.723867	0.0865534		ANXA13	-1.42631	0.00060223		CPT2	0.997605	5.65e-07		ULBP1	2.01e-09	-2.0488
	C1QTNF1	-1.1447	0.0865534		CENPX	0.890858	0.00060636		ABI2	-0.764965	5.79e-07		ASRGL1	2.01e-09	-1.51664
	POMK	0.673878	0.0865534		GAL3ST1	-1.44967	0.00060775		SYNE3	-1.02165	5.8e-07		PKDCC	2.02e-09	-1.3384
	KDM8	-0.928984	0.0871183		CSNK1E	-0.735363	0.00060775		TIMM17A	0.77732	5.95e-07		GLP1R	2.06e-09	-1.98525
	NOS2	1.21111	0.0877791		KRTCAP3	0.373931	0.00060775		CSNK1E	-0.646537	5.96e-07		CMYA5	2.11e-09	-1.50277
	SERTAD4	1.58719	0.0877791		MGAM2	-1.94558	0.00062834		GLT8D1	0.780939	6.01e-07		ZNF532	2.25e-09	-1.17365
	PIP5K1B	-1.38436	0.0877791		RALGAPA1	0.738661	0.00063208		GPR27	-1.97515	6.46e-07		THADA	2.27e-09	0.657721
	SLC25A11	-0.507983	0.0877791		TMEM245	0.913353	0.00063208		CCDC185	-2.04669	6.83e-07		MAP7D2	2.29e-09	-2.32786
	MNX1	-2.84133	0.0877791		ITGB5	-0.629479	0.00063304		CAAP1	0.885523	6.96e-07		PDGFRL	2.41e-09	-1.45339
	CCDC69	-0.799691	0.0879693		ARHGAP40	-1.43244	0.00064218		ZFP92	-1.80516	7.17e-07		GPRIN2	2.42e-09	-2.28528
	GUCA1B	-0.800217	0.0882992		ARG2	-1.31326	0.00064307		ARID3B	-0.959619	7.22e-07		CXCL6	2.45e-09	-1.94544
	MAMLD1	-1.02218	0.0888384		CLCF1	-1.01744	0.00064614		PDE9A	-1.76103	7.26e-07		SHISA4	2.45e-09	1.38855
	CD48	-0.966716	0.0888384		TAOK2	0.470528	0.00064856		TNFSF15	-1.61123	7.71e-07		CCDC185	2.51e-09	-2.38815
	TXNDC17	-0.598703	0.0888384		PPP1R3G	1.31226	0.00065015		TG	1.89229	7.73e-07		SLC16A12	2.54e-09	2.08708
	ACLY	0.495998	0.0888384		TMEM91	-1.12207	0.00070517		C16orf95	1.14556	7.73e-07		EFHC2	2.74e-09	-1.3376
	IL2RG	-1.15249	0.0888384		SLC13A3	1.29674	0.00070517		UGT1A3	1.99259	7.8e-07		ULBP2	2.77e-09	-1.8299
	KLK2	2.58715	0.0888384		ZYX	-0.851781	0.00070804		PPP1R9A	-1.58085	7.97e-07		ANKRD33B	2.77e-09	-1.74255
	CYP2A7	-2.29607	0.0888384		CYTH1	0.500952	0.00070915		DNTT	1.78169	8.04e-07		PLPPR1	2.77e-09	1.64655
	NKD2	-1.509	0.089057		ASB4	1.30724	0.00071097		HIC2	-1.27282	8.04e-07		CDH6	2.82e-09	-1.77906
	LGALS9C	-1.29501	0.089057		EPOR	-0.78529	0.00071459		PRSS36	1.13396	8.22e-07		HIVEP3	2.86e-09	-1.17178
	CXCL2	-1.25753	0.0899472		CATSPER1	-1.19293	0.00072428		KRBA1	-1.33049	8.28e-07		OCA2	2.87e-09	-2.66764
	VAT1	0.666026	0.0899472		CDH23	1.1118	0.00075358		RAG1	1.6757	8.5e-07		TC2N	3.05e-09	-1.81558
	ZNF653	-0.413025	0.0899472		PTCHD4	1.29319	0.00075358		SMAGP	-1.09681	8.58e-07		FREM1	3.05e-09	0.848466
	SAMD3	-1.00028	0.0899472		ST6GALNAC5	-1.00259	0.00076182		ERMAP	0.92597	8.6e-07		IGFN1	3.07e-09	-3.75169
	SGF29	-0.531635	0.0899472		APLP1	-1.35673	0.00079115		CCP110	0.877098	8.67e-07		PNMA5	3.08e-09	-1.90553
	CITED4	-0.804854	0.0899472		SGIP1	-1.18601	0.00079314		CCDC196	1.95526	8.72e-07		BLM	3.08e-09	-1.35097
	MAP4K1	-0.925548	0.0909169		PDLIM7	-0.848719	0.0008005		DBF4	-0.77986	8.92e-07		UST	3.17e-09	1.91018
	ANO9	-1.14642	0.0911634		HIBADH	0.922218	0.0008005		SLC4A3	-1.75023	9.28e-07		DNTT	3.26e-09	2.83331
	TEFM	0.420423	0.0914534		CCR3	0.996288	0.00081135		SLC16A11	1.722	9.3e-07		SFRP5	3.37e-09	-2.11879
	PLGLB2	-1.50975	0.0914976		IER3	-1.20531	0.00082119		RDH5	1.53686	9.43e-07		MCUR1	3.56e-09	0.693005
	ITIH4	-1.0537	0.0919773		RXRB	0.687221	0.00083822		IGF2	-1.85538	9.47e-07		HOOK3	3.85e-09	-0.906133
	CNOT7	0.492386	0.0919773		TSC22D1	1.02743	0.00083846		BMP6	1.6505	9.49e-07		NEK5	3.99e-09	1.0026
	EXTL3	0.73114	0.092131		PARD6B	-0.671995	0.0008393		ACOT11	-1.74415	9.59e-07		FAM81A	4.04e-09	-1.64656
	RASGRF1	1.84563	0.092131		GALNT18	-1.01955	0.00085327		ZNF792	-0.889948	9.74e-07		TPBGL	4.04e-09	1.96417
	B3GALT1	2.18998	0.092278		PKP3	-2.55886	0.00085812		POU2F3	0.451709	1.08e-06		CRYZ	4.09e-09	1.01828
	TEDC1	-0.788303	0.092278		FOS	-1.25441	0.00085974		PRXL2C	0.743809	1.09e-06		PLEKHG2	4.21e-09	-0.968376
	PLD1	-0.897694	0.0923165		CYP24A1	-1.49562	0.00086321		ZNF174	0.506795	1.1e-06		LAMC2	4.37e-09	-2.27503
	SMIM7	-0.486498	0.0923352		GADD45G	1.06251	0.00087163		SMPDL3B	-1.91441	1.1e-06		FAM240C	4.38e-09	2.43016
	AQP6	1.88067	0.09272		AGRN	-0.835198	0.00087531		C9orf116	1.23103	1.1e-06		APLP1	4.41e-09	-2.25263
	CRYBB3	-0.972658	0.09272		ZG16B	-2.28172	0.00088188		NAA80	0.95089	1.1e-06		COL3A1	4.58e-09	-1.7382
	RASAL3	-0.753892	0.09272		ELOVL7	-1.41587	0.00090165		MFSD6	-1.09934	1.11e-06		TLNRD1	4.61e-09	-0.732185
	EHF	-1.25858	0.09272		STX3	-0.897714	0.00091332		ACOT13	0.819664	1.19e-06		HLF	4.61e-09	1.60968
	SLC6A3	-2.09673	0.09272		CTNNA2	0.868489	0.00091332		RARRES1	1.7937	1.19e-06		EBPL	4.68e-09	1.07103
	TMIGD2	-1.07034	0.09272		ADRB1	1.29099	0.00091332		GJB3	-1.88797	1.19e-06		STX2	4.81e-09	-0.768395
	LIMK2	-0.761966	0.09272		SLC2A6	-1.23482	0.00093013		CTNNA2	1.95266	1.21e-06		CYB5B	4.83e-09	0.695949
	FOXD2	-0.979159	0.09272		ZNF2	0.428795	0.00095402		STRIT1	1.92027	1.23e-06		STRIP1	4.92e-09	0.628447
	LPA	-1.1282	0.09272		PLEKHH2	-1.19808	0.00096014		SLC12A1	1.96916	1.24e-06		TOR4A	5e-09	-1.37651
		-0.953309	0.09272		LPCAT4	-0.880128	0.00096014		CNDP2	0.703625	1.25e-06		MBOAT4	5.17e-09	-2.16022
	CD37	-0.805224	0.0930672		RORC	0.997888	0.00097766		SCUBE1	1.94313	1.27e-06		TGFA	5.21e-09	-1.84836
	ABLIM3	-0.93752	0.0930672		ANXA4	-0.924934	0.00098175		TRIM54	1.99701	1.32e-06		SEMA3C	5.22e-09	-2.01997
	CDK12	0.374819	0.0935567		FITM2	0.822076	0.00098175		KCTD6	-0.900182	1.33e-06		TECTB	5.23e-09	1.89358
	CD74	-0.99744	0.0956113		TNFAIP6	-1.32169	0.00098444		PHF21A	-0.554714	1.35e-06		AP3S1	5.35e-09	0.646382
	EIF5A	-0.517572	0.0956113		INHBE	-1.31107	0.00098444		SLC17A3	1.5194	1.39e-06		LAMP5	5.43e-09	-2.85915
	SRPK3	-1.02697	0.0956113		PPP1R10	0.642433	0.00098574		APH1B	-0.885372	1.39e-06		PNMA2	5.43e-09	-1.89244
	AK1	-0.528978	0.0957389		ZNF385B	1.24531	0.00098574		CIB2	-1.52453	1.4e-06		GABBR1	5.59e-09	-1.58987
	SYTL1	-0.980158	0.0957389		SNTG1	1.21856	0.00101776		PLEKHG2	-0.921513	1.41e-06		RELT	5.62e-09	-1.02596
	TAOK1	0.375714	0.0957389		B4GALNT2	-1.32746	0.00105068		TMEM143	0.717157	1.42e-06		CLEC5A	5.82e-09	-1.93572
	SYT12	-1.18595	0.0957389		TMEM263	-0.55518	0.00105068		KATNB1	0.701958	1.43e-06		ARHGEF28	5.89e-09	1.16024
	LRRC25	-0.761556	0.0957389		AC073111.3	0.953464	0.00105068		ZNF648	1.79736	1.45e-06		SCTR	5.91e-09	-2.41696
	CD3E	-1.13529	0.0957389		SLC12A1	1.12895	0.00105068		FGFR3	-1.25114	1.46e-06		SSC5D	5.93e-09	-1.66828
	TWIST2	2.12136	0.0957389		NAB2	-0.688905	0.00105619		GABARAPL1	1.19449	1.46e-06		MARCHF8	5.95e-09	0.707217
	PRKCB	-1.05015	0.0960053		IQCH	1.27082	0.0010649		DSEL	-1.57183	1.46e-06		SMPDL3B	6.1e-09	-1.9533
	RUNX3	-0.903267	0.0961216		KRT8	-0.822335	0.00106675		RSL1D1	0.558821	1.46e-06		GLB1L2	6.28e-09	-2.06785
	CD6	-1.13177	0.0961924		FFAR4	-0.976338	0.00106933		FOXD2	-1.41901	1.46e-06		KLHL3	6.28e-09	-1.6355
	LY9	-1.10563	0.0961924		CACNG4	1.04791	0.00107502		CBFA2T2	-0.756609	1.5e-06		BEND5	6.28e-09	1.64085
	TRPV2	-0.745614	0.0961924		S100A14	-0.836425	0.00112577		BRD7	0.734653	1.5e-06		AGR2	6.36e-09	-2.25529
	TRIM37	0.461087	0.0963076		RBBP9	0.692154	0.00112577		SERPINH1	-1.13578	1.53e-06		PTGDS	6.46e-09	-2.89336
	PFN1	-0.503724	0.0963076		CHAD	0.90584	0.00112871		JAML	-1.40774	1.57e-06		RALYL	6.57e-09	-2.84105
	TRPV4	-1.04322	0.0970061		PLAUR	-0.989354	0.00114459		NUBP1	0.603094	1.58e-06		FUT4	6.7e-09	-1.56305
	FBP1	-1.06709	0.0970061		LAMA1	-2.87986	0.00115104		ITGB5	-0.692751	1.64e-06		CACNB1	6.91e-09	-1.20365
	KDM3A	0.427864	0.0972195		HAUS4	0.927421	0.00116041		TBX4	1.92822	1.64e-06		MUC3A	7.02e-09	-2.0617
	HLA-B	-0.956844	0.0972294		ZFAND4	0.512902	0.00116605		LPAR3	-0.423921	1.64e-06		PAGE4	7.02e-09	3.16866
	ZDHHC2	0.79709	0.0979604		MINDY1	0.671041	0.00116605		NUBP2	0.722121	1.69e-06		TFF1	7.29e-09	-2.2167
	TMEM154	-1.5736	0.0979604		GUCA2A	-0.674497	0.00116812		DDI2	0.773839	1.69e-06		CADM2	7.29e-09	-1.93729
	SDS	-1.96833	0.0982305		MYCL	-0.287238	0.00116995		ASRGL1	-1.39483	1.71e-06		HMSD	7.42e-09	-2.20332
	PRR15L	-1.6729	0.0983793		SLC1A5	-1.16559	0.00117056		CST5	-1.67014	1.71e-06		CTNNB1	7.42e-09	0.65343
	CASP8AP2	0.583571	0.0984395		PNPLA5	1.4344	0.00117633		ADAMTS16	-1.89842	1.72e-06		DYRK2	7.49e-09	-0.828898
	GZMA	-1.05737	0.0984395		CACNG1	1.15943	0.00118313		QSOX1	-1.64506	1.74e-06		ABI3BP	8.09e-09	-1.65934
	PRAM1	-0.69921	0.0984674		ITGB6	-1.37555	0.00118995		CLEC16A	0.658684	1.77e-06		CRISP3	8.17e-09	-2.33038
	POLE4	-0.620846	0.0986747		MCUR1	0.75527	0.00119059		SERTAD4	1.26043	1.87e-06		RUNDC3B	8.17e-09	1.44525
	MED1	0.395804	0.0986747		ANGPTL8	-1.23468	0.00119145		SPACA9	0.923377	1.9e-06		GRHL1	8.44e-09	-1.13914
	IFITM3	-0.672467	0.0986747		JMY	0.669769	0.00120285		BPIFB2	-0.462828	1.92e-06		NEBL	8.45e-09	-1.96875
	CPA2	2.83729	0.0986747		LAT2	-0.932149	0.00122588		HSD17B4	0.912039	1.92e-06		APH1B	8.46e-09	-0.882112
	RPL22L1	-0.856166	0.0986747		MED20	0.640048	0.00122588		FAM240C	1.96611	1.92e-06		S100A14	8.47e-09	-1.22748
	SLC35C1	-0.809585	0.0986747		TNFRSF11A	-1.07337	0.00123818		ZBED5	-0.570629	2.03e-06		LIF	8.49e-09	-1.85421
	SLC22A10	-1.26326	0.0986747		SMIM2	1.12123	0.00123818		THUMPD1	0.570262	2.05e-06		BNC2	8.51e-09	-1.81983
	TMEM220	-0.77913	0.0986747		RBBP8	-0.606232	0.0012411		ACSS3	1.37418	2.05e-06		EREG	8.57e-09	-2.59602
	ABHD12B	-1.05187	0.0987169		FBLIM1	-1.03018	0.00125604		BICC1	-1.58562	2.05e-06		CKMT2	8.68e-09	-3.38529
	MYO1G	-0.940217	0.0987169		SLC1A2	1.24333	0.00127254		OBSCN	-1.76136	2.05e-06		MMP11	8.72e-09	-0.619859
	KNDC1	-2.31303	0.0987169		CLEC19A	1.15033	0.00130627		CDYL2	1.21312	2.05e-06		COL1A2	8.88e-09	-1.6036
	BCLAF3	0.360351	0.0987169		MT1H	-1.25359	0.00131404		PLA2G2C	1.56377	2.05e-06		TRIM9	8.89e-09	-2.13199
	PHETA2	-0.955018	0.0987169		SGPL1	0.505225	0.00131404		RXRG	1.89535	2.08e-06		IQGAP1	8.93e-09	-1.05409
	SERPINE1	1.0964	0.0987521		CACNA2D3	1.80009	0.00131404		LGALSL	-0.727317	2.11e-06		TBCK	9.27e-09	0.877859
	CORO1A	-0.97388	0.0996212		OTX1	-1.27788	0.00132451		SALL2	-1.75667	2.11e-06		GRM7	9.34e-09	-1.50963
	ITPRIP	0.610927	0.0996771		SPINT1	-0.81035	0.00132882		PEX12	0.772899	2.16e-06		PLA2R1	9.56e-09	-1.55372
	NAA38	-0.578209	0.0996858		UBASH3B	-0.991911	0.00133591		FGF2	1.7317	2.18e-06		B3GNT3	9.58e-09	-2.02615
	RTL9	-1.70613	0.0997063		SPDEF	1.62837	0.00134636		RASSF3	-1.14555	2.18e-06		KIAA1549L	1e-08	-2.44495
	ATP9A	0.721604	0.0997794		SPAG1	-0.897571	0.00134901		ITPR2	0.88257	2.27e-06		B3GALT5	1.01e-08	-2.97029
	CACNG1	2.39389	0.0997794		NEK5	1.00468	0.00136619		ZWILCH	-0.660675	2.27e-06		QSOX1	1.06e-08	-1.73811
	IAPP	-1.28785	0.0997794		NAALAD2	-1.21956	0.00137678		CALCOCO2	0.509617	2.28e-06		GUCY1A1	1.06e-08	-1.38293
	APOL3	-0.784369	0.0997794		ALAD	0.821815	0.00137678		HOXC10	-1.01529	2.28e-06		EPO	1.07e-08	-1.8063
	CLIC3	-1.04634	0.0997794		VWA3B	-1.25886	0.00138658		MGAM2	-2.88993	2.36e-06		UBXN10	1.07e-08	1.87517
	PSMB6	-0.464108	0.100364		FGF2	1.24751	0.00139095		HMOX2	0.965155	2.38e-06		SPIRE1	1.08e-08	-1.52844
	KCNK15	-2.5995	0.100905		KRT20	-1.83772	0.00140466		TENT4B	0.67677	2.42e-06		ENPP5	1.09e-08	-2.08594
	TMED6	0.974189	0.100905		TRPV4	-1.29353	0.00140466		ATAD3C	1.70849	2.43e-06		PRKAR2B	1.09e-08	-1.96464
	UGT1A10	2.46872	0.100905		KCND2	-1.36075	0.00140562		B4GALNT4	-1.21225	2.46e-06		ZNF469	1.09e-08	-1.67316
	CCL5	-1.09371	0.101309		LSAMP	0.431034	0.00142443		LPGAT1	-0.889044	2.55e-06		PLCXD1	1.09e-08	-1.35503
	C8orf76	-0.784076	0.101473		PEX11B	0.462472	0.00143626		ALDH1L1	1.67084	2.55e-06		EPHA6	1.13e-08	-2.24967
	TMEM268	0.519707	0.101537		PTHLH	-1.30671	0.00144064		TRIP6	-0.976527	2.57e-06		TFCP2L1	1.19e-08	-1.89899
	SNX20	-0.975047	0.101537		ZNF703	1.18704	0.00145591		CLDN1	-1.09205	2.57e-06		OARD1	1.21e-08	0.627401
	HLA-DRB1	-1.13211	0.101537		SLC66A3	-0.746523	0.00146647		MARF1	0.557132	2.57e-06		HOXA3	1.23e-08	1.82196
	FKBPL	-0.49962	0.101751		USP7	0.431391	0.00146647		ZNF610	-1.7233	2.57e-06		CAMK1G	1.24e-08	-3.13748
	PCDHA10	-1.52241	0.101829		KCTD18	0.627121	0.00146647		H3C2	1.74252	2.57e-06		CCDC196	1.24e-08	2.37397
	SRPK2	0.423212	0.101938		CDK6	0.987606	0.00146647		NKAIN3	1.49553	2.73e-06		PITX2	1.29e-08	-1.68269
	LRG1	-1.0543	0.102451		SLC17A2	1.04664	0.00146647		CES5A	1.84272	2.79e-06		TMC4	1.29e-08	-1.21126
	PSMA1	-0.498101	0.104248		PPP1R15A	-0.727113	0.00147579		SRRM2	0.691912	2.82e-06		TSPAN5	1.29e-08	1.78297
	SEPTIN11	0.391128	0.104248		APBB2	0.746019	0.00147579		ZNF850	-0.929422	2.83e-06		MPP2	1.3e-08	-1.74334
	FGGY	-0.90504	0.104804		ASTN1	1.23894	0.00147579		NAALAD2	-1.65689	2.84e-06		MAPK10	1.32e-08	-1.646
	C8B	-0.77483	0.105072		KCNH6	1.38549	0.00147585		AMFR	0.683871	2.84e-06		ZDHHC2	1.32e-08	-1.21748
	SLC7A6OS	0.461946	0.105072		HDAC4	0.838422	0.00148284		BCAS1	-1.84718	2.88e-06		CLN8	1.33e-08	-0.86191
	UCHL3	-0.685776	0.105072		PTPRO	-1.00302	0.00148985		PAQR9	-1.11842	2.9e-06		ENO2	1.34e-08	-1.69628
	CD70	-1.32095	0.105072		NCEH1	-0.774508	0.00149233		SAXO1	1.38024	2.91e-06		ECM1	1.36e-08	-1.37699
	DENND4C	0.635719	0.105072		UGT1A10	-0.894951	0.00150339		BSDC1	0.662537	2.97e-06		MUC12	1.39e-08	-4.06863
	H1-7	3.04098	0.105072		ECM2	1.1286	0.00153313		SGCD	1.77053	2.97e-06		ZNF431	1.42e-08	-1.17745
	TRIM10	-1.00687	0.105072		RAG1	1.21663	0.00154086		SENP8	0.846449	3.05e-06		TMCO3	1.42e-08	-1.07071
	FNDC4	-0.973084	0.105336		RIMBP2	0.789872	0.00155021		C14orf132	-1.65034	3.25e-06		NECAB1	1.42e-08	1.76998
	M6PR	0.565216	0.105857		SLC16A9	-1.35645	0.0015504		TRIM17	-1.83851	3.33e-06		FIBCD1	1.43e-08	-1.74939
	HOXD1	-2.26561	0.105857		RDH12	-1.28484	0.00156021		ARHGAP11A	-1.04201	3.35e-06		POSTN	1.46e-08	-1.91314
	C3orf20	1.27141	0.105857		RNASEL	0.882755	0.00157455		SPATA5	0.907342	3.4e-06		PLD1	1.51e-08	-1.06445
	GPR182	-1.23012	0.105857		FRS3	0.615391	0.0015784		RRAS2	-0.754134	3.49e-06		AFP	1.54e-08	-0.734406
	REP15	-1.22313	0.105955		KDELR3	-1.13749	0.00159763		RSPRY1	0.591129	3.49e-06		TMEM245	1.54e-08	0.9065
	SNAI3	-0.792234	0.105955		TECTB	0.499598	0.00161643		GADL1	1.83509	3.78e-06		POLN	1.54e-08	1.52822
	HOXC8	-2.38381	0.106605		LEFTY1	-3.67197	0.0016234		PKDCC	-1.41301	3.79e-06		ATP2C2	1.56e-08	-2.99413
	XAGE5	3.58261	0.106631		PWWP3B	-1.36728	0.0016234		REG1B	0.775051	3.79e-06		GPR161	1.57e-08	-1.21006
	GIMAP1	-0.603777	0.106827		LEPROTL1	-0.519194	0.0016234		SSTR5	-1.68954	3.82e-06		IFNGR1	1.57e-08	1.03489
	PHF13	0.333637	0.10685		LRRTM1	1.22562	0.00162409		INTS12	0.625381	3.86e-06		GCK	1.6e-08	-1.5302
	TIMD4	-1.6516	0.10685		CIB2	-1.2032	0.00164664		ZNF713	-0.792534	3.87e-06		STON1	1.6e-08	-1.49084
	GSN	-0.556056	0.10685		KLC2	-0.721406	0.001666		EPOR	-0.786589	3.89e-06		RASGRP3	1.6e-08	-0.921867
	HMGA2	-2.37956	0.10685		TERT	-1.35064	0.00171689		ASTN1	1.54564	4.13e-06		ASB4	1.6e-08	1.87783
	NPR2	0.88399	0.10685		PPP1R3F	0.971292	0.00172001		BAIAP2L2	-1.57285	4.14e-06		MELTF	1.64e-08	-1.77675
	XKRX	1.27566	0.10685		ZNF200	0.513642	0.00172257		MARCHF8	0.730709	4.16e-06		EFS	1.67e-08	-1.62988
	IRF7	-0.781753	0.10685		SLC6A19	0.0740681	0.00172308		CLEC19A	1.92176	4.2e-06		DGKH	1.67e-08	-0.874267
	GPR65	-0.75472	0.107041		PHYHIPL	1.15594	0.00172308		RASAL1	-1.8452	4.21e-06		ZC3H11B	1.67e-08	1.2304
	GPA33	-1.30642	0.107041		FGF13	1.23132	0.00172308		CCDC150	-1.1141	4.3e-06		HDAC7	1.8e-08	-0.895073
	RNF175	-1.0058	0.107041		PCSK9	-1.0197	0.00175324		ISCU	0.494025	4.35e-06		SPEG	1.81e-08	-2.84138
	ERAP2	1.11993	0.107041		NPAS1	-1.19465	0.00179633		STARD5	1.2152	4.35e-06		COL9A2	1.82e-08	-1.09005
	ZNF454	-1.34742	0.107041		TSPAN15	-0.941208	0.00181702		CEMIP2	0.994007	4.37e-06		TNFAIP6	1.83e-08	-2.63189
	PSMB8	-0.713049	0.107041		CCDC146	1.05059	0.00181702		APCDD1	1.87241	4.37e-06		COL5A1	1.9e-08	-1.58105
	CATSPER3	-0.643876	0.107094		FSIP1	-1.13534	0.00182295		ADAM11	-1.65557	4.39e-06		TNR	1.96e-08	-2.70035
	MARCO	-1.3429	0.107357		PPEF1	1.24155	0.00182445		PAPLN	-1.69541	4.39e-06		SLC23A2	1.96e-08	1.157
	SYN2	1.50633	0.107799		FAM180A	1.17681	0.0018448		SRARP	1.91136	4.4e-06		TRIB2	1.96e-08	1.19519
	CYB5B	0.539094	0.108088		AGPAT5	-0.873123	0.00185533		NIPSNAP3A	0.824106	4.44e-06		ACSS3	1.96e-08	1.56302
	EIF3A	0.410885	0.108088		ATF5	-1.23937	0.00187295		LZTS3	-0.901836	4.47e-06		EIF4E3	1.97e-08	-1.20348
	HAUS6	0.437011	0.108088		CAPN13	-1.37645	0.00188398		CROT	-1.01298	4.48e-06		SLCO3A1	2.02e-08	-1.16886
	SH2D2A	-1.00436	0.108727		COBLL1	0.987581	0.00188398		NTS	-2.68643	4.59e-06		SEC14L6	2.11e-08	-2.07263
	IL4R	-0.622297	0.108789		ROCK2	0.736035	0.0018928		IGDCC4	-1.8421	4.63e-06		LYPD6B	2.14e-08	-2.32496
	AKR1D1	-1.42446	0.108789		VPS52	0.826174	0.00189384		SHISAL2A	-1.80909	4.64e-06		ECEL1	2.16e-08	-2.55189
	TGFB2	1.10665	0.108895		MTMR7	-1.5091	0.00189439		TMEM60	-0.671808	4.7e-06		KCND2	2.16e-08	-2.15035
	EEF1AKMT3	0.339585	0.108895		SEMA3A	-0.391779	0.00190266		TICRR	-1.23798	4.7e-06		CTSK	2.19e-08	-2.74507
	GFM2	0.397647	0.108895		HKDC1	-1.27714	0.00191921		REG1A	1.40756	4.72e-06		ITIH5	2.19e-08	-2.71692
	ADAM28	-0.975853	0.109299		TGFA	-1.22307	0.00192371		SBSPON	2.08289	4.74e-06		RAPGEF5	2.19e-08	-0.947118
	IL24	-1.27876	0.109299		KLHL29	-1.16654	0.00192371		SSTR3	-1.39603	4.74e-06		TPRG1	2.19e-08	1.40314
	COL8A2	-1.10838	0.109299		ANKK1	1.13769	0.00192371		MCOLN3	-1.86843	4.81e-06		BARX1	2.2e-08	-2.06164
	BNIP3L	0.481718	0.109765		DCC	1.13186	0.00193956		TMEM273	1.34788	4.81e-06		INSIG2	2.25e-08	0.879391
	SAYSD1	-0.439161	0.109765		FBXO32	1.13846	0.0019416		SYT8	-1.8572	4.87e-06		RPP40	2.27e-08	0.862845
	AVPI1	-0.60455	0.109765		DNTT	0.892983	0.00199144		RAD9A	-0.587327	4.98e-06		CAP2	2.31e-08	1.1535
	LIMD2	-0.979909	0.109765		SLITRK4	-1.2914	0.00203109		ENO3	-2.23011	5.04e-06		PYGO1	2.33e-08	-1.76546
	IL7R	-1.30082	0.109765		EIF4EBP2	0.644633	0.00203109		UCN2	1.94495	5.04e-06		TNFRSF11A	2.36e-08	-1.45614
	NCOA6	0.332119	0.109765		STRIP1	0.633044	0.00207435		ZNF496	-1.28603	5.04e-06		CHRND	2.38e-08	-2.09235
	CARNS1	-0.72676	0.11088		DPF1	-0.238286	0.00207466		SKIL	-0.872433	5.34e-06		CCL26	2.39e-08	-2.17869
	STAM2	0.2761	0.111085		TERB2	1.18859	0.00210731		MUC12	-1.70866	5.34e-06		FITM2	2.46e-08	0.739966
	SEMA4A	-0.912067	0.111345		RIPOR1	-0.508156	0.00213333		PRKN	1.24426	5.36e-06		IL4R	2.49e-08	-0.760449
	PRR22	-0.688264	0.111345		GALR3	1.20992	0.00213781		ACSM5	1.60485	5.44e-06		ADAMTS16	2.56e-08	-2.15076
	SLC5A3	0.660839	0.111477		ILRUN	0.671693	0.0021502		COX19	-0.689683	5.61e-06		HACD1	2.56e-08	-1.89205
	TNFRSF1B	-0.648507	0.111601		INF2	-0.703622	0.00218585		MT1X	1.06694	5.62e-06		CDC42BPG	2.56e-08	-1.64711
	SLC2A14	1.48183	0.111836		HSD17B8	0.885304	0.00219278		ABHD3	-0.96173	5.67e-06		RASSF9	2.57e-08	-2.1823
	RPL26	-0.745917	0.111968		CH25H	1.20679	0.00219879		CD36	1.4544	5.71e-06		SLC7A2	2.6e-08	-1.46606
	NCKAP1	0.39363	0.112878		MARCHF3	-1.05308	0.00224269		BTN3A2	1.02879	5.73e-06		TENM4	2.62e-08	-2.38956
	PAGE1	3.22343	0.112878		SLC22A31	-0.14342	0.00224849		CYB5B	0.775472	5.76e-06		SDK2	2.63e-08	-0.381773
	SLC17A3	-0.929975	0.112878		CATSPERE	0.882544	0.00228584		IQCK	0.99579	5.76e-06		RNLS	2.66e-08	1.05945
	TAFA4	3.19304	0.112878		TRIB3	-0.923947	0.00229869		VHL	-0.523019	5.91e-06		GREB1	2.7e-08	1.67235
	CRELD2	-0.560334	0.112878		OGFRL1	-0.653148	0.00229869		CBLN4	1.87113	5.92e-06		TIMM17A	2.75e-08	0.723518
	ZNF445	0.37417	0.112878		COLGALT2	-0.125198	0.0023054		CROCC2	-1.83848	5.95e-06		SSTR1	2.78e-08	1.76641
	HYAL3	0.720853	0.112878		CDC5L	0.602298	0.00230997		HLF	1.27109	6.33e-06		GLI2	2.8e-08	-1.76747
	PHGR1	1.97402	0.112878		CTNNBL1	0.969737	0.00234722		DMBX1	-1.82462	6.33e-06		KIF5C	2.91e-08	-2.14737
	KIR3DL2	-1.19265	0.112878		PDK3	-0.813087	0.00234987		HPR	1.5206	6.43e-06		ITGB6	2.94e-08	-2.55856
	COPA	0.371871	0.112903		CDS2	0.502442	0.00234987		CRAT	0.590958	6.46e-06		MXRA5	2.94e-08	-1.65044
	KCNK5	-1.17923	0.113191		TMEM170B	0.826175	0.00234987		RBL1	-0.889679	6.63e-06		TMEM200C	2.98e-08	-1.76198
	MYH4	2.99839	0.113739		ZNF398	0.631146	0.0023601		DOT1L	-0.666845	6.65e-06		SLC2A6	3.01e-08	-1.32671
	CDK6	0.617893	0.114315		ARHGEF28	0.827149	0.00236325		CDH6	-1.44131	6.88e-06		BCAS3	3.01e-08	0.648134
	CD2	-1.16002	0.114315		CDH6	-1.07691	0.00239502		RNF138	-0.58586	6.97e-06		KCNS1	3.02e-08	-2.142
	NAA50	0.279549	0.114315		IL15RA	-0.969905	0.00239502		TPRG1	1.34758	6.97e-06		MOCS2	3.06e-08	0.771594
	ARL8B	0.270021	0.114315		BSG	-0.714057	0.00239502		PLXNB3	-1.73721	6.97e-06		C9orf152	3.13e-08	1.98505
	CHRNA6	-1.89058	0.114315		GTF2E2	-0.6128	0.00239502		BCL6	0.718651	6.99e-06		DNER	3.14e-08	0.105322
	UCHL1	-1.18302	0.114315		COQ7	0.42589	0.00239502		GAS2L3	-1.04404	6.99e-06		FAM169A	3.14e-08	1.60015
	MAML1	0.334636	0.114315		MSH3	0.530991	0.00239502		INO80E	0.672	6.99e-06		VEGFB	3.16e-08	-1.30295
	SOCS5	0.319063	0.114315		C11orf80	-0.927589	0.00239648		TMEM185B	-0.555656	6.99e-06		KIRREL1	3.17e-08	-1.27695
	DNAH9	1.98049	0.114771		MMP14	-0.839288	0.0023973		KIF23	-1.2092	7.05e-06		GAST	3.28e-08	-1.52484
	BHLHE22	-1.37133	0.114771		SLC22A15	-1.29552	0.00239855		DSG1	1.73198	7.2e-06		ZNF398	3.35e-08	0.532027
	EIF4B	0.34117	0.115095		TMEM184A	-0.965775	0.00239855		ASTN2	0.888343	7.27e-06		PKIA	3.41e-08	-2.01468
	MTNAP1	0.357496	0.115095		ASAH1	-0.668761	0.00239855		FAM234A	0.629739	7.27e-06		CORO2B	3.47e-08	-1.51137
	FOXN3	0.474394	0.115301		FNDC3B	-0.532546	0.00239855		SEC14L6	-1.78119	7.29e-06		TNFSF15	3.5e-08	-1.69153
	COPE	-0.511279	0.115363		ZNF583	0.6994	0.00239855		NFIX	0.888176	7.4e-06		VWA5B1	3.57e-08	2.46933
	RIN3	-0.626858	0.116127		IGFLR1	1.15781	0.00243028		TAOK2	0.620533	7.4e-06		FBXL5	3.6e-08	0.69414
	C19orf53	-0.566507	0.116127		RFPL4A	1.17734	0.00243281		FUT4	-1.29807	7.47e-06		COL11A1	3.63e-08	-2.6431
	PNKD	-0.4473	0.116127		KLHL5	-0.623222	0.00245176		OMA1	0.768784	7.49e-06		TFAP2A	3.67e-08	-1.98244
	ANKRD18B	-1.94324	0.116127		ANKRA2	0.55232	0.00245176		OSBPL3	-0.944032	7.66e-06		NCK2	3.69e-08	-1.21156
	NRL	-0.468428	0.1164		ABLIM1	0.733018	0.00246922		CEP55	-1.38387	7.66e-06		PPP1R18	3.76e-08	-0.892523
	GPM6A	-1.33151	0.116457		PCDH9	-1.18598	0.00250308		SH2D4B	1.64615	7.72e-06		PTPRT	3.78e-08	-2.16698
	UBAP2L	0.336414	0.117118		PERP	-0.73151	0.00250308		BEND3	-0.945879	7.8e-06		MBOAT1	3.78e-08	-1.23706
	SPAG7	-0.506267	0.117156		CTCFL	1.19888	0.00250308		ZDHHC14	-0.827631	7.88e-06		HAS1	3.87e-08	-1.42954
	SMR3A	4.02011	0.117156		CLRN2	-0.583143	0.00252139		TUT7	0.95498	8.13e-06		VCAN	3.88e-08	-1.84575
	MT1B	7.5063	0.117156		GPRASP2	0.79728	0.00252139		RAB3D	-1.45729	8.19e-06		FREM2	3.88e-08	-1.6764
	BCO2	-1.38166	0.117156		IGFBP3	-1.02796	0.00253721		APOA4	1.95419	8.55e-06		ADGRG1	3.88e-08	-1.40549
	CETN1	2.92419	0.117264		CHST11	-0.940649	0.00253721		ILF3	-0.452127	9.07e-06		HEG1	3.88e-08	-0.940307
	C1orf162	-0.646374	0.120285		FO681492.1	1.20827	0.00253905		USP53	1.07878	9.3e-06		FSIP1	3.89e-08	-1.77719
	CCR7	-1.13036	0.120746		CEP350	0.58726	0.00258473		ZNF335	-0.431368	9.3e-06		SGSM1	3.89e-08	-1.56502
	PPP2CB	0.445288	0.121026		KIAA1958	0.608541	0.00258988		MON1B	0.56577	9.36e-06		ANOS1	3.89e-08	-1.54742
	HINT3	0.379911	0.12143		TP53AIP1	1.23447	0.00259311		DAND5	-1.48798	9.36e-06		B4GALNT4	3.89e-08	-1.29709
	CFI	-0.761922	0.121902		PRR27	1.25298	0.00259311		DECR2	0.88673	9.36e-06		FAM83B	3.91e-08	-2.27726
		-1.60915	0.122118		INSIG2	0.729678	0.0025934		CHST3	-1.33263	9.43e-06		TMEM177	3.91e-08	0.736061
	JAK3	-0.947959	0.123273		PITPNC1	0.808357	0.00259505		VAMP3	0.726105	9.53e-06		TRPC3	3.95e-08	-2.63243
	HGSNAT	0.534461	0.123273		P2RX4	-0.79185	0.00259539		AXIN1	0.78327	9.6e-06		CYP2A7	4.14e-08	-1.37421
	ENHO	-1.39695	0.123351		SENP8	0.764586	0.00259645		FGD6	-0.893865	9.61e-06		CIB2	4.31e-08	-1.50411
	IQCN	-0.888946	0.12451		CARD10	-0.746778	0.00260439		SLC1A7	-2.26599	9.84e-06		SUSD4	4.34e-08	-1.88564
	PRRG1	0.482909	0.12451		GLT8D1	0.627398	0.00260486		AP1G1	0.627471	9.93e-06		CA12	4.42e-08	-0.598715
	SOX30	-1.30053	0.124601		SERINC5	0.794079	0.00263419		FCRLB	-0.835994	1e-05		LDOC1	4.44e-08	-1.71624
	EXOSC4	-0.835744	0.1248		GFOD1	0.889336	0.00263419		SPATA18	1.63703	1e-05		ZNF385D	4.44e-08	2.15867
	MEI1	-1.02097	0.125137		POU2F3	1.1858	0.00264703		GLDN	-0.728158	1e-05		UNC5C	4.58e-08	-1.3857
	QSER1	0.381005	0.12531		TRMO	0.368314	0.00265408		PPP1R2	0.623935	1.01e-05		SH3BP4	4.59e-08	0.940516
	HEMGN	-2.28115	0.125467		LRAT	0.990276	0.00265459		SLC6A20	2.39592	1.02e-05		COL1A1	4.6e-08	-1.63909
	SMARCC2	0.521388	0.125467		RAVER2	-1.13038	0.00271977		PHETA1	-0.757355	1.03e-05		LUZP2	4.72e-08	2.41798
	GOLGA7	0.718114	0.12572		EDA	-1.12596	0.00272656		ZNF93	-1.33998	1.05e-05		TPBG	4.81e-08	-1.74705
	CD109	1.02819	0.12572		TLDC2	-1.16491	0.00273756		RAB30	0.959986	1.11e-05		CADPS	4.87e-08	-2.04992
	POMC	-0.885345	0.125766		ASAP2	1.13223	0.00286341		FAM8A1	0.996417	1.12e-05		KEL	4.94e-08	-2.97998
	EMX2	-2.41291	0.125766		PELI1	-0.757016	0.002881		KCTD17	-1.48988	1.15e-05		BMP7	5.04e-08	-2.6568
	LMBR1	0.373229	0.126317		ADRA2B	1.02225	0.00289071		TRIM38	0.857657	1.15e-05		CILP	5.16e-08	-1.64347
	HPCA	-1.28446	0.126317		TGFBR3L	1.0509	0.00289071		FAM180A	1.80722	1.16e-05		CDC14B	5.2e-08	1.07762
	CTDSPL2	0.335071	0.126317		FOXQ1	1.08767	0.00289071		SFRP5	-1.13818	1.17e-05		TGFB1	5.28e-08	-1.33808
	RNF217	0.567232	0.126317		ACR	1.1094	0.0029123		C6orf141	-1.73492	1.17e-05		FAM102B	5.31e-08	-0.962084
	FER	0.521869	0.126317		NKX1-2	0.5489	0.00295422		MGRN1	0.595064	1.18e-05		CPLX2	5.32e-08	2.73498
	MED11	-0.487793	0.126317		CAMK2A	0.468267	0.00297121		ANKRD13A	-0.593298	1.2e-05		PLAUR	5.43e-08	-1.50002
	KLK13	-2.70593	0.126317		PCLO	-1.27321	0.00298259		FAM102B	-0.986283	1.2e-05		AGPAT4	5.46e-08	-1.35653
	EXT1	-0.595774	0.126317		LOXL4	-1.22412	0.00298259		FZD5	-0.885396	1.2e-05		GPC6	5.46e-08	-1.18449
	CACNA1H	-1.49811	0.126317		PHACTR1	0.974717	0.00302332		DCC	1.89384	1.2e-05		SVBP	5.47e-08	0.975592
	MUC5AC	-2.22007	0.126317		EFNB1	-0.639454	0.00302367		H4C12	1.32005	1.23e-05		ANTXR1	5.52e-08	-1.42809
	PCDHAC2	1.86367	0.126317		CAMK1D	0.909557	0.00302542		FNDC3B	-0.704838	1.27e-05		GIPR	5.54e-08	-2.1598
	RGS10	-0.78659	0.127297		PRXL2B	-0.885216	0.00308049		VSIG2	1.58366	1.28e-05		ABCC4	5.64e-08	-1.45847
	MXRA7	0.742908	0.127297		RAB11FIP2	0.772998	0.00309839		CCDC113	1.41535	1.28e-05		TMEM159	5.64e-08	-1.37747
	GPR68	-0.900171	0.127754		ATXN7L1	0.77677	0.00311003		DET1	-0.886719	1.28e-05		TMEM51	5.64e-08	-1.37384
	ZNHIT2	-0.499881	0.127754		B3GNT3	-1.28663	0.00311445		COQ7	0.597584	1.28e-05		PDK3	5.72e-08	-0.902101
	SLC8A3	-0.900572	0.127851		ZNF680	0.85798	0.00312929		C6orf132	-1.77259	1.28e-05		DSCAML1	5.74e-08	-2.04751
	UQCC2	-0.523289	0.127947		CRTAP	0.680356	0.0031489		SULT1C4	-1.47061	1.28e-05		CD300LB	5.75e-08	-1.65377
	SLC39A1	0.667496	0.127947		ISL2	-1.28756	0.00315301		ENPP5	-1.763	1.3e-05		RAB19	5.78e-08	-1.26741
	CPNE9	1.32968	0.127947		GPR88	-1.69434	0.00317432		SLC5A2	1.41458	1.3e-05		OGFRL1	5.86e-08	-0.896464
	PAXX	-0.528875	0.127947		DEPDC1B	-1.18561	0.00317432		PCDHA12	-0.707852	1.32e-05		CDR2L	5.91e-08	-1.3134
	CD1B	-1.53226	0.127947		FGD6	-0.800432	0.00317432		ZFP14	-0.717764	1.33e-05		DLX1	5.91e-08	2.28112
	GLRX	-0.720004	0.127947		CDH12	-1.89876	0.00329158		ZNF8	-0.665124	1.33e-05		ACP3	6.05e-08	-1.80715
	ANKRD40	0.390861	0.129703		PTGFR	-1.28494	0.0033047		RHOBTB1	1.60427	1.37e-05		SEZ6	6.05e-08	-0.997723
	HLF	0.702754	0.129898		COLGALT1	-0.44935	0.0033047		NQO2	1.05518	1.37e-05		SPRYD7	6.08e-08	0.727933
	HYDIN	-1.65177	0.130034		WEE1	-0.728296	0.00334383		DDX60	1.2469	1.37e-05		PRKX	6.12e-08	-1.26061
	BMP1	0.55255	0.130034		TTC9	1.11263	0.00334383		PLRG1	0.528346	1.4e-05		SMC1B	6.15e-08	-1.91311
	CARD16	-0.694926	0.130034		CDH1	-1.00394	0.00337706		PCLO	-1.79579	1.42e-05		MYO1E	6.19e-08	-0.997316
	BRF2	0.595708	0.130125		IFNGR1	0.900932	0.00337779		ZSCAN32	0.398499	1.43e-05		MARVELD1	6.28e-08	-1.29241
	RFFL	0.576265	0.130223		CLMN	0.793353	0.00338057		FBXO46	-0.699168	1.43e-05		ACSL6	6.29e-08	1.77588
	FNIP1	0.370635	0.130394		ALDH3A2	0.707927	0.00339963		SALL4	-1.75171	1.45e-05		TTYH1	6.3e-08	-0.943709
		1.14202	0.130967		H4C9	0.760555	0.00339963		WSCD1	-1.37357	1.45e-05		TRPV4	6.31e-08	-1.66875
	LSAMP	-1.77362	0.132515		DIO2	0.907652	0.00339963		FGF14	1.45954	1.46e-05		HTR2B	6.31e-08	1.91085
	ACVR1	0.414872	0.13268		FOXO4	0.613399	0.00340211		THSD1	1.32867	1.46e-05		KLF5	6.41e-08	-1.67654
	CLDN7	-0.990326	0.13268		BICC1	-1.21389	0.003411		AKAIN1	1.8029	1.46e-05		ANKRD6	6.43e-08	-0.726579
	ZIM2	2.2986	0.13268		ZBTB22	0.570576	0.00341877		THUMPD2	-0.654873	1.47e-05		AKT3	6.48e-08	-1.24132
	MRPL2	-0.577663	0.134219		SHMT2	-0.589593	0.00342962		RHEX	-1.76254	1.48e-05		NFXL1	6.81e-08	0.789694
	DMTN	0.794447	0.134219		UBXN10	1.12892	0.00348431		ENPEP	1.15742	1.5e-05		CCDC74B	6.94e-08	-2.16571
	SQSTM1	0.724503	0.134635		CTNNAL1	0.797329	0.00353103		SLC4A5	-1.30443	1.5e-05		DMBT1	6.97e-08	-3.35033
	PDK2	0.604047	0.134871		KIZ	0.800346	0.00353805		PIF1	-1.12891	1.51e-05		CYP26B1	7.11e-08	-0.760633
	KAT6A	0.503416	0.134871		CDC42BPG	-1.2071	0.00354163		CLCN3	0.817318	1.52e-05		GALNT12	7.23e-08	-2.03616
	CD5	-1.02992	0.134871		FOXRED2	0.805824	0.00358416		WWP2	0.556587	1.52e-05		ARHGEF38	7.24e-08	-1.88231
	SLC11A2	0.419989	0.134871		ELK4	0.60302	0.00358783		ABCC2	0.945714	1.55e-05		CCDC74A	7.34e-08	-1.5377
	MYO1F	-0.575534	0.134871		RGMB	1.00015	0.00360572		LRRC31	-1.51081	1.56e-05		BRINP1	7.46e-08	0.816025
	PGLYRP2	-1.24251	0.134871		PRKAA2	1.08977	0.00362904		EXTL1	0.789324	1.56e-05		SPIB	7.53e-08	-1.56683
	GPSM3	-0.676822	0.134871		BMP4	1.15938	0.00366023		USP10	0.499647	1.57e-05		RASSF8	7.67e-08	-1.20724
	CCL21	-1.71801	0.135245		SMIM6	-1.13316	0.00366093		OSCP1	0.999064	1.57e-05		MRPS18B	7.67e-08	0.691988
	NRXN3	1.66033	0.135493		GPC2	-1.11444	0.00366093		TTC3	-0.537525	1.57e-05		ADH6	7.67e-08	1.43124
	CYFIP2	-1.13479	0.135493		TSC2	0.492236	0.00366093		RFPL4A	1.04756	1.57e-05		TGIF1	7.7e-08	0.819097
	ARHGAP15	-0.6978	0.135493		SLC30A10	0.869064	0.00366093		NCK2	-1.21504	1.58e-05		TMEM100	7.8e-08	1.85119
	FAM78A	-0.592585	0.135493		IL17B	-1.25449	0.0036699		SRRT	-0.423128	1.58e-05		LGI3	7.8e-08	2.23909
	TIMM10	-0.486683	0.135493		ANKRD13D	-0.739746	0.0036699		GABRA2	-0.666071	1.58e-05		SIM2	7.93e-08	-1.70453
	MCPH1	0.472603	0.135493		NCOA2	0.672987	0.00368247		NAV2	-1.02615	1.58e-05		ATP13A4	8.21e-08	-2.06799
	RAB11FIP1	0.879807	0.135493		MYH1	-1.77363	0.00369321		ERI2	0.695653	1.58e-05		GLIS3	8.21e-08	-1.41189
	RHPN1	-0.821032	0.135493		METTL14	0.467632	0.00374215		TMEM184B	-0.730548	1.59e-05		ABR	8.21e-08	-1.28697
	SVEP1	-1.21063	0.135493		ARL4A	1.01172	0.00378374		SLC23A2	1.0449	1.61e-05		STXBP5	8.23e-08	-0.881409
	RND1	-0.884341	0.135493		SLC13A2	-0.617515	0.00380517		PLCXD1	-1.10768	1.61e-05		PPP1R2	8.23e-08	0.494303
	FSBP	0.512032	0.135493		GNPAT	0.545098	0.00380741		KCND3	1.7571	1.62e-05		KCNG1	8.27e-08	-0.0609957
	BAMBI	0.799461	0.135512		ARID4B	0.624855	0.00382155		CMTR2	0.69923	1.63e-05		BAIAP2L2	8.52e-08	-1.58905
	KDM3B	0.299205	0.135512		TIMM17A	0.645299	0.00382155		SSH3	-0.701109	1.64e-05		DMBX1	8.65e-08	-2.42284
	MTUS1	0.631056	0.135512		EREG	-2.89446	0.00382903		LMNB2	-0.863458	1.64e-05		ECM2	8.76e-08	1.26379
	BIN3	0.452626	0.135512		CST4	0.536097	0.00383224		PC	1.04291	1.65e-05		DNAH2	8.79e-08	-1.50124
	SLC25A45	-0.568152	0.135512		ZNF184	0.6817	0.00383224		AHCYL1	0.635961	1.7e-05		DTX4	8.86e-08	-1.1406
	PSMC3	-0.324226	0.135512		ATXN1	0.747549	0.0038908		USP54	1.206	1.74e-05		PPM1E	8.87e-08	-1.84279
	GBP6	-1.2428	0.135512		CCDC68	-1.03808	0.00390374		ZNF708	-0.888683	1.75e-05		CATSPERB	9.05e-08	-1.14452
	RNF212B	-0.941539	0.135512		MIS12	0.417306	0.00391272		ZNF69	-1.04797	1.77e-05		F3	9.12e-08	-1.53917
	FN1	0.535659	0.135529		SMYD2	0.857898	0.00391272		IGF1	1.59765	1.8e-05		MRC2	9.12e-08	-1.36277
	TYMP	-0.947768	0.135899		SELENOP	0.892666	0.00391272		NSD2	-0.679367	1.81e-05		HHIPL2	9.12e-08	2.29537
	CCL22	-1.10984	0.135899		KCTD17	-1.19504	0.003936		SLC13A2	-1.77037	1.82e-05		ALDH3A2	9.2e-08	0.941069
	TAS1R3	-1.09969	0.135899		PAX5	1.14994	0.00394354		LSAMP	0.35665	1.83e-05		SPHK1	9.22e-08	-1.08214
	HLA-C	-0.69339	0.135899		RBM38	-0.864598	0.00394841		AL391628.1	1.2654	1.83e-05		RHOV	9.25e-08	-0.685141
	PARVG	-0.723978	0.136029		ENOX1	1.15645	0.00394841		C8A	1.29125	1.86e-05		ITGB4	9.47e-08	-1.5389
	STARD9	0.516538	0.136029		GPATCH1	0.399259	0.00395415		KCNJ3	-1.68801	1.86e-05		DUSP9	9.49e-08	-0.880353
	CD22	-1.06288	0.136187		CMTR1	0.551173	0.00396039		CHMP5	0.461258	1.88e-05		HID1	9.5e-08	-1.36394
	FKBP6	-1.57947	0.136187		RUNDC3B	0.950851	0.00397226		CAVIN2	1.3637	1.94e-05		COL14A1	9.61e-08	-1.62858
	IER2	-0.717482	0.136187		ZBTB18	0.772056	0.00399012		MTNR1B	-1.64237	1.95e-05		ARHGEF2	9.61e-08	-0.973536
	MYEF2	1.40084	0.136693		SYN1	-1.22709	0.00400328		ALAS1	1.04677	1.98e-05		ZDHHC14	9.71e-08	-0.823352
	TCTN2	0.697804	0.136693		FNDC5	-0.0948418	0.00405517		PIR	1.12693	1.98e-05		ECE1	9.71e-08	-0.617897
	SHPRH	0.761139	0.136695		FARS2	0.619264	0.00408567		RBM46	2.39212	1.98e-05		SLC6A2	9.87e-08	2.89508
	ATP1A3	-1.31501	0.13741		GAL3ST4	-0.98567	0.00408949		GRK3	1.2991	1.99e-05		KCTD9	9.9e-08	-0.743544
	NCOA3	0.556553	0.13741		RIPPLY1	1.10056	0.00415148		ZBTB38	1.03884	2.05e-05		COL24A1	9.93e-08	-1.95311
	CRISP2	3.87611	0.13741		PAPLN	-1.19837	0.00415564		TRIM16	1.47626	2.05e-05		FIBIN	1.01e-07	-1.68356
	FBLN5	-0.998045	0.13741		DMTN	-0.889575	0.00421435		MAP1LC3B	0.683521	2.08e-05		UGT1A4	1.01e-07	2.09315
	SYT2	-0.846083	0.13741		MYO6	-0.70016	0.00421435		ZNF587B	-0.722886	2.08e-05		ANO3	1.02e-07	-1.81923
	CXCL13	-2.24424	0.13741		BLVRA	-0.879962	0.0042318		PPL	1.22644	2.09e-05		SLC1A2	1.04e-07	1.9241
	LRRC43	-1.2154	0.13741		LRRC45	0.682519	0.00426155		ESCO1	-0.539522	2.09e-05		TMEM108	1.05e-07	-1.51983
	IL16	-0.726384	0.13741		GABBR2	-0.447363	0.00428715		HOOK3	-1.00952	2.1e-05		ZNF714	1.05e-07	-1.49315
	TAP2	-0.608068	0.13741		IL1R1	0.7299	0.00429167		MPP2	-1.56396	2.11e-05		CDADC1	1.05e-07	0.751976
	HSH2D	-1.22312	0.137948		NPNT	1.14585	0.00430097		TUBA8	-1.19918	2.11e-05		COL12A1	1.1e-07	-1.3189
	QSOX1	-0.886689	0.138981		CCDC87	0.972729	0.0043013		SLC7A10	-2.03291	2.13e-05		ST6GAL2	1.11e-07	-1.88664
	LYG1	-0.666273	0.138981		PFKFB4	-1.01317	0.00430427		ZFHX2	-1.08808	2.14e-05		MAP3K15	1.11e-07	-1.85209
	C1R	-0.691544	0.138981		DDI2	0.655162	0.00430427		PLCB3	-0.545537	2.14e-05		HMCN2	1.11e-07	-1.84844
	HLA-A	-0.689865	0.138981		HHAT	0.940575	0.00430427		FRMPD1	-1.59224	2.15e-05		SLC22A17	1.11e-07	-1.38981
	KCNN4	-0.96456	0.139095		ERICH3	1.14833	0.00430427		AURKA	-0.990212	2.15e-05		ATP8A2	1.12e-07	-2.93623
	FAM107B	0.382114	0.139315		GSTM4	0.775317	0.0043053		WEE1	-0.835376	2.15e-05		RAB11FIP1	1.12e-07	-1.38841
	LRP1	0.392025	0.139315		PRKAR1A	0.608351	0.00431773		COL11A2	1.57062	2.15e-05		PPP2R3A	1.12e-07	-1.23777
	ZNF630	-0.911005	0.139315		TRHDE	-1.19943	0.00432936		TMEM50A	0.624067	2.17e-05		KCND1	1.12e-07	-1.09634
	CHRD	-0.71713	0.13948		TMEM60	-0.545239	0.00432936		XKRX	1.63282	2.23e-05		MGLL	1.12e-07	-1.02147
	BMP5	-1.8684	0.13948		IL1RAPL1	0.386225	0.00432936		ADAM23	-2.38109	2.24e-05		PLXNA4	1.15e-07	-2.66104
	PHACTR2	0.579107	0.13948		TUT7	0.752784	0.00432936		CCDC120	-0.677459	2.24e-05		TNNT1	1.15e-07	-1.68044
	TNFSF10	-0.596731	0.13948		SLC47A1	0.854782	0.00434699		ZNF202	-0.495493	2.24e-05		GLDC	1.16e-07	-1.28536
	DNAI1	-1.61863	0.13948		ADH6	0.892595	0.00434699		LITAF	0.744448	2.24e-05		VAX2	1.22e-07	-1.32032
	SLC36A1	0.515425	0.13948		CXCL8	-1.22249	0.0043485		PKM	-1.27159	2.26e-05		GLIS2	1.22e-07	-1.23563
	NDST3	-1.41275	0.13948		APH1B	-0.721209	0.00434917		KLHL23	-0.993532	2.31e-05		HGF	1.22e-07	-1.13343
	ZCCHC18	-0.946993	0.13948		SCAPER	0.625933	0.00434917		ZYG11B	0.697888	2.34e-05		SLC5A3	1.22e-07	-1.03757
	HLA-DQB1	-1.16112	0.13948		RGS1	-1.15225	0.00436579		TRAP1	0.707856	2.35e-05		ASIC1	1.24e-07	1.72158
	ORM1	-1.00378	0.13948		VWA5B1	0.892321	0.00439035		FUT1	-1.29383	2.36e-05		MYOM3	1.25e-07	-1.4792
	RNF228	-1.77131	0.139659		CCDC198	-1.05128	0.00439117		IGF2BP2	-1.60057	2.4e-05		SHC4	1.26e-07	-1.91343
	UCN2	1.5082	0.140403		HOOK1	-0.740347	0.00439117		IGFLR1	1.36445	2.4e-05		RAB3D	1.27e-07	-1.58196
	ZC3H12A	-0.685292	0.140616		ZBTB14	0.569716	0.00441957		ELOVL7	-1.6182	2.4e-05		TTLL11	1.27e-07	0.703812
	GSR	0.621466	0.140869		TCP11	1.15682	0.00442665		TMEM260	-0.749665	2.41e-05		MUC1	1.28e-07	-2.5656
	PTPRG	0.585326	0.140869		DLX3	0.397558	0.00453983		DNAI1	-1.73116	2.41e-05		SLC28A3	1.3e-07	-2.46115
	C4orf19	-0.51191	0.140869		ACE2	1.06368	0.00460152		TAF4	-0.614273	2.41e-05		SMIM22	1.31e-07	-2.67787
	PDIA3	-0.383254	0.140869		HIF1A	-0.705767	0.00463648		LOXL4	-1.54563	2.41e-05		PCDHA12	1.33e-07	-1.10232
	ZNF507	0.308539	0.140869		CMTM6	-0.576638	0.00463648		VWA3B	-1.60729	2.47e-05		GTF2B	1.35e-07	0.493292
	TMPPE	0.587228	0.140869		CCT6B	1.01695	0.00463648		SLC2A4	1.20201	2.48e-05		GPC5	1.36e-07	-1.94831
	PRAMEF15	-2.72485	0.140869		UBL4B	0.889406	0.00465829		ATXN1L	0.726316	2.5e-05		ZDBF2	1.39e-07	-1.52458
	OARD1	-0.436992	0.140994		ACSM6	1.63504	0.00465829		PPP1R3C	-1.08742	2.51e-05		MAP3K8	1.4e-07	1.13122
	JPH3	-1.18	0.140994		FGFR2	-1.24509	0.00466408		SLC45A3	-1.08007	2.55e-05		ZYX	1.41e-07	-0.723384
	CPLX1	-1.06421	0.141134		COL9A1	1.12759	0.00466656		PTGFR	-1.71029	2.56e-05		GAL3ST4	1.44e-07	-1.35392
	CMTM1	0.74484	0.141227		MMP24	1.12587	0.00472659		SLC26A8	1.19085	2.58e-05		COL6A3	1.44e-07	-1.34595
	PRPS2	0.51872	0.141227		SLCO4C1	-1.22393	0.00477886		C12orf76	-0.810771	2.6e-05		HSPB7	1.45e-07	-1.6476
	PYCARD	-0.987282	0.141227		FAM122C	0.692735	0.00477886		OVGP1	-1.3269	2.63e-05		CGAS	1.46e-07	-1.22437
	TMEM102	-0.547846	0.141227		CACNA1S	1.15509	0.00479579		TNFRSF9	2.27905	2.66e-05		CST4	1.46e-07	2.96965
	PLCXD3	-1.53886	0.141227		MCEMP1	-1.23516	0.00480346		ADCY8	1.49082	2.66e-05		C1orf53	1.47e-07	0.984248
	PARG	0.315913	0.141227		AKR1E2	0.402397	0.00480346		IFI27	0.696109	2.68e-05		AQP9	1.48e-07	1.76874
	AIF1	-0.777816	0.141527		THBS1	-1.03198	0.00481142		LRRIQ4	-1.58937	2.68e-05		PLCB3	1.51e-07	-0.575373
	SLC30A6	0.272336	0.14159		PLIN2	-0.926104	0.00481142		RGL3	-0.985848	2.7e-05		RBL1	1.54e-07	-0.921577
	IFITM2	-0.797681	0.14159		IQGAP2	0.681925	0.00481664		PLA2G2A	1.40679	2.71e-05		PREX1	1.56e-07	-0.848615
	DHRS4L2	-0.618414	0.14249		TESC	-0.301475	0.00489364		UBE4B	0.718313	2.72e-05		UBE2QL1	1.56e-07	1.68212
	MUCL1	2.48623	0.142771		GREB1	1.1199	0.00489364		TFAP2A	-1.59104	2.72e-05		KCNJ3	1.57e-07	-1.84278
	MLX	0.428421	0.142926		HSDL1	0.649473	0.00490993		KIF1A	-0.546244	2.73e-05		NKAIN3	1.58e-07	1.51952
	C9orf78	-0.258837	0.143236		C2CD4A	-0.286773	0.00494315		ZFX	-0.736486	2.75e-05		PDGFRA	1.61e-07	-1.73469
	LRRC19	1.3234	0.143263		CCDC192	-1.12633	0.00496877		LONP2	0.755396	2.77e-05		RAVER2	1.63e-07	-1.26905
	ARHGAP9	-0.844369	0.144023		RANBP9	0.634669	0.00498373		GATA4	-0.850456	2.77e-05		KLC3	1.64e-07	-2.01975
	CLPTM1L	-0.400692	0.144154		SGCD	1.13271	0.005013		BTN3A3	0.957366	2.78e-05		EHF	1.7e-07	-1.65709
	COTL1	-0.769018	0.144799		MYO9A	0.817672	0.00502159		P2RX4	-0.892773	2.82e-05		CXCL5	1.7e-07	-1.33208
	MRPL28	-0.392324	0.144913		ENO3	-1.00084	0.00503949		MTHFD1	1.09668	2.83e-05		B3GALT2	1.7e-07	-1.2689
	KIAA1210	-1.2652	0.144913		HDAC11	-0.851605	0.00505987		RCAN3	-1.00577	2.86e-05		ZC3HAV1L	1.72e-07	-1.58838
	ROCK2	0.425288	0.145382		CPM	-0.804601	0.00505987		PCDH9	-1.56731	2.86e-05		GLS	1.72e-07	-1.07043
	FCHO1	-0.837039	0.146007		ACOT11	-1.04149	0.00511626		ZNF497	0.834654	2.9e-05		KCNC2	1.72e-07	-0.941554
	RHBDD2	-0.423164	0.146225		PKDCC	-1.01574	0.00516151		PARP10	0.93276	2.92e-05		TMEM263	1.72e-07	-0.551179
	TACC1	0.63213	0.146239		TMEM14C	0.57546	0.00516151		OSBP2	-1.24685	2.92e-05		TYRO3	1.73e-07	-1.52942
	TIPARP	0.540674	0.146239		ALDH5A1	0.816615	0.00516151		OIP5	-0.898036	2.93e-05		VANGL2	1.74e-07	-1.23962
	SCNN1A	-0.973105	0.146663		ETV5	-0.820301	0.0051685		NID1	-1.02131	2.94e-05		DNMT1	1.74e-07	-0.852528
	NEMP1	0.504784	0.146663		SPINDOC	-0.769503	0.0051685		EREG	-1.72125	2.95e-05		EPHA3	1.75e-07	-1.58402
	ATAD3C	-1.35501	0.146663		MICU1	0.516152	0.00518063		B3GALT1	1.57643	2.96e-05		GPR160	1.78e-07	-1.34405
	SLC43A2	-0.701685	0.146689		KIF1B	0.632433	0.00518063		EHHADH	1.12251	2.97e-05		TPST1	1.78e-07	-0.878831
	FUT10	0.490942	0.14674		UGT1A3	1.11381	0.00522643		AKR1C2	1.46434	2.98e-05		EDNRA	1.79e-07	-1.14291
	VAMP5	-0.518438	0.146939		TMEM151A	-2.09954	0.00534448		SGSM1	-1.43903	2.98e-05		PI3	1.8e-07	-2.00387
	RDH11	-0.535182	0.147341		CLDN1	-0.647378	0.00542867		KCNS1	-1.58558	3.01e-05		ISLR	1.8e-07	-1.80108
	RYK	0.297468	0.147341		ELP1	0.69375	0.00543143		EPO	-1.71077	3.01e-05		ZNF708	1.84e-07	-0.862262
	TNFRSF1A	-0.341892	0.148425		MMP7	-1.26683	0.00543631		PIGV	0.782386	3.04e-05		WNT9A	1.88e-07	-2.04091
	TTI2	0.393507	0.148425		CBY3	1.17887	0.0055229		SLCO4C1	-1.72476	3.11e-05		PHYHIPL	1.92e-07	1.66406
	TESPA1	-1.02377	0.148425		BEND3	-0.770151	0.00552666		ANGPTL8	-1.3497	3.13e-05		PLEKHA2	1.98e-07	-0.913228
	CMTM2	-0.89338	0.148425		STMN2	-1.55013	0.00555817		ADH6	1.07964	3.13e-05		PLP2	2.01e-07	-1.31524
	HK2	-1.37238	0.148425		ARIH1	0.57461	0.00557452		UBE2QL1	1.5919	3.21e-05		RAB34	2.01e-07	-0.952205
	PKDCC	-0.831249	0.148425		SLCO1B3-SLCO1B7	1.12853	0.00558941		MPG	0.640564	3.22e-05		GABBR2	2.03e-07	-1.42263
	RORB	-1.64499	0.148425		CACNB1	-0.866563	0.00567465		VASH2	1.37487	3.23e-05		ASAH1	2.06e-07	-1.00576
	IL12RB2	1.24749	0.148548		CD151	-0.749348	0.00575408		GIMAP2	0.914198	3.26e-05		HSD17B4	2.08e-07	0.871846
	PNMA6A	-1.05852	0.148577		TFF2	-2.06866	0.00576797		NLN	0.838269	3.3e-05		ZNF517	2.12e-07	0.865328
	SLC12A3	-1.30424	0.148674		BRD2	0.522963	0.00577129		OSR1	1.64725	3.32e-05		ZNF792	2.13e-07	-0.708248
	DCLRE1A	0.340727	0.148674		ADAMTS18	1.17911	0.00577129		MFSD4A	-1.1194	3.32e-05		PIWIL4	2.14e-07	-1.76915
	CYP3A7	-1.55745	0.148732		E4F1	0.49965	0.00578904		ZNF461	-0.544231	3.33e-05		C4orf54	2.14e-07	2.15886
	SEPTIN1	-0.658368	0.148732		SREBF1	-0.897218	0.00579201		TNFRSF19	1.61971	3.36e-05		TMEM14B	2.17e-07	0.61969
	INTS9	0.513761	0.149394		PRXL2C	0.532192	0.00583121		TRIM16L	1.44229	3.39e-05		PLPP4	2.18e-07	-2.00085
	SETDB1	0.352731	0.149394		SMIM22	-2.72565	0.00585327		AQP10	-1.48353	3.42e-05		KHDC1	2.23e-07	-1.89164
	FCN1	-0.863168	0.149424		ADGRG6	-0.902351	0.00585327		PELI1	-0.905422	3.43e-05		CNGB1	2.24e-07	-3.24449
	NAA10	-0.59326	0.149424		MOCS1	0.748201	0.00585327		ALDH3B1	-0.964477	3.46e-05		NAALAD2	2.25e-07	-1.5561
	PIWIL4	-0.783603	0.149424		C16orf86	0.751906	0.00587173		VCP	0.392543	3.46e-05		LHFPL4	2.26e-07	-0.175987
	ZNRF3	0.633537	0.149424		OSBPL5	-0.904173	0.00591054		ANKDD1B	-1.3636	3.46e-05		ZNF662	2.28e-07	-1.33812
	GZMH	-0.807236	0.149615		MTR	0.785201	0.00591347		MIS18A	-0.733105	3.51e-05		TNFRSF19	2.3e-07	1.88707
	MYO19	0.384786	0.149615		TCIM	-0.992006	0.00591684		DCDC2	-1.47103	3.52e-05		FAXC	2.33e-07	-1.39804
	MYO9A	0.490179	0.149967		ZC3H12A	-0.985324	0.00598324		ZNF100	-0.81088	3.52e-05		PKP3	2.34e-07	-1.86621
	FAM184A	0.584521	0.149967		TAX1BP1	0.417888	0.00598324		SMPD3	1.1406	3.55e-05		FAP	2.37e-07	-1.62268
	SLC25A2	1.53021	0.149967		PPP1R2	0.537684	0.00598324		GJA10	-1.73188	3.55e-05		MUC2	2.39e-07	-2.88239
	SLAMF1	-1.01601	0.150252		TMCO6	0.6095	0.00598324		ZNF624	-0.794644	3.62e-05		FRMPD2	2.42e-07	-2.3157
	XPO7	0.4202	0.150537		MTMR4	0.659787	0.00601261		FAM83G	-0.94537	3.64e-05		BLCAP	2.44e-07	0.675358
	HLA-DQB2	-1.07293	0.150537		FXYD2	-1.17777	0.00601757		ARHGEF38	-1.46776	3.64e-05		PKNOX2	2.48e-07	-1.7123
	TPBGL	-1.66027	0.150566		WDR72	-1.09217	0.00601757		COG4	0.597375	3.7e-05		SERPINH1	2.49e-07	-0.909673
	RAB39B	-0.90929	0.150722		SLC25A30	0.893032	0.00601757		SPACA1	1.71926	3.77e-05		LRRN1	2.5e-07	-2.20498
	GAS1	-0.975212	0.150722		CCL26	-1.19359	0.00610508		VEGFB	-1.30134	3.79e-05		LGI2	2.51e-07	-1.44475
	MAP3K21	0.73162	0.150896		IFI30	-1.07511	0.00610508		TMOD1	1.43487	3.9e-05		FAT3	2.52e-07	-1.75096
	U2AF1L4	-0.485861	0.152414		IRS2	0.828233	0.0061595		PKD2L1	1.42548	3.91e-05		PTPRS	2.57e-07	-1.78794
	OTUD1	0.341718	0.152645		ST6GALNAC4	-0.89508	0.00631369		LYZL2	1.72636	3.91e-05		GPR173	2.6e-07	-1.40506
	RMI1	0.450166	0.152645		ASH1L	0.677708	0.00631369		PRTG	-0.556129	3.91e-05		RCAN2	2.6e-07	-1.3358
	MAP3K5	-0.821933	0.15317		HOXA3	1.10808	0.00631369		ZNF680	0.990009	3.91e-05		CYRIA	2.61e-07	-1.04973
	NEFH	-0.952801	0.153745		TCEAL2	1.44192	0.00631369		P2RX7	-1.34735	3.95e-05		SSPN	2.62e-07	-1.47686
	NTNG2	-1.06093	0.154414		ITGB8	-2.08153	0.00632643		RBM24	1.38188	3.97e-05		GABRA2	2.62e-07	-1.34425
	ARPC1A	-0.53412	0.155007		DDN	-1.19492	0.00633718		SCD5	-1.40845	4.03e-05		DCLK1	2.64e-07	-1.88586
	CREBRF	0.373827	0.155013		GINS3	-0.64651	0.00634946		ZNF330	0.635391	4.12e-05		SHISA2	2.64e-07	-1.77691
	SMIM35	-1.03409	0.155013		ZNF577	0.919728	0.00636074		SCP2	0.965752	4.2e-05		CRTC3	2.7e-07	-0.512474
	MFHAS1	0.49277	0.155309		RRAS2	-0.604239	0.00638512		CHAF1B	-1.064	4.2e-05		TSPAN15	2.78e-07	-1.37068
	A2ML1	-1.68741	0.155783		SDCBP2	-0.324501	0.0063942		KRTAP5-5	-1.12618	4.35e-05		TMEM45A	2.8e-07	-1.56733
	LYL1	-0.558577	0.156101		CTDSPL	-0.649107	0.00640235		DNMT3B	-1.05549	4.41e-05		DUSP4	2.9e-07	-1.52824
	SPOCK2	-0.725485	0.156302		SULT6B1	1.0556	0.00640415		KANSL3	-0.518556	4.43e-05		SORD	3e-07	1.15949
	FDXACB1	-0.492124	0.156984		TMEM125	-0.444553	0.00643528		NCOA3	-0.817025	4.48e-05		ADAMTS3	3.05e-07	-1.65696
	PATL1	0.36833	0.156985		NUMBL	-0.673173	0.00644488		FAM222B	-0.500205	4.58e-05		CEACAM7	3.07e-07	-1.10103
	ATP2A3	-0.842409	0.157719		RBP1	1.09004	0.0064518		RIPPLY3	-1.47668	4.58e-05		DSG1	3.07e-07	1.86577
	C1QTNF3	1.43558	0.157825		PLAU	-0.676318	0.00653704		LEFTY1	-1.53358	4.62e-05		ARHGAP20	3.1e-07	-1.44997
	SLC5A5	-1.14982	0.157825		PDGFRA	-1.15393	0.00654401		PPFIA4	-1.60009	4.67e-05		FXN	3.1e-07	0.830945
	CSNK1A1	0.367327	0.157825		ZC3H11B	1.09519	0.00658775		HECTD2	-0.822906	4.68e-05		CAVIN2	3.12e-07	1.28806
	RAB38	-0.806409	0.157825		TBC1D30	-1.00817	0.00659465		CYLD	0.55113	4.75e-05		CBARP	3.15e-07	-1.3182
	MAP2K2	-0.391395	0.157825		ZNF648	1.10396	0.00659465		NANOS1	-1.41655	4.75e-05		PARD3B	3.15e-07	0.998215
	LBP	-1.09264	0.157825		PCDHGB2	1.1041	0.00662255		RHCE	1.3911	4.79e-05		SULT1C4	3.17e-07	-1.93908
	TCN1	-2.24341	0.157825		FOXN3	0.673365	0.0066304		VPS35L	0.933365	4.8e-05		MN1	3.23e-07	-1.45279
	ATP6V1B2	0.366309	0.157825		SULT1B1	1.09311	0.0066304		ATPAF1	0.617263	4.89e-05		AL391628.1	3.23e-07	1.01125
	RET	-0.990975	0.157825		TBCC	0.569571	0.00663645		PRRG4	-0.991758	5.02e-05		S100A6	3.28e-07	-0.96317
	MANEA	0.554364	0.157825		FGFR3	-0.92037	0.00668661		ZNF530	-0.756437	5.09e-05		TMEM143	3.3e-07	0.716429
	IST1	0.238491	0.157825		LMO7	0.712615	0.00668661		ZKSCAN2	0.755987	5.19e-05		ZNF70	3.35e-07	-0.89159
	CXCR3	-1.07942	0.157825		ZNF451	0.529061	0.0067076		ESYT3	-1.47102	5.19e-05		HAUS4	3.35e-07	0.859263
	TOR2A	-0.32046	0.157845		BICRAL	0.640602	0.0067076		GPT2	1.19082	5.22e-05		PEX2	3.4e-07	0.524308
	MYL11	-1.32884	0.158226		C9orf72	0.822443	0.0067076		RNF39	-1.29295	5.25e-05		ADARB2	3.48e-07	-2.84767
	CACNA2D2	-0.668501	0.158458		FAM184A	0.781213	0.00673071		GLIS3	-1.37431	5.28e-05		RCAN3	3.48e-07	-0.992565
	ZNF428	-0.517339	0.158458		PLPP1	0.81761	0.00675917		TRIB3	-1.01076	5.33e-05		TAFA4	3.48e-07	-0.520552
	FCRL2	-1.74065	0.158458		MBNL3	0.882955	0.00678132		PPP1R13B	-0.624157	5.37e-05		SI	3.51e-07	-1.60341
	PER3	0.600677	0.158486		SMCO2	-1.13495	0.00681467		SH3D19	0.819509	5.37e-05		SYT6	3.54e-07	-1.87581
	PCM1	0.538654	0.158494		MPZL2	-0.675862	0.00682817		SORD	0.980444	5.37e-05		CRABP2	3.55e-07	-1.8632
	AOAH	-0.73691	0.158494		SLC25A22	-0.631145	0.00683009		PAGE5	0.460055	5.37e-05		BMPR1B	3.58e-07	-2.39827
	LIPH	-1.38052	0.158494		CTHRC1	-1.1626	0.0068438		EMP2	0.858656	5.41e-05		GAREM2	3.6e-07	-1.39824
	RUFY2	0.291862	0.158494		ZNF540	0.762636	0.00685831		DRD1	2.66084	5.43e-05		VNN1	3.64e-07	-0.717654
	SLFN12L	-1.02333	0.158494		HSD17B4	0.68349	0.00687962		KATNBL1	-0.437236	5.44e-05		ATXN7L1	3.64e-07	0.749533
	PRAF2	-0.704022	0.158494		KAT2B	0.847785	0.00687962		RUSC1	-0.685192	5.44e-05		CHADL	3.68e-07	1.37217
	YAP1	0.488669	0.158808		FUT1	-1.02775	0.00689201		TTC13	-0.651888	5.48e-05		CNGA1	3.73e-07	-1.53469
	ANKRD55	-0.968847	0.158808		HS6ST1	0.75561	0.00689201		MAT2B	0.554571	5.53e-05		PRELID3A	3.76e-07	-1.40038
	PDGFA	-0.895094	0.158808		KIAA0930	-0.731306	0.00691084		NOL4L	-0.758442	5.53e-05		PTPRO	3.77e-07	-1.23438
	MYPN	-1.22089	0.158883		DDIT4	-0.855228	0.00701254		BMP4	1.43779	5.58e-05		FCGBP	3.79e-07	-1.77875
	ASB16	0.646681	0.159033		SLC35F2	-1.01115	0.00704414		SLC43A3	-1.13345	5.66e-05		B4GALT5	3.8e-07	-0.757556
	CDKL1	0.351014	0.159058		AMD1	-0.561505	0.00712348		KIF20B	-0.884864	5.68e-05		PRXL2B	3.82e-07	-0.851751
	ZBTB38	0.573298	0.15914		ANKS1A	0.565732	0.00712348		FAM120A	0.479792	5.69e-05		DPP4	3.85e-07	1.21079
	CREB3	-0.30266	0.159546		PEBP4	0.986421	0.00712348		APLP1	-1.52418	5.69e-05		SLC22A12	3.85e-07	2.49988
	BECN1	0.443288	0.159546		WASHC2C	0.442341	0.00719608		HELLS	-1.05734	5.69e-05		VEZT	3.87e-07	-0.553424
	SHFL	-0.544535	0.159546		ASTN2	0.689631	0.00720393		ZNF211	-0.708463	5.69e-05		SPRED3	3.88e-07	-1.29675
	CDK5R1	0.646047	0.159546		STRIT1	1.10166	0.0072178		ZNF587	-0.698203	5.69e-05		KCNMB3	3.88e-07	-1.21816
	VCX	2.38657	0.159546		ZDHHC2	-0.869227	0.00724172		ALDH1A1	1.05895	5.7e-05		CEMIP2	3.96e-07	0.828533
	GPR132	-0.864246	0.159546		SLC16A1	0.907114	0.00724172		DENND2C	-0.829088	5.72e-05		EXPH5	4.01e-07	1.58356
	SMIM8	0.419238	0.159593		LRRN4	2.03251	0.00724172		SP8	-1.37114	5.8e-05		FMOD	4.11e-07	-1.51457
	DDX21	0.400539	0.159593		TIMM8A	0.730954	0.00732004		COL22A1	-1.66523	5.81e-05		LYZL2	4.16e-07	2.30398
	PACSIN2	0.471109	0.159741		ELF5	1.07262	0.00732606		MMP3	1.69906	5.86e-05		MT1F	4.23e-07	-1.15489
	MMEL1	-1.13933	0.159901		STOX2	0.950562	0.0073676		GPHN	0.957495	5.86e-05		SLC25A30	4.23e-07	1.03608
	GOT1	-0.855105	0.160964		MUC20	-1.05669	0.0073965		H2BC15	1.12432	5.91e-05		CBR1	4.23e-07	1.04437
	XCR1	-1.22262	0.160964		CD58	-0.617799	0.00740826		SCRN1	1.40297	5.95e-05		PLEKHG4B	4.31e-07	-0.992684
	SSR4	-0.633973	0.161115		PPP4R2	0.455504	0.00740826		PCGF3	-0.528482	5.95e-05		B3GAT1	4.51e-07	-1.94432
	DTHD1	-1.15541	0.162082		MAP3K7CL	0.613714	0.00740826		ZNF789	-0.533569	5.95e-05		EPS8L1	4.61e-07	-1.58846
	TMEM71	-0.581851	0.16234		SCUBE1	1.08576	0.00740942		VWA5B1	1.67338	5.98e-05		GEM	4.72e-07	-1.42172
	PHACTR3	-0.987345	0.162756		SP8	-0.664095	0.00743493		SYN3	-1.3403	5.98e-05		AGPAT5	4.73e-07	-0.954353
	APOBR	-0.549504	0.162756		CXCL6	-1.17429	0.00744904		PLD1	-1.05437	6.01e-05		SLC16A3	4.73e-07	-0.647193
	NPIPA2	-2.21078	0.162818		CRACR2A	-0.454316	0.00744904		ZNF646	0.550861	6.02e-05		SLC17A1	4.74e-07	1.43011
	TEKT3	-1.01304	0.163516		ADI1	0.741874	0.00744904		COQ9	0.710887	6.06e-05		CACNA2D3	4.79e-07	2.61762
	VCF2	-0.385556	0.163948		CDO1	0.804131	0.0074914		RAP2B	-0.580201	6.1e-05		CCDC141	4.87e-07	-0.90588
	ITGB1	0.496983	0.16416		CASC3	0.420038	0.00751401		B3GNT5	-1.37873	6.15e-05		CAAP1	4.9e-07	0.63066
	BIN2	-0.682144	0.164227		CHAC1	1.08951	0.00753595		RUNDC3B	1.32356	6.26e-05		MOB3B	4.91e-07	-1.19956
	PZP	-0.702656	0.164227		MFSD6	-0.715456	0.00757255		TTPA	1.16365	6.26e-05		TUBB6	4.91e-07	-1.0918
	TSPYL4	0.59945	0.164227		DNASE1L3	0.975852	0.00757664		ABLIM1	0.757082	6.3e-05		FFAR2	4.92e-07	-1.68292
	RTKN	-0.450618	0.164817		HHIPL2	1.00637	0.00757664		C16orf87	0.699753	6.33e-05		BNIP5	5.05e-07	-3.05792
	ESCO2	0.899596	0.164817		NDRG1	-0.958208	0.00757961		PLAGL2	-0.821455	6.34e-05		GPRC5B	5.07e-07	-1.24179
	PPP1R12A	0.292853	0.165131		TNFAIP8	-0.8058	0.0075884		ZNF780A	-0.584033	6.39e-05		OSBPL10	5.08e-07	-1.2203
	ARHGDIA	0.405065	0.165131		MUC3A	-1.18209	0.00759155		LRRC45	0.816569	6.49e-05		CDH11	5.1e-07	-1.50612
	SIT1	-1.06054	0.165441		PHLPP1	0.672808	0.00759864		CBARP	-1.36059	6.6e-05		NFIX	5.12e-07	0.76935
	SGK2	-0.495197	0.166089		ADAMTSL5	-0.978125	0.00760161		NDRG1	-1.23766	6.6e-05		SPRED1	5.14e-07	-0.959132
	CDK2	0.429515	0.166089		TPBGL	1.02666	0.00760161		H4C14	1.17449	6.6e-05		CRTAP	5.14e-07	0.67849
	ARHGAP12	0.374725	0.166089		KCNH3	-2.47677	0.00772796		ARID3A	-1.45467	6.64e-05		ZNF609	5.19e-07	-0.582122
	DPEP2	-0.565522	0.166089		PDZK1	0.757323	0.00772803		ERO1A	-0.543611	6.64e-05		CNTN4	5.25e-07	-1.38059
	NUDT4	0.404647	0.166089		TREM2	-1.03587	0.00776292		ZNF77	-0.7106	6.65e-05		TIMP2	5.29e-07	-1.26478
	TDRD12	-0.828668	0.166089		TMEM184B	-0.535011	0.00780134		NUAK1	-0.881942	6.66e-05		TPMT	5.35e-07	0.713153
	PPP1R27	1.04289	0.166089		MST1R	-1.06057	0.00787551		RHO	-1.60269	6.67e-05		TEX15	5.36e-07	-1.77949
	APOBEC3C	-0.733977	0.166089		HACD1	-1.10325	0.00788671		RUSF1	1.00097	6.75e-05		SNX22	5.4e-07	-1.50614
	CUL7	-0.411707	0.166443		ARPC1B	-0.707847	0.00788671		FBN3	-1.66202	6.75e-05		ZCCHC12	5.5e-07	1.92351
	TBC1D23	0.323323	0.16665		SHISA4	1.00176	0.00796415		ZBED4	-0.584499	6.76e-05		NXNL2	5.52e-07	-2.01943
	RETN	-1.57082	0.16665		TRIM46	-0.996285	0.00799044		PTGR1	1.22195	6.76e-05		TDRD9	5.56e-07	-0.456478
	MMS22L	0.705086	0.16665		SEMA3B	0.986072	0.00799044		HERC6	1.22052	6.78e-05		MDFI	5.61e-07	-1.59868
	KLK15	2.77913	0.16665		CHMP2B	-0.374939	0.0079995		ALKAL2	-1.64979	6.78e-05		ATP6V0D2	5.73e-07	-2.1983
	PCBP3	-1.35484	0.16665		ADAT2	-0.641686	0.00801269		SPATS2L	-0.63003	6.79e-05		NMT2	5.73e-07	0.806427
	NCF4	-0.710621	0.167284		BCAT1	-0.745594	0.00805789		SIAE	0.9644	6.8e-05		UCHL1	5.76e-07	-0.621913
	THEMIS2	-0.665872	0.167284		ZNF646	0.430691	0.00809847		KCNQ4	-1.36794	6.82e-05		CYS1	5.97e-07	-2.19262
	RNF144A	0.621258	0.167284		COL10A1	-0.619439	0.00815195		LRP2BP	0.814615	6.9e-05		USP40	5.98e-07	0.473697
	SPINT1	-1.28028	0.167284		GCLC	0.703986	0.00815294		ZC3H7A	0.448455	6.92e-05		TRIM39	5.98e-07	0.532743
	ACSS1	-0.833062	0.167323		FRMD6	-0.807385	0.00815792		TRUB2	0.628674	6.92e-05		ARHGEF4	6.1e-07	-1.84023
	EEF1A1	0.430324	0.167595		DISP2	-1.00221	0.00817594		KIF6	-1.58843	6.93e-05		MAP9	6.18e-07	-1.57428
	SFI1	-0.546859	0.168138		BARX1	-1.12466	0.00825091		CPLANE2	1.0569	6.97e-05		EPHB2	6.18e-07	1.67439
	PLEKHH3	0.458783	0.168288		ICAM1	-0.881625	0.00826238		PARVB	1.12045	6.97e-05		ERP27	6.22e-07	-1.59026
	FSD1	-1.01151	0.168288		LNPK	0.784598	0.0082805		QPCT	1.42663	7.16e-05		MYO1D	6.23e-07	-0.986335
	FOLR3	-1.73184	0.168288		FMO4	0.887252	0.0082805		PCDHB8	-1.64054	7.16e-05		GLP2R	6.26e-07	-1.87391
	SLC44A5	1.62879	0.168415		RAB8B	-0.5543	0.0083396		NREP	-1.20467	7.37e-05		COL16A1	6.26e-07	-1.48951
	HLA-DPA1	-0.896725	0.168455		ATXN1L	0.604826	0.0083396		TDG	-0.590644	7.37e-05		HKDC1	6.26e-07	-1.4559
	ZNF726	-0.989542	0.168651		UBE4B	0.660133	0.0083396		SCAMP5	-1.15653	7.43e-05		FNDC1	6.45e-07	-1.73354
	NPEPPS	0.385433	0.168968		RFPL4AL1	0.981771	0.0083396		GLDC	-1.15498	7.45e-05		OVOL2	6.45e-07	-1.60662
	LYPD2	2.22627	0.169088		BIRC7	-1.1733	0.00837189		C12orf66	0.554368	7.46e-05		CFAP251	6.45e-07	-1.22776
	POU2F2	-0.7828	0.169245		SH2D4B	1.0986	0.00838321		EHF	-1.49879	7.5e-05		RBM18	6.45e-07	0.521794
	TIMP1	-1.14905	0.169245		DNMBP	0.588827	0.00842479		MISP	-1.57348	7.51e-05		CDK6	6.45e-07	1.32035
	PLEKHA4	-0.967393	0.169245		SCARB1	-0.600637	0.00850832		PAFAH2	0.766312	7.61e-05		LGR5	6.45e-07	2.28731
	PGLS	-0.481514	0.169245		TRMT1L	0.538154	0.00852092		BCAS3	0.639208	7.65e-05		TERB2	6.46e-07	2.1458
	MYORG	0.508908	0.169245		GJA10	-1.32494	0.00859697		DSG4	1.6616	7.65e-05		ELAPOR1	6.51e-07	-1.2045
	SP2	0.310495	0.169245		PLEKHG2	-0.606485	0.00862881		TELO2	0.551977	7.67e-05		FAM167A	6.55e-07	-0.493745
	RASA3	-0.656424	0.169245		MAPK12	-1.08623	0.00866132		BATF	1.49323	7.71e-05		NOL4L	6.6e-07	-0.69155
	GALM	-0.386224	0.169513		CRBN	0.425576	0.00870534		ADRA1B	1.27109	7.75e-05		THSD7B	6.67e-07	-1.62833
	PVALB	-1.13268	0.169535		GLTP	-0.485699	0.0087443		SLC15A4	-0.600049	7.86e-05		ZBTB38	6.67e-07	0.866897
	NDRG1	0.64055	0.169535		KCNS1	-1.06149	0.00877278		TXNRD1	1.14156	7.88e-05		TUBA3C	6.78e-07	-0.511084
	TAF6	0.52469	0.169535		TRIM15	-0.990779	0.00877278		SNAP25	-1.49816	7.94e-05		GPX8	6.83e-07	-1.16392
	CCR5	-0.919265	0.169535		MAP2K3	-0.524994	0.00877278		KIAA1841	-0.688825	8.02e-05		ADCY3	6.88e-07	-1.03735
	AGBL4	-1.52539	0.169535		ARHGAP32	0.688323	0.00877278		RBP1	1.57075	8.03e-05		MFAP2	6.89e-07	-0.792015
	ATF1	0.345018	0.169907		NUDT6	0.817977	0.00877278		GADD45G	1.21412	8.11e-05		FRMD4A	6.91e-07	-0.912516
	UCK1	-0.344451	0.169907		AL391628.1	0.97185	0.00877278		RHOT2	0.505344	8.11e-05		DIO3	6.97e-07	-1.3901
	LGR5	0.936881	0.169907		VLDLR	1.07491	0.00877278		TMC1	1.2175	8.11e-05		ZMIZ1	6.99e-07	-0.729124
	CDK2AP2	-0.482576	0.169907		MCF2L2	-0.955975	0.00877823		GRIN2A	-1.62291	8.24e-05		COL28A1	7.04e-07	-1.26524
	XPOT	0.320414	0.169907		TMEM273	-0.0917116	0.00884072		AKR1C1	1.2458	8.28e-05		TAFA5	7.07e-07	-0.906797
	ZNF292	0.444807	0.169907		DCTN4	0.41189	0.00884072		TCEAL1	0.738126	8.33e-05		CLIC5	7.1e-07	-1.45081
	CCDC170	1.03906	0.170875		ZNF554	0.519958	0.00884072		CNOT9	-0.470604	8.35e-05		PRRX1	7.1e-07	-1.45025
	VILL	-0.623711	0.170875		PAGE1	0.838003	0.00884072		GOLGA6L9	-0.892635	8.39e-05		DDR2	7.15e-07	-1.12032
	CARMIL2	-0.969964	0.170875		HDAC7	-0.626947	0.00884249		ZNF714	-1.3511	8.41e-05		RAB11FIP2	7.15e-07	0.666356
	ANKRD27	0.398229	0.171008		NFKBIE	-0.813543	0.00890978		BBS12	0.863642	8.48e-05		FXYD2	7.2e-07	-1.40943
	CEACAM5	-2.1448	0.171143		SLC4A7	-0.7142	0.00890978		ANKLE2	-0.420639	8.5e-05		ANKDD1A	7.38e-07	-0.853903
	EMC9	-0.433403	0.171882		HEPHL1	0.920717	0.0089907		KIF18B	-1.16066	8.5e-05		ITPR2	7.39e-07	0.964729
	TPRN	-0.561752	0.171882		AKAP6	0.875528	0.00900396		KCTD13	0.554993	8.57e-05		FGFR1	7.41e-07	-1.32038
	RAD18	0.338096	0.172058		RET	-1.13247	0.00900618		C11orf53	-1.59352	8.67e-05		WSB1	7.41e-07	-0.734465
	TSPEAR	0.943549	0.172408		CTNNB1	0.647137	0.0090354		SLC46A3	1.3628	8.77e-05		CHAF1B	7.6e-07	-1.21283
	PRKAR1A	0.440089	0.172408		AGR3	-1.02437	0.00905873		GIPC1	-0.72618	8.84e-05		ZNF496	7.61e-07	-0.957018
	OPN4	1.55095	0.172408		UNC119	-0.775538	0.00909087		GRHL1	-1.06015	8.92e-05		SRPX	7.69e-07	-1.64476
	ZNF831	-1.03316	0.172408		COG2	0.726333	0.00909087		RTKN2	-1.28541	8.96e-05		PPP1R36	7.7e-07	-1.13612
	TSKS	1.37847	0.172408		SH3BGRL2	0.765356	0.00909087		ARSD	0.816769	8.97e-05		GALNT5	7.72e-07	-3.2236
	FER1L6	1.92569	0.173066		TEX29	0.947111	0.00909087		HERPUD1	0.606096	8.99e-05		SBK1	7.76e-07	-1.42096
	DERL3	-1.20617	0.173232		EXPH5	1.05624	0.00909087		P2RX5-TAX1BP3	-0.835783	9.03e-05		TMEM179	7.76e-07	-1.40872
	SOX14	3.176	0.173232		DSP	0.691905	0.00909908		LIX1	1.91631	9.08e-05		HEYL	7.76e-07	-1.21432
	ENAH	0.530907	0.173272		AOX1	0.913549	0.00909908		CPT1C	1.1619	9.08e-05		EPOR	7.76e-07	-0.810001
	KCNQ1	0.921632	0.173491		AP3S1	0.562784	0.00911483		NEB	-1.42548	9.11e-05		THBS2	7.84e-07	-1.71007
	VPS35	0.29518	0.173491		TPRG1	0.901153	0.00911483		UBN1	0.479848	9.29e-05		MIDEAS	7.84e-07	-0.670398
	EZH1	0.319452	0.173491		GSPT2	-1.11037	0.0091468		VSIG1	-1.83747	9.31e-05		SERPINE1	7.9e-07	-1.42394
	HMG20A	0.522018	0.173491		PABPC1L	-0.791909	0.0091468		TNRC6A	0.647028	9.33e-05		ZIC5	7.99e-07	-1.88197
	C1QA	-0.776031	0.173491		GRIP2	-0.569321	0.0091468		BMF	-1.26434	9.48e-05		PLCD3	7.99e-07	-1.28554
	PPM1E	-1.09129	0.173491		DCT	0.784838	0.0091468		RESF1	0.819236	9.48e-05		SKIL	7.99e-07	-0.68193
	GADD45GIP1	-0.601005	0.173491		PHETA1	-0.597837	0.00922337		CCNB2	-1.03685	9.53e-05		PKD2L1	8.02e-07	1.39422
	SLC17A8	-1.66808	0.173491		TRAPPC4	-0.550475	0.00927664		FBXO17	-0.948044	9.63e-05		RAB36	8.21e-07	-1.74694
	NPIPA1	-0.530509	0.173491		EOLA1	0.460305	0.00927664		CCL15	-1.18799	9.63e-05		BHLHE41	8.29e-07	-1.58298
	DIABLO	0.507303	0.173491		CDC25B	-0.745466	0.00937742		MAPK13	-1.49317	9.67e-05		FRMD8	8.35e-07	-0.452916
	RXRA	-0.396523	0.173491		RPRD2	0.473744	0.00948211		SGCE	-1.38396	9.68e-05		RING1	8.36e-07	0.569295
	PLA2G2E	2.45217	0.173491		DIRAS1	0.285074	0.00948561		MEX3A	-1.15766	9.68e-05		SDCBP2	8.41e-07	-0.67003
	LPAR6	-0.520909	0.173747		ABRAXAS1	0.622344	0.00948561		ERICH3	1.50156	9.78e-05		CACNA1I	8.53e-07	2.11059
	ACMSD	-0.881596	0.173747		SRSF12	-1.06185	0.00949015		CFAP20	0.477157	9.92e-05		GASK1A	8.6e-07	-1.65821
	IL1RAPL1	1.9863	0.173747		CALCA	1.46459	0.00949015		DGKH	-0.73378	9.99e-05		SORCS2	8.91e-07	-1.58884
	GAPT	-0.894862	0.173747		TNS3	0.716256	0.00951606		CCDC6	-0.432254	9.99e-05		CACNA2D1	9e-07	-1.25839
	AGPAT2	-0.667341	0.173938		RHBDF1	-0.713515	0.00957563		ZC3HAV1L	-1.40244	9.99e-05		LAPTM4A	9.1e-07	0.428985
	H2AC20	-0.703382	0.175244		PLCB3	-0.507063	0.00961462		SELENBP1	0.909857	0.000101245		ANO5	9.13e-07	-1.34406
	PDZD4	-0.845835	0.175863		HMGA2	0.0424177	0.00961462		GLE1	0.464264	0.000101895		ABI2	9.21e-07	-0.653159
	PLAGL1	-0.80533	0.176024		ATF7IP2	0.633616	0.00961462		RNF43	0.929997	0.000101971		C1orf112	9.22e-07	1.00256
	LAPTM5	-0.620972	0.176024		EPHA2	-0.863348	0.00968437		KIAA1549L	-2.26915	0.000102601		ELF4	9.39e-07	-1.17286
	SCO2	-0.816936	0.176024		KIF12	-1.02827	0.00968687		SYNJ2	-0.844767	0.000102614		CDH24	9.41e-07	-1.00271
	AFF2	1.57653	0.176083		MICALL2	-0.822632	0.00968687		ZNF112	-0.837151	0.000103592		ALDH1L1	9.44e-07	1.58186
	RNF43	0.684807	0.176487		CALCOCO2	0.405637	0.00973236		GTF2B	0.564715	0.000104405		SLC26A9	9.5e-07	-3.31688
	SDF2L1	-0.615317	0.176487		SLAIN1	-1.1233	0.00978982		ZNF233	-1.21047	0.000104405		TSPAN3	9.5e-07	-0.732384
	SSBP3	-0.49389	0.176487		SLC2A14	1.04132	0.00979258		ZNF195	-0.484823	0.000104662		HSD17B8	9.5e-07	0.925222
	TVP23A	-0.533406	0.176487		PRKCA	0.654194	0.00979585		CDCA2	-1.20927	0.000105524		MMP28	9.67e-07	-1.36445
	HLA-DPB1	-0.848862	0.176487		DYNLL2	0.46598	0.00984513		ATP12A	-1.71244	0.000105612		SLC34A2	9.89e-07	-2.00247
	MLLT6	0.391063	0.176487		DUOX2	-0.968759	0.00985981		RBL2	0.918466	0.000105612		SUSD2	9.92e-07	-1.40937
	SURF2	-0.500931	0.17653		CCNY	0.382534	0.0099028		SYBU	1.12937	0.000105617		OSM	9.92e-07	-1.39034
	TRAF3IP3	-0.775554	0.176931		PPP2R3A	-0.828606	0.00991901		CHD9	0.690241	0.000105617		SAMM50	9.93e-07	0.658124
	SPATA17	1.28179	0.177016		GPR84	-1.12	0.00992287		ABCB11	1.35886	0.000106372		GRHL2	1.01e-06	-1.39494
	UBE2U	3.06604	0.177213		CORO2B	-0.922678	0.00992287		CTH	1.41583	0.000106372		CATSPER1	1.01e-06	-1.36593
	POGK	0.307721	0.177237		TBCA	0.518839	0.00992287		RIMS2	1.58896	0.000106372		GAS2L3	1.01e-06	-1.01134
	FCMR	-0.784999	0.177825		NFE2	1.06051	0.00992287		PRPF39	-0.504847	0.000106372		FRMPD1	1.02e-06	-1.64554
	LRRC58	0.414092	0.177825		CAMK1G	-0.895076	0.0100129		SEC24D	0.831158	0.000106886		C9orf57	1.02e-06	-0.798859
	FCRL1	-1.51819	0.178639		BEX1	1.79009	0.0100129		ICA1L	-0.981428	0.000107957		EGR2	1.03e-06	-1.34365
	CXCL17	-1.41951	0.178639		PAQR8	1.05374	0.010036		TBC1D12	-0.555054	0.000109017		MPI	1.03e-06	0.669073
	KIAA0040	-0.561997	0.178639		PTPN13	-0.863744	0.0100701		TNFSF4	-1.23065	0.000112257		C11orf53	1.04e-06	-1.66956
	VCF1	0.270311	0.179703		GMPR	1.05559	0.0100789		FREM1	-0.104646	0.000112561		SLC43A3	1.04e-06	-1.06924
	RGL4	-0.926304	0.179776		PACC1	-0.512066	0.0101309		PPP2R2B	-1.47062	0.000113531		SLC35E4	1.04e-06	-0.914122
	P2RX5	-1.15986	0.18006		SCML1	0.626807	0.0101309		SLC15A1	-1.36224	0.000113579		CD164	1.04e-06	-0.537943
	TMEM30A	0.323609	0.180249		C16orf71	0.670691	0.0101327		NR4A2	1.37197	0.000113713		ADGRF4	1.05e-06	-2.19095
	STK31	-1.20147	0.180622		TAF6L	0.414223	0.0102049		PBX3	-0.780784	0.000113713		RAP1GDS1	1.05e-06	0.665739
	COG2	0.507688	0.18079		SS18L1	0.583126	0.0102049		SGIP1	-1.35003	0.000114282		TBCA	1.06e-06	0.606524
	AGER	-0.427988	0.18079		IAPP	1.0432	0.0102624		RAB8B	-0.562501	0.000114574		CYP3A4	1.06e-06	2.1703
	IL10RA	-0.636327	0.181374		NXF5	1.06268	0.0102624		RBM18	0.611319	0.000116684		CACNB3	1.09e-06	-1.08064
	OGG1	0.43589	0.181694		ZNF264	0.449145	0.0102675		FAM136A	-0.601408	0.000118309		AHR	1.09e-06	0.890205
	FAM47E	-0.598445	0.181792		RFLNA	-0.203216	0.010401		SMIM9	1.67606	0.000118309		KLHL30	1.1e-06	-2.29841
	ALPK2	1.13327	0.182275		ATP2C2	-1.13786	0.0104775		EGLN3	-1.41608	0.000118899		SYNE3	1.1e-06	-0.781825
	SLC52A1	-1.16707	0.182365		CA12	-0.134855	0.0104775		UXS1	-0.583173	0.000121105		PAM	1.11e-06	-1.07619
	PKN2	0.334957	0.183033		CBWD6	-0.546137	0.010487		C20orf204	1.54439	0.000121105		MINPP1	1.11e-06	0.698877
	CCDC85B	-0.623136	0.183243		AL139353.1	0.827014	0.010487		CES2	1.15703	0.000122602		SPATA5	1.12e-06	0.648432
	IRAG2	-0.51801	0.184516		C2orf83	0.953791	0.0105548		NOB1	0.50048	0.000122837		ADGRL1	1.13e-06	-0.621479
	NR1D1	0.658969	0.184873		COL7A1	1.63219	0.0105548		ZNF586	-0.577676	0.000122943		HAUS6	1.14e-06	-0.665606
	SEC63	0.346175	0.185049		STPG3	0.988775	0.0105659		CYP1A1	1.64152	0.000123265		MGAT4A	1.18e-06	-0.690601
	MTPN	0.26643	0.185049		TCF7L1	-0.814901	0.0106466		UNC93A	-1.55621	0.000123522		CLCF1	1.2e-06	-1.06875
	SENP6	0.319198	0.185049		LRRC8B	-0.854271	0.0106835		KAT2B	0.951902	0.000124341		STX7	1.21e-06	-0.589389
	PUM1	0.306301	0.185049		MXI1	0.520039	0.0106835		MELTF	-1.33879	0.000124542		RNF186	1.22e-06	-1.88174
	VGLL4	0.529206	0.185049		ZNF563	0.667171	0.0106941		HEPHL1	1.15049	0.000124877		SLC24A3	1.23e-06	-1.98331
	MINAR1	1.2213	0.185049		CD5L	1.04346	0.0107456		SSBP2	-1.06627	0.000125127		MECOM	1.23e-06	-1.07194
	ASAH2	0.995239	0.185049		TLCD3A	-0.763071	0.0107603		WDR76	-0.818966	0.000126431		PARD6B	1.23e-06	-0.792766
	MS4A4E	-0.710206	0.185049		ECEL1	-1.98152	0.0108441		ZYX	-0.739245	0.000126807		ANKRD22	1.24e-06	-2.46641
	CEP170	0.352493	0.185711		OSBPL10	-0.930294	0.0108887		PAK6	-1.50103	0.00012744		DENND3	1.25e-06	-0.863914
	WAS	-0.546454	0.185786		CENPM	-0.999056	0.0109222		PDS5A	-0.440803	0.000127649		H2AC6	1.28e-06	1.09812
	DENND5A	0.310816	0.185973		VSIG10	-0.503544	0.0109983		AC092718.3	1.06617	0.000127649		LIMCH1	1.32e-06	-1.24062
	ELF3	-0.710622	0.186114		ATP8A2	-1.02947	0.0110005		NEK11	1.05162	0.000128206		ASCL2	1.32e-06	1.52617
	FABP1	-1.08747	0.186154		NDP	-1.09047	0.0110154		VPS13D	0.571545	0.000128903		MTHFD1	1.34e-06	1.052
	LCK	-0.932142	0.186393		SBSPON	2.16374	0.0110219		RDH12	-1.35462	0.000128903		C11orf80	1.35e-06	-0.953301
	MBNL3	0.719316	0.187232		HCAR3	-1.11934	0.0111346		TRPC1	-1.11052	0.000128903		ALKAL2	1.36e-06	-2.69284
	SMAP1	0.649024	0.187232		TENT5A	-0.772201	0.0111346		RNF144A	-1.13974	0.000128903		PROKR1	1.36e-06	-2.2431
	CAPRIN2	0.523661	0.187258		NT5M	0.759418	0.0111346		PEG10	-1.60795	0.000128903		MSRB3	1.36e-06	-1.0659
	ABRAXAS1	0.472416	0.187459		KCNK17	1.80095	0.0111346		BCL9	-0.903346	0.000129615		ADIG	1.36e-06	2.00675
	ALOX5AP	-0.80224	0.187563		TRPM2	-0.793182	0.0111466		GALR3	1.3289	0.000129615		FCHO1	1.4e-06	-1.65618
	JSRP1	-1.21824	0.18758		ATP13A2	-0.460025	0.0111466		KLC3	-1.55753	0.000131478		GINS3	1.42e-06	-0.833318
	LRIG3	0.535786	0.187847		C2orf69	0.474778	0.0111466		RANBP3L	1.42381	0.000131537		CHST8	1.43e-06	-2.10564
	COL9A1	-1.05525	0.187962		KIAA0232	0.424824	0.0112244		DONSON	-0.597923	0.000134889		AVPR1A	1.43e-06	-1.84609
	GAB3	-0.536375	0.187962		ACSL3	-0.588519	0.0112659		ZNF662	-1.27772	0.000134889		SLC22A15	1.45e-06	-1.50661
	TEDDM1	1.52709	0.187962		LHX9	1.02714	0.0112754		PGBD1	-0.9706	0.000135262		IL34	1.47e-06	-1.2847
	MYH3	-1.31568	0.18849		TCEA3	0.521746	0.0112967		NEURL3	-1.35093	0.000135262		GNB4	1.47e-06	-0.850453
	ST6GALNAC4	-0.687316	0.188545		PON2	-0.619445	0.0113198		UGT2B28	1.60823	0.000136441		STK38L	1.47e-06	-0.700979
	CRIP3	-0.767174	0.18867		MTHFD1	0.812167	0.0113749		SLC5A9	-1.07002	0.000137369		SLPI	1.48e-06	-1.5779
	PSMG3	-0.438668	0.188751		TIGD6	0.459831	0.011397		EIF3C	0.866662	0.000141193		PARM1	1.49e-06	-1.36264
	ESRRG	1.89635	0.188751		SEC14L6	-1.53841	0.0115365		RNF40	0.84567	0.000142099		RAB27A	1.54e-06	-0.738242
	AKR1C8	0.946916	0.188751		TTYH3	-0.747842	0.0115437		ATP2B1	-0.699792	0.000142674		CHML	1.59e-06	-1.04698
	NIPA2	0.354522	0.188965		ATL1	0.985727	0.0115437		GHITM	0.485314	0.000142674		SLC17A3	1.59e-06	1.40103
	NF1	0.343081	0.188965		CNTNAP3	1.04057	0.0115437		POLR2C	0.53746	0.000143225		PAQR5	1.6e-06	-1.60998
	SMKR1	-1.47748	0.188965		ELL2	0.650347	0.0115459		ATP10B	-0.313729	0.000143453		DNAJC12	1.61e-06	1.44752
	MT1H	1.47115	0.188979		SIRT1	0.585672	0.0115591		TBX6	0.76084	0.00014502		LTBP4	1.62e-06	-1.13375
	NBR1	0.365588	0.189188		EGR1	-0.990887	0.011626		MSI1	-1.52732	0.000146413		CERCAM	1.63e-06	-1.41206
	CAMK1	0.441819	0.189317		TRIL	0.793737	0.0116519		XRCC2	-0.983403	0.000146413		IFI30	1.63e-06	-1.36706
	IL32	-0.854801	0.189987		MRPS10	0.445703	0.0118411		SMYD2	0.8553	0.000148132		INHA	1.63e-06	-0.448541
	DNAJC17	-0.437803	0.189987		DLG5	0.917491	0.0118411		ANGEL1	-0.736225	0.000148184		OTUD1	1.65e-06	-0.572549
	CCDC86	0.365378	0.189987		GOLGA6D	0.989018	0.0118411		SMAD1	0.720519	0.000148641		IL20RB	1.66e-06	-1.00559
	ERBIN	0.277192	0.189987		LGR5	1.0266	0.0118411		MINAR1	-1.40598	0.000148727		KSR2	1.68e-06	-1.7946
	C3	-0.572637	0.189987		AFAP1	-0.788949	0.0119042		ENHO	-1.49468	0.000148769		PMAIP1	1.69e-06	-1.51847
	GSC	-1.89339	0.189987		PLEKHA8	0.473274	0.0119042		LRRC19	-0.585148	0.000151398		APOL5	1.69e-06	-0.725319
	STK32B	0.889727	0.189987		ADH5	0.524887	0.0119312		CDC42BPG	-1.30718	0.000151613		ZNF691	1.69e-06	0.543475
	APPL1	0.257544	0.189987		TNFRSF9	1.08368	0.0119607		FIGN	-1.15669	0.000151718		OSR1	1.71e-06	1.51094
	SCG5	-0.840829	0.189987		SULF2	-0.894532	0.0120099		KARS1	0.525861	0.000152213		DDR1	1.72e-06	-1.44408
	HCLS1	-0.593868	0.189987		ANGEL2	0.440542	0.0120099		DMBT1	-4.75764	0.000153694		TMPRSS4	1.75e-06	-2.83344
	RPH3AL	-0.529587	0.189987		ADCYAP1	1.01659	0.0120099		ZNF273	-0.76569	0.000153694		ZNF311	1.75e-06	-1.5209
	ANKRD13B	0.670974	0.189987		MARCKS	-0.810897	0.0120384		RGS16	1.09796	0.000155137		ZNF117	1.75e-06	-1.12338
	ATXN1L	0.409916	0.189987		SEMA4B	-0.671184	0.0120923		LACTB2	0.857013	0.000155142		TMEM65	1.75e-06	-0.858427
	NOL12	-0.43246	0.189987		CFTR	0.247544	0.0121122		ACSM2B	1.21561	0.000156747		ALPI	1.77e-06	-2.35357
	CRCP	-0.394778	0.190562		ZKSCAN2	0.504859	0.012117		KRT6C	-1.63979	0.000156747		UPP1	1.77e-06	-0.875965
	HEATR1	0.528731	0.190676		TNFSF14	-1.05173	0.0121654		TMEM177	0.571558	0.000157305		MMD	1.77e-06	-0.868545
	MLLT10	0.339077	0.191122		MRC2	-0.982411	0.0121654		PRKCI	-0.569057	0.0001578		SLC9A3	1.78e-06	-1.88499
	NID1	0.496863	0.191266		PLK3	-0.622118	0.0121654		PDK1	0.94786	0.000158036		SRGAP1	1.79e-06	-1.08027
	SELENOW	-0.747294	0.191266		ALX3	0.612791	0.0121654		C16orf91	0.615957	0.000158036		CXCL1	1.8e-06	-1.82065
	SLC40A1	0.656976	0.191373		KCTD21	0.489678	0.0121717		CCL20	-1.44851	0.000158141		BACE2	1.84e-06	-1.63397
	WRN	0.486929	0.191373		MAEL	-1.12696	0.0121804		ATP2C2	-2.00569	0.000158186		TRIM36	1.84e-06	-1.23266
	MAT2B	0.341615	0.191701		PMAIP1	-1.01468	0.0121804		SUGP2	-0.433077	0.000158382		PRSS2	1.89e-06	-1.76315
	ICAM3	-0.912048	0.191701		FAM167A	0.353261	0.0121804		FBXO33	0.475353	0.000159018		SHH	1.89e-06	1.09163
	SENP1	0.303954	0.191701		ZNF689	0.40403	0.0121804		EPOP	1.29699	0.000159104		GNB5	1.9e-06	-0.882837
	TUBB4A	1.60047	0.191701		FAM160B1	0.534679	0.0121804		FBXL2	-0.816896	0.000159129		NR0B1	1.9e-06	-0.467854
	FXR1	0.209078	0.191701		SLC26A1	0.714714	0.0121804		GMEB2	-0.458365	0.000159419		PCDHB8	1.92e-06	-1.80537
	IL2RA	-0.967846	0.191701		SLC6A7	1.02779	0.0121804		ITPR3	-1.3383	0.000159714		WIF1	1.93e-06	2.15478
	TCF12	0.343782	0.191701		G6PC2	1.09595	0.0121804		OCA2	-1.5812	0.000159885		FAM153A	1.96e-06	-1.80986
	CHRM2	-2.23551	0.191701		UPK3A	-0.47772	0.0122373		MT1G	0.232556	0.000160477		CHST1	1.96e-06	-1.23288
	CD300E	-0.632584	0.191701		ETFBKMT	0.553623	0.0122373		GFOD2	0.670743	0.000162449		GUCY1B1	1.97e-06	-0.9456
	SEMA4D	-0.716178	0.191701		PLA2G7	-1.06967	0.0122781		TUSC3	-0.525363	0.000163202		PDE10A	1.97e-06	-0.786738
	ZSWIM7	-0.436976	0.191701		CD276	-0.497379	0.0122923		CA12	-0.345645	0.000163621		GCLC	2e-06	0.769468
	CEBPE	-1.12011	0.191758		NMT2	0.661609	0.0123374		ZBTB5	-0.51696	0.000164751		PLD5	2.02e-06	-3.29408
	GNG8	-1.85048	0.192302		RBBP5	0.405589	0.0123416		ILDR1	-1.58131	0.000164778		AGBL2	2.02e-06	-1.29921
	SLAMF6	-0.96067	0.192335		ARHGEF11	0.545091	0.0123416		TMEM266	-1.27647	0.000164783		MYOF	2.03e-06	-1.21159
	ELP5	-0.455436	0.192335		STIMATE	0.703837	0.0123416		STRIP1	0.604546	0.000165562		SP8	2.05e-06	-1.27521
	AP3M1	0.249141	0.192335		TNIK	-0.971542	0.0123838		NFATC3	0.845929	0.000165598		FRMD6	2.09e-06	-0.953175
	SLC16A8	-0.763914	0.192523		DSG2	-0.970786	0.0125461		C2CD5	-0.562657	0.000166166		KIAA2012	2.1e-06	1.30857
	PMEPA1	-0.819991	0.192769		C17orf67	-0.967736	0.0125461		PAK4	-0.588399	0.000166586		OTX1	2.12e-06	-1.46148
	KLRG1	-0.6298	0.192769		C16orf72	0.318074	0.0126304		ATAD2	-0.868593	0.000168607		TIAM2	2.13e-06	-0.913291
	SDSL	-0.921837	0.192769		MARS1	-0.412491	0.0127261		TAF1D	-0.65187	0.000169134		AC009690.1	2.13e-06	1.40654
	FGD1	0.957929	0.193152		NR0B1	-0.692815	0.0127373		MYRIP	1.35933	0.000170155		NRAP	2.14e-06	-1.31038
	OVOL1	-1.97784	0.193152		MLLT3	-0.961835	0.0128636		GLI1	-1.93368	0.000171059		TMEM156	2.15e-06	-1.57331
	CD226	-0.780466	0.193449		NUTM2D	0.867304	0.0128636		ZNF761	-0.844408	0.000171059		ZNF18	2.15e-06	0.546925
	FCGR3B	-0.986716	0.193449		GPR62	1.03113	0.0128739		GTF2E2	-0.630512	0.000173085		HAMP	2.18e-06	-0.0794949
	UBE2F	-0.308507	0.193449		LPIN1	0.800565	0.0128825		DTX4	-1.21923	0.000173344		CTNNA2	2.18e-06	2.43767
	CNPY3	-0.551186	0.193758		B3GALT5	-1.11244	0.0129676		HLA-DMA	1.26114	0.000176292		MYMK	2.19e-06	-1.63617
	FUBP1	0.322761	0.193758		LRP12	-0.876339	0.0129676		DHODH	1.08124	0.00017695		SRGAP3	2.19e-06	1.02532
	KCNK3	-1.28827	0.193758		CLDN2	0.990239	0.0129676		LRRC28	-0.745446	0.00017785		EPCAM	2.2e-06	-1.16394
	CLCN1	-1.31118	0.193862		GPX8	-0.800921	0.0129949		MPZL3	-0.766684	0.000178373		CDC7	2.2e-06	-0.978544
	FBXO39	-0.933397	0.194004		TRIP6	-0.648915	0.0130047		ADH1B	1.33327	0.000178504		SLC16A1	2.23e-06	1.0346
	DHX8	0.277767	0.194048		ZNF318	0.537509	0.0130391		FAM118A	-0.795292	0.000179639		HRH2	2.24e-06	-1.81196
	HRH2	-0.639873	0.194048		EXOC8	0.406856	0.0130949		UBE2Q2	-0.843228	0.00018011		FFAR4	2.24e-06	-1.18816
	ETFB	-0.557338	0.194137		RHBDF2	-0.607584	0.0131291		MCEE	0.664279	0.000182366		PBX3	2.24e-06	-0.777719
	GPAM	0.551984	0.194181		STK36	0.505625	0.0131291		ARL4D	-0.900397	0.000182366		HAL	2.26e-06	-1.55114
	VCL	0.289337	0.194273		C3orf52	-1.1108	0.0132617		AFAP1	-0.916632	0.000183121		NTRK2	2.27e-06	-2.55813
	C12orf57	-0.658754	0.194273		GGTLC2	-1.06893	0.0133217		FGF13	1.46596	0.0001836		HHLA2	2.28e-06	-2.52597
	BBX	0.420111	0.194273		TMEM143	0.553528	0.0133217		SALL1	0.742874	0.000183606		FHOD3	2.28e-06	-1.74455
	SH3TC1	-0.398899	0.194273		IKBIP	-0.638171	0.013402		MOCS2	0.647451	0.000183606		LRP8	2.28e-06	-1.44664
	CD27	-1.11643	0.194273		CYP3A4	0.948255	0.013412		CREBBP	0.494423	0.000184781		OSBPL7	2.31e-06	-1.01095
	PLOD2	0.529246	0.194273		FAM102B	-0.695275	0.013423		ERICH5	-1.4737	0.000185148		PLRG1	2.31e-06	0.427978
	NUDT5	0.339898	0.194273		ZSCAN21	0.595893	0.0134271		SAA2	1.89718	0.000185596		RFLNA	2.33e-06	-1.79232
	FAM90A1	-1.13279	0.194273		E2F5	-0.601105	0.0134623		DDN	-1.5497	0.000185663		H2BC15	2.33e-06	1.06995
	TRAF3IP1	0.255771	0.194273		SLC19A2	0.744136	0.0134849		MAP2	1.33834	0.000185948		CCNP	2.35e-06	-1.56469
	NFAT5	0.695269	0.194691		DMGDH	0.839653	0.0134989		PACSIN1	-1.48193	0.00018653		PLXNB3	2.37e-06	-1.66804
	SELPLG	-0.695947	0.194691		DCTN2	-0.341014	0.0135902		SLC6A7	0.746424	0.000187283		GLI3	2.38e-06	-1.2664
	TMCC1	0.50976	0.194691		ZNF687	0.518091	0.0135902		TMEM44	-0.680022	0.000190589		SMIM10	2.39e-06	-1.15664
	PSMD13	-0.290713	0.194691		GALNT12	-1.07005	0.013594		PAPPA2	1.54922	0.000191395		ARIH1	2.39e-06	0.415951
	INMT	-0.872188	0.194691		HDAC1	-0.498254	0.0137775		DYM	-0.472108	0.000191568		FLNA	2.43e-06	-1.12565
	ULBP1	1.21297	0.19492		OGDH	0.518622	0.0137775		MUC3A	-1.53622	0.000191568		EPS15L1	2.43e-06	-0.516509
	EGLN1	0.56571	0.19492		PHKA2	-0.584521	0.0138088		ZNF678	-0.638658	0.000191568		JAG1	2.47e-06	-1.07906
	SCAMP5	0.942356	0.19492		LYST	0.62809	0.0138174		IL22RA1	-1.12783	0.000192921		TBX18	2.48e-06	-0.842955
	MLEC	-0.325775	0.195154		SGF29	0.580693	0.0138923		ZNF559	-0.696765	0.000192921		PAK6	2.49e-06	-1.60357
	TCP11	-1.12755	0.195154		AR	0.945363	0.0139163		PTPN2	-0.542463	0.000196002		C2orf83	2.49e-06	2.21302
	YJU2	-0.351328	0.195538		VAMP7	0.600591	0.0139993		NAA60	0.43929	0.000196051		C6orf89	2.54e-06	0.44507
	MAL2	-0.984407	0.195727		MGLL	-0.882778	0.0140056		AC099489.1	1.20296	0.000196861		ENO3	2.57e-06	-1.49973
	CDKN2B	0.633219	0.195921		ZNF582	0.870891	0.0140429		GPX7	-1.20491	0.000197025		SLC1A5	2.57e-06	-1.25401
	RCOR3	0.314695	0.196012		HSDL2	0.617232	0.0140975		MTMR11	1.18832	0.000197365		KLHDC9	2.57e-06	1.05943
	LRRN4	1.27416	0.196012		NCAM1	1.85965	0.0141801		KLHL2	0.729689	0.000199451		FOXRED2	2.59e-06	0.766904
	RCN2	0.486282	0.196313		GTF3C6	-0.611191	0.0141847		ZBED6CL	-0.970138	0.00019975		SLC16A11	2.61e-06	1.56539
	NLRP2B	-1.09153	0.197047		MEX3C	-0.460211	0.0142019		GPR153	1.20554	0.000200286		IL12RB2	2.63e-06	1.22533
	TMEM187	-0.5402	0.197083		BEGAIN	-1.08632	0.0142317		BOC	0.334678	0.000200385		TACSTD2	2.65e-06	-1.63445
	COQ8A	0.558683	0.197707		UPRT	0.434839	0.0142318		SLC4A11	-0.644606	0.000201757		ZNF93	2.66e-06	-1.24228
	JUN	0.526522	0.197912		HNF4A	0.436693	0.0142647		TNS3	0.72576	0.000203595		LNPK	2.67e-06	0.614583
	ST8SIA1	-0.882782	0.198288		NFXL1	0.769238	0.0142899		ECI1	0.768742	0.000207836		ASB11	2.71e-06	-2.50841
	ATP1A2	1.1555	0.198411		PRAG1	0.877666	0.0143109		APP	-0.978931	0.000208884		ATRNL1	2.71e-06	-0.795968
	NFATC3	0.517182	0.198411		TCTEX1D4	1.0097	0.0143109		PCSK9	-1.01104	0.00020935		PACRG	2.71e-06	1.46825
	ACAT1	-0.44725	0.198411		SFT2D1	-0.509979	0.0144435		OR51E2	-1.51135	0.00021133		HDGFL3	2.72e-06	-1.04007
	ACTN2	1.48837	0.198411		LIMK1	-0.736624	0.0144736		TMEM65	-0.825445	0.000211596		ECT2	2.72e-06	-1.03655
	IL11	-0.939139	0.198411		MMP15	-0.663242	0.0144736		KBTBD11	1.37477	0.000211596		COBLL1	2.73e-06	0.907317
	SIRT1	0.383709	0.198411		SH3D21	-0.748388	0.014485		S1PR2	-1.08433	0.000217166		PELI2	2.75e-06	-1.3055
	RPAP1	0.253343	0.198411		PGC	0.0709225	0.0145579		IFI6	0.708553	0.000217337		RYR2	2.78e-06	-1.84621
	MPL	0.597089	0.198411		NEU3	0.431765	0.0145672		MMP24	1.35769	0.000217726		NAV1	2.78e-06	-0.851841
	ZNF780B	0.439883	0.198411		CUL9	0.537802	0.0145816		RRH	1.11963	0.000217773		ACKR3	2.78e-06	-0.248672
	FIGNL1	0.621399	0.198411		BCL6	0.570269	0.0145816		F8	0.891537	0.000217773		ANO9	2.8e-06	-1.50051
	RNF38	0.401786	0.198411		ONECUT3	1.80409	0.0146737		AK2	0.598515	0.000217786		TMC5	2.83e-06	-1.15068
	NOVA1	-1.17766	0.198411		CES4A	0.983993	0.0146752		ZC3HAV1	0.412121	0.000217786		PLEKHB1	2.85e-06	0.251259
	UTP4	0.290786	0.198411		SETDB1	0.44806	0.0147759		CIAO3	0.55382	0.000218629		PXDN	2.89e-06	-1.00102
	ZNF687	0.385662	0.198411		CCL13	-1.07116	0.0147972		FAM98B	-0.387906	0.000218629		DNAI1	2.89e-06	-0.872392
	REN	-1.20159	0.198411		FBLN7	0.803807	0.0148801		SLC4A8	0.225715	0.000218772		HAS2	2.89e-06	-0.84456
	EML4	0.3236	0.198411		RNFT1	-0.615426	0.0149928		DNAH5	1.37956	0.000219939		MYO10	2.9e-06	-1.33767
	ILDR1	1.50042	0.198411		ME2	-0.519329	0.0149928		IGSF3	-1.24826	0.000219939		BEST1	2.92e-06	-1.07256
	KLHL35	-1.27582	0.198411		LGALSL	-0.512263	0.0149928		ANKS4B	0.966452	0.000219939		FMNL3	2.93e-06	-0.742287
	BTG3	0.456913	0.198411		NFATC3	0.700629	0.0149928		WNT6	-0.0756126	0.000223137		SLC5A1	2.96e-06	-1.93468
	CNNM4	0.324637	0.198411		PLA2G4E	-1.09367	0.0151072		MMP11	-1.43804	0.000223365		TFPI2	2.96e-06	-1.61781
	CCDC38	-0.753302	0.198411		CNDP1	0.483382	0.0151713		IFITM1	1.27276	0.00022381		PLCE1	2.97e-06	-0.723624
	HSP90B1	-0.379389	0.198411		GCFC2	0.45621	0.015209		MLYCD	0.731513	0.000225205		MARK2	2.99e-06	-0.485962
	C15orf48	-1.22768	0.198411		TMIGD1	-1.03318	0.015239		PDGFRB	-0.964919	0.000225205		DPF1	3e-06	-0.80579
	PRSS27	-0.621227	0.198411		SLC27A5	0.918808	0.015239		STAR	0.585183	0.000226687		ATF5	3.09e-06	-1.4968
	EGFL7	-0.637424	0.198411		CDH10	-0.616655	0.0152802		GJC1	-1.01792	0.000227773		ADGRB2	3.1e-06	-2.38383
	PARP15	-0.885857	0.198411		H3C6	0.81802	0.0153344		CEACAM19	-0.959266	0.000227773		SPAG17	3.1e-06	-1.87025
	FCER1A	-0.994195	0.198411		NHLRC1	0.725101	0.0154414		CTDSPL	-0.639893	0.000228002		SLC9A1	3.1e-06	-0.862014
	DGCR6	-1.29094	0.198411		ITGB1BP2	0.883865	0.0154414		PLXNB1	-0.659518	0.000228002		RXRG	3.1e-06	1.83875
	RGPD2	-1.16698	0.198411		CHAF1B	-0.807993	0.0154554		NRDC	0.50259	0.000229142		FBN1	3.11e-06	-1.12972
	C2orf88	-0.791189	0.198411		CD164	-0.482348	0.0154554		COL24A1	-1.5554	0.000229145		GPRC5A	3.13e-06	-2.79199
	RBM12	0.25444	0.198411		CLASP1	0.426307	0.0154554		CRACR2A	-1.32764	0.000230284		MITF	3.13e-06	-1.19293
	SERPINI1	0.809231	0.198672		H2BC12	0.740633	0.0154554		UBE2D3	0.389915	0.000230997		LRRC8B	3.14e-06	-0.964216
	TNFRSF17	-1.69673	0.199766		DNAJC12	0.967269	0.0154554		GCLM	1.0125	0.000231048		DDX24	3.14e-06	0.437709
	DPH6	0.286067	0.199766		GSTP1	-1.47799	0.0154879		HAL	-1.45169	0.000231663		SUSD5	3.15e-06	-2.21044
	YWHAG	0.254993	0.199894		ADORA3	-0.862874	0.0154879		C4orf3	0.654276	0.00023309		ZNF860	3.2e-06	-1.72656
	H3-5	-0.668729	0.200878		LPCAT2	0.931689	0.0154879		CENPL	-0.744425	0.000233157		DMKN	3.21e-06	-1.12415
	EMB	-0.788338	0.200882		MYO1A	-1.07803	0.0157221		KCNJ15	1.30369	0.000233563		G3BP1	3.21e-06	0.410091
	CSN3	2.19992	0.200882		CADM2	-0.949082	0.0157387		FLVCR1	-0.831211	0.000235306		NARS2	3.24e-06	0.563007
	PRKCQ	-0.887773	0.201287		STAT5B	0.403398	0.0158626		AC073111.3	0.849445	0.00023587		KCNK5	3.26e-06	-0.949388
	MMP25	-0.738484	0.202024		ATF6B	0.467411	0.0158724		SEC14L2	1.21474	0.000236861		RAB4A	3.28e-06	0.578739
	CST3	-0.577241	0.202024		OSR1	0.205941	0.0159179		FAM186B	0.953624	0.000237534		ARID3A	3.29e-06	-0.747646
	SYT6	1.41589	0.202024		KCNJ8	0.85777	0.0161992		ZNF529	-0.578412	0.000237601		ART5	3.29e-06	-0.286315
	MYH7B	1.20245	0.202418		FAM149B1	0.393944	0.0162043		ITGAE	-1.18856	0.00023771		PMEPA1	3.3e-06	-1.58121
	FDFT1	0.45603	0.202418		KHDC1	-1.00347	0.0162409		RTL1	-0.572072	0.000238478		SWAP70	3.3e-06	-0.61275
	TNFRSF10A	0.616579	0.202418		RBP7	0.770257	0.0162409		GUCY2C	-0.784678	0.000238688		HSPA6	3.31e-06	-1.33412
	ESYT1	0.325434	0.202418		S100A6	-0.995706	0.0162488		TCEAL8	-1.17006	0.00023996		SLC35G1	3.33e-06	-0.933993
	STXBP6	0.557862	0.202418		SULT1C4	-1.82679	0.0163311		BCKDK	0.619879	0.000240169		PCDHB16	3.37e-06	-1.49817
	HHIPL1	-0.75013	0.202418		HID1	-0.913998	0.0163311		CAPN13	-1.4372	0.000240169		VASH1	3.37e-06	-0.821563
	JADE3	0.389424	0.20268		GPR37L1	-0.879774	0.0163311		SLC2A6	-1.1535	0.000241068		FGF2	3.37e-06	1.497
	SLC7A10	2.13861	0.20268		FBLN1	-0.622729	0.0163311		ZNF609	-0.544323	0.000241301		SMIM9	3.37e-06	2.16978
	ZFAND2B	-0.363884	0.20268		ZNF541	-0.611587	0.0163311		SLC44A3	-1.06199	0.000242071		TANC1	3.38e-06	-0.735656
	CDC40	0.417678	0.20268		EHHADH	0.797131	0.0163311		TERF2IP	0.473106	0.000243942		TENT5B	3.39e-06	-1.31701
	ATXN7L3B	0.48604	0.20268		HOXC9	0.154944	0.016375		ZNF84	-0.417027	0.000244514		RGS2	3.42e-06	-1.35469
	MAK16	0.417612	0.202741		POR	0.647275	0.0164041		ETFDH	0.739239	0.000244985		MACROD2	3.42e-06	-1.17143
	NRIP1	0.614528	0.203448		TRPC3	-2.11819	0.0165279		CETN2	0.562964	0.000245987		COL6A2	3.48e-06	-1.13509
	NUFIP2	0.265696	0.20363		INSRR	0.236416	0.0165279		WNK2	-1.54689	0.000246044		MAMDC4	3.5e-06	-0.846958
	DAPL1	-2.10266	0.20363		CNR1	1.00103	0.0165279		TCEAL2	2.54214	0.000246877		ENOX1	3.5e-06	1.40918
	TFDP3	3.55237	0.20363		ANO2	0.327448	0.0165856		BCAS4	-0.982277	0.000247713		GRIK2	3.55e-06	-2.07406
	SCAF11	0.27934	0.20381		H2AC8	0.950393	0.0165856		ETFBKMT	0.649211	0.000248248		TPM4	3.55e-06	-0.841119
	TSGA10IP	-1.07681	0.204238		H2BC13	0.995996	0.0166235		TSR3	0.611999	0.000248253		FAM9A	3.58e-06	-1.91259
	CEBPD	-0.739025	0.204238		GLDC	-0.904768	0.0167015		CACNB1	-0.844293	0.000248253		SH2B3	3.58e-06	-0.712321
	PKP3	-1.10341	0.204255		H4C14	0.896277	0.0167015		FOXA3	-1.17564	0.000248253		CFAP70	3.58e-06	1.05509
	CD247	-0.71751	0.204583		NLRP12	-0.935951	0.0168287		FGF19	-2.31343	0.000248893		TIMM8A	3.61e-06	0.755277
	UNC5CL	-0.681078	0.204895		SCML4	-1.00443	0.0168364		PINK1	0.858336	0.000249059		PTGS1	3.62e-06	-1.205
	BACE2	-0.992996	0.204895		ERMAP	0.637617	0.016855		EPHB3	-1.42692	0.000249059		KIF23	3.62e-06	-1.17122
	GUCY2F	-2.32293	0.205107		PAEP	0.751442	0.016855		PBK	-1.12827	0.000250978		HCN4	3.64e-06	-2.03089
	PLEKHO1	-0.609325	0.20534		KLHDC1	0.680361	0.0168899		SH3RF3	1.29151	0.000250978		ZNF292	3.64e-06	-0.808707
	DUSP13B	1.66178	0.205498		MOCS3	0.380204	0.0169235		PCDHB16	-1.37761	0.000250978		S100P	3.65e-06	-1.68035
	TECTA	-0.652844	0.205498		ZBED3	0.769816	0.0169235		SH3YL1	-1.1527	0.000251378		REG3A	3.68e-06	0.41797
	ZBP1	-1.08359	0.205498		EPHB3	-1.71457	0.0169355		CTNND2	-1.5246	0.000252268		CNTNAP3	3.68e-06	1.54473
	ADAM10	0.292774	0.205498		NIPAL1	-0.853016	0.0169355		DUS2	0.604158	0.0002534		VWDE	3.7e-06	-1.8965
	RERE	0.417704	0.205498		RUSC2	-0.502058	0.0169355		CORIN	1.53352	0.000255121		DLEU7	3.7e-06	-1.48403
	NPAT	0.322922	0.205498		OSTF1	-0.277731	0.0169919		SNURF	-1.38878	0.000258982		FAM171B	3.7e-06	-1.09943
	TAFA1	-1.281	0.205498		ANKRD42	0.453208	0.0169919		MEX3C	-0.611477	0.000258991		FEZF1	3.71e-06	-1.94708
	HSCB	-0.505516	0.205737		DHRS4	0.588843	0.0169919		DCST2	1.00095	0.000261212		ADAMTS17	3.73e-06	-1.46824
	RNFT2	-1.04896	0.205737		FUT10	-0.581887	0.0170371		CAMKV	0.398649	0.000266494		DAB2	3.75e-06	-1.04173
	SERTAD3	-0.38368	0.205737		WSB1	-0.641721	0.0170571		TET1	-1.17875	0.000268201		TRIM46	3.76e-06	-1.30446
	LHX3	-1.41651	0.206175		BMP8A	-0.813142	0.0171285		NRAP	-1.29103	0.000269323		STX3	3.76e-06	-0.850403
	CTH	-0.938906	0.206175		ECI2	0.616675	0.0171285		THNSL1	0.644564	0.000269941		PPP1R10	3.76e-06	0.506697
	LSM1	0.416064	0.206175		AUNIP	-0.759937	0.0171948		LTO1	-3.29748	0.000270266		DUSP5	3.78e-06	-1.10916
	CCDC71L	-0.689385	0.206175		OPRK1	0.849353	0.0172722		TMEM237	-0.718969	0.000270513		LAT2	3.78e-06	-0.912972
	MAP3K20	-0.408351	0.206193		LIPH	-1.07104	0.0173036		ZNF691	0.651494	0.000270513		BCAP31	3.79e-06	0.683066
	GXYLT2	1.44629	0.206193		CBARP	-1.80559	0.0173521		IRS1	0.83777	0.000270513		LTBP1	3.8e-06	-1.10174
	RPN1	-0.243167	0.206619		C12orf76	-0.505007	0.0173521		DNAJB4	0.896944	0.000270929		CCDC102B	3.8e-06	-1.05432
	ASTN1	-0.964967	0.206803		MEOX2	0.919949	0.0173521		CSNK2A2	0.47761	0.000271367		ADPRH	3.8e-06	-0.671924
	GALNT4	1.13401	0.206803		KRT1	0.89048	0.0174302		HARBI1	0.48013	0.00027385		DBNDD2	3.84e-06	-1.1388
	ZNF207	0.225539	0.206859		SLC7A7	-0.774274	0.0174794		WDR62	-0.921205	0.000273916		LRP12	3.85e-06	-1.20889
	PSMC3IP	0.559026	0.206859		ZBTB37	0.461964	0.0175126		ZNF230	-0.610697	0.000275133		PHF21A	3.85e-06	-0.582506
	CDC23	0.278349	0.207274		KLHL13	0.872119	0.0175532		PAX2	1.30479	0.000275658		SULF2	3.91e-06	-1.18889
	CD99L2	-0.394839	0.207388		IL20RA	-1.83027	0.0175982		FTCDNL1	0.757024	0.000275658		NFATC2	3.93e-06	-0.838106
	ITGA2	0.855152	0.207771		EDAR	0.343635	0.0175982		MXD1	-0.748764	0.000276127		COL11A2	3.93e-06	1.37211
	KIF13B	0.463228	0.207771		TTC30B	0.616548	0.0175982		PCBP4	-0.619747	0.000276127		HSDL2	3.97e-06	0.733775
	CARS2	-0.344949	0.208785		ARMC5	0.68025	0.0175982		STK26	-1.09166	0.000276127		SPINDOC	4.01e-06	-0.820845
	SIN3A	0.268094	0.209282		DNAJC5G	1.7589	0.0175982		DLX1	0.820324	0.000276127		HIRIP3	4.04e-06	0.6663
	SLC1A1	-1.0898	0.209499		HGF	-1.1006	0.0176386		NCEH1	-0.826199	0.000276127		OSBPL5	4.11e-06	-0.954593
	FAM32A	-0.222783	0.209684		RTKN	-0.611935	0.0176386		CPB1	0.930896	0.000276127		MTMR2	4.11e-06	-0.682326
	ATF6	0.349455	0.209684		PHC2	-0.481179	0.0176386		SLC37A3	-0.455275	0.000276127		MEP1A	4.11e-06	0.396121
	SEC61G	-0.433613	0.209684		DHX16	0.445018	0.0176386		DUSP9	-1.48514	0.000280204		STMN2	4.14e-06	-1.85725
	CXCR6	-0.985929	0.209684		IRX5	0.939489	0.0176386		SLFN5	0.770053	0.000280252		NAV3	4.16e-06	-1.57893
	CCDC197	2.44693	0.209684		VNN2	-1.06767	0.0176638		INTS7	-0.501144	0.000280951		PPP3R1	4.19e-06	0.368935
	NFIX	0.538789	0.210027		DR1	-0.354257	0.017674		LRCH3	-0.36447	0.000281009		ADH5	4.26e-06	0.60932
	ANKRD26	0.428134	0.210027		PIAS1	0.562196	0.0177035		NXPH4	-1.44613	0.000282292		MYH8	4.32e-06	-1.95397
	GPATCH2	0.289108	0.210111		ZNF652	0.443498	0.0177933		ALDH2	0.83377	0.000283702		PRIMA1	4.33e-06	-0.0251825
	PIMREG	-1.09252	0.210111		KCNJ11	-0.952636	0.0178142		C18orf54	-0.94299	0.000283702		SPRY4	4.35e-06	-0.760014
	SLC2A3	0.616268	0.21014		TMEM163	-0.51576	0.0180973		UBALD1	0.642068	0.000286669		OGN	4.36e-06	-1.73308
	RIDA	-0.699371	0.21014		ERICH5	-1.07017	0.0181827		DMGDH	0.994276	0.000286833		TRMT9B	4.37e-06	-1.50272
	ASGR2	-0.574256	0.21014		MPHOSPH8	0.329271	0.0181827		SLC1A5	-1.26395	0.00029036		LRRIQ4	4.41e-06	-1.5306
	UGT1A6	0.793867	0.210489		ASAH2B	0.421783	0.01823		PSME3IP1	0.446048	0.000290572		GSPT2	4.41e-06	-1.37575
	SERPINA1	-0.59173	0.210489		CYB5B	0.550685	0.0182574		ADIG	1.46608	0.000291305		P3H3	4.42e-06	-1.31369
		-0.42514	0.210489		ITGB4	-0.864126	0.0182908		ISG15	0.48399	0.000293353		VWA5B2	4.46e-06	-0.972637
	C6orf120	0.401465	0.21049		ZNF280D	0.49781	0.0182908		CCDC97	-0.475212	0.000293604		SHROOM2	4.47e-06	-0.959236
	VSIG2	1.29903	0.211315		H4C12	0.890255	0.0183327		DNAJC22	-0.730216	0.000293604		SEMA6A	4.48e-06	-1.36091
	ABHD11	-0.450228	0.211315		ZSCAN10	-1.02722	0.018368		PNCK	-2.81571	0.000293978		MOSMO	4.49e-06	0.570413
	IREB2	0.297457	0.211315		NFKBID	-0.625812	0.0184003		YOD1	-0.639	0.000294116		EPHB6	4.57e-06	-1.43498
	DDX46	0.238678	0.211315		G3BP1	0.391163	0.0184003		IFI44	1.17944	0.000298093		EFNB3	4.58e-06	-1.33956
	KRT15	-1.93229	0.211315		SLC2A12	0.988651	0.0184063		SLCO1A2	1.21737	0.000299506		COX6B2	4.6e-06	-2.59344
	TXNRD1	0.640751	0.211315		FAM98B	-0.329188	0.0185864		EXOC6	-0.445232	0.000299841		PCNX2	4.6e-06	-1.26724
	PLPP1	0.490936	0.211334		PCNX2	-0.819929	0.0186315		C2orf50	-1.29883	0.000309295		NAIP	4.6e-06	-1.06713
	PTBP3	0.307256	0.211334		RAB34	-1.29084	0.0186544		ENKD1	0.762776	0.00030945		AMZ1	4.6e-06	-1.04925
	MAB21L2	-1.20817	0.211334		BEND5	0.991581	0.0186544		CRADD	0.517257	0.000309844		CDK19	4.6e-06	-0.711932
	DDX18	0.244343	0.21158		HSPA1L	0.658775	0.0186546		LRRC6	1.16214	0.000309968		CYSLTR2	4.64e-06	-1.161
	CNOT1	0.571344	0.21158		CCDC117	0.386016	0.0187596		NMB	-0.911514	0.00031049		LIN7A	4.7e-06	0.807695
	PRDM8	-0.85046	0.21158		ZBBX	-1.41934	0.0187826		ROCK2	0.636942	0.000311213		AOX1	4.73e-06	1.44227
	TBC1D3E	-2.34232	0.21158		ACVR1B	-0.533242	0.0187826		EPS15L1	-0.517173	0.000312017		SLC11A1	4.73e-06	1.81081
	PRDM1	-0.596261	0.211742		GLE1	0.375816	0.0188261		SORCS2	-1.43538	0.000312238		PRSS12	4.76e-06	-1.81693
	FBXO11	0.494647	0.211742		DENR	-0.340781	0.0188784		ZNF283	-0.715302	0.000315476		RPL7L1	4.76e-06	0.41893
	CD96	-0.871016	0.211808		BTG1	-0.493145	0.0189763		VAMP7	0.669728	0.000315552		TSPYL5	4.85e-06	-1.67842
	HOXC4	-1.10074	0.211818		MROH8	0.70701	0.0190065		DDR1	-1.2266	0.000315552		SYNGR3	4.86e-06	-1.83233
	CLN6	0.388456	0.211834		TNFRSF12A	-0.78692	0.0190297		C21orf58	-0.757588	0.000315656		GJC1	4.91e-06	-0.960594
	ABI3	-0.506564	0.212164		BOC	0.921291	0.0190297		ASB4	1.46596	0.000316105		DAND5	4.98e-06	-1.57733
	PPIP5K2	0.323163	0.212266		GLO1	0.563102	0.0190597		KIF11	-0.922741	0.000316347		LTF	4.99e-06	-1.49328
	TMUB2	0.291259	0.212266		STX2	-0.491816	0.0190877		MACROD2	-1.03415	0.000316347		TCP10L2	4.99e-06	-1.36787
	SUZ12	0.326439	0.212266		SYNRG	0.352381	0.0190877		FER1L6	-1.44051	0.000316347		NWD2	5.02e-06	-2.08181
	TYROBP	-0.598508	0.2127		PLP2	-0.813611	0.0191569		CMBL	0.913334	0.000316581		LRRC55	5.07e-06	-1.5113
	REC8	-0.53585	0.2127		TRIM27	0.466878	0.019216		PRH2	-1.33501	0.000321161		IGFBP3	5.12e-06	-1.10713
	RAB34	-1.0113	0.2127		AQP10	-0.888235	0.0192711		CDX2	0.255108	0.000321161		STPG3	5.12e-06	1.26758
	LY86	-0.608774	0.2127		RPS6KC1	0.463427	0.0192711		PLBD2	-0.484607	0.000322183		ERI1	5.22e-06	-0.617586
	RPL36	-0.543611	0.2127		PLOD2	-0.61538	0.0192894		SYNE2	0.715599	0.000322422		PITPNM3	5.23e-06	-1.70432
	ANKH	-0.38818	0.2127		S100P	-0.778489	0.0193232		GMPR	1.42107	0.000322533		HDAC9	5.26e-06	-1.16416
	EIF5B	-0.288372	0.2127		LGALS8	0.562962	0.0193885		THSD7A	-1.13897	0.000323298		NKX3-2	5.28e-06	-1.29762
	GPT	-0.70234	0.2127		TIMP1	-1.01766	0.0193921		CENPF	-1.04191	0.000323456		SHOX2	5.28e-06	-0.697582
	SYT9	2.11011	0.2127		KLHL11	0.876999	0.0194011		TCTN1	0.602021	0.000323456		KCNE4	5.29e-06	-1.37322
	STAT5B	0.337865	0.2127		TENM4	-2.73565	0.0195153		DNAJC5G	2.08195	0.000324609		IGFLR1	5.3e-06	1.16347
	TTLL1	0.38761	0.212942		ANXA5	-0.665025	0.019521		RFC4	-0.621678	0.000327006		UNC119	5.34e-06	-0.7151
	MINDY1	0.349272	0.212942		GPR155	0.610519	0.0195473		TNIP1	0.642852	0.000327259		THBS1	5.43e-06	-1.28133
	PHKG1	-0.409111	0.212942		MRO	0.939898	0.0196184		SUSD4	-1.48904	0.000327389		PLXDC1	5.43e-06	-1.19869
	TRAF6	0.232672	0.212942		KIFC3	-0.47474	0.0196316		GNPTG	0.64533	0.000328704		FAR2	5.45e-06	-1.03251
	BMPR2	0.355926	0.212942		MPLKIP	0.563887	0.0196538		C3orf85	1.47396	0.000334124		WIPI2	5.49e-06	0.460093
	EAF1	0.249124	0.2135		TXK	0.772528	0.0196815		NMT1	0.386625	0.000335124		KIZ	5.5e-06	0.657283
	TRPM2	-0.584975	0.213635		ZNF619	0.442028	0.0197441		HARS2	0.39174	0.000335181		ALOX5	5.51e-06	-1.36297
	FAM135B	-1.1498	0.213756		KLHDC8A	-1.06446	0.0197672		CFHR4	1.31251	0.000343388		MYOZ1	5.51e-06	-1.35579
	FANK1	-0.874076	0.214056		BCL10	-0.394502	0.0197672		SPCS3	0.508826	0.000343674		GNPTAB	5.53e-06	-0.585922
	PANK3	0.354358	0.214165		LRRC31	-1.02558	0.0197682		SLC27A3	-0.98969	0.000344097		CCDC8	5.56e-06	-1.42607
	SASH1	0.477786	0.214191		MS4A10	-0.0627556	0.0197682		PRKAR2B	-1.21944	0.000344564		CPQ	5.56e-06	0.681661
	SAT1	-0.48383	0.214736		OLFM4	-1.68185	0.0197951		CLGN	-1.37525	0.000345679		MTMR9	5.68e-06	-0.553272
	SERINC3	0.233838	0.214736		NCOA7	-0.822202	0.0197951		ZNF578	-1.28312	0.000345679		SLITRK3	5.7e-06	-1.14282
	YY1AP1	0.33408	0.214736		ARRDC2	-0.790425	0.0197951		KIN	-0.420834	0.000347175		CIDEA	5.71e-06	-1.01467
	PCED1B	-0.734435	0.214736		MAPK14	0.451734	0.0197951		SECTM1	-1.1068	0.000347549		RNF39	5.83e-06	-1.26928
	SERTAD1	-0.484193	0.214736		BHMT2	0.634849	0.0197951		ANO7	-1.05755	0.000347549		ANKRD13A	5.84e-06	-0.484707
	PTPDC1	0.489241	0.214931		MID1	0.669451	0.0197951		ZNF26	-0.496087	0.000347549		ADGRA2	5.85e-06	-1.19381
	ANXA3	0.817365	0.215081		C15orf48	-1.48798	0.019796		CACNB4	1.37845	0.000348456		MAP3K5	5.85e-06	-1.11594
	APOBEC3H	-0.754903	0.215346		ADAM15	-0.596924	0.0198107		WNT9B	1.29036	0.000349276		ILRUN	5.85e-06	0.559399
	ATP2C1	0.279065	0.215835		TFAP2A	-1.01048	0.0199712		FAXC	-1.33483	0.000349603		RABEPK	5.87e-06	0.873944
	MAPK9	0.265473	0.215835		CORO1C	-0.414139	0.0199712		THBS1	-1.02892	0.000351479		BCAT1	5.89e-06	-1.4475
	PEMT	-0.532723	0.215835		RNF138	-0.40166	0.0199712		AKAP6	0.941835	0.000353265		OLFM1	5.91e-06	-0.787143
	CLTC	0.282389	0.215835		IDNK	0.664281	0.0199712		CDK19	-0.62336	0.000353265		CCDC80	5.98e-06	-1.49432
	DPP9	-0.254878	0.215835		LRRC36	0.981928	0.0199712		HHAT	0.912093	0.000356704		STIL	6.04e-06	-0.947004
	ADM	0.58754	0.215835		NAV2	-0.789646	0.0200905		KLHL36	0.516201	0.000356704		KRTAP5-5	6.05e-06	-1.31242
	HGS	0.449516	0.215835		LAMA4	-0.686332	0.0200999		MARK2	-0.436751	0.000357515		ERFL	6.06e-06	-1.97701
	GNL1	-0.327091	0.215835		AMBRA1	0.359264	0.0201094		B2M	0.790566	0.000357515		CLDN18	6.11e-06	-3.19972
	GLB1	0.260586	0.216274		SLC35E2B	0.588387	0.020145		TRIM41	0.566043	0.00035925		ADRB2	6.13e-06	1.21401
	GNA13	0.290933	0.216483		CAV1	-0.663247	0.0202386		SMIM31	-0.718707	0.000363945		UGT1A3	6.16e-06	1.82673
	TDO2	-1.30415	0.216483		WFIKKN2	-0.635411	0.0202485		SKA1	-1.07236	0.000364022		LRP11	6.17e-06	-0.850699
	RSPRY1	0.245255	0.216483		RELT	-0.669722	0.020249		PCTP	0.629643	0.000365112		PLEKHS1	6.24e-06	-2.71152
	SLC17A9	-0.72585	0.217203		SERPINB8	-0.878542	0.020272		PIWIL4	-1.14923	0.000367151		ZDHHC21	6.25e-06	-0.646159
	SPTBN1	0.390927	0.217203		HSBP1L1	-0.591619	0.0202956		CENPA	-1.08835	0.000367384		UBASH3B	6.27e-06	-1.18224
	ASH2L	0.417547	0.217203		SMAD9	-0.840594	0.0203269		AARS1	0.541703	0.000367903		RGS1	6.33e-06	-1.32085
	ZFC3H1	0.346915	0.217203		UBR3	0.546337	0.0203269		DDX39A	-0.711461	0.000367903		RDH8	6.36e-06	-1.82361
	DOK3	-0.528308	0.217203		BPNT2	0.551223	0.0203269		CPLX2	1.47979	0.000367922		CYBRD1	6.36e-06	-1.09414
	ASB15	-1.55506	0.217203		EPB41L4B	0.591899	0.020585		NPTX2	-2.21613	0.000369451		SLC18B1	6.36e-06	-0.684624
	ALPI	-1.92506	0.217203		MAP3K6	-0.594514	0.0206508		SHISA4	1.11538	0.000373529		METRNL	6.42e-06	-1.14171
	GNGT2	-0.619214	0.217203		FAM172A	0.484275	0.0206508		AHCY	-0.781481	0.000374552		ANKRD33	6.43e-06	-1.11929
	SMARCC1	0.298749	0.217203		AQP9	0.912764	0.0206508		MAL2	-1.20293	0.000374836		RAB8B	6.43e-06	-0.665621
	C8G	-0.619924	0.217203		PDILT	1.00118	0.0206669		ZNF35	-0.718235	0.00037717		EDIL3	6.43e-06	0.679281
	AQP11	0.442932	0.217203		SYP	0.901668	0.0207126		PPM1E	-1.38565	0.000378766		VCL	6.44e-06	-0.631121
	HCAR2	-1.04084	0.217203		CTNNA3	1.01038	0.0207433		SOAT1	-0.554008	0.00038059		DUT	6.47e-06	0.614438
	GPATCH8	0.326301	0.217203		FAM13C	0.895932	0.0208199		SPCS1	0.531576	0.000381885		GMCL2	6.52e-06	-1.37555
	IGF2R	0.420322	0.217203		OLFM3	-0.760196	0.0208291		JAK1	0.568852	0.00038243		TMEM40	6.52e-06	1.71798
	PSG5	1.88128	0.217203		CTSL	-0.40857	0.0208291		OTX1	-1.32689	0.00038275		STAR	6.54e-06	1.04657
	HP	-0.961744	0.217203		MKRN2OS	-0.344472	0.0208291		KDM1B	0.74529	0.000383021		ESYT3	6.55e-06	-1.71821
	NSG1	-0.874209	0.217216		GOLGA7B	0.964448	0.0208291		PKD2	0.813656	0.000385544		ZDHHC23	6.57e-06	-0.792035
	TLN2	-0.617417	0.217216		APP	-0.726171	0.0208309		DMTN	-0.908459	0.000388111		NUDT13	6.58e-06	0.849626
	GGTA1	-0.562587	0.217216		PIM1	0.637132	0.0208732		METTL14	0.441957	0.000389347		PDZK1	6.58e-06	0.879516
	SWAP70	0.310357	0.217365		SLC6A13	0.901902	0.0209029		SPINT1	-1.48654	0.000390142		C16orf86	6.58e-06	0.890574
	SIGLEC10	-0.764935	0.217744		TAF9B	0.554609	0.0211088		SH3BP4	0.787757	0.000393625		PTCD3	6.59e-06	0.437789
	CRIM1	0.870733	0.217744		IL27RA	-0.688905	0.0212385		ZNF44	-0.565991	0.000393625		CAVIN4	6.61e-06	-1.18895
	FMNL1	-0.655152	0.217744		AK8	0.452736	0.021253		CLRN2	1.54078	0.000393625		CACNA1D	6.61e-06	-1.05457
	ASTL	-1.59645	0.217833		ARNT	0.463092	0.0212816		DRGX	0.922953	0.000394745		KCNK15	6.61e-06	-0.882851
	HOOK2	-0.489468	0.218027		NBAS	0.503703	0.0212866		ABI3BP	-1.24992	0.000395374		SPON1	6.67e-06	-1.4498
	MYBPH	1.37177	0.218027		ABHD11	-0.728666	0.0213005		EFCAB6	1.01683	0.000396734		SLC37A1	6.67e-06	-0.79248
	MAP3K7	0.349494	0.218027		CCNE1	-0.838932	0.0213297		SLC16A4	1.34324	0.000397306		FUT3	6.76e-06	-2.60826
	RNASEL	0.540054	0.218027		LRRC1	-0.967968	0.0213399		WDR31	0.858891	0.000397401		STARD13	6.9e-06	0.713496
	LYPD6B	-1.51803	0.218027		STARD7	0.368868	0.0213476		DYNLL2	0.44345	0.000397892		LYPLAL1	6.93e-06	0.706293
	BASP1	-0.754311	0.218027		POLH	0.555489	0.0213579		FBXL17	0.531328	0.000400181		ANKRD24	6.96e-06	0.915579
	FAM177B	-0.929831	0.218027		TRIM39	0.520166	0.0214513		NBAS	0.487698	0.000400823		CCDC170	6.97e-06	1.39035
	ITGA7	0.628546	0.218033		GORAB	-0.646188	0.0215629		GRIK4	-1.47598	0.000401071		PTGIS	7e-06	-1.52875
	DGKI	0.623249	0.218033		AGPAT2	-0.830465	0.0215852		TMEM192	0.598366	0.000401071		SSTR2	7.04e-06	-0.655795
	CFAP47	1.35763	0.218033		EHBP1L1	-0.51915	0.0216024		TMEM86B	-1.15722	0.000401071		MEIS3	7.1e-06	-1.13512
	CYS1	-1.21524	0.218033		FLRT3	-0.887822	0.0216724		APOC2	-0.908007	0.000401071		IMPG1	7.15e-06	-1.30899
	RALGDS	-0.358474	0.218088		ZIC2	-1.04388	0.0216846		H2AC8	1.27777	0.000404201		SLC2A3	7.15e-06	-1.08064
	SENP3	-0.396357	0.218088		DNAJC5B	-0.833604	0.0216846		FAM174A	0.513628	0.000405103		FAM120A	7.18e-06	0.340297
	BCKDHB	0.502123	0.218094		C16orf95	0.679572	0.0217483		PARD6B	-0.584684	0.000410523		CHST3	7.21e-06	-1.26957
	LAG3	-0.965185	0.218094		STUM	0.971782	0.0217483		PRDX1	0.705113	0.000411751		ADAP1	7.32e-06	-0.853798
	MARCHF2	-0.380403	0.218094		MUC2	-1.05114	0.0217616		BMP1	0.710492	0.00041248		TRIM27	7.32e-06	0.479798
	SCN1A	1.83805	0.218094		STMN4	-1.01801	0.0217616		FAT1	0.976768	0.000413416		ZBTB22	7.34e-06	0.474873
	CMIP	0.303186	0.218094		MBOAT4	-1.01324	0.0217616		SPG7	0.495311	0.000414654		UACA	7.36e-06	-0.541226
	FAM89B	-0.517433	0.218094		SDE2	0.532218	0.0217616		FARS2	0.602047	0.000416771		PGM2L1	7.37e-06	-0.973863
	EDC3	0.232313	0.218094		BAIAP2L1	-0.829624	0.0217837		BEX2	-1.47621	0.000417435		GID4	7.45e-06	0.565563
	BCL6-AS1	0.635308	0.218229		CD63	-0.490532	0.0217837		DHX38	0.540339	0.000422481		PRELP	7.49e-06	-1.42043
	SYT13	1.696	0.218491		RRBP1	-0.498181	0.0219339		EZH2	-0.705387	0.000424674		MACIR	7.5e-06	-1.21496
	RNF170	0.447042	0.218491		BIN1	-0.720638	0.0219639		HID1	-1.0796	0.000424674		ADAM32	7.51e-06	-0.429129
	KITLG	0.681945	0.218506		CLDN10	0.898037	0.0220341		ADRA1D	1.52006	0.000424674		ZFX	7.54e-06	-0.591811
	ZFHX3	0.35627	0.218681		ZMYND15	-0.89163	0.0220514		GID8	-0.537169	0.000424951		ARMCX2	7.62e-06	-1.14406
	TLE6	-1.05502	0.21904		HPR	0.910386	0.0220514		ZNF260	-0.444616	0.000425423		SLC15A4	7.75e-06	-0.507659
	TMC6	-0.611313	0.21904		DHX29	0.382062	0.0221363		B4GALNT3	1.33677	0.000426586		SERTAD4	7.77e-06	1.57469
		0.566453	0.21904		PEX12	0.509137	0.0222203		LCN2	1.50634	0.000429635		B3GNT8	7.81e-06	-1.4214
	DIDO1	0.289854	0.219145		SLC5A12	0.317641	0.0222528		UGT1A5	1.51254	0.000430027		PRSS1	7.83e-06	-1.37722
	TEX13C	2.52092	0.219145		FBXO41	-0.926278	0.0222791		KCNK15	-0.876474	0.000435426		CTNND2	7.85e-06	-1.81676
	SYNDIG1	-1.37125	0.219315		RAD51AP2	0.841635	0.0223193		TMEM91	-0.929214	0.000438317		MMP2	7.85e-06	-1.33331
	LSP1	-0.685598	0.219315		FABP2	0.789713	0.022419		SLC12A8	-0.998889	0.000439748		SH3RF1	7.94e-06	-0.871183
	NPNT	1.11835	0.219315		ABHD12B	1.2521	0.022419		BMP2	-1.1659	0.000440179		ZNF100	7.96e-06	-0.787747
	PPP3CC	0.321565	0.220007		TOR1AIP2	0.537769	0.0225299		TMEM252	1.04158	0.000442698		CRISPLD2	7.97e-06	-1.23367
	AMDHD1	-0.598162	0.220007		P3H1	-0.520392	0.0225374		TCP10L2	-1.50328	0.000446621		ARHGEF25	7.97e-06	-1.23343
	CFAP53	-0.520942	0.220007		SPOCK1	0.944579	0.0225374		KLHL21	0.854259	0.00045103		PEX12	7.97e-06	0.597746
	PSMB9	-0.653336	0.220007		ZNF792	-0.52164	0.0225455		GTF2H1	-0.338076	0.000454278		FOXO6	8.11e-06	-1.63849
	BBLN	-0.575209	0.220486		LAPTM4B	-0.825693	0.0226081		AGPAT4	-1.16122	0.000456585		RNF138	8.14e-06	-0.496739
	DLAT	0.513309	0.220707		TPD52	-0.643868	0.0226081		EBAG9	0.537094	0.000456585		BYSL	8.14e-06	0.569797
	PTGER1	-1.52845	0.220707		SERPINH1	-0.609308	0.0226366		KCP	-1.26354	0.000460945		PTPRE	8.16e-06	-0.978847
	KLHL21	0.467251	0.220707		PDK4	0.927956	0.0227069		SEMA4C	-0.674338	0.000460945		MYLK2	8.3e-06	-1.31661
	FAM3B	1.23632	0.220707		ANKRD46	0.533729	0.0227887		GBE1	0.864965	0.000461534		LIX1	8.33e-06	2.46757
	HLA-DQA2	-0.984951	0.220707		BPIFB1	-1.03634	0.022799		APOA5	1.14603	0.000461963		SEMA4C	8.36e-06	-0.57642
	ZNF549	0.765054	0.220745		TRIM59	-0.732696	0.0230068		PLPP1	0.828702	0.000462261		GRM6	8.38e-06	-2.29793
	ZNF229	0.963273	0.220745		TSPAN3	-0.578277	0.0230068		CAP2	0.919848	0.000463148		MAP1A	8.38e-06	-1.60542
	GLOD5	-0.737347	0.22092		CHADL	0.920503	0.0231452		ENOX1	1.36977	0.00046439		CHP2	8.44e-06	-0.771985
	EBP	-0.618366	0.222716		KLF4	-0.841079	0.0233212		NAT2	1.46751	0.00046439		CRLF2	8.46e-06	-2.42778
	WHRN	0.495476	0.223068		TMSB10	-0.884764	0.0234191		MSS51	-0.613643	0.00046439		OLFM4	8.5e-06	-2.41965
	CCDC15	0.458562	0.223181		PCDHGA3	0.950193	0.0234191		SEPTIN3	-1.3025	0.000467947		WNT2	8.5e-06	-1.82225
	MLLT11	-0.838995	0.223181		HSPA6	-0.507716	0.0234617		CES4A	1.36063	0.000467947		NPTX1	8.5e-06	-1.76533
	PGC	2.54795	0.223407		CXorf66	0.943002	0.0234877		SLC4A4	1.30914	0.000471099		TMEM42	8.5e-06	0.59621
	WNK1	0.332441	0.22369		SH3BP1	-0.958005	0.0235045		HSD11B1	1.45683	0.000471099		ZNF641	8.51e-06	-0.378899
	SLK	0.25221	0.22369		NKX3-2	-0.471847	0.0235045		LRP1	0.511886	0.000473969		FAIM2	8.53e-06	-1.56182
	ADGRL1	0.948852	0.22369		HJV	0.858623	0.0235045		ESR1	1.34182	0.000476222		KIAA1841	8.54e-06	-0.700134
	TULP3	0.408313	0.22369		SYT12	-0.975686	0.0235436		MKI67	-1.0138	0.000476583		WNT4	8.62e-06	-0.980054
	UTP20	0.326552	0.22369		ZFP2	0.755552	0.0235469		CCSAP	-0.717678	0.000478376		B3GNT9	8.66e-06	-1.13376
	ITPR2	0.40782	0.22369		MCUB	-0.761362	0.023629		LBHD2	-1.48675	0.000478376		CSF2RA	8.66e-06	-1.10346
	ARFGEF2	0.359763	0.22369		ZBTB38	0.770668	0.023629		GRINA	0.727592	0.000479195		RASGRF1	8.67e-06	1.85004
	SAT2	-0.544361	0.22369		GP5	0.96568	0.023629		TPSG1	1.48778	0.000483748		BASP1	8.74e-06	0.697878
	KIT	0.728812	0.22369		ARID3A	-0.434625	0.023648		PRELID2	-0.789446	0.000489806		AGMO	8.75e-06	1.03893
	SPIDR	-0.473516	0.22369		NOS1AP	0.762257	0.023648		RTBDN	1.34429	0.000492058		ZNF556	8.78e-06	-1.65573
	KCNE5	-1.39711	0.22369		MBLAC2	0.546228	0.0237583		TPCN2	-1.57591	0.000492191		S100A3	8.78e-06	-1.42307
	APOLD1	0.607985	0.22369		EFR3A	0.579913	0.0237583		POLE2	-0.759148	0.000494624		DUOXA1	8.79e-06	-2.14551
	NUGGC	0.860404	0.22369		PODNL1	-0.876375	0.0237656		LRRC75A	-1.01008	0.000495022		TNC	8.82e-06	-1.29709
	CFAP92	0.598938	0.223721		TMEM159	-0.732354	0.0237708		AGMO	0.807824	0.000496896		STAB2	8.88e-06	-1.08414
	KIR2DL1	-1.10928	0.223721		RBM18	0.515698	0.0237708		SLC35F2	-1.17949	0.000498865		SEMA6D	8.98e-06	-1.21909
	INSIG2	0.495439	0.223721		STX7	-0.441173	0.0238483		PPP6R3	-0.542236	0.000499181		MTNR1B	9.06e-06	-1.35218
	GNS	0.274497	0.223721		IL1B	-0.849935	0.0239179		EDA2R	1.32521	0.000499181		RFX4	9.06e-06	-0.76625
	ZNF710	0.610284	0.223721		SLC12A9	-0.500873	0.0239179		PCDHB5	-1.41164	0.000500211		CAPN8	9.16e-06	-2.28267
	MERTK	0.76042	0.223721		GABRA2	-0.460043	0.0239179		MEGF6	1.13089	0.000500986		KAZN	9.18e-06	-1.52017
	RFTN2	0.666289	0.223721		CEBPG	-0.426884	0.0239179		CSRNP2	-0.545697	0.000501109		NTRK3	9.19e-06	0.49292
	TGFA	-0.763864	0.223721		TRAF6	0.313805	0.0239179		ZNF227	-0.461969	0.000502252		PDZRN3	9.2e-06	-0.625491
	COX11	0.286449	0.223721		NBR1	0.477829	0.0239179		PCOLCE2	-1.10756	0.00050287		ANGPTL7	9.25e-06	-2.06919
	DDB1	0.216831	0.223721		ZNF497	0.596437	0.0239179		MPO	1.37566	0.000503686		TLR2	9.28e-06	-1.13077
	SETD5	0.278224	0.223721		AHR	0.614741	0.0239179		CCNYL1	-0.572196	0.000503686		PCDHGA12	9.32e-06	-1.46198
	UGT3A2	1.46156	0.223721		TMEM14A	0.621158	0.0239179		ASAP2	1.19122	0.000507699		SFXN3	9.38e-06	-0.88361
	TRMT61B	0.437011	0.223721		DIPK2A	0.858185	0.0239179		HAGH	0.88212	0.000509527		EBAG9	9.41e-06	0.604642
	FGA	-0.629073	0.223721		SDK1	-0.0050753	0.0239308		NETO1	1.55483	0.000510787		RP1	9.54e-06	-2.46628
	RNF152	-0.662402	0.223721		CNST	0.5046	0.0239308		BEX4	-1.15407	0.000511982		CTBP2	9.54e-06	-1.14689
	TMPRSS9	-0.811921	0.223721		CDKN2A	-0.86424	0.0239795		NOMO1	0.526197	0.000512198		S1PR2	9.54e-06	-0.889632
	EXOC3L4	-0.776882	0.223721		EHF	-0.968671	0.024035		MKS1	0.464755	0.000512476		LPAR2	9.69e-06	-1.29693
	IFITM10	0.906676	0.223721		TGM4	-1.91135	0.0240487		TUFM	0.580909	0.000512476		KCNJ8	9.69e-06	1.14158
	SYNCRIP	0.278257	0.223808		HOMER1	-0.926406	0.0240487		ENTPD6	-0.562236	0.000512476		MCCD1	9.73e-06	-1.30894
	YPEL1	0.787963	0.224644		IRAK2	-0.621504	0.0240487		ALDH4A1	0.774335	0.000513922		RFTN2	9.85e-06	-0.501467
	KLF1	-1.02453	0.224696		BID	-0.614317	0.0240487		TACO1	0.550576	0.000517341		LMX1B	9.94e-06	-1.92483
	EVI2B	-0.68396	0.224702		SHISAL2A	-1.40584	0.0240716		SLC5A12	1.37349	0.000518879		LRRC1	1.01e-05	-1.17083
	RAB6C	-1.36794	0.224951		IL6R	0.701465	0.0240716		ZIC5	-1.48026	0.000518951		SEPTIN11	1.01e-05	-0.576999
	TUT4	0.429805	0.225976		TNRC6C	-0.0374879	0.024158		CREB3L1	-1.78518	0.000519264		LARP6	1.02e-05	-1.30594
	KHDC4	0.298378	0.225997		TMEM109	0.361746	0.0243582		PIGZ	-1.0321	0.000520295		MMP7	1.02e-05	-1.10725
	TMEM45A	-1.00582	0.225997		KCNQ3	-0.849636	0.0243607		SCML2	-0.896815	0.000522005		ADGRB1	1.03e-05	-1.88937
	WDR18	-0.325831	0.226172		CITED2	-0.642087	0.0243953		FAM166B	1.04373	0.000523013		UGT1A10	1.03e-05	-1.5395
	AKAP1	0.320722	0.226172		CAPN14	0.972911	0.0244289		ABCC6	0.784742	0.00052647		C2orf50	1.03e-05	-1.49818
	NSD3	0.410368	0.226192		MPZL3	-0.572853	0.0244289		IL1R1	0.641595	0.000527458		EMP1	1.03e-05	-1.03531
	C3orf80	-1.11572	0.226243		SPSB3	0.91291	0.0244325		LYSMD4	-0.622163	0.00052954		FAM166B	1.03e-05	0.92512
	TRIM15	-0.815295	0.226243		GCC1	0.446998	0.0244514		PRAP1	0.276778	0.000533997		H4C14	1.03e-05	1.12304
	UBASH3A	-0.963523	0.226305		SLC25A13	0.511143	0.0244514		MCCC2	0.578514	0.000535332		TMEM130	1.04e-05	-3.03253
	NOMO2	0.588438	0.226305		PLBD2	-0.329503	0.0244521		INSIG2	0.669706	0.000535832		PPP2R2B	1.04e-05	-1.57819
	TMEM39A	0.224861	0.226308		MUC12	-1.00244	0.0244722		NOTCH2	-0.719073	0.000536229		SNAI1	1.04e-05	-1.1278
	CCL13	-1.07341	0.226308		DAB2	-0.737351	0.0244722		ATXN7L1	0.825775	0.000539315		PRKG1	1.04e-05	-1.06651
	AP3M2	0.374141	0.226693		VAMP3	0.574691	0.0244722		MDFI	-1.27211	0.000540118		ST6GALNAC5	1.04e-05	-1.05476
	SEMA7A	0.679474	0.226693		KRTAP5-5	-0.760042	0.0244997		IFIT3	0.942109	0.000540949		SLC30A4	1.04e-05	-1.00002
	SOX8	-0.957018	0.227043		OSBPL7	-0.744985	0.0244997		WSB1	-0.582317	0.000541125		KDM1B	1.04e-05	0.606109
	TMPRSS11D	-1.73352	0.227043		CHIC2	-0.388091	0.0244997		NECAB1	1.37459	0.000541373		NTPCR	1.05e-05	0.604342
	AMACR	0.672199	0.227043		CYB5D2	0.62593	0.0244997		AGT	-0.755549	0.000544344		AL139353.1	1.05e-05	0.9337
	PCDHB3	1.22663	0.227168		H3C2	0.956982	0.0244997		TGIF1	0.708821	0.00054995		FAM83E	1.07e-05	-2.61927
	BRPF1	0.215525	0.227168		MORN4	0.674902	0.0245423		LIG1	-0.566053	0.000550618		LTBP2	1.07e-05	-1.19936
	SIM2	-1.71786	0.227168		LAMC1	0.593594	0.0245467		NAGPA	0.547389	0.000551342		NTMT1	1.07e-05	0.554436
	C12orf50	-1.89157	0.227323		CSF3R	-0.824163	0.0245661		ZNF224	-0.512012	0.000552599		ERMAP	1.07e-05	0.645321
	KCNC3	0.585492	0.227458		AGRP	-0.967232	0.0245728		BTNL9	1.00984	0.000558386		FER1L5	1.09e-05	-1.56868
	SYNRG	0.271768	0.227458		ZNF566	0.394252	0.0245728		CDK1	-0.98287	0.000558922		RHOBTB2	1.09e-05	-1.07621
	CLUL1	-1.1152	0.227467		GIP	1.02597	0.0245728		TBCA	0.556033	0.000558922		SYT7	1.1e-05	-1.42673
	MOXD1	-1.12864	0.227467		CHST1	-0.854278	0.0248255		DNAJC12	1.23096	0.000564576		CTHRC1	1.1e-05	-1.40557
	NUDC	-0.35276	0.227467		WNK2	-1.11259	0.0248776		PTK7	-1.28596	0.00056997		CSF3R	1.1e-05	-1.27413
	SLA2	-0.76257	0.227467		ARHGEF2	-0.706855	0.0248776		ACADM	0.841582	0.000570683		HOXB3	1.1e-05	-1.07796
	FBXL15	-0.456142	0.227467		RBM15	0.390599	0.0250498		ARHGEF28	0.791427	0.00057142		TRIM61	1.11e-05	-1.488
	MOSPD2	0.316898	0.227467		ZDHHC23	-0.582689	0.0250526		GABBR2	-1.46772	0.000571784		LRRC8E	1.11e-05	-1.21084
	TTC5	0.262164	0.227467		TGIF1	0.572046	0.0252088		PROM1	-0.773972	0.00057861		CDK17	1.11e-05	-0.465336
	DNAAF1	-1.4073	0.227467		MPO	0.963035	0.0252088		ACYP2	0.694782	0.000584196		ZNF415	1.12e-05	-0.714386
	PLAC1	-1.86572	0.227467		NCAN	0.955459	0.0252337		INPP5J	-1.06236	0.000584526		INTS12	1.13e-05	0.440081
	ZSCAN25	0.303133	0.227467		KDM2B	0.513511	0.025262		FADS1	-1.06205	0.000585313		COL6A1	1.15e-05	-0.997074
	SRC	0.76235	0.227467		DRD5	0.565989	0.025262		ZSCAN1	-0.0324031	0.000585798		ARHGAP11A	1.15e-05	-0.956977
	HLA-DMB	-0.77473	0.227467		TAF1	0.593375	0.025262		AC009779.3	0.923138	0.000587454		SMCO2	1.16e-05	-1.33114
	LYNX1-SLURP2	-0.90038	0.227467		PRRG2	-0.878901	0.0253921		PCDHA3	-0.74164	0.000595195		S100A9	1.17e-05	-2.27349
	NHEJ1	0.430704	0.227525		RABGAP1	0.417699	0.0254078		RABEPK	0.765597	0.000595719		KCNK2	1.17e-05	-1.57121
	ASAP2	0.777548	0.228201		ADRA1D	0.888465	0.0254706		WNT7B	-2.36058	0.000595719		SALL2	1.17e-05	-1.36161
	EPHB2	0.922657	0.228233		CREBRF	0.496603	0.0254917		ZNF263	0.402764	0.000597261		ALDH3B1	1.17e-05	-0.963183
	SLC49A4	0.332762	0.228233		SFXN2	0.615268	0.0256497		LRIG3	-0.889323	0.00059774		PTGS2	1.18e-05	-1.39384
	PLEKHS1	-0.896262	0.228233		CEACAM3	-1.00611	0.0256659		TXNDC11	0.492292	0.00059774		PLA2G4A	1.18e-05	-1.28133
	KCTD10	0.2282	0.228618		CYTL1	-0.902925	0.0256659		TMEM191B	-1.35788	0.00059774		ID4	1.18e-05	-1.22697
	PLCB2	-0.552395	0.228676		C4orf19	-0.52833	0.0256659		ARFIP1	0.449142	0.000598257		CACNA1G	1.2e-05	-1.72915
	DPP10	3.00448	0.228676		SECISBP2	0.299965	0.0256659		ZKSCAN3	-0.827585	0.000598257		ELOVL3	1.2e-05	-1.68463
	LRFN5	2.88304	0.228753		USP53	0.716531	0.0256659		POLR3B	-0.425106	0.000607887		AMPH	1.2e-05	-1.37315
	OSBPL8	0.349378	0.228856		IL18R1	-0.824198	0.0256888		IQSEC3	1.21009	0.000607887		ERC2	1.2e-05	-1.11825
	NLRP1	0.77107	0.228856		PGAP6	-0.42102	0.0256888		OR7C1	-1.41209	0.000608858		EFEMP2	1.2e-05	-1.0012
	CPNE6	-1.12196	0.228856		SETDB2	0.401616	0.0256888		BPNT2	0.66604	0.000611336		FAR1	1.2e-05	-0.931094
	CD40LG	-0.890372	0.228856		YARS1	-0.518169	0.0257015		RAD51D	-0.475704	0.000613819		NSD3	1.2e-05	-0.583138
	BARX1	-1.59489	0.228856		HBP1	0.696412	0.0259075		ADCY5	-0.985879	0.000615839		SOAT1	1.2e-05	-0.554731
	HTRA1	-0.619784	0.228856		P2RX3	0.877583	0.0259475		HHIPL2	1.48594	0.000621233		C10orf143	1.2e-05	0.800927
	RNF169	0.471512	0.228856		PPM1N	-0.865473	0.026007		NPAS1	-1.12903	0.000622486		HIF1A	1.22e-05	-0.851568
	PHYKPL	-0.417395	0.228856		MAFF	-0.783756	0.0261705		GMNC	1.32175	0.000623273		TTC39A	1.24e-05	-1.33033
	SLC35B4	-0.447572	0.228856		ADGRG3	-3.03124	0.0263219		NTMT1	0.522445	0.000624489		RAB31	1.24e-05	-0.930674
	SLC12A6	0.417779	0.229245		LILRB4	-0.810759	0.0263672		ULK4	0.245303	0.000625164		TTL	1.24e-05	0.473206
	LTA	-0.942442	0.229245		MUC1	-1.79478	0.0263834		RAB40C	0.486299	0.000625164		BPNT2	1.24e-05	0.603061
	NXPH4	1.1322	0.22966		C9orf57	-1.68574	0.0263834		SPINDOC	-0.744203	0.000628948		RHBDL2	1.25e-05	-1.15666
	DNAJC14	0.561104	0.22971		TMPRSS15	-1.35001	0.0263927		ZNF664	-0.458533	0.000629151		MXD1	1.25e-05	-0.733164
	PFKFB4	0.74269	0.229817		ZNF343	0.380479	0.0264084		N4BP1	0.342415	0.000630471		RAB30	1.26e-05	0.689275
	HAGHL	-0.865235	0.229938		STAG2	0.458118	0.0265004		CHD3	-0.932319	0.000637627		IKBKG	1.26e-05	0.919238
	SEC61B	-0.31783	0.229938		VPS37C	-0.320636	0.0267097		DDX24	0.442207	0.000641452		KRTAP5-7	1.28e-05	-1.74775
	MAP3K7CL	0.497885	0.229938		THSD7A	-0.870364	0.02671		SNRPA1	-0.531347	0.000643288		RAB42	1.31e-05	-1.1664
	APOBEC3G	-0.717881	0.229938		KNSTRN	-0.386266	0.02671		CYP19A1	-1.84905	0.000644019		IRX5	1.31e-05	1.55468
	ARHGDIB	-0.479748	0.230482		ADAMTSL4	0.811509	0.0267127		ZCCHC3	-0.599201	0.000644158		PROM2	1.32e-05	-2.18241
	CSAG2	2.87326	0.230513		UGCG	-0.564431	0.0267171		KLHL5	-0.641066	0.000649249		DDHD1	1.32e-05	-0.74691
	PLA2G3	2.09019	0.230562		TMEM217	-0.7711	0.0267254		CABP7	-1.09699	0.000649759		EPHB3	1.33e-05	-1.57548
	TRIM63	1.53045	0.230562		GSTM3	0.924087	0.0267967		NEK3	0.820142	0.000649759		ADAMTS12	1.33e-05	-1.05453
	ASPHD1	-1.39154	0.230562		LIPC	0.695019	0.0268086		ARID5A	-0.791343	0.000653644		SYCP2	1.34e-05	-1.45214
	ARMH1	-0.741369	0.230622		ID4	-0.898432	0.0268518		PAGE1	1.48565	0.000657917		NAA80	1.34e-05	0.70582
	RECQL	0.533682	0.230642		SLC11A1	1.67742	0.0268639		LMF1	0.753299	0.000660481		GJA3	1.36e-05	-2.12303
	ZNF358	-0.56873	0.230642		TMEM165	-0.519914	0.0268664		PNPLA5	2.38382	0.000667367		OXT	1.36e-05	-2.01681
	TNFRSF13B	-1.39501	0.230805		F2RL1	-0.933507	0.0269583		C16orf86	0.911001	0.000667367		MCMDC2	1.36e-05	0.793616
	ARL2	-0.622943	0.231088		ZFP36L2	0.797837	0.0270347		CPQ	0.684831	0.000667688		EEFSEC	1.37e-05	0.500678
	ASB3	0.256492	0.231361		ABCB11	0.906214	0.0270347		HDC	1.1536	0.000668069		PEX5	1.37e-05	0.504306
	FAM53C	0.320212	0.231361		PHKB	0.500424	0.027085		MTERF2	-0.456484	0.000668898		CACNG1	1.37e-05	2.16222
	RHOT1	0.295891	0.231361		ZDHHC6	0.338956	0.0270943		RPIA	-0.515972	0.000669172		KCNF1	1.39e-05	-1.70035
	THAP1	0.283634	0.231361		SLC26A4	0.697814	0.0270943		LZTS2	-0.688007	0.000670927		C7orf31	1.39e-05	-1.02161
	TOM1L1	0.489742	0.231361		GALNT7	-0.979953	0.0271987		TMEM263	-0.463265	0.00067256		RMDN1	1.39e-05	0.596563
	CASK	0.368278	0.231361		ERCC4	0.497448	0.0272132		CDADC1	0.5599	0.000672888		ZBTB33	1.39e-05	0.622607
	BUB1B	0.805673	0.231361		ENTPD6	-0.502364	0.0272386		PITPNC1	0.743426	0.000673988		CEP135	1.41e-05	-0.67879
	CRTAP	0.373188	0.231361		LMLN	0.633038	0.0272714		C20orf96	-0.596646	0.000673988		CCNJL	1.45e-05	-1.3736
	CCBE1	-1.11682	0.231361		CARD8	0.477999	0.0272894		SLC10A4	0.0593023	0.000676273		ADAM28	1.45e-05	-1.3275
	TRIM40	-1.68684	0.231361		UHMK1	0.472076	0.0273357		ZNF555	-0.553128	0.000679125		LRRK1	1.46e-05	-0.993856
	C11orf97	-1.52472	0.231361		SFXN1	0.572843	0.0274757		B3GAT1	-1.41293	0.000681749		LRRTM1	1.46e-05	1.89857
	HRCT1	-0.994909	0.231485		WDR24	0.44539	0.0275551		SNX29	0.554547	0.000681958		EIF2B4	1.47e-05	0.48722
	LSM12	0.265046	0.231801		MRPL2	0.651518	0.0275551		NOL3	0.895646	0.000682806		STARD9	1.5e-05	-0.756748
	PRKN	0.764636	0.232092		CCDC28B	-0.151523	0.0275908		ZNF594	-0.970728	0.000686968		TIGD6	1.5e-05	0.418459
	FHIP2B	0.347038	0.232272		LLPH	-0.374517	0.0279156		LGI3	1.46137	0.000687034		F2R	1.51e-05	-0.949668
	PCSK1	-0.72608	0.232272		BOK	0.69669	0.0279724		PANX2	1.20438	0.000687124		TRIM16L	1.51e-05	1.40712
	EMILIN3	1.15038	0.232652		SMIM10	-0.70545	0.0281451		HOMER1	-1.14278	0.0006986		MMP10	1.52e-05	-2.62032
	NOMO3	0.668606	0.232756		ABI2	-0.484475	0.0281648		FCGBP	-1.13232	0.000701727		UHRF1	1.53e-05	-1.15435
	CALCOCO1	0.352499	0.232857		MYLK2	-0.905894	0.0281978		SLC7A2	-1.05833	0.000701737		FCRLB	1.53e-05	-0.480464
	CAND1	0.255419	0.232857		ECPAS	0.401363	0.0282113		ZNF598	0.566645	0.000702305		STYK1	1.55e-05	-1.7608
	CA1	-1.51042	0.233131		ZIC5	-1.00968	0.028246		H2AC11	1.35657	0.000704499		CTTNBP2NL	1.55e-05	-0.743602
	LIPN	-1.77199	0.234144		TBC1D2	0.474447	0.0283373		EDA	-1.26144	0.000707051		ICAM5	1.56e-05	-0.589627
	PIN4	-0.425358	0.234686		NR3C1	0.546909	0.0283373		BTG1	-0.607711	0.00070784		CTSE	1.58e-05	-2.27072
		0.748698	0.234686		FOXD2	-0.846559	0.028338		ASPM	-0.94871	0.000711235		FOXL1	1.58e-05	-1.47731
	ADGRG2	1.18551	0.235365		TP63	1.06938	0.0283415		TMEM132D	-1.35099	0.000711235		TMEM119	1.58e-05	-1.40215
	GINS4	0.831397	0.235562		MSMB	-1.50723	0.0283617		RENBP	-1.2005	0.000711837		CEP55	1.58e-05	-1.10786
	KAT7	0.28707	0.235606		GPCPD1	0.530821	0.0283617		LSM14A	-0.35007	0.000713447		FBN2	1.59e-05	-1.56833
	ROMO1	-0.45313	0.235961		ABHD16A	0.744058	0.0283617		NHSL1	-0.632535	0.00071425		SCARA5	1.59e-05	-1.41615
	TMEM200B	0.96638	0.235961		PLA2G2C	0.890022	0.0283617		ZNF404	-0.946962	0.00071425		LDLRAD3	1.59e-05	-0.965994
	CCP110	0.382873	0.236194		FBXL20	0.376429	0.0283657		CARD10	-0.630519	0.000716774		PIF1	1.6e-05	-1.0609
	PAX2	1.5511	0.236343		KANK4	0.894473	0.0283657		CAPN5	-0.861232	0.000716774		CFAP45	1.61e-05	-0.779664
	TJP3	-1.13457	0.236343		PRKX	-0.792673	0.0283842		ATF5	-1.28027	0.000717361		MS4A10	1.63e-05	-1.45789
	IRF1	-0.493157	0.236343		SSH3	-0.534858	0.0285769		DEPDC1B	-1.04878	0.000723337		TG	1.63e-05	1.46824
	NEK3	0.544417	0.236343		BIK	0.928524	0.0285769		GOLGA6A	1.47733	0.000725801		SYNDIG1	1.64e-05	-1.73967
	PPP4R2	0.287763	0.236343		FCGR3B	-1.26668	0.0286716		ZNF490	-0.629563	0.000725801		TENM1	1.65e-05	-1.61904
	PAQR8	1.06679	0.236343		CCDC126	0.465494	0.0286885		TMED3	-1.20841	0.000727061		GLT8D2	1.66e-05	-1.02241
	SHISA4	0.751176	0.236343		ZNFX1	0.517931	0.0286948		PCDHB9	-1.33788	0.000727689		TLCD3A	1.66e-05	-0.961842
	MPV17L2	-0.331146	0.236343		DNAJC25	0.543287	0.0287118		HASPIN	-0.952398	0.000729322		RBM38	1.66e-05	-0.654873
	PIP4K2B	0.276368	0.236343		CISH	0.711044	0.0287118		TUBGCP5	0.449301	0.000729322		PADI3	1.68e-05	-2.24658
	MMP9	-1.03706	0.236686		APOBEC3A	-0.891538	0.0287619		RBFOX2	-0.533368	0.000732248		RBMS2	1.69e-05	-0.751289
	TGOLN2	0.319771	0.236686		SFXN3	-0.66793	0.0287619		TPST2	-0.657039	0.000732248		VTCN1	1.7e-05	-1.95956
	TBX21	-0.721326	0.236732		GPHN	0.74611	0.0287619		MXRA7	-0.812387	0.000732248		STX11	1.7e-05	-0.970789
	AIRE	-1.78088	0.236732		ZNF438	-0.401274	0.0289945		ZC3H18	0.390375	0.000741406		CYB5D2	1.7e-05	0.744782
	MED24	0.279406	0.236811		SLC39A8	0.601467	0.0292705		PRKX	-1.05694	0.000741894		SEPTIN3	1.71e-05	-1.3658
	CAMK2B	1.38548	0.236811		LRP2BP	0.611428	0.0293025		RAD54L2	0.576115	0.000744018		GAS7	1.71e-05	-1.05544
	GCH1	-0.710608	0.236811		WWC3	0.587257	0.0294086		ZDHHC23	-0.721777	0.000753932		ME2	1.71e-05	-0.564642
	RFC3	0.482144	0.236811		LHPP	0.596958	0.0294508		SPINT2	-1.39796	0.000757675		PEX11G	1.71e-05	0.884718
	ASXL1	0.298076	0.236811		PPARGC1A	0.902298	0.0294508		DNMT1	-0.647183	0.000758126		SLC44A2	1.73e-05	-0.841965
	PGAM4	-0.627319	0.236811		CCL17	-0.937978	0.0296917		KAT8	0.490624	0.000761147		ARHGAP27	1.73e-05	-0.752386
	DAND5	0.96948	0.23684		SLC15A4	-0.486004	0.0296917		FLYWCH1	0.557014	0.000765104		ZSWIM6	1.73e-05	-0.651109
	LRRC41	0.244297	0.236847		KDM4C	0.629365	0.0296917		GSTM1	1.27937	0.000774255		PNPO	1.73e-05	0.721028
	HSPA6	0.899112	0.237018		KLHL15	0.669757	0.0296917		KIF1B	0.623399	0.000774747		CCDC28B	1.74e-05	-0.26827
	LRPPRC	0.275758	0.237391		PEG3	1.00599	0.0296917		LYPLAL1	0.625642	0.000777515		RDH5	1.74e-05	1.13106
	PLEK2	-1.25137	0.237791		ANKRD22	-0.975653	0.0297166		FNBP4	-0.456381	0.000779805		KDELR3	1.75e-05	-1.01366
	TLR2	-0.726301	0.237791		HAUS6	-0.46018	0.0297451		C4B	0.953454	0.000779805		ARRDC2	1.76e-05	-0.976829
	SSX3	2.67878	0.237997		CUX2	0.920218	0.0298538		LENG9	0.957076	0.000779805		FNDC3B	1.76e-05	-0.625042
	NUDT21	0.236327	0.238002		GFPT1	-0.410238	0.0298824		ADRA2C	1.28611	0.000779981		CD36	1.76e-05	1.2722
	NICOL1	-1.01542	0.238002		ARHGEF9	0.536352	0.0299078		HLA-E	0.76714	0.000781903		ICA1L	1.78e-05	-0.93299
	SLC44A3	0.7018	0.238122		RAB42	-0.819026	0.0299097		CALCOCO1	0.526729	0.000785395		FGF13	1.79e-05	1.25243
	RPS19BP1	-0.421765	0.238122		EDARADD	0.930781	0.0299462		GLYATL3	-0.713132	0.000785836		MAP3K6	1.8e-05	-0.776339
	JPH1	-1.24496	0.238341		KCNK13	-0.845168	0.0299745		ANXA13	-1.3074	0.00079891		TNXB	1.81e-05	-1.23606
	BAG3	0.508791	0.238341		POSTN	-0.949291	0.0301338		SCUBE3	-2.55387	0.000800014		PPP1R3G	1.83e-05	1.51609
	BMP10	-1.84792	0.238341		GPR183	-0.839129	0.0301338		LRAT	0.993323	0.000801706		ANXA13	1.84e-05	-1.49622
	UBE2E1	0.434181	0.238341		DTX4	-0.813437	0.0301338		SSTR1	1.26304	0.000801706		LRFN4	1.84e-05	-1.21385
	FGB	-0.761306	0.238341		SIPA1L3	-0.494257	0.0301338		OGFOD1	0.430587	0.000809249		NOTCH1	1.84e-05	-0.689184
	DMRT2	2.54239	0.238341		BSCL2	0.764951	0.0301338		BUB1B	-0.979994	0.000809569		PCDHB3	1.85e-05	-1.53835
	TTYH2	0.748958	0.238755		PER3	0.714415	0.0301948		CAMK1D	0.92842	0.000810266		TMEM132E	1.85e-05	-1.36009
	ADAM9	0.590099	0.238755		SLC14A1	2.62318	0.0302959		PRDM4	-0.4637	0.000817378		ZNF438	1.85e-05	-0.523518
	TMEM53	-0.362489	0.239256		LHFPL4	0.0679025	0.0303		LGI4	-1.07192	0.000817938		ZMAT2	1.85e-05	0.491992
	RHOH	-0.921379	0.239578		NIT1	0.427897	0.0303566		ZNF473	-0.443993	0.000821036		PSAPL1	1.86e-05	-2.00368
	PER2	0.413728	0.239773		SBK1	-0.903482	0.030385		ZNF780B	-0.670186	0.000821487		NPY5R	1.86e-05	-1.27417
	ASB2	-0.896515	0.239935		ZNF500	0.303907	0.030385		CENPBD1	0.556015	0.000827045		TLR5	1.87e-05	-0.99433
	ARHGAP5	0.616153	0.239935		SEMA5A	-0.7722	0.0304157		CNBD2	-0.887865	0.000828216		FZD7	1.88e-05	-1.22514
	PDE4D	-0.732317	0.239935		WDR37	0.343866	0.0305293		ZNF618	-0.716902	0.000828396		JHY	1.88e-05	-1.14465
	SLF2	0.365421	0.239935		PPP2R5D	0.717185	0.0305293		ECT2	-0.867962	0.000828429		NEMP1	1.88e-05	-0.699921
	RPL35	-0.466298	0.239935		C6orf47	0.635385	0.0306497		PCDHA2	-0.855144	0.000830449		ZNF486	1.9e-05	-1.41414
	VPS4A	-0.307021	0.240519		RXRG	0.91087	0.0307023		PCNX2	-1.03516	0.000832328		PMP22	1.9e-05	-0.990194
	CDKL5	0.515994	0.240799		SLC26A5	0.909379	0.0307309		CDH24	-0.818095	0.000832328		PDGFRB	1.9e-05	-0.872088
	ADTRP	-1.23095	0.240799		CNOT4	0.357451	0.0307472		ACP2	-0.518042	0.000834157		C1orf105	1.93e-05	1.12446
	UPF2	0.296525	0.240799		CCDC96	-0.501154	0.0308457		NEK1	0.643792	0.00084305		RAB25	1.95e-05	-0.832273
	SMIM3	0.763859	0.240799		DYRK2	-0.462523	0.0308632		CHST1	-1.12364	0.000845228		LAMA4	1.96e-05	-0.750683
	RRP36	-0.305908	0.241484		DDIT3	-0.683689	0.0308868		TFDP3	0.750604	0.000845228		FKBP6	1.96e-05	1.51507
	CLPP	-0.36	0.241484		GPR135	0.686648	0.0308868		ZNF256	-0.886731	0.000845422		NSD2	1.97e-05	-0.643077
	S100A8	-0.726573	0.242296		ZBTB33	0.596423	0.0309337		SOSTDC1	-0.793948	0.000849243		PRTG	1.97e-05	-0.300638
	GGA2	0.253439	0.24267		TBC1D9	0.63995	0.0309337		TSEN2	0.437029	0.000850632		HAND2	1.98e-05	-2.03247
	POPDC2	-0.550979	0.24267		SPTBN5	-0.894989	0.0309671		HSF2BP	-0.854237	0.000850632		WT1	1.98e-05	-0.18141
	ARHGAP20	-0.776419	0.242751		SSBP2	-0.781171	0.031045		ITGB4	-0.966357	0.000853272		SLC12A2	1.99e-05	-1.08153
	RHBDL3	1.3265	0.242751		NOS1	1.27793	0.031116		CDC14A	-0.809685	0.000854965		SSH3	1.99e-05	-0.621489
	IRAK1BP1	0.565732	0.242751		SOCS2	0.846438	0.031135		PIGK	0.539824	0.000854965		SGPL1	1.99e-05	0.481935
	ABI3BP	-0.75637	0.242751		TRIB1	-0.743062	0.0311512		CEBPA	-0.803091	0.000854965		KRT80	2.01e-05	-1.95339
	DAGLB	-0.253625	0.242751		ABCA8	0.86305	0.0312336		CCNE1	-0.929332	0.000855048		MCTP2	2.02e-05	-1.40874
	HAO2	-1.18772	0.242785		GTF2I	0.729472	0.0312873		LRATD1	1.08799	0.000856539		C2CD6	2.02e-05	-1.40181
	SLC2A6	-0.739966	0.242785		RBCK1	-0.453466	0.0312964		DNAH9	1.44721	0.00085666		ANKRD45	2.03e-05	-1.48289
	STIMATE	-0.562333	0.243214		TEX15	-0.826481	0.0313399		SOX13	-0.583838	0.00085666		TRIM59	2.03e-05	-0.949637
	CD8B	-1.17414	0.243245		ZKSCAN1	0.482907	0.0313702		CNOT11	-0.568704	0.00085714		ADAMTS2	2.04e-05	-1.1881
	EXOC7	0.340879	0.243387		KCNK9	-1.13861	0.0314076		MSRB1	0.732796	0.000866934		PLXNA3	2.04e-05	-0.962646
	ZBTB11	0.263641	0.243392		SYNGR2	-0.582241	0.0314096		NDRG3	-0.509952	0.000866996		TNS1	2.04e-05	-0.68698
	EML3	-0.227904	0.243392		KCTD20	0.485719	0.031455		RBM12	-0.382179	0.000866996		PIR	2.04e-05	0.897464
	TCP10L	1.07137	0.243392		GJB5	-0.448637	0.0314787		PERCC1	-1.42994	0.000872157		ACP5	2.05e-05	-1.17452
	PCDHGB5	-1.01615	0.243392		AVPR1B	-0.986501	0.031482		NDUFAB1	0.640258	0.000872679		RNF17	2.05e-05	-0.489739
	ZNF764	-0.235283	0.243402		DGCR6	-0.571446	0.0314908		ARL4A	0.922892	0.000876135		GALR3	2.05e-05	1.54721
	MMAB	-0.484193	0.243571		SWT1	0.482673	0.0314908		ISL2	-1.40252	0.000878866		SLC37A2	2.06e-05	-0.988657
	CYB561A3	0.345968	0.243571		SLC4A5	-0.788006	0.0315195		FOXD4	-1.05245	0.000880909		PIP4K2A	2.08e-05	-0.551365
	EMC4	0.262995	0.243608		SMAGP	-0.658959	0.0315195		SELENOP	0.792465	0.000882484		PIGV	2.08e-05	0.625253
	MTMR12	0.28102	0.244335		PPP1R18	-0.64174	0.0315195		HACD2	-0.589453	0.000882658		WSCD1	2.09e-05	-1.15682
	USP10	0.231116	0.244762		B3GLCT	0.449971	0.0315195		FEZ2	0.732691	0.000882793		SRARP	2.12e-05	2.22059
	MMUT	-0.48452	0.244762		CSTB	-0.558154	0.0317501		EPCAM	-1.41722	0.000888932		LARP4B	2.14e-05	-0.385118
	PROM1	-1.11745	0.244827		RNF5	0.472391	0.0318409		RAB34	-1.2114	0.000894934		CHMP1B	2.14e-05	0.470777
	TBX3	0.546456	0.244827		SP2	0.363184	0.0318734		THADA	0.51924	0.000901597		PDLIM7	2.15e-05	-0.764252
	CORO1C	0.299388	0.245066		TLX2	0.791634	0.0318753		CD81	0.833296	0.000902389		DIPK1C	2.18e-05	-1.70226
	ZFR	0.236257	0.245307		ADRA2C	0.915651	0.0319327		C16orf96	1.19316	0.000903109		RBBP8NL	2.18e-05	-0.998843
	KIDINS220	0.334002	0.245307		EBPL	0.659237	0.0319824		ADM2	-1.10254	0.000908922		MTHFD2	2.18e-05	-0.972501
	STRIP1	0.360542	0.245307		EXOC2	0.377531	0.0320039		UPP1	-0.810893	0.000910926		OLFM3	2.19e-05	-1.5145
	LRRC63	-0.958336	0.245307		JARID2	0.524378	0.0320039		GNAI1	0.74189	0.000913127		SLFN13	2.19e-05	-1.41854
	IPMK	0.269743	0.24543		GPR160	-0.736048	0.0320391		ARSA	0.709124	0.000913184		HRCT1	2.19e-05	1.40266
	TGM2	-0.774056	0.24543		LRRC28	-0.462125	0.0320548		CELA2B	1.38902	0.000913184		C6orf226	2.23e-05	0.732091
	FNIP2	-0.485054	0.24554		B4GALT5	-0.397508	0.0320977		FBXL5	0.639255	0.000913441		CSRNP2	2.24e-05	-0.532161
	TLE2	-0.645755	0.24554		SRD5A2	0.914426	0.0321385		ZNF549	-1.03318	0.000913441		PODN	2.25e-05	-1.38465
	CHKA	0.486304	0.24554		B4GALNT4	-1.23707	0.0321969		LARP7	0.413787	0.000913441		CAND2	2.26e-05	-1.37082
	EFEMP1	-1.27623	0.24554		LHB	-0.249595	0.0323573		SLC46A2	-2.65181	0.000919541		RERG	2.26e-05	-1.31178
	POLR1C	-0.36645	0.24554		ADAM12	-1.52012	0.0323817		SLC5A10	-1.22573	0.000921159		RIC8B	2.26e-05	-0.606327
	CD300LF	-0.636619	0.24554		PLXNA3	-0.796642	0.0323817		KLK4	1.37619	0.000924845		POLR1C	2.28e-05	0.565353
	C14orf132	-0.965667	0.245597		CDK20	-0.638585	0.0323817		METRN	1.06767	0.000928184		PRICKLE1	2.29e-05	-1.28461
	TP53BP1	0.464911	0.245638		ALDH1L1	0.84481	0.0323817		FBXO41	-1.11722	0.00092851		TBC1D30	2.31e-05	-1.14616
	PCOLCE	-0.951632	0.245638		CRYAB	0.912693	0.0323817		SLC6A4	1.3051	0.000930641		B3GNT2	2.31e-05	-0.558721
	NLRC3	-0.512782	0.245638		DIAPH1	0.44243	0.0324134		PHYHIP	0.99583	0.000943164		PLEKHA8	2.31e-05	0.552585
	ATF2	0.277326	0.245726		LATS2	0.602635	0.0326211		COLEC12	-0.235702	0.00095425		GSTM3	2.31e-05	1.15879
	CD164	0.283844	0.245726		IFI44L	0.766059	0.0326211		TRIP13	-1.01141	0.000958218		H2AC8	2.31e-05	1.25267
	CCNP	-1.17964	0.245857		ART3	0.908272	0.0326982		TIGD6	0.439375	0.000961253		FBXL2	2.32e-05	-1.04901
	DOK1	-0.547757	0.245857		SLC5A10	-0.930295	0.0327503		KCNH2	-0.817795	0.000967317		SCN9A	2.33e-05	-1.22532
	TRIR	-0.413118	0.246373		DEPDC7	0.683147	0.0327503		NBPF14	-0.801192	0.000967317		C15orf39	2.33e-05	-0.688185
	TOMM20	0.298678	0.246373		FBXO17	-0.725572	0.0328353		LSR	-1.01349	0.000975158		FCHSD2	2.33e-05	-0.443205
	LEMD3	0.260629	0.246373		GTSF1	-0.973921	0.0330594		RFX7	-0.568233	0.000975592		SCG2	2.34e-05	-1.23054
	USP34	0.544988	0.246465		ARNTL	0.682857	0.0330594		GTF2IRD2B	0.710501	0.000979477		ICAM1	2.35e-05	-1.01119
	GLS2	-1.23932	0.246675		C3orf85	0.915074	0.033071		FAHD1	0.614351	0.000981317		CLIC6	2.35e-05	-0.833898
	TIMM8B	-0.349264	0.246675		MBOAT1	-0.758036	0.0331243		LGSN	1.29069	0.00098447		NBPF15	2.36e-05	-0.971399
	TAS1R2	1.44036	0.24686		NFRKB	0.37032	0.033165		PLXND1	-0.71456	0.000985328		MIOX	2.36e-05	-0.781024
	UPK1B	-2.03466	0.246958		PLEKHM3	0.597067	0.0333231		HNRNPA1L2	-0.69937	0.000985955		SH3GL2	2.37e-05	-2.02412
	MFAP4	-1.24659	0.246958		H2BC5	0.63676	0.0333621		LMNB1	-0.818014	0.000997526		COL8A2	2.37e-05	-1.26948
	HOXB4	-0.516613	0.246958		BRI3BP	-0.377551	0.0333996		MDFIC	1.04902	0.000997526		TRPC4	2.37e-05	-0.0666334
	PLXNB3	-0.894524	0.246958		RCAN3	-0.736381	0.0334275		BCAT2	-0.850041	0.000997575		C1orf116	2.39e-05	-1.04592
	BAHD1	0.287412	0.247095		DENND5B	0.487718	0.0334275		LAPTM4A	0.420005	0.00100307		ACER3	2.39e-05	-0.576789
	RPLP2	-0.464324	0.247593		CEP120	0.408333	0.0336283		BCO1	1.42164	0.00100462		STS	2.4e-05	-1.21991
	SLC13A4	0.644346	0.247882		ZDHHC14	-0.555621	0.03363		DEPDC7	0.849234	0.00100956		EFNB1	2.4e-05	-0.670968
	MAP3K1	0.291609	0.247923		CCSER2	0.322449	0.03363		ITFG2	-0.489797	0.00101383		SLC37A3	2.4e-05	-0.525171
	LAMC1	0.415611	0.247923		NMNAT2	-0.927466	0.0337218		NAV3	-1.30942	0.00104073		LCNL1	2.41e-05	-2.25931
	MYL4	-0.608974	0.247923		ONECUT2	0.710422	0.0337218		HAUS6	-0.537768	0.00104622		RAD54L	2.41e-05	-1.17405
	IL15RA	-0.558453	0.247942		IL10	-0.83528	0.0338504		LAMA1	-2.97733	0.00104953		AGRN	2.42e-05	-0.84976
	DNALI1	-0.670063	0.247942		PRPSAP1	0.444982	0.0339183		MRPL42	-0.301821	0.00104984		LRRC7	2.43e-05	-1.31779
	SPN	-0.684511	0.247942		RNF217	0.606877	0.0340267		P2RY14	0.947423	0.00104988		TGFB3	2.43e-05	-0.94887
	ATXN2	0.222364	0.247942		CACNA1D	-0.848447	0.0340659		CRMP1	-1.06572	0.00105332		ANKRD13D	2.44e-05	-0.659153
	SPATA25	0.548942	0.248037		ZNF501	0.813285	0.0340659		NFATC2	-0.911127	0.0010537		SPIN1	2.44e-05	-0.558092
	NPTX1	1.1977	0.248494		ADA	-0.665161	0.0341338		GGT1	-1.26331	0.00105488		FAM131C	2.45e-05	-0.8171
	PRAG1	0.856785	0.248494		GALNT5	-1.85257	0.0341714		DCLRE1C	-0.658161	0.00106069		PHLPP1	2.45e-05	0.663884
	GLIPR2	-0.539518	0.248555		IGDCC4	-0.699464	0.0342308		CDIPT	0.613785	0.00106171		LBX2	2.45e-05	1.06128
	RIPK1	-0.279814	0.248555		SKIV2L	0.428878	0.0342992		LMCD1	-0.679713	0.0010666		BTNL8	2.46e-05	-1.18316
	GGT6	-1.16201	0.248555		TEX37	-0.750744	0.0345606		B3GALNT2	-0.420231	0.0010734		FHDC1	2.5e-05	-1.251
	UBXN8	0.434622	0.248713		VTI1A	0.311326	0.0345606		LPIN1	0.84835	0.0010767		ANK3	2.51e-05	-1.39696
	WDR59	0.243708	0.249105		KDM1B	0.623657	0.0345676		TDRD10	-1.10666	0.00107973		PIP5K1C	2.51e-05	-0.533454
	CALU	0.325977	0.249105		BACE1	0.468682	0.0346791		CDC25A	-0.889902	0.00107973		UNC50	2.51e-05	0.289858
	PRR5L	0.827963	0.249105		FSD1L	-0.589191	0.0346943		CHST10	-1.12644	0.00108248		LHFPL3	2.53e-05	-1.99746
	TMEFF2	1.24649	0.249105		ZC3H6	0.535394	0.0347183		MPI	0.618997	0.00108264		PAK3	2.59e-05	-0.85215
	GFY	1.86014	0.249105		ADRA1B	0.823999	0.0347183		PM20D2	-0.782691	0.00108762		MB	2.6e-05	-1.45336
	KLRF1	-0.612087	0.249432		DNMT1	-0.475792	0.0348934		C16orf70	0.65843	0.00109436		LZTS1	2.6e-05	-0.900589
	VAMP8	-0.514613	0.249508		HOMER3	-0.790977	0.0351366		LAPTM4B	-0.890408	0.00109439		MEX3C	2.6e-05	-0.550561
	RAC2	-0.72077	0.249508		CALCOCO1	0.450604	0.0351489		MTTP	0.894949	0.00109709		LMOD1	2.66e-05	0.939242
	AP4B1	-0.242874	0.249508		CTSB	-0.52828	0.0351511		TGFA	-1.19674	0.00109807		EPHB1	2.67e-05	-1.16544
	MANF	-0.513853	0.249508		ABHD3	-0.565708	0.0352109		SETD4	-0.419147	0.00109957		HOXC10	2.68e-05	-1.46237
	HR	-0.989093	0.249508		CDKAL1	0.383619	0.0352375		EDN1	1.00328	0.00110457		MAB21L2	2.7e-05	-1.72827
	ATPAF2	-0.370153	0.249508		PDK1	0.682555	0.0352375		ACSL6	1.21364	0.00111001		SIX2	2.7e-05	-1.32385
	PRR15	1.34895	0.249508		PPP1R3E	0.46543	0.0352408		SPRING1	-0.805526	0.00111239		MGST2	2.7e-05	0.696835
	EFCAB7	0.335596	0.249508		PLD1	-0.757501	0.0352564		HARS1	0.429167	0.00111462		SLC46A2	2.71e-05	-2.35849
	ORM2	-0.779595	0.249508		KRT17	-1.30566	0.035335		DHX58	0.837125	0.00111532		GUCY2C	2.71e-05	-1.72133
	RPL36AL	-0.399516	0.249793		CAAP1	0.541763	0.0353597		RNF8	-0.46064	0.00111735		SLFN11	2.71e-05	-0.923544
	ESF1	0.311098	0.249962		SPECC1	0.877832	0.0353597		ATMIN	0.407465	0.0011217		CD93	2.71e-05	-0.748051
	CYP2D6	0.852336	0.249962		TPMT	0.55052	0.0354062		CDCA5	-0.801401	0.00112218		PRUNE2	2.72e-05	-1.75357
	APOA1	-0.880072	0.249962		MRS2	0.416101	0.0354579		AGXT2	1.13273	0.00112273		GDF2	2.73e-05	-1.3625
	BFAR	0.18972	0.250056		MTNR1B	-0.669749	0.0354639		ZSWIM1	-0.52256	0.00112463		CSDC2	2.75e-05	-2.04228
	ERP44	-0.248031	0.250061		SLC8A3	0.860501	0.0354895		IPO9	-0.459478	0.00113304		SOGA1	2.75e-05	-0.740482
	ACSL6	0.881584	0.250061		SEMA6A	-0.893065	0.0355072		CDC7	-0.789567	0.00113501		PRKCE	2.76e-05	-0.899862
	TRIM52	0.320015	0.250061		TMCO3	-0.549956	0.0355072		MCUR1	0.611086	0.00113871		SMARCD3	2.77e-05	-1.11692
	ARAF	-0.256387	0.250371		FABP5	-0.795392	0.0355156		CYP8B1	1.33409	0.00113871		BGN	2.78e-05	-1.10743
	WDR11	0.283755	0.250371		GALNT1	0.581017	0.0355156		MMD	-0.889141	0.00113895		TNFAIP8	2.78e-05	-0.845072
	NIBAN3	-0.764606	0.250371		KRT18	-0.638672	0.0356021		TNFSF10	-0.777399	0.00114746		SHISAL2A	2.79e-05	-1.71365
	EIF4G2	0.231522	0.250373		ZNF212	0.413734	0.0356669		ZNF506	-0.77015	0.00115507		KCTD12	2.8e-05	-0.90907
	TCF7	0.47202	0.250889		USP49	0.581481	0.0357767		ZNF430	-0.96863	0.00115603		ARAP2	2.8e-05	-0.75737
	RENBP	0.805549	0.250889		TUBB6	-0.669429	0.0357773		CALCA	2.10534	0.00116179		ZNF76	2.87e-05	0.428613
	CCSER2	0.230315	0.250889		TTC25	-0.787675	0.035849		RPP30	-0.450437	0.00116179		PF4V1	2.88e-05	-1.52396
	C21orf58	0.46955	0.250889		PROX1	0.649052	0.035859		ADAMTS3	-1.29953	0.001168		RENBP	2.88e-05	-1.24613
	MROH7	-1.22134	0.250889		M1AP	-0.873468	0.0359266		LEPROT	0.466834	0.00117017		CCN2	2.89e-05	-0.985385
	CTCF	0.201567	0.251031		PDSS2	-0.451845	0.0359266		HHEX	-0.552674	0.0011727		PLPPR3	2.91e-05	-1.90458
	HS2ST1	0.254194	0.251212		RIMS2	1.45084	0.0359266		KIAA1614	-0.84552	0.00117559		TRIM38	2.91e-05	0.550735
	SLC46A1	-0.423311	0.25147		TRAPPC13	0.333498	0.0359337		DGKK	-0.325892	0.0011758		CHRDL1	2.93e-05	-1.87255
	SIX2	-1.1988	0.25147		GRHL1	-0.654297	0.0361586		ALDH3A2	0.639597	0.00117873		GPR35	2.93e-05	-1.46238
	AGFG1	0.283488	0.251536		SPDYC	0.788768	0.0361586		FANCD2	-0.739802	0.00117873		LAMB1	2.93e-05	-0.924557
	FXYD3	-1.51858	0.251706		SLC22A11	0.905166	0.0361586		ADAM22	-1.15985	0.00119238		PCTP	2.93e-05	0.650158
	IGDCC4	1.17802	0.251852		NUDCD3	0.365198	0.0362069		BCL2L14	-1.24207	0.00119238		CPEB1	2.95e-05	-2.38217
	LANCL1	0.369553	0.251852		ZDHHC13	-0.7279	0.036341		TLR5	-0.982103	0.0011933		IHO1	2.97e-05	-1.39798
	RASGRP1	-0.801773	0.251852		GRHPR	0.591056	0.0363542		ZDBF2	-1.20605	0.00119585		POLD3	2.98e-05	-0.595245
	GALNTL6	-1.67852	0.251852		MYO1C	-0.501882	0.0365119		F11R	-0.788595	0.00119842		FCGR2A	3e-05	-0.902611
	USP37	0.560287	0.251936		GNB2	-0.424204	0.0365546		NFXL1	0.74484	0.00120793		PCDHGA11	3.02e-05	-1.26517
	ARRDC5	-0.793702	0.251953		SYNE4	-0.766	0.0365796		HIBCH	0.525225	0.00120992		SRSF12	3.03e-05	-1.14635
	SH2D4A	0.546407	0.252155		NXNL2	-1.82421	0.0366604		GGT2	-1.36068	0.00121405		PPP4R2	3.03e-05	0.478977
	RAB35	0.222944	0.252176		CDHR4	-0.960353	0.0366604		TRHDE	-1.39621	0.00122342		SLC25A24	3.05e-05	-1.13699
	TNFSF13B	-0.57055	0.252306		EVC2	-0.922635	0.0366604		NPRL3	0.522001	0.00122972		RALGAPA2	3.05e-05	-0.631937
	CD1A	-1.08441	0.252306		C20orf204	0.899964	0.0366604		GRM2	1.19528	0.00122972		CMTM4	3.09e-05	-0.875305
	MUC6	-1.05663	0.252306		AIMP2	0.438199	0.0366965		FOXE1	-1.48159	0.00122972		TUSC3	3.1e-05	-1.33808
	BORCS6	-0.461767	0.252306		PSMD4	0.502647	0.0367012		UGT1A1	1.21391	0.00122972		RUNX2	3.1e-05	-1.32439
	HMGB3	-0.589093	0.25272		PTCD2	0.378031	0.0367867		KRT39	1.37848	0.00123205		CLSPN	3.13e-05	-1.03707
	SIRPG	-1.01678	0.252812		ATAD2	-0.675644	0.0368481		ZFP82	-1.06689	0.0012323		SDK1	3.13e-05	-0.96125
	NKG7	-0.803631	0.253236		MACIR	-0.882076	0.0369		PNN	-0.434202	0.00123557		RBBP8	3.13e-05	-0.666037
	SLC18A2	0.876749	0.253434		ASPDH	0.802123	0.0369394		B3GNT4	-0.415659	0.00123557		LRP10	3.13e-05	-0.600064
	S100Z	-0.967552	0.253434		PRKN	0.773264	0.0369538		UFSP2	0.48519	0.0012359		FCGR3B	3.14e-05	-2.20711
		-0.920931	0.254344		AP2B1	0.385168	0.0370575		RINL	-0.781806	0.00123927		ZDHHC20	3.15e-05	-0.561227
	POLR2I	-0.504751	0.255597		SLC16A4	0.891095	0.0370924		NOS1	1.02484	0.00124229		AK5	3.16e-05	-1.48265
	ETS2	-0.459614	0.255649		MAK16	-0.445631	0.0371378		CTSO	0.814754	0.00124265		C4orf19	3.22e-05	-0.758522
	HACE1	0.520682	0.255758		SH3D19	0.591984	0.0371378		BCORL1	-0.791674	0.00125554		GTSE1	3.23e-05	-1.06414
	JMJD1C	0.353232	0.255802		RIPK1	0.396972	0.0372121		EDEM1	0.541636	0.00125554		RGS11	3.24e-05	-1.54706
	NTHL1	-0.418006	0.256003		C8orf34	0.991226	0.0375198		HOXB13	-1.2712	0.00125554		FUT1	3.26e-05	-0.930179
	ZDHHC15	0.990304	0.256003		TTLL3	-0.654247	0.0375904		UBQLN1	0.398112	0.0012596		FAM155A	3.27e-05	-1.29732
	SLC35F5	0.225255	0.256003		PTPN2	-0.461835	0.0375904		ZNF843	0.898076	0.00126045		NOTCH3	3.27e-05	-0.916272
	MYRIP	0.626238	0.256003		NPTX2	-1.88169	0.0375963		CMPK2	1.02653	0.00126829		ANKDD1B	3.28e-05	-1.37424
	GEN1	-0.349812	0.256003		TYRO3	-0.919849	0.0375963		S100A14	-1.36732	0.00126956		GALNTL6	3.28e-05	-0.398137
	VNN3P	-1.19578	0.256609		MFAP2	-0.911494	0.0375963		MACROH2A2	-1.09515	0.00127446		RELL1	3.29e-05	-0.66118
	RAP1B	0.199176	0.256609		ACOT7	-0.483267	0.0375963		CDNF	0.720802	0.00127538		NALCN	3.31e-05	-1.49357
	FURIN	-0.86113	0.256609		IFITM10	0.188486	0.0375963		DEGS1	-0.559752	0.00127732		NRIP3	3.31e-05	-1.12734
	CLIC6	-1.08272	0.256609		ELOVL5	0.537662	0.0375963		ALDH9A1	0.535417	0.00128247		FAM110C	3.35e-05	-1.03628
	LUZP2	1.71373	0.256609		TSC22D3	0.794261	0.0375963		ANKS6	-1.05231	0.00128405		LYPD5	3.36e-05	-1.03555
	ZNF770	0.738572	0.256609		CPLX2	0.797484	0.0375963		KPNA5	-0.678216	0.00128405		PRSS35	3.38e-05	-1.18179
	IPO7	0.299911	0.256609		MOBP	0.883812	0.0375963		AP4E1	-0.453406	0.0012856		TP53AIP1	3.38e-05	1.34806
	SCAMP1	0.257291	0.256622		COLEC12	0.899065	0.0375963		GRHPR	0.770013	0.00128688		TTC38	3.4e-05	0.745462
	CLEC11A	-0.703565	0.25678		TRIM3	0.400182	0.0376322		RRBP1	-0.574711	0.00129879		CRYBA2	3.42e-05	-1.91503
	CDC27	0.244916	0.257061		AGTR1	-0.672743	0.0377443		IRGQ	-0.43232	0.00130976		NUMBL	3.43e-05	-0.745565
	IRAK3	-0.532534	0.257443		TUBAL3	-1.20902	0.0377827		RNPS1	0.375911	0.00130976		EVC2	3.44e-05	-1.27461
	SNAP23	0.283508	0.258092		KIF2C	-0.785156	0.0377827		HLA-C	0.89295	0.00131408		ASPN	3.47e-05	-1.12258
	HIGD1A	-0.358905	0.258092		MAP2K6	0.862039	0.0377827		CCDC146	0.949831	0.00131465		C2CD4A	3.48e-05	-0.32181
	ZFHX2	-0.539808	0.258175		SHKBP1	-0.449835	0.037842		CDRT1	1.35555	0.00131691		KCNG3	3.49e-05	-1.88865
	AHCTF1	0.325188	0.258175		TNFSF13	-0.637456	0.0378856		SGO1	-0.84849	0.00131857		CDC25B	3.5e-05	-0.75975
	SEMA3D	0.939131	0.258175		MPZL1	-0.462021	0.0380006		AMBN	1.73204	0.00131857		NLRP2	3.51e-05	-1.09217
	AKAP14	-1.56841	0.258175		OSER1	0.360475	0.0380006		ADH5	0.491815	0.00131857		DUSP26	3.52e-05	-1.89648
	APBB1IP	-0.800805	0.258354		MICAL2	0.604182	0.0380006		ZNF814	-0.628904	0.00131857		C18orf54	3.55e-05	-0.894885
	FAM151A	1.31077	0.258354		RNLS	0.695293	0.0381195		AC022415.2	-1.13711	0.00132079		BPIFA2	3.56e-05	-1.89795
	ZYG11B	0.367733	0.259255		SLC2A3	-0.679137	0.0383437		RAE1	-0.561032	0.00132357		HCAR3	3.57e-05	-1.59675
	BORCS7	-0.350836	0.259255		SAMD10	-0.523908	0.0384337		EPPK1	-1.32597	0.00132764		C4orf3	3.6e-05	0.544067
	SCIMP	-0.647636	0.259557		DHX40	0.446883	0.0384337		BTBD3	-0.649703	0.00132847		SENP8	3.6e-05	0.659203
	PSMB7	-0.296823	0.259843		RAP1GAP	-0.795945	0.0385103		FANCI	-0.686282	0.00132847		HSDL1	3.61e-05	0.562546
	STX8	-0.396197	0.259843		SELENON	-0.393188	0.0385774		DDIT3	-0.710503	0.00133278		FBXO32	3.61e-05	1.05421
	MTMR9	0.35462	0.260149		TACC2	0.549057	0.0387349		CDCA7	-1.30483	0.00133535		IFT80	3.68e-05	-0.761528
	SMCR8	0.421698	0.260149		ADGRV1	-0.741994	0.0388368		MRRF	0.43256	0.00134105		MAD2L1BP	3.68e-05	0.430331
	IGFALS	-1.17397	0.260306		C1QL4	-1.80394	0.0388404		LTK	-1.15173	0.00134553		CD207	3.69e-05	-1.83812
	SMIM32	-1.57103	0.260306		KIAA1586	0.499284	0.0390324		CCDC28B	-0.152372	0.00134553		RGS17	3.7e-05	-1.3533
	RPS19	-0.513616	0.260306		GLIS3	-0.824404	0.0392452		CTNND1	-0.524032	0.00134553		RFX2	3.7e-05	-0.861852
	DAPP1	-0.692724	0.260614		MYO7B	-0.926063	0.0393513		KCTD9	-0.672885	0.00134644		PCDH7	3.71e-05	-1.36738
	STXBP2	-0.516329	0.260829		PITPNM1	-0.596609	0.0393513		SLC18B1	-0.714831	0.00134715		PCDHA3	3.71e-05	-1.22698
	CTSC	-0.698922	0.260829		TUBA8	-0.809614	0.0395569		DIDO1	-0.44886	0.00135762		PLAU	3.71e-05	-0.828155
	HSD3B7	-0.491532	0.260847		PDGFRL	-0.778143	0.0395569		TRIM31	-1.29449	0.00136097		DOCK5	3.71e-05	-0.741637
	POLR3D	0.338342	0.260877		HILPDA	-0.656476	0.0395569		PCDHB7	-1.25361	0.0013613		THSD4	3.73e-05	-1.16316
	EIF5	-0.289333	0.261398		FAM118A	-0.62212	0.0395569		AGBL2	-0.89046	0.00136145		FSTL1	3.75e-05	-0.988475
	CD200R1	-0.572515	0.261534		SPICE1	-0.541396	0.0395569		ZNF793	-1.0251	0.00136145		RTL1	3.76e-05	-2.79697
	UFSP1	-0.502008	0.261534		SLC25A42	0.624698	0.0395569		WWC3	0.713352	0.00136243		H4C12	3.77e-05	1.14843
	KRT6A	-2.81789	0.261534		PAOX	0.632898	0.0395569		COL27A1	-0.830688	0.00136889		LETM2	3.78e-05	-0.982566
		0.876942	0.261534		RALGPS1	0.833257	0.0395569		HELQ	0.422284	0.00137065		MED20	3.78e-05	0.42931
	RAI2	-0.554497	0.261771		VSNL1	0.692289	0.0396158		TK2	0.610908	0.00137065		TBCC	3.79e-05	0.461908
	CCDC85A	0.868329	0.262033		PTGS1	-0.798702	0.0396805		HMGN1	-0.56359	0.00137315		TMEM151A	3.8e-05	-1.98834
	TUT1	-0.369316	0.262033		HSD17B12	-0.564433	0.0396805		MMP7	-0.812637	0.00137779		ST3GAL6	3.86e-05	0.883417
	ALOX15	-0.886773	0.262033		COMMD10	0.388987	0.0396805		SRRM4	1.42467	0.00137779		DEGS2	3.87e-05	-1.39581
	MCCD1	1.68156	0.262033		POC1B	-0.336431	0.0397381		SPOPL	-0.486843	0.00137779		SLITRK6	3.91e-05	-2.09896
	LZTS3	0.391365	0.262404		GCM1	1.83873	0.0399609		ANLN	-0.982667	0.00138495		GRHPR	3.95e-05	0.814201
	CYTIP	-0.741145	0.262404		CALCR	-1.41656	0.0399744		SEMA5B	-0.837305	0.00138495		KDM4C	3.96e-05	0.505827
	MED13	0.313766	0.262511		SOD3	-0.867771	0.0400312		EPS15	0.397687	0.00138633		DPYSL3	3.98e-05	-1.05066
	TMEM161B	0.298645	0.262511		KIF21A	0.532658	0.0400312		AUH	0.541148	0.00138633		ARL4A	3.98e-05	0.872827
	RNASE6	-0.592034	0.262511		FGF21	-0.942868	0.0401165		FKBP10	-0.568509	0.0013874		TNS3	3.99e-05	0.630712
	ARID2	0.270609	0.262511		RINL	-0.62729	0.0401892		ZNF589	-0.415547	0.00138936		ENDOD1	4e-05	-1.00993
	TCAF2	-0.721299	0.262743		SMARCA5	-0.422148	0.0402771		ZFP90	0.491431	0.00138964		NBAS	4.01e-05	0.434724
	OXSR1	0.249323	0.262924		GIPR	-1.81425	0.0403819		CNOT8	0.316467	0.00139501		SLC39A10	4.02e-05	-0.773084
	GOSR1	0.244454	0.262939		WNT7B	-2.17254	0.0403888		FAM81A	-0.999412	0.00140652		CD276	4.02e-05	-0.548502
	TMF1	0.236865	0.262939		RRAD	-0.853174	0.0403888		SFI1	-0.803739	0.00140652		RIMS2	4.04e-05	1.4431
	MAP3K8	0.579212	0.263769		TRAF5	-0.670061	0.0403888		FAS	0.919785	0.00140712		BICC1	4.05e-05	-1.45859
	GP5	-1.38453	0.263769		AHCYL1	0.433549	0.0403888		ANP32A	-0.359403	0.00140712		RTN4RL2	4.05e-05	-1.04751
	R3HCC1	0.359868	0.264049		DDX59	0.46727	0.0403888		POMK	-0.766709	0.00140984		CCL19	4.05e-05	-0.648123
	ASH1L	0.39031	0.264049		TMEM269	0.75965	0.0403888		RIOK2	0.348858	0.00141098		MPHOSPH10	4.07e-05	0.35444
	C7orf50	-0.434275	0.264049		CYP51A1	0.864912	0.0403888		IL17RE	-1.01429	0.00141499		POR	4.07e-05	0.776856
	TRIM55	-1.14119	0.264049		RRNAD1	0.365791	0.0404814		VEZT	-0.42906	0.00143042		SLC7A10	4.09e-05	-1.4635
	UBXN7	0.285226	0.264049		XKRX	0.875409	0.0407901		BEST1	-0.883699	0.00144304		LHFPL6	4.11e-05	-0.961888
	PLEKHF1	-0.587134	0.264049		BLM	-0.790084	0.0409197		RPL3L	0.894941	0.00144653		ITGA9	4.13e-05	-0.959783
	ATP5MG	-0.389582	0.264049		KIAA1549	0.881384	0.041141		DNAJC5	-0.43285	0.00144748		RSPO3	4.14e-05	-2.6139
	PTAFR	-0.577016	0.264049		CFAP251	-0.659576	0.0412582		HAUS3	-0.430269	0.00145037		NUAK1	4.15e-05	-0.601784
	HOPX	-0.629344	0.264049		ERVMER34-1	0.614465	0.0412582		SLC2A13	-0.666494	0.00145452		TSEN2	4.15e-05	0.494824
	KIF24	0.547157	0.264049		CATIP	1.79787	0.0412989		FCSK	0.514543	0.00145452		FLRT2	4.16e-05	-1.36157
	MYO18B	1.90628	0.264311		CIDEC	-0.908449	0.0413598		TECTB	1.27324	0.00145872		GATB	4.16e-05	0.562608
	MRI1	0.351733	0.264512		CPA1	0.887526	0.0413791		DERL1	0.606652	0.00147101		DNPH1	4.18e-05	0.64788
	CD72	-0.680594	0.264512		SLC6A4	0.892535	0.0414019		SLC34A1	1.14416	0.00147125		ADGRF1	4.18e-05	1.39403
	DNAJC5G	1.32516	0.264512		KANK1	0.63148	0.0415194		ADAT2	-0.627154	0.00147352		COLEC12	4.19e-05	1.37753
	EZHIP	2.70515	0.26453		EMILIN3	0.900814	0.0415344		WASF1	-0.779713	0.00147449		PTPRN2	4.21e-05	-1.29701
	EDF1	-0.375444	0.265182		GCAT	0.655711	0.0415884		BRI3BP	-0.57175	0.00147449		CIDEC	4.22e-05	-1.55689
	GLIS2	-0.724992	0.265182		CAPZA2	-0.481666	0.0416428		SSTR2	-1.30276	0.00147814		SCIN	4.24e-05	-1.38667
	CEMIP2	0.432205	0.265182		PGF	-0.72823	0.0416876		IQGAP2	0.628046	0.0014919		FIGN	4.24e-05	-0.986804
	STAM	0.307859	0.265182		ZNF720	0.453912	0.0416876		MEST	-0.870326	0.00150137		PGBD2	4.24e-05	0.452399
	PARD3	0.231089	0.265182		DUSP22	0.431893	0.0417068		ZNF677	-1.02713	0.00151713		CNTNAP3B	4.24e-05	1.42012
	ZNF547	-0.44724	0.265182		KLF9	0.640679	0.0417113		ADCYAP1	1.34438	0.00152639		WEE1	4.26e-05	-0.713369
	SH3RF1	-0.464679	0.265182		CHRNA3	1.74544	0.0417395		KIF18A	-0.906674	0.00155057		GRID2IP	4.28e-05	-1.49865
	CXADR	0.375939	0.265182		FAM216A	-0.502946	0.0417777		ZNF284	-0.627819	0.0015508		TMEM254	4.28e-05	0.536011
	FUT6	-0.927492	0.265182		SLC25A28	0.40611	0.0417777		ZNF383	-0.381049	0.0015508		TMEM64	4.29e-05	0.817348
	ROR2	-0.95425	0.265182		NUDT7	0.671757	0.0418437		C13orf42	1.41835	0.00155696		KCNQ1	4.32e-05	-0.711139
	CFAP46	1.38153	0.265182		CCDC183	-0.761274	0.0419053		ASF1B	-0.883821	0.00156173		MON1A	4.32e-05	0.546765
	KRT12	2.16224	0.265182		AP3B1	0.408629	0.0422536		SIRT4	-0.561047	0.0015627		SYT11	4.38e-05	-0.806634
	TBCE	0.502281	0.265182		EMP2	0.578327	0.0422536		PDGFC	0.855211	0.00156594		LGI4	4.39e-05	-1.37315
	GFOD1	-0.47143	0.265206		LINGO4	0.882181	0.0422667		NRM	-0.761678	0.00156934		HOOK1	4.39e-05	-0.682193
	CAMSAP2	0.355333	0.265813		FREM1	0.752426	0.0425445		HAVCR1	-2.01837	0.00157619		NIBAN2	4.4e-05	-0.856108
	MPC1	-0.54077	0.266056		SPIRE1	-0.838364	0.0426285		IFI30	-1.09848	0.00157619		TMEM184B	4.4e-05	-0.524253
	YME1L1	0.221296	0.266056		DOK5	-0.83406	0.0426285		NCAM2	1.37048	0.00157708		HS3ST1	4.43e-05	-0.232303
	USP3	0.199053	0.266056		CLVS1	0.844028	0.0426285		TMBIM6	0.46897	0.0015812		RIPOR1	4.45e-05	-0.498629
	NOPCHAP1	-0.360755	0.266056		PEX5	0.412123	0.0426878		RER1	0.528488	0.0015812		OLAH	4.46e-05	-2.18288
	PBXIP1	0.319837	0.266114		ELOVL1	-0.36737	0.0427322		EIF2S2	-0.464631	0.00158783		ZNF629	4.46e-05	-0.556131
	CLCN6	0.36564	0.266447		CGAS	-0.691416	0.0428595		SLC25A30	0.912604	0.00159085		CRLS1	4.46e-05	0.679926
	UBQLN2	0.336577	0.26715		ENPP5	-1.03294	0.0428839		SCN9A	-1.13579	0.00159187		CFAP47	4.47e-05	-0.711987
	LPCAT2	0.756264	0.267366		S100A11	-0.779157	0.0428839		CHMP2B	-0.390133	0.00159211		C1orf131	4.49e-05	0.516219
	FZR1	-0.281405	0.267366		FPR1	-0.866536	0.0429047		PCDHA8	-1.26201	0.00159211		RUNDC3A	4.51e-05	-0.325936
	SGPL1	0.275145	0.267366		CEP55	-0.795015	0.0429241		OSGIN1	0.996758	0.00160098		ZEB2	4.53e-05	-0.870909
	CYP21A2	-0.802047	0.267649		LSR	-0.793079	0.0429241		TM4SF20	-1.089	0.00160568		SNCA	4.56e-05	-1.58956
	CEP152	0.475498	0.267967		CXCL16	-0.751482	0.0429241		SPAAR	0.651847	0.00161216		CACNB4	4.56e-05	1.41547
	ZNF789	0.296537	0.267967		TMEM65	-0.539068	0.0429241		MGAT4A	-0.617702	0.00161494		PM20D2	4.57e-05	-0.799348
	SUCO	0.332652	0.268083		ZNF616	0.376091	0.0429241		RALYL	-2.27565	0.00162117		THEM6	4.57e-05	0.683819
	ADAMTS16	1.33585	0.268281		TTLL11	0.467303	0.0429241		SF3A2	-0.545043	0.00162119		NLGN1	4.58e-05	-2.6555
	C10orf105	-0.825424	0.268717		SLC39A13	-0.424497	0.042997		STBD1	0.814421	0.00162163		MAML2	4.61e-05	-0.888654
	MNDA	-0.572462	0.268728		AMIGO2	-0.781643	0.0431127		ZMAT2	0.482684	0.00162163		HMCN1	4.64e-05	-1.15809
	CHIT1	1.20164	0.268739		TMEM185B	-0.346136	0.043132		SMAD5	-0.528653	0.00162632		ATP8B2	4.65e-05	-0.827189
	PDCD6IP	0.197629	0.268739		SLC35E4	-0.604425	0.043137		SCARA3	-1.05911	0.00162634		PABPC5	4.66e-05	-1.34351
	MRM3	-0.44111	0.268739		TRMT2B	0.427794	0.043137		GSTM5	1.31848	0.00162853		SLIT1	4.66e-05	1.07273
	LILRA5	-0.635516	0.268739		H1-1	0.906494	0.043137		C1S	0.775669	0.00163358		EMILIN1	4.69e-05	-1.11411
	SLC38A7	0.319408	0.268837		H1-2	0.77666	0.043252		HTATIP2	0.712031	0.00163912		MMS22L	4.69e-05	-0.816938
	TMEM255A	-0.774045	0.268837		NNAT	0.88567	0.0433459		LMO1	1.13232	0.00164591		NFATC1	4.7e-05	-0.871043
	MMAA	-0.392836	0.268837		OGA	0.301821	0.0434519		NRG3	-2.02877	0.00166088		NEFL	4.76e-05	-3.02953
	CTSB	0.511703	0.268837		ZNF527	0.362501	0.0434913		MYBL2	-1.1365	0.00166136		UFSP1	4.77e-05	0.846642
	SIGIRR	-0.619379	0.268837		RASAL2	0.582205	0.0435806		DNAJC9	-0.677297	0.00166914		TSHZ3	4.8e-05	-0.900442
	TMSB10	-0.653799	0.269138		ELOVL2	0.783487	0.0436318		ZC3H6	0.633698	0.00167407		GPR1	4.83e-05	-1.95662
	GRAP2	-0.898886	0.269143		SCUBE2	1.41635	0.0437041		STYX	-0.388773	0.00167407		MT1M	4.84e-05	-1.17999
	FBXO31	0.40639	0.269143		PHF1	0.41072	0.0437489		TROAP	-0.927493	0.00167833		FAM83G	4.85e-05	-0.72428
	LASP1	0.350282	0.269197		GALNT3	-0.867268	0.043757		GAST	-1.4442	0.00167835		TMEM217	4.86e-05	-0.978834
	TRIM45	0.464455	0.269197		THADA	0.472427	0.0437923		TOX3	0.919965	0.00168234		FZD2	4.88e-05	-1.17581
	HAUS2	0.239956	0.269197		NT5E	-0.685908	0.043803		FAM222A	-0.821548	0.00168234		IL1B	4.92e-05	-1.18556
	EMILIN1	-0.692799	0.269197		GIPC1	-0.505821	0.043803		LRRC29	0.614528	0.0016849		PLA2G7	4.93e-05	-0.613139
	FBXO38	0.261539	0.269197		SH3TC1	-0.548267	0.0438857		YTHDF2	0.34905	0.00169636		TDG	4.93e-05	-0.454415
	SLC23A1	0.494745	0.269197		RALB	-0.305847	0.0439361		HCAR3	-1.32088	0.00170372		SMARCD2	4.93e-05	0.471055
	SLC25A21	0.90948	0.269197		RREB1	0.48718	0.0439361		LRFN1	-1.00908	0.00170398		MARK1	4.94e-05	-1.19915
	IZUMO1R	-1.45117	0.269197		MAL2	-0.841519	0.0442092		ARRB2	-0.666018	0.00170512		TMC6	4.94e-05	-1.04878
	TREML4	1.60975	0.269197		FADS2	-0.887611	0.0442178		GNA14	0.901508	0.00170512		MFSD10	4.95e-05	-0.869089
	ZNF33A	0.181445	0.269197		RGL3	-0.607323	0.0443364		CNIH2	-1.02049	0.00170827		FANK1	4.97e-05	-1.28925
	HLA-DRA	-0.743847	0.269197		PCYOX1L	-0.696366	0.0444735		HSPA6	-0.203804	0.00170986		MAL2	5.01e-05	-0.970071
	UGT1A1	0.793676	0.269197		NRGN	-0.669992	0.0446249		TPRG1L	0.64859	0.00171719		TRIM4	5.01e-05	0.466512
	RNF32	0.326397	0.26952		HNF4G	-0.664697	0.04485		ZNF71	-0.720706	0.00171772		MICU1	5.01e-05	0.489635
	CD38	-0.8697	0.26964		POLR1G	-0.470326	0.0449853		FAM216A	-0.680684	0.00171996		COA6	5.03e-05	0.676113
	PCDHB12	0.839928	0.26964		ABHD15	0.725653	0.0450214		COG8	0.469897	0.00172267		FSD1L	5.04e-05	-0.773547
	SQOR	-0.384045	0.26964		SLITRK5	-0.930066	0.045051		BMPR1A	-0.465279	0.00173737		SLC9A5	5.12e-05	-0.949959
	MZT2B	-0.462194	0.26964		SULF1	-0.858569	0.0450708		CENPI	-0.901894	0.00173895		ORAI2	5.12e-05	-0.891942
	METTL3	0.234572	0.26964		TREM1	0.223559	0.0451272		TMEM232	0.995213	0.00173895		MYO5A	5.13e-05	-0.776739
	IFT70A	0.388489	0.26964		HES6	-0.659088	0.0452839		ZNF124	-0.783984	0.00174071		SERPINE2	5.13e-05	-0.320953
	ZZZ3	0.235354	0.26964		ZNF789	-0.479449	0.0452839		HRH4	1.1655	0.00174324		ZFP92	5.15e-05	-1.24171
	MID1	0.413735	0.26972		MTMR12	0.341734	0.0455395		ZMYND12	1.05147	0.00175523		ITPRIPL2	5.15e-05	-0.736377
	PPA2	-0.345919	0.26972		MGAT4A	-0.528942	0.0455489		SORBS3	-0.588973	0.00176267		PHETA1	5.15e-05	-0.608066
	PARPBP	0.689877	0.26972		TMEM141	-0.704483	0.0455723		SMAD9	-0.855807	0.00176561		OSBPL6	5.21e-05	-0.926158
	ZGPAT	0.458463	0.26972		RANBP2	0.325813	0.045679		C11orf1	0.721273	0.0017712		PCED1B	5.21e-05	-0.887268
	CCDC87	0.650674	0.270084		G6PC	0.826285	0.045679		RAB11FIP2	0.611143	0.00177444		LRRN3	5.23e-05	-1.32708
	CTDNEP1	-0.304634	0.270297		KLHL41	0.864222	0.045679		TTC30A	0.716623	0.00177444		CHSY1	5.23e-05	-0.687697
	ZNF143	0.196773	0.271198		FUT4	-0.717176	0.0460275		GAS7	-1.07235	0.00177471		USP44	5.26e-05	-1.39601
	RNF146	0.242895	0.271241		IKZF5	0.420578	0.0460275		PAM	-0.836782	0.00177659		LAP3	5.28e-05	0.728157
	KIF25	-0.975758	0.271241		DCDC2	-0.870492	0.0460606		H2BC13	1.17974	0.00177659		INAFM2	5.29e-05	-0.603858
	SLC16A6	0.760133	0.271345		SMG9	-0.41033	0.0460606		MLEC	0.456087	0.00179997		ADAM10	5.29e-05	-0.449978
	GJB4	-1.90843	0.271662		ZMYM3	0.407688	0.046212		UHRF1	-0.94915	0.00180101		ACE2	5.29e-05	1.70729
	LHX4	0.68276	0.272031		C16orf96	0.825343	0.046212		BANP	0.449916	0.00181362		RRAS2	5.31e-05	-0.602881
	PCK1	-0.888046	0.272031		MAGEB17	1.05329	0.0462842		ANKDD1A	-0.558851	0.00181692		GFPT1	5.31e-05	-0.496077
	NDUFB9	-0.512076	0.272031		VSIG10L	-0.852727	0.0462849		ERN1	0.673113	0.00181692		HTRA3	5.33e-05	-1.28721
	FITM2	0.461012	0.272031		SIK3	0.383038	0.0463165		RPUSD1	0.521964	0.00183124		THSD7A	5.33e-05	-1.00692
	DLL1	-0.692595	0.272031		CPA3	0.870834	0.0463873		GLYATL2	-1.37384	0.00183124		TMPRSS15	5.34e-05	-1.38849
	GDA	-0.962108	0.272482		NMT1	0.293202	0.0465055		CDK16	-0.426454	0.00183606		ANO4	5.34e-05	-1.35693
	GZMB	-0.674821	0.273059		SLC40A1	0.656099	0.0465055		VPS35	0.437785	0.00184869		CYBA	5.34e-05	-1.20807
	DUOX2	-1.31908	0.273059		CSN3	0.881693	0.0465055		PPIC	-0.568622	0.00186145		STAU2	5.35e-05	0.460486
	IL18	-0.667134	0.27315		SSTR5	-1.00799	0.046715		RNF186	-1.35713	0.00188504		SERPINA12	5.4e-05	-1.5508
	CNTNAP1	0.682337	0.273663		FMO5	0.576702	0.046715		SREBF1	-0.879712	0.00188922		ZFHX2	5.4e-05	-0.84704
	LGALS9	-0.502932	0.273663		NCBP2	-0.314433	0.0468592		CAPRIN2	-0.493989	0.00188922		SWT1	5.4e-05	0.47128
	SLC22A12	1.27913	0.273663		IER5L	-0.770465	0.0469895		MFSD10	-0.606183	0.00189178		TLR10	5.41e-05	-1.38444
	ISOC2	-0.419921	0.273952		REG1B	0.467549	0.0469895		NBPF26	-0.948046	0.00189178		CPE	5.42e-05	-1.07679
	HPS4	0.284808	0.273952		CYP2S1	-0.907679	0.0471039		AC068831.6	-0.995216	0.00189178		CPNE6	5.43e-05	-2.70055
	TP53TG5	0.585473	0.273952		KLHL3	-0.787313	0.047126		CERS5	-0.46113	0.00189287		HOXB13	5.52e-05	-1.73618
	RASA1	0.369474	0.273952		ARHGEF33	0.744696	0.0471735		PIGC	-0.482867	0.0019004		MRC1	5.53e-05	-1.33376
	CYP26C1	1.32553	0.273952		LCNL1	-2.14262	0.0473814		HKDC1	-1.12637	0.0019004		SLC36A4	5.56e-05	-0.647991
	PGAM1	0.267444	0.274297		IFT80	-0.520079	0.0473814		CHST15	0.752163	0.0019004		SELENON	5.56e-05	-0.506203
	MOAP1	-0.286493	0.274511		CREBBP	0.400501	0.0473814		CHML	-0.911409	0.0019004		ATP11B	5.58e-05	-0.559708
	PPFIA1	0.265088	0.274651		MPI	0.463414	0.0473814		AKAP3	1.01323	0.00190419		ZNF430	5.61e-05	-0.929783
	PTPN7	-0.813629	0.274651		ARSD	0.583533	0.0473814		CACNA1S	1.22568	0.00190659		STEAP1B	5.63e-05	-1.64235
	SPATA31D1	3.69725	0.274651		CYSRT1	0.622233	0.0473814		C4BPA	0.963105	0.00190716		WNK2	5.63e-05	-1.60507
	TMEM238	-0.629347	0.274651		C1QTNF9	0.863384	0.0475227		CAPN6	-1.30926	0.00191202		SOBP	5.63e-05	-1.22605
	GMCL2	-1.42329	0.274651		ABCC9	0.783508	0.0475369		TLNRD1	-0.509149	0.00191202		IGSF8	5.63e-05	0.718459
	TAGAP	-0.709868	0.275002		NADK2	0.51047	0.0475981		ZNF135	-1.20173	0.00191919		C1QTNF2	5.67e-05	-1.08439
	FCGR2B	-0.842391	0.275681		GGT2	-0.917218	0.0479869		KCNK17	2.252	0.00191991		PRRG4	5.67e-05	-0.794741
	PALB2	0.232611	0.275681		LTB4R2	0.228384	0.0479869		CENPW	-0.899196	0.00191991		FAM118A	5.67e-05	-0.765469
	DIMT1	0.399996	0.275681		ADIPOR1	0.334713	0.0481397		ANXA9	-0.660053	0.00192123		PIGS	5.68e-05	-0.602308
	EREG	-1.27084	0.275681		RAN	-0.414933	0.0481512		PLCD3	-0.799458	0.00192679		ANXA3	5.73e-05	-1.85059
	THRA	0.3392	0.275681		EFNA2	-0.717267	0.0481929		RALGAPB	-0.370982	0.00192679		PPP1R9A	5.73e-05	-1.25698
	FLNC	1.4389	0.275681		EPB41L2	-0.676847	0.0482052		HERC5	1.07909	0.00193063		FGF9	5.73e-05	-0.0364675
	RHBDF2	0.425694	0.275681		MAD2L1BP	0.404586	0.0482052		PPFIBP2	-0.50077	0.00195589		ARSJ	5.75e-05	-1.14818
	GATA4	0.40141	0.275681		TUBG2	-0.442336	0.0482122		ALAD	0.686915	0.00196926		B3GNT4	5.75e-05	-0.761887
	WDR12	0.217314	0.275681		ARPC3	-0.454918	0.0482371		RSPO4	1.22648	0.00197465		ARMH4	5.76e-05	-1.07357
	ESR2	-0.49418	0.275681		UCHL1	-0.721946	0.0483129		FOXM1	-0.963524	0.00198066		C12orf76	5.82e-05	-0.548211
	VASN	-0.459331	0.275681		TACO1	0.402078	0.0483162		PTX4	1.40476	0.00198184		TMEM125	5.87e-05	-0.97734
	DCDC1	-1.14645	0.275681		FUT2	-0.923617	0.0483622		TMEM217	-0.915818	0.00198322		EHBP1L1	5.9e-05	-0.522415
	IFNLR1	-0.837138	0.275681		GTSE1	-0.793473	0.0483622		SLC39A1	-0.831392	0.00199072		ACSS1	5.92e-05	-1.03092
	ZNF688	-0.380012	0.275681		NUCKS1	0.333988	0.0487177		NECAB3	-0.560784	0.00200144		TBC1D9	5.92e-05	0.752392
	IQCJ-SCHIP1	0.681658	0.275681		CSNK1G2	-0.372807	0.0488184		GPR143	-1.16129	0.00200271		CALCOCO2	5.94e-05	0.356149
	STAP1	-1.02983	0.276119		TUSC3	-0.871155	0.0488185		PKHD1L1	-1.31678	0.00200271		WTIP	5.95e-05	-1.07783
	MYDGF	-0.366326	0.276119		CMA1	1.3725	0.0488185		ZNF223	-0.740085	0.0020062		GUCA2A	5.96e-05	-1.18826
	SEZ6	-1.23302	0.276574		PHF8	0.531415	0.0488775		BCL2L11	-0.646368	0.00200976		LUM	5.98e-05	-1.42321
	RNF167	-0.253535	0.27758		PRELID2	-0.683351	0.0488973		ACER3	-0.484195	0.0020106		CCDC9B	5.98e-05	-1.08971
	ZNF541	1.02098	0.277845		ENDOD1	-0.598962	0.0488973		BTN2A2	0.627745	0.00202056		PPFIBP1	5.98e-05	-0.65135
	NDUFA3	-0.473974	0.277845		GOLGA1	0.370638	0.0492691		SLC38A7	0.447477	0.00202208		CCL28	6.01e-05	-1.46182
	ADNP2	0.238158	0.27794		ANKRD17	0.483404	0.0493549		LARP4B	-0.337216	0.00202208		AFF1	6.05e-05	-0.559545
	CTLA4	-0.968553	0.278133		PIF1	-0.76016	0.0493817		PDGFRA	-1.28019	0.00202274		COL6A5	6.12e-05	-1.79831
	EXOC8	0.238281	0.278357		NRCAM	0.803747	0.0494749		TBC1D15	0.305702	0.0020236		AADAC	6.13e-05	1.09421
	LPL	0.572906	0.278357		DDX24	0.383506	0.0497485		TERB2	1.2937	0.0020236		KCNQ4	6.15e-05	-1.57081
	PARD3B	0.484463	0.278416		CCDC121	0.522443	0.0497485		VPS37C	-0.331015	0.00202656		PTCHD1	6.23e-05	-1.87315
	MTO1	0.304955	0.278416		ASPA	0.808479	0.0497485		CEP164	-0.31693	0.00203386		LRRC31	6.23e-05	-1.34949
	CDC42BPG	-0.875749	0.278416		ANKRD6	-0.463915	0.0500417		KIF2C	-0.95056	0.00203386		LXN	6.27e-05	-0.986534
	RBM12B	0.285617	0.278416		MAGEB1	-0.237178	0.0500417		SNORC	-0.0612852	0.00203523		KRT7	6.32e-05	-0.739289
	IRAK1	-0.445447	0.278416		SPRN	0.814103	0.050363		AIFM1	0.559437	0.00204369		AGPAT2	6.36e-05	-0.87385
	PPP1R2	0.297005	0.27877		TFDP3	0.362066	0.050403		KRT86	1.29563	0.00204369		AC093512.2	6.38e-05	-1.03107
	RWDD2A	0.310283	0.279246		CPEB3	0.684932	0.0504364		ARMT1	0.645064	0.00205918		FER1L6	6.41e-05	-1.53318
	PSME2	-0.373254	0.279246		SLC2A4	0.726349	0.0504679		FAM169A	1.06398	0.00206112		EZHIP	6.45e-05	-0.137967
	RAB5B	0.199611	0.279246		ABL2	0.434479	0.0504805		LIF	-1.20276	0.0020657		CCT6B	6.49e-05	0.92182
	BTNL8	1.06193	0.279246		VPS41	0.388926	0.0506292		TBC1D30	-1.01352	0.00207381		RBM47	6.51e-05	-0.578702
	SCAPER	0.319782	0.279246		IQSEC3	0.826959	0.0506851		AGBL4	1.3662	0.00207871		ARSA	6.52e-05	0.644405
	ROM1	-0.47554	0.279246		ACP3	-2.40284	0.0509717		KATNIP	0.514325	0.00208297		LEPROTL1	6.55e-05	-0.545319
	PSD3	0.572171	0.279246		TBC1D23	0.419755	0.0509717		CHST13	-0.832033	0.00208366		SPACA6	6.59e-05	-1.13301
	QRICH1	0.155272	0.279246		TPRN	-0.704114	0.0510249		DYRK2	-0.578731	0.00210077		PGM5	6.6e-05	1.27949
	PLD2	-0.322093	0.279484		RNF128	0.519432	0.0510361		SMC6	-0.459312	0.00210077		DSE	6.65e-05	-0.845342
	SLC4A1	-1.10032	0.280645		RIIAD1	0.862527	0.0510361		SLC6A16	0.941658	0.00211138		ZNF66	6.75e-05	-1.27383
	MAP3K14	0.517914	0.280725		USP30	0.340379	0.0511105		ZNF682	-0.923294	0.00211759		ANXA8	6.77e-05	-1.92484
	SPAG9	0.310142	0.280725		GSTA3	2.34732	0.0511105		SGSM2	-0.525434	0.00216301		FAM227A	6.8e-05	-1.31212
	IFI35	-0.49403	0.280725		POFUT1	0.37527	0.0512432		CEPT1	0.676817	0.0021671		ZNF664	6.8e-05	-0.464161
	PGS1	0.261248	0.280725		OARD1	0.437723	0.0512432		CYRIA	-0.901442	0.00217265		GALNT3	6.85e-05	-2.0162
	STK24	0.42163	0.280725		ERP29	-0.368507	0.0512467		SLC25A52	1.3306	0.00217298		GABRB3	6.86e-05	-0.635177
	GFPT2	-1.05505	0.280725		AQP11	0.604167	0.0512539		ADCY10	0.955534	0.00217655		SETMAR	6.9e-05	0.534784
	DCTN4	0.222721	0.280725		GNG4	0.714747	0.0518505		SCN4A	0.903571	0.00218583		NKAIN2	6.95e-05	1.77602
	UGT2B28	1.17484	0.280725		FKBPL	0.536541	0.0518704		CDCA8	-0.865459	0.00218583		MKRN2OS	6.96e-05	-0.501872
	ASXL2	0.368853	0.280725		ZCCHC4	0.31537	0.0518768		ATOH8	1.16136	0.00218583		CCDC112	6.99e-05	-0.76205
	CRHBP	-0.885038	0.280725		S100A3	-0.828079	0.0521347		CNTNAP2	1.16927	0.00218968		GPR162	7.01e-05	-1.07364
	RASGEF1C	-1.21321	0.280725		JUN	-0.573011	0.0521347		RNF34	-0.365485	0.00218988		TREM2	7.03e-05	-1.12401
	PRXL2C	0.288635	0.280725		ZNF425	0.696644	0.0521347		LRP11	-0.772508	0.00219264		VPS37C	7.07e-05	-0.392547
	NEU3	0.309067	0.280725		RNF34	-0.291909	0.0525159		MCHR1	-1.18757	0.002194		LGALS14	7.13e-05	-0.64631
	ZCCHC4	0.20995	0.280725		SOX6	-0.811344	0.052543		BRD4	-0.379638	0.00219407		CDH10	7.16e-05	-1.22143
	PIK3CD	-0.599343	0.280725		ST3GAL6	0.665925	0.052543		POLR3K	0.494296	0.00220906		SLITRK5	7.19e-05	-1.48701
	TBC1D10C	-0.732148	0.280725		H3C10	0.756862	0.052543		HNF1B	-0.902864	0.00220906		ALDH1A3	7.2e-05	-1.21626
	TNFSF15	-0.688301	0.280725		PDE11A	0.843039	0.052543		CFAP53	0.889591	0.00221522		KIF18B	7.22e-05	-1.06921
	FAM167B	-0.483974	0.280725		CA4	0.852236	0.052543		CLCN7	0.645909	0.00222019		FABP3	7.23e-05	-1.92888
	S100A13	0.728889	0.280725		GTF2IRD2B	0.522941	0.0527203		MTHFSD	0.485442	0.0022316		ALKAL1	7.23e-05	-1.92247
	ZNF165	-0.595444	0.280725		NAT8	-0.808128	0.0527431		ABHD6	0.594459	0.00223485		CPLANE2	7.23e-05	0.691309
	GALP	-1.20502	0.280725		CELF4	-0.823847	0.0527438		SUV39H2	-0.481604	0.00224468		SLC8B1	7.24e-05	-0.549519
	DISP3	1.29122	0.280725		CD209	-0.741963	0.0527438		MTMR2	-0.607554	0.00225281		TRMT5	7.25e-05	0.392302
	IGLL5	-1.86155	0.280725		ZKSCAN8	0.498342	0.0527438		PLOD2	-0.607676	0.00225281		SLC39A1	7.31e-05	-0.86228
	NT5C2	0.512217	0.280821		DIXDC1	0.643565	0.0527438		ZC3H12B	-0.97112	0.00225705		HS3ST6	7.32e-05	-1.5796
	XCL2	-0.920635	0.280821		FIGN	-0.708621	0.052749		PEX6	0.688259	0.00225705		TUB	7.32e-05	-1.29293
	TMEM256	-0.597551	0.280821		CDKN2C	0.60241	0.052749		UGT2B17	0.604242	0.00225899		MYOZ3	7.32e-05	-1.0774
	TUFT1	0.431118	0.280952		HDC	0.790363	0.0527577		MCCD1	-1.30637	0.00228502		KCTD21	7.32e-05	0.527912
	ADGRA1	-2.25581	0.281408		KANSL1L	0.50778	0.0527745		BFSP2	-1.24086	0.00228551		KLF12	7.32e-05	0.697873
	SVBP	-0.532764	0.28141		GPR35	-0.90513	0.052991		SLC6A13	1.08556	0.00228591		PAG1	7.33e-05	-0.901889
	FETUB	-1.01672	0.28141		TBC1D4	0.741081	0.053062		ACSM2A	1.07908	0.00228605		TTPA	7.33e-05	1.11266
	TXNDC16	0.360425	0.281525		SAMD13	-0.822286	0.0530901		TMEM14C	0.463635	0.00229512		GMPR	7.33e-05	1.25119
	DCN	-1.06864	0.281772		CFLAR	0.243905	0.0530901		IAPP	1.18919	0.00229618		ADAMTSL2	7.36e-05	-1.19673
	F11R	-0.478267	0.281772		CYP26A1	0.432642	0.05312		SIM2	-1.29651	0.00230453		PRKAR1A	7.37e-05	0.432656
	SPECC1L	-0.298976	0.282414		MELTF	-0.886806	0.0532397		ZNF385C	-1.08849	0.00231044		ZNF43	7.42e-05	-1.04573
	HBD	-1.93302	0.282414		CERKL	-0.535091	0.0532397		LMLN	0.745058	0.00231478		MCEE	7.43e-05	0.598733
	ERI1	0.366165	0.282514		MT3	0.214866	0.0532397		RBM17	-0.356624	0.00232193		AFTPH	7.44e-05	-0.383699
	KANSL1L	0.369082	0.282514		SAP30L	0.412105	0.0532397		FBXW12	-1.11898	0.00232536		DNAJA2	7.45e-05	0.47561
	PHF8	0.428925	0.282514		NUP153	0.519518	0.0532397		ANKRD65	-1.17936	0.00232799		PCDHGC3	7.46e-05	-1.12402
	DXO	-0.295737	0.282514		SYT15	0.780582	0.0532397		NQO1	1.32143	0.00236566		EGFL6	7.49e-05	-1.36128
	XAB2	-0.25948	0.282596		BTNL9	0.784936	0.0532397		HAUS4	0.712389	0.00237069		MSC	7.59e-05	-0.974435
	PYROXD1	0.328845	0.282596		TOGARAM2	0.818007	0.0532397		SOX7	0.902855	0.00237954		HK1	7.59e-05	-0.894481
	STAP2	-0.453847	0.282596		MYBPHL	-0.187924	0.0532662		ZNF878	-1.04621	0.00237998		INPP5J	7.6e-05	-1.20582
	PRRT4	-0.922573	0.28306		LGALS9B	-1.3664	0.0534479		RAMP1	1.01567	0.00238068		RTL8B	7.63e-05	-1.01715
	RAB5A	0.183447	0.283816		VCX3A	-0.761077	0.0534479		SPEF2	-0.669112	0.00238211		HHIP	7.65e-05	-1.92074
	JAK1	0.287433	0.283816		ELAPOR1	-0.517945	0.0534479		SMARCA1	-0.601529	0.00238596		ZNF85	7.65e-05	-0.973057
	ALB	-0.579821	0.283816		PPP1R37	-0.465706	0.0534479		SDCBP	0.624419	0.00238622		SHLD1	7.65e-05	0.595071
	ELK4	0.317937	0.28468		DST	0.564572	0.0534796		DENND6A	-0.288004	0.00238875		PLPP5	7.66e-05	-0.674335
	RIIAD1	-1.18849	0.284786		SETD4	-0.37236	0.0535576		GSTM3	1.09386	0.00238885		SEMA4B	7.68e-05	-0.633607
	MAMSTR	0.626639	0.285079		SLC22A23	0.489273	0.0535754		KCNAB2	1.07925	0.00238915		LPAR5	7.71e-05	-0.969864
	TRAF3	-0.337037	0.2854		KIF13A	0.504765	0.0535754		HS3ST2	0.912506	0.00240041		HSD11B1	7.75e-05	1.49179
	CATIP	0.835648	0.2854		WSB2	-0.372936	0.0536308		KNSTRN	-0.464135	0.00243665		TRPM2	7.78e-05	-0.924359
	NRAP	-0.942151	0.2854		TPST1	-0.645112	0.0537287		SPATA17	1.27921	0.00243665		CALU	7.78e-05	-0.51861
	OTOA	-0.577985	0.285657		SOD2	-0.691477	0.0537383		NCOA5	-0.420094	0.0024397		NHS	7.78e-05	-0.145934
	TRAPPC6B	0.451133	0.285776		ALDH8A1	-0.684078	0.0537383		LRRC8E	-1.03329	0.0024397		EIF4EBP2	7.81e-05	0.519403
	ILKAP	-0.207738	0.285784		GNPTAB	-0.333834	0.0537383		TCTEX1D4	1.21484	0.0024397		LPCAT4	7.85e-05	-0.845026
	ABCC2	0.34234	0.286239		OSGEPL1	0.334443	0.0537383		UGT2B7	1.15102	0.00244361		BIK	7.86e-05	1.28502
	PSG4	1.56762	0.286239		NUDCD2	0.354436	0.0537383		NEMP2	-0.495135	0.00244782		SH3D21	7.88e-05	-0.84474
	ELP3	0.356487	0.287276		CPEB2	0.568925	0.0537383		TIAL1	-0.27365	0.00245062		KLHL21	7.88e-05	0.666703
	GSTZ1	-0.580517	0.287625		TRPM7	0.613826	0.0537383		TKT	0.858527	0.00245338		ARHGEF17	7.89e-05	-0.805469
	TNFRSF8	-0.751288	0.287625		DUSP19	0.57999	0.0540411		CHN1	-0.941988	0.00246028		ATG4D	7.89e-05	-0.60289
	SEL1L3	-0.708393	0.28783		GNG10	0.856885	0.0540411		KCNG1	-0.770028	0.00246438		NAA40	7.93e-05	-0.528604
	KCNK9	1.53741	0.288094		PPFIA4	-0.849012	0.0541663		B4GALT5	-0.475834	0.00246729		CAPN5	7.95e-05	-0.784187
	CA13	-0.511165	0.288094		DNAH10	1.24289	0.0542397		ZNF66	-1.17008	0.00246729		ABHD3	8e-05	-0.609302
	LHFPL3	2.26473	0.288094		SLC2A13	-0.536857	0.0542642		CCNB1	-0.831747	0.00246764		ALS2CL	8.02e-05	-0.931451
	CHRDL2	-1.01292	0.288371		POLR3A	0.297574	0.054402		ARHGAP17	0.372825	0.00247158		HUNK	8.08e-05	-1.44391
	IGFBP4	-0.432905	0.288371		OOEP	0.334808	0.0544402		HACD1	-1.59262	0.00247361		IGF1R	8.08e-05	-1.17255
	ASMTL	0.385141	0.288371		ARMCX2	-0.666598	0.0544598		ECHDC2	0.801693	0.00248505		METAP1D	8.1e-05	0.620172
	IRX5	1.21841	0.288371		SNRPD1	-0.49472	0.0544598		RNASE2	-1.29688	0.00248515		PCDHB5	8.14e-05	-0.842775
	ZSCAN16	-0.379553	0.288371		NKAIN3	0.774998	0.0545686		ZNF605	-0.445839	0.00248515		ABCC1	8.18e-05	-0.980715
	DPYD	-0.63413	0.288404		FUT6	-0.824538	0.0548426		PRAG1	0.937997	0.00248515		SH3D19	8.21e-05	0.605021
	NOB1	0.289457	0.289228		SERAC1	-0.458081	0.0548426		CDC20B	-1.31676	0.00249145		C1QTNF1	8.27e-05	-1.1469
	PPM1J	-0.61251	0.289471		RCC1	-0.470283	0.0548479		ONECUT3	0.876916	0.00249609		ZFPM2	8.27e-05	-0.95459
	NIT2	-0.278912	0.289491		EPHB6	-1.12921	0.0549632		UMAD1	0.486647	0.00249609		CIP2A	8.27e-05	-0.921723
	HHAT	0.436263	0.289551		UAP1	0.450381	0.0549632		AR	1.03199	0.00252545		GATA4	8.3e-05	-0.661218
	KLF6	0.498777	0.289551		DUT	0.477677	0.0550396		ZGLP1	-0.856086	0.002528		GNRH1	8.32e-05	-0.766641
	TTI1	0.233868	0.289551		UFSP2	0.411894	0.0550563		CCDC77	0.533117	0.00252917		VEPH1	8.37e-05	-1.83729
	WNT1	-0.944049	0.289551		ARSJ	-0.79363	0.0550736		CLIP4	1.17102	0.00252964		AP1G2	8.38e-05	-0.854189
	KDELR2	-0.255134	0.289551		TRABD	-0.520552	0.0550736		RBM39	-0.314908	0.00252964		CRMP1	8.44e-05	-1.10979
	SRPRB	-0.337183	0.289551		ZEB1	0.516089	0.0550736		FOXN4	-1.26827	0.00253821		PPP1R15A	8.44e-05	-0.749944
	NDUFC2	-0.325328	0.289551		KCNMA1	0.755994	0.0551401		PFKFB3	-0.928715	0.00254329		ANXA8L1	8.45e-05	-2.28367
	DUSP2	-0.754979	0.289551		PLA2G2A	0.790801	0.0551918		CSAD	0.75055	0.00254701		SPAG5	8.5e-05	-0.80406
	SDHAF2	-0.424142	0.289551		ZFP36	-0.58881	0.0552356		MAP3K8	0.79267	0.00255258		CDK16	8.52e-05	-0.517135
	BRD3	0.366179	0.289551		CD200	-0.586264	0.0552356		FLYWCH2	0.631608	0.00255258		CCL20	8.54e-05	-1.36853
	APLN	0.712782	0.289551		DEPDC5	0.479036	0.0552356		MLX	0.439735	0.0025664		OLFML2B	8.54e-05	-0.946412
	GCSAM	-0.791081	0.289551		MEP1B	0.827756	0.0552356		EVC2	-1.16833	0.0025664		MMP19	8.54e-05	-0.888885
	PSENEN	-0.510805	0.289551		ZNF608	-0.588624	0.0552729		XXYLT1	-0.678667	0.0025664		PEX6	8.54e-05	0.663977
	EVPLL	-1.38508	0.289551		C10orf143	0.533541	0.0553799		TUG1	-0.391673	0.0025664		DKK3	8.54e-05	1.19884
	PBRM1	0.245461	0.289665		EFCAB6	0.719598	0.0553799		SFTPC	0.759159	0.00256787		CYP19A1	8.55e-05	-1.507
	LAMB2	0.372557	0.290117		SH3RF3	0.818169	0.0553799		TPD52L2	-0.48293	0.00257172		AC092042.3	8.57e-05	-1.55255
	INHBB	-0.677704	0.290465		SCAMP4	-0.348522	0.0554341		KIF14	-0.848109	0.00257972		FAM160A1	8.6e-05	-1.0786
	PIK3C2A	0.272358	0.29054		ZNF117	-0.644203	0.0554803		SPP1	1.31466	0.00258563		PRAG1	8.62e-05	0.891514
	BTN3A2	-0.45519	0.29054		RANBP1	-0.531242	0.0556013		GPSM2	-0.752701	0.00259723		MFSD2B	8.64e-05	-1.34143
	SLC7A7	-0.499283	0.290715		LHFPL3	-0.790455	0.0558451		PPP2R5A	-0.480064	0.00261217		POGLUT3	8.66e-05	-0.63888
	NANP	0.26709	0.290715		NSMCE4A	0.331273	0.05587		METTL24	-1.2515	0.00262364		ITPR1	8.66e-05	-0.227995
	MYCN	-1.01764	0.290978		CMTM3	-0.699612	0.0560911		TMEM130	-1.27843	0.00262465		GTF2E2	8.73e-05	-0.566418
[truncated: 17,965 more rows]

## Sheet: Supplementary Figure 9
Source Data Supplemental Figure 9
	CLASS	CD3d	Cd3e	CD8a	CD8b	CD4	CD27	CD128	CXCR3	CCR5	GZMA	CCL5
	STRONG	5.72792	7.04439	4.16993	2	10.1447	3.90689	2.80735	5.45943	6.44294	6.59991	9.47371
	STRONG	8.47168	9.60363	9.50977	7.24793	10.9993	6.45943	0	7.36632	8.32193	8.59991	10.8041
	STRONG	5.75489	7.29462	5.61471	3.32193	11.7541	2.80735	2	3.58496	4.52356	5.61471	7.56224
	STRONG	5.93074	6.76818	6.64386	5.67243	10.1737	2	4.64386	5.80735	6.06609	6.39232	8.90689
	STRONG	9.6987	10.4221	11.0244	8.98584	11.7043	7.60733	1	8.08215	9.19229	9.40727	12.097
	STRONG	5.85798	7.40088	6.70044	4.08746	9.7879	3.70044	3.45943	5.83289	5.88264	6.85798	9.19967
	STRONG	7.56986	8.76818	8.35315	6.06609	10.7952	5.80735	1.58496	5.83289	6.91886	7.12928	9.16742
	STRONG	7.02237	7.76155	6.14975	4.45943	9.72281	1	3.32193	4.24793	4.32193	6.79442	8.21432
	STRONG	4.39232	6.33985	4.32193	3.32193	8.93369	1.58496	2.80735	2.80735	3.90689	5.32193	6.82018
	STRONG	5.45943	6.50779	5.35755	3.16993	8.7211	2.80735	2	4.52356	4.16993	5.64386	7.37504
	STRONG	2.32193	4.24793	3.58496	1	7.25739	2	0	2	3.32193	4.52356	5.85798
	STRONG	5.16993	6.87036	5.49185	3.16993	10.4083	1	4.39232	3.80735	4.45943	5.61471	7.7879
	STRONG	5.24793	6.85798	7.66534	5.39232	10.7313	4.32193	3	5.32193	6.08746	6.02237	8.56224
	STRONG	8.96578	9.31515	9.88417	8.45533	10.9166	6.85798	2.32193	7.55459	7.09803	8.633	11.137
	STRONG	5.12928	5.61471	5.08746	2.58496	9.75154	2.58496	3.80735	3	4.80735	5.61471	7.32193
	STRONG	5.52356	6.20945	6.89482	4.45943	9.50779	3.16993	1.58496	4.24793	5.72792	6.67243	8.62571
	STRONG	7.09803	6.49185	5.08746	2.58496	8.75822	2.58496	2.58496	5.35755	5.85798	6.18982	7.88264
	STRONG	6.53916	7.49985	8.18488	6.26679	10.2819	5.04439	0	5.49185	6.06609	6.37504	8.80735
	STRONG	5.2854	6.26679	5.93074	4.39232	9.69523	2.58496	1.58496	4.08746	3.32193	6.06609	8.24793
	STRONG	4.80735	5.52356	3.90689	1.58496	8.97728	1	3.58496	3.32193	4.08746	5.61471	8.25739
	STRONG	3.58496	4.70044	5.12928	2	10.6147	1	3	2.80735	3.80735	5.58496	7.40088
	STRONG	4.08746	5.93074	4.45943	2.32193	8.37069	1.58496	1.58496	4.80735	4.16993	4.64386	6.82018
	STRONG	5.83289	6.42626	5.75489	4.39232	8.73132	1.58496	3	3.70044	4.70044	6.06609	8.75154
	STRONG	7.90689	9.26209	8.82972	6.67243	10.9293	6.44294	0	7.88874	7.88874	7.54689	9.92481
	STRONG	5.20945	5.80735	6.04439	4.32193	8.67596	2.58496	5.08746	5.20945	3.70044	4.80735	7.98868
	STRONG	5.97728	7.84549	6.56986	4.52356	10.3696	4.39232	3.70044	5.49185	6.2854	7.09803	8.87344
	STRONG	2.80735	5.04439	5	2.80735	7.64386	2.32193	3.16993	2.80735	3	4.80735	6.47573
	STRONG	4	5.70044	5.35755	2.32193	9.39446	3.45943	2.32193	3.80735	5.12928	5.78136	6.96578
	STRONG	4.16993	5.32193	5.32193	2.32193	7.58496	1.58496	2	2.58496	3.90689	5.04439	7.35755
	STRONG	4.64386	4.16993	4	4.70044	8.93664	2.32193	1	4.75489	4.45943	4.16993	7.10852
	STRONG	6.53916	8.2384	7.49185	4.85798	11.2137	4.85798	1.58496	6.12928	7.65821	7.14975	9.14211
	STRONG	5.16993	6.56986	6.61471	4.24793	9.47573	2.32193	4	4.52356	5.90689	6.61471	10.1611
	STRONG	5.61471	6.94251	5.90689	3.80735	11.3123	3.32193	3.58496	4.32193	6.70044	6.6865	8.77808
	STRONG	6.10852	7.63662	6.67243	5	10.1306	4.32193	1.58496	5.64386	6.24793	5.9542	8.59991
	STRONG	9.19229	10.4584	10.1137	8.31741	12.6604	7.7211	2.80735	8.35755	8.73471	9.22641	11.3998
	STRONG	9.83131	10.7846	11.7069	9.76155	11.7891	8.44294	3.16993	8.85487	9.3015	10.5736	12.1069
	STRONG	6.6865	7.57743	6.06609	5.2854	10.2726	4.45943	1.58496	4.90689	5.58496	7.75489	9.76155
	STRONG	5.39232	7.04439	5.58496	3.16993	9.64024	2.58496	3.45943	4.52356	5.20945	5.64386	8.9629
	STRONG	4.39232	6.6865	4.08746	0	10.5275	2.32193	1.58496	4.24793	6	5.61471	7.53916
	STRONG	4.80735	6.67243	3.80735	0	9.90539	1	1.58496	3.70044	5.32193	6.96578	7.97154
	STRONG	6.44294	7.65105	6.58496	5.16993	10.062	4.58496	1.58496	4.39232	5.2854	6.62936	8.61102
	STRONG	5.61471	7.49185	6.53916	4.16993	9.93664	3.58496	1.58496	4.39232	5.70044	5.83289	8.3443
	STRONG	4.16993	6.06609	4.85798	3	9.92333	3.80735	3.32193	4.08746	5.49185	3.32193	6.42626
	STRONG	7.6865	8.43879	7.18982	4.24793	11.5122	4.70044	4.45943	5.04439	7.03342	6.76818	9.36194
	STRONG	6.02237	7.25739	7.65821	5.2854	11.8688	4.75489	2.32193	3.70044	5.83289	6.50779	8.74147
	STRONG	4.52356	5.78136	5.75489	2.32193	10.4388	3.90689	3.58496	4.08746	5.16993	5.64386	7.07682
	STRONG	5.61471	6.64386	6.26679	3.80735	8.8857	3.58496	4.90689	4.39232	5.52356	5.85798	7.8392
	STRONG	4.45943	6.18982	5.49185	2.58496	9.51373	2.58496	2	3.32193	5.12928	5.64386	7.33985
	STRONG	2	4.80735	3.16993	3.70044	8.33092	2	1.58496	2	3	4.64386	6.14975
	STRONG	5.78136	7.10852	6.06609	2.80735	10.8065	3.90689	0	5.16993	5.45943	6.67243	9.50581
	STRONG	3.70044	5.2854	3.80735	1.58496	9.56796	2.32193	3.58496	4.75489	4.45943	5.39232	7.24793
	STRONG	5.55459	7.16993	6.42626	4.16993	10.3026	4.24793	3.32193	6.22882	5.55459	6.82018	8.67948
	STRONG	4.80735	6.45943	6.96578	4.70044	8.68299	3.32193	2	3.32193	4.58496	6.16993	7.63662
	WEAK	8.32643	8.00562	7.12928	6.30378	9.41363	4.70044	3.58496	6.37504	6.75489	7.70044	9.94105
	WEAK	7.46761	8.81378	7.74819	5.55459	9.49185	4.70044	1.58496	5.78136	6.75489	7.55459	9.8009
	WEAK	5.72792	6.87036	6.18982	2.32193	10.1824	3.58496	2	4.64386	6.88264	6.85798	8.50779
	WEAK	4.16993	4.75489	5.24793	3.58496	7.98299	1.58496	0	3.32193	4.32193	4.39232	6.93074
	WEAK	6.72792	7.97154	6.58496	4.80735	10.1948	4.39232	1	5.83289	6.12928	6.78136	9.32643
	WEAK	3.45943	5.72792	3.80735	2	10.2107	2.80735	2.80735	4.52356	5.61471	4.80735	6.58496
	WEAK	8.05528	7.56224	6.22882	5.75489	12.0515	3.70044	2.58496	6	7.05528	7.15987	8.98014
	WEAK	9.11114	8.78463	9.11114	7.89482	10.2726	5.32193	4.39232	6.30378	7.56986	8.71081	11.5741
	WEAK	3.80735	5.93074	5.80735	3.70044	9.20457	2.58496	1	1.58496	4.45943	4.9542	7.09803
	WEAK	7.80735	9.66178	9.50779	7.5157	11.7271	6.82018	3.32193	6.9542	7.62205	8.19967	10.3576
	WEAK	4.16993	6.30378	5.39232	3.32193	10.1724	3.16993	2.58496	4.90689	5.16993	6.26679	7.65821
	WEAK	6.9542	7.69349	5.97728	4.52356	10.4346	2.32193	4	4.45943	4.9542	7.10852	9.08481
	WEAK	9.22641	10.4294	10.5058	8.58871	11.0189	7.65105	3.70044	8.51964	8.7039	10.1434	12.0888
	WEAK	10.3197	11.3794	10.2503	8.47978	12.2479	8.49185	3	9.67243	9.18735	9.68825	12.0258
	WEAK	4.45943	5.52356	5.58496	2.32193	8.56224	3	2.80735	3.45943	4.85798	5.52356	7.05528
	WEAK	8.01681	9.45533	10.0647	7.74819	11.858	6.40939	2.32193	6.39232	8.02237	7.85798	10.9278
	WEAK	3.16993	5.42626	3.90689	3.16993	8.57743	3.16993	3	3.16993	5.12928	5.75489	7.05528
	WEAK	9.07682	10.2854	10.5098	9.00843	11.1529	7.8392	0	8.28077	8.42206	8.94251	11.5603
	WEAK	6.98868	7.88264	7.69349	9.71253	11.1176	4.58496	1.58496	5.16993	5.70044	6.22882	7.05528
	WEAK	6.85798	8.12412	7.03342	4.90689	10.6733	4.16993	1.58496	5.35755	5.93074	7.25739	9.35755
	WEAK	7.76818	9.30378	8.14975	6.04439	10.9851	5.64386	5.08746	6.49185	7.57743	7.74147	10.0403
	WEAK	7.58496	8.7211	8.0607	6.26679	10.2621	4.64386	2.80735	6.91886	7.43463	8.09803	10.0967
	WEAK	8.02791	9.33985	9.00562	7.25739	11.7288	5.49185	2.58496	7.26679	7.88874	8.10329	10.4315
	WEAK	4.70044	4.52356	3.58496	0	8.68299	2.58496	0	3.32193	3.16993	4.16993	6.04439
	WEAK	9.45738	10.4315	10.7928	8.71425	11.3597	8.17493	0	8.22882	8.65464	9.26679	11.233
	WEAK	3.16993	3.90689	3.45943	2	5.45943	2	0	1.58496	2.80735	3.70044	5.97728
	WEAK	7.19967	9.1267	8.09803	5.16993	11.3788	4.24793	5.9542	5.80735	7.3837	8	10.1163
	OTHER	9.95128	10.5411	10.6883	9.03342	12.2006	8.61102	1.58496	8.41785	8.82337	9.87498	12.179
	OTHER	7.70044	9.20212	7.7879	5.45943	11.9726	5.42626	4.16993	6.64386	7	8.44708	10.4543
	OTHER	9.47776	3.70044	3	1	7.59246	0	0	3.70044	3.45943	4.08746	5.61471
	OTHER	8.36194	8.42206	6.18982	5.04439	10.941	5.08746	2.80735	6.70044	6.6865	7.2384	9.29921
	OTHER	7.97728	9.63662	8.72792	6.76818	10.8773	4.64386	8.59619	7.65105	7.94837	8.07682	10.8849
	OTHER	6.18982	7.59991	7.45121	5.24793	11.8903	4.70044	0	4.70044	7.75489	6.71425	9.0634
	OTHER	0	1	1.58496	0	11.2378	1	2	0	2	3.16993	5.12928
	OTHER	6.22882	8.22882	6.32193	4.24793	10.9359	4.85798	3.70044	5.52356	6.83289	5.39232	8.46352
	OTHER	5.39232	7.40088	6.22882	4.58496	10.4594	2.58496	0	4.45943	6.02237	6.50779	8.11374
	OTHER	7.12928	9.10591	8.24793	6.35755	10.2538	3.90689	3.80735	6	7.81378	8.10329	8.69349
	OTHER	7.76818	9.1472	7.32193	5.16993	10.9622	5.78136	3.80735	6.56986	7.60733	6.88264	9.03617
	OTHER	7	7.83289	5.72792	4.16993	9.45738	3.80735	2.58496	5.78136	5.64386	6.79442	9.85019
	OTHER	9.47168	10.4378	9.98868	8.17493	11.3696	6.93074	6.18982	7.54689	8.48784	9.16239	11.5948
	OTHER	8.02237	9.50779	8.49586	6.16993	11.4215	5.85798	3.70044	7.53916	7.72792	8.32643	10.7099
	OTHER	7.90689	9.30378	8.65464	5.88264	11.5382	5.35755	1	6.93074	7.76818	8.34873	10.4888
	OTHER	8.73132	9.84862	9.25503	7.25739	11.0914	6.85798	6.50779	6.58496	8.40939	8.11374	10.8556
	OTHER	7.21917	8.2854	7.56224	5.70044	10.6935	5.16993	5.80735	5.93074	6.50779	7.45943	9.63844
	OTHER	8.88264	8.63662	7.32193	4.24793	9.63662	4.52356	3.45943	5.88264	6.74147	8.43045	9.19722
	OTHER	5.20945	5.97728	5.64386	2	9.03617	2	3.90689	3.80735	5.32193	4.80735	7.26679
	AXIN1	7.30378	8.91289	6.26679	4	12.1963	4.52356	4.08746	6.50779	7.86419	6.61471	8.31288
	AXIN1	5.78136	6.44294	6.79442	4.90689	9.66178	4.16993	3	3.16993	5.52356	5.61471	8.08746
	AXIN1	7.30378	8.02237	6.32193	4.70044	10.6284	4.39232	1	5.39232	5.75489	6.47573	8.92184
	AXIN1	6.90689	7.67948	7.52356	4.32193	9.91289	4.45943	4.32193	5.32193	6.76818	6.24793	8.36194
	AXIN1	9.96723	11.1536	11.7486	9.50977	12.8836	8.34873	1	9.15735	10.7789	10.6935	12.8865
	AXIN1	6.06609	7.54689	6.80735	4.45943	10.2456	4.24793	2	5.75489	6.30378	6.83289	8.45943
	AXIN1	7.40939	8.47978	7.18982	6.04439	9.75322	5.49185	3.16993	7	6.72792	7.35755	9.46148
	AXIN1	5	6.97728	5.67243	3.16993	10.9643	3.32193	2	5.24793	6.40939	6.30378	7.63662
	AXIN1	6.47573	8.37938	7.41785	5.2854	10.6008	5.16993	4.24793	5.32193	6.64386	6.84549	8.98014
	AXIN1	5.78136	7.12928	5.35755	4.45943	7.26679	0	1	4.52356	5	6.26679	8.7211
	AXIN1	4.52356	5.97728	5.35755	2	9.68825	2.58496	2.32193	3.90689	5.55459	5.42626	6.9542
	AXIN1	7.3837	6.94251	4.9542	3.90689	10.0056	1	4.75489	4.64386	5.75489	5.72792	7.87036
	AXIN1	10.5459	11.2155	11.623	10.0901	12.0914	8.3966	4.08746	9.40514	9.62571	10.4737	13.1225
	AXIN1	6.80735	8.04439	6.14975	3.70044	10.2842	4.58496	1.58496	5.45943	7.05528	6.53916	8.59619
	AXIN1	5.72792	6.59991	6.58496	4	11.1033	2.80735	1	3.45943	4.9542	6.62936	8.45121
	AXIN1	9.79604	10.388	8.84549	7.87036	11.2095	6.58496	3.16993	8.36632	8.24793	9.58308	11.7283
	AXIN1	8.39232	9.85175	7.54689	6.20945	10.9629	6.70044	3	7.69349	8.00562	7.72792	10.2992
	AXIN1	9.97298	9.40088	8.99152	8.27612	10.633	5.52356	2.58496	6.53916	7.06609	9.14466	11.794
	AXIN1	6.6865	8.03342	6.2854	3.90689	12.892	3.90689	4.58496	5.67243	6.45943	6.16993	8.60733
	AXIN1	8.72792	8.2854	7.5157	7.5157	9.7364	3.16993	2	6.47573	7.50779	8.75154	11.5304
	AXIN1	6.26679	7.55459	5.12928	2.58496	9.63844	4.08746	0	5.55459	6.71425	5.9542	7.96578
	AXIN1	2.58496	4.24793	2.32193	0	7.60733	2.58496	0	3.58496	2.80735	4.08746	5.64386
	AXIN1	7.09803	8.08746	8.15987	5.97728	9.0954	4.58496	1	6.12928	6.75489	7.83289	10.224
	AXIN1	7.59991	9.07414	8.35755	6.12928	11.6321	5.08746	4.45943	6.70044	7.45943	7.3837	9.87805
	AXIN1	4.52356	5.24793	3.90689	0	9.85953	0	0	1.58496	3.80735	5.64386	6.64386
	AXIN1	6.37504	7.80735	5.64386	3.16993	10.0539	2	2.32193	5.58496	6.42626	6.39232	7.65821
	AXIN1	5.08746	6.37504	5.83289	3.58496	8.30834	2	1	3.90689	4.75489	6.12928	8.14975
	AXIN1	6.24793	8.224	7.33985	4.32193	10.0362	2.58496	1.58496	4.64386	6.58496	7.08746	8.86419
	AXIN1	6.96578	8.56605	7.69349	4.58496	9.98442	4.80735	2.32193	7.17991	6.78136	6.96578	9.1472
	AXIN1	4.80735	5.75489	4.24793	2	9.46352	0	1	2.80735	4.32193	5.20945	7.59991
	AXIN1	7.61471	8.96	8.17991	6.26679	11.3332	6.06609	3.90689	7.22882	8.10852	7.26679	9.45738
	AXIN1	6.06609	7.93664	7.2384	4.39232	10.983	3.58496	5.08746	5.67243	7.04439	6.96578	8.98299
	AXIN1	7.20945	7.70736	6.18982	3.90689	11.2246	4.16993	2.32193	6.24793	8.22882	5.80735	8.51964
	AXIN1	5.35755	6.49185	4.75489	3.45943	9.08215	2.58496	4.08746	4.24793	4.39232	4.85798	7.04439
	AXIN1	5.35755	7.31288	5.70044	2	10.4828	2.80735	2.32193	4.85798	5.45943	5.04439	6.89482
	AXIN1	7.62205	9.22159	8.59246	6.87036	12.9663	7.15987	2.32193	7.42626	8.29921	8.34873	10.375
	NO MUTATION	10.0265	11.2408	11.4589	9.22641	11.3821	8.12412	6.45943	8.66178	9.81218	10.5641	12.9819
	NO MUTATION	6.96578	8.18982	6.49185	4.16993	11.2697	4.08746	0	6.44294	7.67948	6.97728	9.01681
	NO MUTATION	8.35315	10.0196	10.1189	8.40088	11.0042	7.32193	0	7.3837	8.04985	8.58871	11.1548
	NO MUTATION	5.20945	6.87036	6.75489	4	11.0014	4.32193	0	5.12928	6.18982	6.10852	7.89482
	NO MUTATION	5.90689	7.8392	6.39232	4	10.9069	4.32193	2.58496	6	6.82018	7.17991	8.83605
	NO MUTATION	7.91289	9.05257	5.67243	3.90689	11.807	5.35755	5.49185	6.56986	8.36632	5.93074	9.8857
	NO MUTATION	8.44708	10.3707	9.52943	6.90689	12.1768	6.2854	3.58496	7.56986	9.06878	8.08746	12.4944
	NO MUTATION	5.70044	5.93074	4.80735	3.70044	10.1724	3.90689	2.32193	3.70044	5.20945	5.64386	6.83289
	NO MUTATION	8.71768	9.18982	10.0901	8.3966	11.3225	6.89482	1.58496	7.58496	7.55459	8.09276	10.3761
	NO MUTATION	6.96578	8.38802	7.98299	5.83289	11.0587	5.45943	5.20945	6.32193	7.59991	6.80735	9.76818
	NO MUTATION	8.82337	9.17493	8.08215	6.91886	10.8424	7.05528	1.58496	7.77479	7.12928	8.49185	10.8041
	NO MUTATION	6.44294	7.08746	6.52356	4.45943	11.0369	2.80735	3.45943	5.49185	6.47573	7.25739	9.00282
	NO MUTATION	7.33092	8.64024	7.35755	4.45943	10.4717	5.24793	0	6.06609	7.59246	6.64386	8.71768
	NO MUTATION	7.92481	9.43879	7.19967	5.49185	12.2043	5.9542	1	6.98868	7.81378	6.89482	8.93369
	NO MUTATION	9.01123	9.40514	9.41996	7.40939	11.1668	6.61471	2	7.71425	8.08746	8.3443	10.4357
	NO MUTATION	6.14975	7.58496	7.53138	5.08746	11.3977	4.85798	3	5.12928	6.75489	7.33985	9.08481
	NO MUTATION	6.53916	8.13443	6.33985	4.08746	9.44294	3.58496	1	5.49185	6.47573	6.33985	7.9542
	NO MUTATION	9.73132	9.60733	9.32193	7.39232	11.7453	7.96	1	8.76818	8.55459	8.29921	11.0224
	NO MUTATION	7.05528	8.85487	7.73471	5	11.7723	5.58496	4.08746	5.80735	7.56224	7.73471	9.35315
	NO MUTATION	6.71425	8.32193	7.87652	4.85798	11.9095	4.52356	2	5.08746	7.33092	7.2854	9.40939
	NO MUTATION	10.2444	10.4471	10.9144	8.09276	12.7545	7.7879	8.29002	8.18982	9.99718	9.41574	11.3426
	NO MUTATION	5.80735	7.49985	7.26679	4.75489	10.584	3.80735	3	4.39232	6.22882	6.6865	8.78136
	NO MUTATION	5.78136	6.44294	5.35755	3.58496	11.1472	2	3	3.80735	5.32193	5.04439	6.91886
	NO MUTATION	6.45943	8.18488	7.93664	5.58496	14.0875	4.16993	2	5.12928	6.6865	7.93074	9.72622
	NO MUTATION	6.93074	8.15987	6.87036	7.17991	11.6184	5.08746	2.80735	6.44294	7.84549	6.20945	8.2854
	NO MUTATION	6.37504	8.54689	8.34873	6.24793	12.656	4.9542	5.85798	5.52356	7.05528	7.8392	10.3072
	NO MUTATION	6.80735	8.32193	8.54303	6.06609	12.1586	5.75489	2	5.78136	6.62936	7.94251	10.3685
	NO MUTATION	4.90689	4.52356	3.90689	2	11.0423	2	1.58496	1.58496	2.58496	4.32193	5.9542
	NO MUTATION	6.6865	8.20945	7.69349	5.12928	11.6768	4.08746	6.61471	4.9542	6.20945	7.03342	8.80735
	NO MUTATION	9.23601	10.4221	11.3641	8.93369	11.4346	7.25739	3.58496	6.56986	8.11894	10.0741	11.1843
	NO MUTATION	8.19967	9.21917	7.83289	6.02237	11.1867	5.52356	1.58496	6.87036	7.61471	9.30606	10.7347
	NO MUTATION	6.40939	7.87036	6.59991	4.45943	12.0379	4	1.58496	6.30378	6.56986	7.34873	8.81698
	NO MUTATION	8.70736	10.0042	11.0451	8.56605	11.9866	7.62936	2	8.18488	9.32193	9.32643	11.4589
	NO MUTATION	7.7879	9.10852	7.75489	5.97728	10.2021	3.58496	3.70044	6.74147	7.25739	8.40514	9.8009
	NO MUTATION	8.55459	9.97441	8.38802	6.08746	11.4429	7.81378	3.32193	7.85798	8.34873	8.0607	9.98299
	NO MUTATION	6.30378	7.63662	5.80735	3.58496	10.2923	4.16993	3.70044	5.55459	7.09803	5.55459	8.01681
	NO MUTATION	7.18982	7.49985	6.44294	3.45943	10.8517	4.75489	0	5.12928	6.02237	7.45121	8.90989
	NO MUTATION	8.35315	8.83289	7.63662	4.75489	11.8384	5	5.45943	6.35755	8.03892	6.67243	8.76818
	NO MUTATION	6.82018	7.03342	6.22882	4.90689	7.66534	3.58496	1.58496	5.42626	5.32193	7.02237	9.42836
	NO MUTATION	6.90689	8.73471	8.48784	5.61471	11.5925	4.64386	2.32193	6.82018	8.45533	7.62205	10.374
	NO MUTATION	8.22882	10.1228	8.39232	5.97728	11.3044	6.93074	4.52356	8.17493	8.76155	7.55459	9.80896
	NO MUTATION	8.08215	7.81378	7.36632	5	11.66	4.85798	6.35755	5.67243	7.83289	6	8.45533
	NO MUTATION	12.1157	8.94837	7.94837	5.2854	10.9069	5.52356	0	7.62205	7.69349	6.91886	8.92481
	NO MUTATION	7.05528	6.33985	4.16993	3.90689	9.97298	0	1	3.80735	5.49185	6.39232	7.55459
	NO MUTATION	10.4083	11.4067	11.4383	8.90989	13.4253	7.69349	7.97728	9.33092	11.0795	10.6627	13.7191
	NO MUTATION	11.2831	12.3473	12.8775	10.8611	14.2301	10.4168	2.58496	10.4818	11.3415	11.7254	14.2214
	NO MUTATION	6.30378	7.58496	7.5157	5.16993	10.3298	4.32193	6.87036	5.04439	7.02237	6	9.14975
	NO MUTATION	6.58496	8.17493	7.73471	5.24793	10.6393	5.24793	2.58496	5.67243	6.71425	7.08746	9.49785
	NO MUTATION	6.65821	7.04439	5.08746	3.16993	9.95274	4.08746	2.32193	6.04439	6.32193	5.97728	8.26679
	NO MUTATION	9.02237	9.62205	9.21189	7.22882	10.821	6.72792	2.80735	7.09803	7.89482	7.98868	10.7756
	NO MUTATION	5.35755	6.47573	4.64386	0	10.4419	2.58496	0	4.80735	4.85798	5.85798	7.53916
	NO MUTATION	7.21917	7.18982	4.45943	2.32193	10.2408	3	2.80735	5.64386	6.10852	5.88264	8.21432
	NO MUTATION	5.12928	5.55459	5.64386	5.32193	9.98584	1.58496	2	3.80735	6.14975	5.49185	7.6865
	NO MUTATION	7.18982	7.70044	6.45943	3.32193	10.0112	3.45943	3.32193	5.88264	5.85798	6.06609	7.82018
	NO MUTATION	7.44294	8.19967	6.97728	5.39232	10.3815	3.45943	5.90689	6.08746	7.31288	7.54689	10.2119
	NO MUTATION	5.20945	5.45943	4.80735	2.32193	10.8057	2	2.80735	6.91886	4.39232	5.04439	7.30378
	NO MUTATION	6.91886	6.32193	5.70044	1.58496	8.08746	3.45943	2.32193	4.32193	4.39232	5.78136	7.24793
	NO MUTATION	8.06609	9.9542	9.35755	7.11894	14.2344	6.18982	4.90689	7.66534	9.20212	9.75154	11.5406
	NO MUTATION	7.29462	8.51175	8.82972	6.50779	11.0293	6.47573	1.58496	6.44294	7.57743	7	9.65821
	NO MUTATION	7.93074	9.95128	10.0334	7.92481	11.9073	6.84549	3.80735	8.2384	8.89785	7.94251	10.8994
	NO MUTATION	6.94251	8.14466	7.10852	5.20945	10.4522	3.16993	2	6.40939	6.16993	7.25739	9.25503
	NO MUTATION	5.52356	7.12928	7.11894	3.90689	11.1491	3.45943	2.32193	5.55459	6.80735	6.10852	7.85798
	NO MUTATION	2.80735	5.45943	5.32193	2.80735	13.2933	2.58496	3.70044	5.24793	4.08746	5.78136	7.94837
	NO MUTATION	6.20945	8.49586	6.52356	3.80735	12.5341	4.70044	1.58496	5.67243	7.07682	7.62205	8.87652
	NO MUTATION	6.85798	7.39232	7.92481	5.61471	9.9542	4.52356	3.32193	4.16993	5.90689	6.71425	8.98868
	NO MUTATION	10.8872	12.2897	11.7486	9.28309	13.1663	8.38802	2.80735	9.81698	10.8392	12.2981	13.8218
	NO MUTATION	7.30378	9.00562	9.0634	5.78136	11.3326	4.39232	5.04439	4.9542	7.79442	7.59991	9.82814
	NO MUTATION	7.2854	8.97441	7.88264	5.85798	10.2877	6	2.58496	6.76818	7.33092	6.72792	8.89785
	NO MUTATION	7.5157	9.20701	7.47573	4.32193	11.823	5.55459	4.9542	6.06609	7.91886	7.57743	9.44708
	NO MUTATION	6.70044	6.89482	5.64386	4.45943	10.9844	2.58496	1	4.45943	6.26679	6.64386	8.92778
	NO MUTATION	5.75489	6.94251	5.2854	4	9.42417	4.52356	2.58496	4.16993	5.20945	5.90689	7.90689
	NO MUTATION	7.24793	7.9542	6.76818	4.64386	10.3531	3.45943	0	6.30378	7.12928	6.98868	9.03892
	NO MUTATION	5.04439	6.55459	5.72792	3.80735	12.1926	2.80735	3	3.32193	5.2854	6.61471	8.30834
	NO MUTATION	5.93074	7.2854	7.35755	5.64386	12.1176	4.9542	0	5.52356	5.93074	7.59246	9.64566
	NO MUTATION	7.49985	9.30834	7.06609	6.2854	11.2186	2.32193	1.58496	5.52356	6.87036	9.34207	12.3066
	NO MUTATION	6.50779	6.53916	5.24793	4.08746	7.86419	0	2.58496	3.80735	4.08746	6.58496	9.67948
	NO MUTATION	4.16993	6.33985	4.75489	2.80735	7.96	2	3.16993	3.90689	3.16993	5.42626	7.96578
	NO MUTATION	8.93074	9.1267	7.59991	6.22882	10.1687	5.83289	0	7.02237	6.67243	7.86419	10.2609
	NO MUTATION	6.33985	8.16992	6.04439	4	11.9076	5.72792	3.70044	6.6865	7.87652	6.56986	8.88264
	NO MUTATION	7.57743	9.41785	9.18982	6.06609	11.6275	5.70044	3.16993	6.53916	7.90087	8.33985	9.95855
	NO MUTATION	7.94251	9.61471	9.60733	7.2384	12.1849	6.62936	4.16993	7.39232	8.36632	8.69349	10.7682
	NO MUTATION	4.32193	5.42626	3.80735	0	10.4998	2.32193	2.58496	4.08746	4	5.72792	7.55459
	NO MUTATION	7.17991	8.46352	7.13955	4.90689	9.91886	4.45943	3.45943	5.49185	6.67243	6.58496	8.91886
	NO MUTATION	9.41785	8.14975	6.56986	4.24793	9.93221	3.45943	9.14211	5.49185	6.59991	6.56986	7.80735
	NO MUTATION	5.90689	7.57743	6.32193	3.70044	9.90388	3.45943	1.58496	5.70044	6.55459	5.9542	8.61102
	NO MUTATION	5.78136	7.08746	6.12928	4.16993	10.851	2.80735	4.58496	3.16993	4.52356	6.47573	8.62936
	NO MUTATION	9.39017	10.9837	11.2064	8.7879	12.7013	7.80735	2	9.01681	10.0795	10.2503	12.6004
	NO MUTATION	8.58496	10.2252	10.0914	8.02791	12.4893	7.07682	5.04439	8.14466	8.85175	9.35094	11.4236
	NO MUTATION	6.14975	7.93664	7.37504	4.85798	12.2488	4.32193	4.58496	5.35755	7.11894	7.10852	9.37287
	NO MUTATION	6.14975	5.04439	5.16993	2.80735	12.5394	0	2.58496	4.16993	4.08746	5.70044	7.2384
	NO MUTATION	6.26679	7.67243	8.46761	5.2854	12.3815	3.80735	4.08746	5.20945	6.47573	7.59991	9.41996
	NO MUTATION	9.18982	10.6439	10.6987	8.90689	12.2155	7.07682	3.58496	8.92481	9.39874	10.3298	11.7599
	NO MUTATION	6.83289	6.62936	5.12928	5	12.9464	3.16993	1.58496	4.52356	4.39232	6.49185	8.66178
	NO MUTATION	6.75489	6.18982	5.93074	3.70044	9.27146	2.80735	1	3.58496	5.04439	5.78136	9.12928
	NO MUTATION	7.64386	8.75154	6.62936	4.58496	10.703	5.55459	3.90689	6.58496	7.17991	7.69349	8.81057
	NO MUTATION	4.75489	6.14975	6.44294	3.70044	8.28077	3.58496	1	5	5.80735	4.80735	7.5157
	NO MUTATION	5.64386	6.88264	6.65821	4	10.5157	3.45943	4.39232	4.32193	6.16993	7	8.97441
	NO MUTATION	7.57743	7.20945	6	5	9.89936	3.45943	1	4.24793	6.42626	7.44294	8.8009
	NO MUTATION	5.97728	7.43463	6.12928	3.45943	11.1978	2.80735	4.39232	5.35755	6.06609	7.8009	8.64746
	NO MUTATION	9.34873	9.03342	9.24793	7.86419	10.3399	5.58496	4.64386	6.97728	7.8009	9.56986	12.3149
	NO MUTATION	8.37938	8.85175	8.37069	6.40939	11.7262	6.47573	5.20945	7.30378	7.08746	7.87036	10.021
	NO MUTATION	6.79442	8.37504	8.20945	5.52356	10.6768	5.90689	2.80735	5.55459	6.83289	7.17991	9.08481
	NO MUTATION	7.74147	7.34873	5.32193	5.55459	11.1843	2	2.32193	5.04439	6.62936	7.65821	10.3015
	NO MUTATION	5.80735	4.80735	5.20945	4.90689	8.56605	3.70044	2.80735	4.39232	3.32193	5.35755	7.10852
	NO MUTATION	4	4.85798	4.58496	1	7.62936	1	3	2.80735	4	4.08746	6.85798
	NO MUTATION	6.37504	7.85175	7.34873	5.20945	9.92184	4.16993	4	5.55459	6.72792	7.14975	9.21675
	NO MUTATION	6.94251	8.53138	7.81378	5.35755	10.5934	4.64386	0	6.50779	7	7.54689	9.48784
	NO MUTATION	5.2854	4.52356	4.64386	1	10.9801	2.32193	0	3	3.32193	4	6.62936
	NO MUTATION	6.58496	7.8009	7.55459	4	9.02514	3.32193	2.32193	4	6.64386	6.71425	8.3443
	NO MUTATION	8.93369	9.98726	9.78136	7.11894	12.6762	7.67243	2.32193	6.62936	9.02237	9.39874	11.4903
	NO MUTATION	7.06609	8.94837	7.19967	4.80735	10.7245	4.39232	0	6.70044	7.91289	7.2384	9.39874
	NO MUTATION	7.26679	9.12412	7.98868	5	10.978	4.9542	3	5.72792	7.2854	7.19967	9.29921
	NO MUTATION	5.49185	6.56986	6.04439	4.24793	11.568	2.80735	4	3.58496	6.10852	6.6865	8.56986
	NO MUTATION	4.9542	5.67243	3.45943	1.58496	8.3837	1	0	3.16993	3.45943	4.75489	5.85798
	NO MUTATION	7.81378	9.36194	8.36632	6.12928	10.7887	5.32193	2.80735	7.15987	7.6865	8.49185	10.4747
	NO MUTATION	9.0607	10.5167	10.4126	8.2384	11.4486	8.05528	2.58496	8.30834	8.33985	8.43463	10.8895
	NO MUTATION	5.80735	7.06609	6.30378	3.90689	9.51767	3.45943	0	6.10852	5.93074	5.42626	8.62571
	NO MUTATION	8.26679	7.74819	8.31288	7.29462	11.294	5.2854	0	6.14975	5.90689	7.27612	10.0888
	NO MUTATION	6.18982	7.40088	5.24793	3.32193	10.3608	2.58496	2.58496	5.61471	5.85798	5.45943	7.97154
	NO MUTATION	5.49185	6.67243	6.30378	3.90689	9.91588	2.58496	4.08746	4.70044	5.39232	6.02237	8.59619
	NO MUTATION	9.7364	9.76653	9.34651	8.84862	10.0715	5.32193	0	7.66534	6.98868	9.54303	12.0761
	NO MUTATION	6.62936	7.59991	7.62936	5.12928	8.88874	3.16993	2	5.24793	6.08746	7.58496	9.44087
	NO MUTATION	6.91886	8.29002	7.14975	4.58496	10.6724	4.08746	1	6.18982	6.52356	7.7211	9.42836
	NO MUTATION	6.56986	8	7.52356	4.90689	12.3974	4.24793	3.32193	5.97728	7.56986	7.33985	9.12928
	NO MUTATION	7.11894	7.70736	7.08746	4.16993	10.4818	4.80735	1.58496	5.16993	6.56986	6.52356	8.04985
	NO MUTATION	4.58496	5.90689	4.32193	3	8.51175	2.58496	0	4.16993	4.90689	5.35755	6.84549
	NO MUTATION	6.06609	6.87036	5.85798	4	8.81378	2.58496	1	4.75489	5.2854	5.61471	8.2854
	NO MUTATION	8.14466	9.19229	9.63844	7.55459	11.4115	6.6865	3.70044	6.94251	7.90087	8.43045	10.3945
	NO MUTATION	9.37069	9.13699	8.85487	7.98299	11.0042	5.16993	0	6.83289	7.37504	9.39446	11.5915
	NO MUTATION	6.47573	8.31741	7.64386	5.20945	10.6008	4.9542	2	5.45943	6.24793	6.96578	9.28077
	NO MUTATION	5.67243	6.49185	4.58496	3	9.4818	1.58496	2.32193	5.12928	4.9542	5.64386	8.37069
	NO MUTATION	4.64386	5.9542	5.39232	2	8.88264	2.58496	1	3.16993	4.39232	5.52356	7.70736
	NO MUTATION	5.9542	7.80735	7.07682	4.32193	10.6129	4.08746	1	5.83289	7.13955	6.88264	9.21189
	NO MUTATION	8.66888	9.94105	8.56224	6.12928	11.8142	6.10852	4.75489	7.09803	7.81378	8.19967	9.85798
	NO MUTATION	8.27146	9.45943	7.53916	5.45943	11.4691	6.59991	3.80735	7.81378	8.32643	7.71425	10.4378
	NO MUTATION	7.72792	9.34651	7.41785	4	11.3117	5.04439	3	6.16993	7.97154	7.34873	8.88264
	NO MUTATION	7.94251	9.51175	8.36632	5.42626	11.6421	5.72792	4.75489	7.21917	8.8392	7.92481	9.94691
	NO MUTATION	4.24793	6.14975	4.85798	3.58496	10.9679	2	0	5.32193	6.06609	5.67243	8.36194
	NO MUTATION	7.36632	9.26209	8.79116	6.45943	11.6613	5.75489	1	7.14975	8.65464	8.36632	10.4737
	NO MUTATION	11.865	13.3505	12.2306	10.0512	13.4696	10.1408	4.45943	10.4959	11.1929	10.988	13.8232
	NO MUTATION	9.02237	10.9564	11.0231	8.44294	12.625	7.8009	5.52356	8	8.59246	9.60177	12.3399
	NO MUTATION	7.11894	8.5812	7.76155	5.39232	11.8514	5.70044	1.58496	6.06609	8.51175	6.9542	9.74819
	NO MUTATION	5.55459	5.80735	4.75489	2.58496	8.61471	3.45943	0	4.16993	4.58496	4	6.42626
	NO MUTATION	7.47573	7.50779	6.93074	5.58496	10.3454	4.45943	2	4.39232	7.06609	6.78136	9
	NO MUTATION	6.72792	7.98868	7.67948	5.78136	11.5575	5.49185	4.58496	5.70044	6.45943	7.01123	9.42626
	NO MUTATION	6.39232	7.40088	6.26679	3.45943	11.2306	5.24793	1.58496	5.20945	6.71425	5.61471	8.53138
	NO MUTATION	7.24793	8.94837	8.18982	6.10852	11.3669	5.70044	4.70044	5.85798	8.69349	7.17991	9.46761
	NO MUTATION	6.42626	7.84549	7.5157	5.90689	10.1228	5.12928	1.58496	5.64386	6.10852	6.87036	9.04439
	NO MUTATION	7.73471	8.0607	5.93074	3.58496	9.61471	2.80735	2	5.93074	6.37504	7.2384	8.66178
	NO MUTATION	5.64386	6.50779	6.65821	3.80735	9.03342	2.32193	4.16993	4.45943	6.04439	6.35755	8.77149
	NO MUTATION	5.72792	7.16993	6.59991	3.58496	10.1085	2.80735	1	3.80735	5.55459	6.85798	9.16742
	NO MUTATION	7.3837	9.09803	6.90689	4.39232	11.6524	6.37504	1.58496	7.82655	8.49185	6.16993	9.32418
	NO MUTATION	6.6865	9.08481	8.19967	5.24793	12.1833	5.24793	2	5.97728	7.59246	7.42626	9.35975
	NO MUTATION	8.9629	9.44294	7.7211	6.94251	11.4722	6	2	7.32193	7.88264	8.56605	11.3061
	NO MUTATION	3.16993	4.58496	3.90689	2.32193	8.10852	1.58496	0	3.32193	3.70044	3.70044	6.40939
	NO MUTATION	9.79116	7.87652	7.39232	7.05528	10.2396	4.80735	5.49185	5.85798	6.96578	7.42626	10.7108
	NO MUTATION	7.17991	7.9542	6.98868	5.12928	10.6627	3.90689	5	5.67243	6.85798	8.91289	10.0084
	NO MUTATION	3.45943	5.35755	5.32193	3.80735	11.0189	3.58496	5.45943	2.58496	4.45943	5.85798	7.82018
	NO MUTATION	8.12412	9.36632	7.70736	5.9542	11.2562	4.9542	4.52356	6.79442	8.03892	7.57743	9.75489
	NO MUTATION	8.22882	9.51175	8.21917	6.06609	11.6216	5.78136	4.64386	7.2854	8.03892	7.32193	10.0539
	NO MUTATION	6.47573	8.05528	7.01123	4.58496	9.26679	3.70044	5.45943	5.08746	5.93074	6.24793	8.87958
	NO MUTATION	6.93074	8.90388	7.96578	5.49185	10.7541	5	2.58496	6.33985	6.80735	8.12412	10.0835
	NO MUTATION	6.04439	7.99435	7.37504	4.9542	11.0512	4.64386	4.52356	6	6.71425	7.26679	9.4818
	NO MUTATION	2	3.32193	3.32193	2.58496	8.29462	0	0	0	1	3	5.9542
	NO MUTATION	5.61471	8.01681	8.13955	5	9.61471	4	3	3	6.42626	8.03892	9.89482
	NO MUTATION	7.25739	8.56224	7.26679	4.90689	11.2866	6.02237	3.16993	7.10852	8.09803	7.71425	11.2533
	NO MUTATION	5.42626	7.17991	6.71425	4.52356	11.3292	3.58496	4.45943	6.20945	5.32193	7.45943	9.65284
	NO MUTATION	7.72792	9.39874	7.54689	6.56986	11.0224	5.88264	6.55459	6.9542	7.80735	7.6865	9.74987
	NO MUTATION	5.85798	6.82018	4.85798	3	8.8857	2	3.16993	4.85798	5.35755	5.72792	6.94251
	NO MUTATION	2.32193	4.70044	4.64386	2.58496	11.0293	3	1	3.58496	5.67243	5.80735	7.06609
	NO MUTATION	9.39017	8.07146	8.20945	9.28771	10.2444	5.45943	4	5.78136	7.43463	6.39232	8.67243
	NO MUTATION	7.98299	8.43045	7.85175	6.45943	11.2414	4.58496	1	6.53916	6.64386	7.99435	10.043
	NO MUTATION	6.40939	6.52356	6.40939	4.85798	9.81378	2.58496	2.58496	4.52356	5	6.67243	8.46352
	NO MUTATION	9.05257	10.851	7.14975	5.52356	13.3977	6.87036	4.39232	8.24793	10.1383	9.07414	11.3365
	NO MUTATION	8.98014	8.49985	7.09803	4.75489	11.8166	4	1.58496	6.61471	7.06609	7.74147	10.4858
	NO MUTATION	5.85798	7.06609	6.32193	4.70044	11.5603	4.39232	2.32193	3.70044	6.08746	6.04439	8.49586
	NO MUTATION	8.16992	9.87498	8.17991	5.78136	11.8842	5.80735	4.58496	7.04439	8.19967	8.41363	11.0701
	NO MUTATION	5.24793	6.97728	5.2854	4.45943	9.9263	3.32193	3.45943	4.70044	6.18982	7.48382	9.43045
	NO MUTATION	7.33092	9.2738	8.61102	6.44294	12.1727	6.47573	5.39232	6.14975	8.16992	7.91886	10.2167
	NO MUTATION	10.7177	11.5603	12.2294	9.76653	12.3937	9.37721	2.58496	9.70217	10.0334	10.2668	12.9359
	NO MUTATION	7.84549	7.8009	6.64386	4.16993	10.7142	4.85798	7.04439	5.90689	7.44294	5.97728	8.45943
	NO MUTATION	7.85798	8.89178	4.80735	2.80735	9.53916	3.80735	0	5.64386	6.50779	7.36632	8.73132
	NO MUTATION	9.24793	10.0182	9.70563	8.41363	10.3987	7.08746	0	7.08746	6.84549	8.94251	11.2082
	NO MUTATION	9.03617	10.3619	10.4656	8.92778	11.4491	7.31288	0	7.6865	8.66178	9.08746	11.6631
	NO MUTATION	4.58496	6.47573	4.16993	1.58496	9.88722	3	0	5.08746	5.2854	5.70044	7.35755
	NO MUTATION	6.52356	7.43463	7.13955	5.35755	9.72281	4.24793	4.52356	5.35755	6.12928	6.90689	9.00843
	NO MUTATION	4.75489	7.20945	6.74147	4.64386	9.75989	4.24793	3.16993	4.58496	5.61471	6.79442	8.58496
	NO MUTATION	8.41785	9.84235	8.7211	6.10852	11.2929	6.10852	2.80735	6.93074	8.46761	8.82018	10.7194
	NO MUTATION	6.08746	6.61471	5	2.32193	10.4645	3.16993	3.70044	3.16993	6.50779	6.02237	8.18488
	NO MUTATION	6.40939	7.91289	6.2854	3.32193	11.1799	4	2	5.08746	7.70044	6.33985	9.11894
	NO MUTATION	7.2854	8.3837	6.83289	4.52356	10.4242	5.64386	3.16993	6.90689	6.32193	7.67948	8.99152
	NO MUTATION	7.26679	8.16491	7.82018	5.45943	9.23601	3.80735	2	5.12928	6.89482	7.58496	9.89785
	NO MUTATION	6.22882	8.20457	6.78136	3.70044	10.8494	4.70044	1.58496	4.75489	7.03342	6.56986	8.12928
	NO MUTATION	10.7674	7.97154	6.74147	4.9542	10.2456	5.16993	2.58496	5.88264	6.06609	5.58496	7.85175
	NO MUTATION	7.76818	8.45943	7.20945	5.42626	11.7603	5.52356	2.58496	6.90689	7.12928	7.62936	9.38586
	NO MUTATION	6.04439	7.22882	6.45943	4.45943	12.5563	3	2.80735	4.39232	5.45943	6.08746	8.37504
	NO MUTATION	6.70044	7.91886	6.76818	4.85798	8.55459	3.58496	0	6.53916	6.47573	7.15987	9.36413
	NO MUTATION	5.90689	6.45943	5.88264	3	7.91886	2.32193	0	4	4.70044	4.85798	7.50779
	NO MUTATION	5.64386	6.59991	6.62936	4.80735	9.04985	4.45943	2	4.90689	5.49185	6	8.30378
	NO MUTATION	5.32193	7.46761	6.12928	4.16993	10.0848	3.16993	2.58496	5.45943	5.88264	6.33985	7.88264
	NO MUTATION	6.35755	7.56986	7.48382	4.45943	9.64205	4.24793	4.9542	5.08746	6.30378	6.64386	7.99435
	NO MUTATION	4.64386	6.20945	5.16993	2.80735	8.82018	3.16993	2.58496	2.80735	4.64386	5.83289	7.87036
	NO MUTATION	9.13699	10.3619	9.64926	7.74819	11.5289	7.85798	1	8.64386	8.37069	8.70736	10.9751
	NO MUTATION	9.65821	10.6847	10.891	8.9542	12.5644	7.97154	1	7.94251	8.72792	10.137	12.3242
	NO MUTATION	7.22882	8.91886	8.03342	5.64386	11.5488	4.9542	3.80735	6.39232	8.50383	7.39232	9.04985
	NO MUTATION	5.70044	7.30378	7.31288	4.9542	11.0035	4	3.58496	4.75489	7.31288	6.52356	8.71768
	NO MUTATION	6.64386	6.2854	3.90689	2	8.87036	4.24793	0	5.32193	6.42626	5.80735	8.87036
	NO MUTATION	6.49185	7.02237	4.75489	2.58496	9.22882	0	1.58496	5.04439	5.97728	6.37504	8.69
	NO MUTATION	7.01123	8.11374	6.04439	3.80735	9.74483	1	3.90689	5.85798	6.94251	7.21917	9.16239
	NO MUTATION	5.04439	6.67243	6.56986	4.16993	12.2021	3	6.24793	4.58496	6.16993	6.79442	8.16491
	NO MUTATION	8.79766	10.0042	10.9629	8.20945	11.8086	7.69349	4.52356	7.07682	8.0607	9.26679	11.8439
	NO MUTATION	5.75489	7.66534	5.70044	3.45943	10.6266	2.58496	2.58496	4.08746	5.83289	6.04439	7.46761
	NO MUTATION	5.70044	6.85798	5.72792	2	11.0238	3.16993	4	4.70044	5.58496	6.2854	8.79442
	NO MUTATION	7.12928	8.50779	7.94251	6.12928	12.8174	5.78136	3.58496	6.74147	8.75489	7.35755	9.9542
	NO MUTATION	5.97728	7.40939	6.42626	4.9542	11.1911	3.32193	3.32193	4.85798	7.55459	6.24793	8.53916
	NO MUTATION	4.70044	6.10852	5.08746	2.80735	11.7347	3	1.58496	4.70044	5.49185	5.32193	6.89482
	NO MUTATION	7.45943	9.1267	7.46761	5.2854	10.1911	4.32193	4.45943	5.97728	7.20945	7.2854	9.20701
	NO MUTATION	6.50779	8.18488	7.58496	4.64386	10.8948	5.58496	3.70044	6.32193	7.32193	6.40939	9.85331
	NO MUTATION	5.90689	7.85798	6.30378	4.32193	9.95128	3.45943	6.45943	4	4.70044	5.32193	8.50779
	NO MUTATION	4.16993	4.58496	3.70044	2.58496	8.52356	2.32193	0	4.52356	4.08746	3.80735	6.91886
	NO MUTATION	7.76155	6.75489	4.24793	13.1023	4.85798	1.58496	4.9542	6.42626	7.2854	9.43671
