# Supplementary material for: Mutational scanning reveals oncogenic CTNNB1 mutations have diverse effects on signaling
Source: Nat Genet. 2026 Feb 2;58(2):366–75. doi: 10.1038/s41588-025-02496-5 (PMC12900645; doi:10.1038/s41588-025-02496-5)
Supplement: Supplementary file 6 — Source Data for Figs. 1–5. [file 41588_2025_2496_MOESM6_ESM.xlsx]

## Sheet: Figure 1
Figure 1 Source Data
Panel A					Panel C										Panel E
Source Data for panel A are in Supplementary Table 1					PRIMARY_SITE	Position/Mutation		PRIMARY_SITE	Position/Mutation		PRIMARY_SITE	Position/Mutation			Bin	ref_codon_pos	ref_aa	aa	norm_freq
					adrenal_gland	32G		central_nervous_system	32A		skin	32A			1	31	L	N	1.46917
					adrenal_gland	32H		central_nervous_system	32A		skin	32E			1	31	L	K	0.918165
					adrenal_gland	32N		central_nervous_system	32G		skin	32G			1	31	L	T	1.21811
					adrenal_gland	32N		central_nervous_system	32G		skin	32G			1	31	L	R	0.908517
					adrenal_gland	33C		central_nervous_system	32G		skin	32G			1	31	L	S	0.92036
					adrenal_gland	33C		central_nervous_system	32G		skin	32G			1	31	L	I	0.986933
					adrenal_gland	33F		central_nervous_system	32G		skin	32G			1	31	L	M	1.4878
					adrenal_gland	33F		central_nervous_system	32G		skin	32G			1	31	L	H	0.882673
					adrenal_gland	33F		central_nervous_system	32G		skin	32G			1	31	L	Q	1.00064
					adrenal_gland	33F		central_nervous_system	32G		skin	32H			1	31	L	P	1.11316
					adrenal_gland	34A		central_nervous_system	32H		skin	32H			1	31	L	E	2.36419
					adrenal_gland	34A		central_nervous_system	32H		skin	32N			1	31	L	D	1.07344
					adrenal_gland	34E		central_nervous_system	32H		skin	32N			1	31	L	A	1.12751
					adrenal_gland	34E		central_nervous_system	32H		skin	32N			1	31	L	G	0.87975
					adrenal_gland	34R		central_nervous_system	32N		skin	32N			1	31	L	V	1.87898
					adrenal_gland	34R		central_nervous_system	32N		skin	32N			1	31	L	Y	0.935413
					adrenal_gland	34R		central_nervous_system	32N		skin	32N			1	31	L	C	1.18854
					adrenal_gland	34V		central_nervous_system	32N		skin	32N			1	31	L	W	0.905398
					adrenal_gland	34V		central_nervous_system	32N		skin	32N			1	31	L	F	1.03988
					adrenal_gland	35T		central_nervous_system	32N		skin	32V			1	32	D	N	0.663668
					adrenal_gland	35T		central_nervous_system	32N		skin	32V			1	32	D	K	0.346779
					adrenal_gland	35T		central_nervous_system	32N		skin	32V			1	32	D	T	0.56688
					adrenal_gland	36P		central_nervous_system	32N		skin	32V			1	32	D	R	0.929482
					adrenal_gland	36P		central_nervous_system	32N		skin	32V			1	32	D	S	0.575509
					adrenal_gland	36P		central_nervous_system	32N		skin	32Y			1	32	D	I	0.427008
					adrenal_gland	36P		central_nervous_system	32N		skin	32Y			1	32	D	M	0.474609
					adrenal_gland	37C		central_nervous_system	32N		skin	32Y			1	32	D	H	0.411483
					adrenal_gland	37C		central_nervous_system	32N		skin	32Y			1	32	D	Q	0.638838
					adrenal_gland	37C		central_nervous_system	32N		skin	32Y			1	32	D	P	0.280258
					adrenal_gland	37C		central_nervous_system	32N		skin	32Y			1	32	D	L	0.84421
					adrenal_gland	37C		central_nervous_system	32N		skin	32Y			1	32	D	E	1.01047
					adrenal_gland	37C		central_nervous_system	32N		skin	32Y			1	32	D	A	1.3057
					adrenal_gland	37F		central_nervous_system	32N		skin	32Y			1	32	D	G	0.242989
					adrenal_gland	37P		central_nervous_system	32N		skin	32Y			1	32	D	V	0.59381
					adrenal_gland	37P		central_nervous_system	32N		skin	32Y			1	32	D	Y	0.497307
					adrenal_gland	38S		central_nervous_system	32N		skin	32Y			1	32	D	C	0.827362
					adrenal_gland	40A		central_nervous_system	32N		skin	32Y			1	32	D	W	1.31351
					adrenal_gland	41A		central_nervous_system	32N		skin	32Y			1	32	D	F	0.52442
					adrenal_gland	41A		central_nervous_system	32N		skin	32Y			1	33	S	N	0.915189
					adrenal_gland	41A		central_nervous_system	32N		skin	32Y			1	33	S	K	1.21729
					adrenal_gland	41A		central_nervous_system	32N		skin	33A			1	33	S	T	1.07387
					adrenal_gland	41A		central_nervous_system	32N		skin	33C			1	33	S	R	0.616691
					adrenal_gland	41A		central_nervous_system	32N		skin	33C			1	33	S	I	0.67165
					adrenal_gland	41A		central_nervous_system	32V		skin	33C			1	33	S	M	0.345297
					adrenal_gland	41A		central_nervous_system	32V		skin	33C			1	33	S	H	0.686076
					adrenal_gland	41A		central_nervous_system	32V		skin	33C			1	33	S	Q	0.959267
					adrenal_gland	41A		central_nervous_system	32V		skin	33C			1	33	S	P	0.821942
					adrenal_gland	41A		central_nervous_system	32V		skin	33C			1	33	S	L	0.741337
					adrenal_gland	41A		central_nervous_system	32V		skin	33F			1	33	S	E	1.77143
					adrenal_gland	41A		central_nervous_system	32V		skin	33F			1	33	S	D	0.292726
					adrenal_gland	41A		central_nervous_system	32V		skin	33F			1	33	S	A	0.467252
					adrenal_gland	41A		central_nervous_system	32V		skin	33F			1	33	S	G	0.186676
					adrenal_gland	41I		central_nervous_system	32V		skin	33F			1	33	S	V	0.509574
					adrenal_gland	41I		central_nervous_system	32Y		skin	33F			1	33	S	Y	0.368778
					adrenal_gland	41I		central_nervous_system	32Y		skin	33F			1	33	S	C	0.360911
					adrenal_gland	41N		central_nervous_system	32Y		skin	33F			1	33	S	W	0.457021
					adrenal_gland	41P		central_nervous_system	32Y		skin	33F			1	33	S	F	0.654947
					adrenal_gland	42S		central_nervous_system	32Y		skin	33F			1	34	G	N	0.884452
					adrenal_gland	44A		central_nervous_system	32Y		skin	33F			1	34	G	K	0.536225
					adrenal_gland	44A		central_nervous_system	32Y		skin	33F			1	34	G	T	0.901122
					adrenal_gland	44A		central_nervous_system	32Y		skin	33F			1	34	G	R	1.27696
					adrenal_gland	44A		central_nervous_system	32Y		skin	33F			1	34	G	S	0.588725
					adrenal_gland	44A		central_nervous_system	32Y		skin	33F			1	34	G	I	0.4853
					adrenal_gland	44A		central_nervous_system	32Y		skin	33F			1	34	G	M	0.61986
					adrenal_gland	44A		central_nervous_system	32Y		skin	33F			1	34	G	H	0.595038
					adrenal_gland	44A		central_nervous_system	32Y		skin	33F			1	34	G	Q	0.594745
					adrenal_gland	45A		central_nervous_system	32Y		skin	33F			1	34	G	P	0.286511
					adrenal_gland	45A		central_nervous_system	32Y		skin	33F			1	34	G	L	0.352622
					adrenal_gland	45A		central_nervous_system	32Y		skin	33P			1	34	G	E	1.03156
					adrenal_gland	45A		central_nervous_system	32Y		skin	33P			1	34	G	D	0.541791
					adrenal_gland	45C		central_nervous_system	32Y		skin	33P			1	34	G	A	1.17248
					adrenal_gland	45C		central_nervous_system	32Y		skin	33P			1	34	G	V	0.321448
					adrenal_gland	45C		central_nervous_system	32Y		skin	33P			1	34	G	Y	0.431508
					adrenal_gland	45C		central_nervous_system	32Y		skin	33P			1	34	G	C	1.19376
					adrenal_gland	45C		central_nervous_system	32Y		skin	33P			1	34	G	W	0.554181
					adrenal_gland	45C		central_nervous_system	32Y		skin	33P			1	34	G	F	0.507883
					adrenal_gland	45F		central_nervous_system	32Y		skin	33P			1	35	I	N	1.27631
					adrenal_gland	45F		central_nervous_system	32Y		skin	33Y			1	35	I	K	1.03156
					adrenal_gland	45F		central_nervous_system	32Y		skin	33Y			1	35	I	T	1.1129
					adrenal_gland	45F		central_nervous_system	32Y		skin	33Y			1	35	I	R	0.822057
					adrenal_gland	45F		central_nervous_system	32Y		skin	33Y			1	35	I	S	0.738808
					adrenal_gland	45F		central_nervous_system	32Y		skin	33Y			1	35	I	M	1.10164
					adrenal_gland	45F		central_nervous_system	32Y		skin	34E			1	35	I	H	1.1287
					adrenal_gland	45F		central_nervous_system	32Y		skin	34E			1	35	I	Q	0.891132
					adrenal_gland	45F		central_nervous_system	32Y		skin	34E			1	35	I	P	0.554822
					adrenal_gland	45F		central_nervous_system	32Y		skin	34E			1	35	I	L	1.45032
					adrenal_gland	45F		central_nervous_system	32Y		skin	34E			1	35	I	E	0.645561
					adrenal_gland	45F		central_nervous_system	33A		skin	34E			1	35	I	D	0.975353
					adrenal_gland	45F		central_nervous_system	33A		skin	34E			1	35	I	A	0.700904
					adrenal_gland	45F		central_nervous_system	33A		skin	34E			1	35	I	G	0.512666
					adrenal_gland	45F		central_nervous_system	33C		skin	34E			1	35	I	V	0.925862
					adrenal_gland	45F		central_nervous_system	33C		skin	34E			1	35	I	Y	1.23574
					adrenal_gland	45F		central_nervous_system	33C		skin	34E			1	35	I	C	1.18925
					adrenal_gland	45F		central_nervous_system	33C		skin	34E			1	35	I	W	0.885233
					adrenal_gland	45F		central_nervous_system	33C		skin	34I			1	35	I	F	0.913463
					adrenal_gland	45F		central_nervous_system	33C		skin	34R			1	36	H	N	1.19728
					adrenal_gland	45F		central_nervous_system	33C		skin	34R			1	36	H	K	0.4892
					adrenal_gland	45F		central_nervous_system	33C		skin	34R			1	36	H	T	1.09777
					adrenal_gland	45F		central_nervous_system	33C		skin	34R			1	36	H	R	0.999241
					adrenal_gland	45F		central_nervous_system	33C		skin	34R			1	36	H	S	1.55415
					adrenal_gland	45F		central_nervous_system	33C		skin	34R			1	36	H	I	1.45772
					adrenal_gland	45F		central_nervous_system	33C		skin	34R			1	36	H	M	1.37449
					adrenal_gland	45F		central_nervous_system	33C		skin	34R			1	36	H	Q	1.85276
					adrenal_gland	45F		central_nervous_system	33C		skin	34R			1	36	H	P	0.52052
					adrenal_gland	45F		central_nervous_system	33C		skin	34R			1	36	H	L	1.65343
					adrenal_gland	45F		central_nervous_system	33C		skin	34V			1	36	H	E	1.09094
					adrenal_gland	45F		central_nervous_system	33C		skin	34V			1	36	H	D	1.00573
					adrenal_gland	45F		central_nervous_system	33C		skin	34V			1	36	H	A	1.66475
					adrenal_gland	45F		central_nervous_system	33C		skin	34V			1	36	H	G	1.17581
					adrenal_gland	45F		central_nervous_system	33C		skin	35S			1	36	H	V	1.45377
					adrenal_gland	45F		central_nervous_system	33C		skin	35S			1	36	H	Y	1.02581
					adrenal_gland	45F		central_nervous_system	33C		skin	36Y			1	36	H	C	0.965491
					adrenal_gland	45F		central_nervous_system	33C		skin	37C			1	36	H	W	1.28981
					adrenal_gland	45F		central_nervous_system	33C		skin	37C			1	36	H	F	1.5808
					adrenal_gland	45F		central_nervous_system	33C		skin	37C			1	37	S	N	0.51858
					adrenal_gland	45F		central_nervous_system	33C		skin	37C			1	37	S	K	0.664683
					adrenal_gland	45F		central_nervous_system	33C		skin	37F			1	37	S	T	0.989752
					adrenal_gland	45F		central_nervous_system	33C		skin	37F			1	37	S	R	0.615318
					adrenal_gland	45F		central_nervous_system	33C		skin	37F			1	37	S	I	0.793281
					adrenal_gland	45F		central_nervous_system	33C		skin	37F			1	37	S	M	0.520532
					adrenal_gland	45F		central_nervous_system	33C		skin	37F			1	37	S	H	0.758388
					adrenal_gland	45F		central_nervous_system	33C		skin	37F			1	37	S	Q	0.459267
					adrenal_gland	45F		central_nervous_system	33C		skin	37F			1	37	S	P	1.27688
					adrenal_gland	45F		central_nervous_system	33C		skin	37F			1	37	S	L	0.816775
					adrenal_gland	45F		central_nervous_system	33C		skin	37F			1	37	S	E	0.698054
					adrenal_gland	45F		central_nervous_system	33C		skin	37F			1	37	S	D	0.729128
					adrenal_gland	45F		central_nervous_system	33C		skin	37F			1	37	S	A	1.04423
					adrenal_gland	45F		central_nervous_system	33C		skin	37F			1	37	S	G	0.935288
					adrenal_gland	45F		central_nervous_system	33C		skin	37F			1	37	S	V	0.366597
					adrenal_gland	45F		central_nervous_system	33C		skin	37F			1	37	S	Y	1.09127
					adrenal_gland	45F		central_nervous_system	33C		skin	37F			1	37	S	C	0.346344
					adrenal_gland	45F		central_nervous_system	33C		skin	37F			1	37	S	W	0.472892
					adrenal_gland	45F		central_nervous_system	33C		skin	37F			1	37	S	F	0.841706
					adrenal_gland	45F		central_nervous_system	33C		skin	37F			1	38	G	N	1.08773
					adrenal_gland	45F		central_nervous_system	33C		skin	37F			1	38	G	K	0.649208
					adrenal_gland	45F		central_nervous_system	33F		skin	37F			1	38	G	T	0.723232
					adrenal_gland	45F		central_nervous_system	33F		skin	37F			1	38	G	R	1.87022
					adrenal_gland	45F		central_nervous_system	33F		skin	37F			1	38	G	S	1.09212
					adrenal_gland	45F		central_nervous_system	33F		skin	37F			1	38	G	I	0.800324
					adrenal_gland	45F		central_nervous_system	33F		skin	37F			1	38	G	M	1.0652
					adrenal_gland	45F		central_nervous_system	33F		skin	37F			1	38	G	H	0.618447
					adrenal_gland	45F		central_nervous_system	33F		skin	37F			1	38	G	Q	0.924892
					adrenal_gland	45P		central_nervous_system	33F		skin	37F			1	38	G	P	0.978778
					adrenal_gland	45P		central_nervous_system	33F		skin	37F			1	38	G	L	1.79692
					adrenal_gland	45P		central_nervous_system	33F		skin	37F			1	38	G	E	1.09676
					adrenal_gland	45P		central_nervous_system	33F		skin	37F			1	38	G	D	0.811474
					adrenal_gland	45P		central_nervous_system	33F		skin	37F			1	38	G	A	1.34987
					adrenal_gland	45P		central_nervous_system	33F		skin	37F			1	38	G	V	0.979288
					adrenal_gland	45P		central_nervous_system	33F		skin	37F			1	38	G	Y	0.720819
					adrenal_gland	45P		central_nervous_system	33F		skin	37Y			1	38	G	C	0.893555
					adrenal_gland	45P		central_nervous_system	33F		skin	37Y			1	38	G	W	1.42599
					adrenal_gland	45P		central_nervous_system	33F		skin	37Y			1	38	G	F	0.443612
					adrenal_gland	45P		central_nervous_system	33F		skin	37Y			1	39	A	N	1.05506
					adrenal_gland	45P		central_nervous_system	33F		skin	41A			1	39	A	K	0.545722
					adrenal_gland	45P		central_nervous_system	33F		skin	41A			1	39	A	T	1.58236
					adrenal_gland	45P		central_nervous_system	33F		skin	41A			1	39	A	R	1.86584
					adrenal_gland	45P		central_nervous_system	33F		skin	41A			1	39	A	S	1.46915
					adrenal_gland	45P		central_nervous_system	33F		skin	41A			1	39	A	I	1.43314
					adrenal_gland	45P		central_nervous_system	33F		skin	41A			1	39	A	M	0.856456
					adrenal_gland	45P		central_nervous_system	33F		skin	41A			1	39	A	H	1.21004
					adrenal_gland	45P		central_nervous_system	33F		skin	41A			1	39	A	Q	0.906424
					adrenal_gland	45P		central_nervous_system	33F		skin	41A			1	39	A	P	1.14059
					adrenal_gland	45P		central_nervous_system	33F		skin	41A			1	39	A	L	1.5729
					adrenal_gland	45P		central_nervous_system	33F		skin	41I			1	39	A	E	1.13704
					adrenal_gland	45P		central_nervous_system	33F		skin	41I			1	39	A	D	1.08471
					adrenal_gland	45P		central_nervous_system	33F		skin	41I			1	39	A	G	0.897023
					adrenal_gland	45P		central_nervous_system	33F		skin	41I			1	39	A	V	1.22477
					adrenal_gland	45P		central_nervous_system	33F		skin	41I			1	39	A	Y	1.27343
					adrenal_gland	45P		central_nervous_system	33F		skin	41I			1	39	A	C	0.871861
					adrenal_gland	45P		central_nervous_system	33F		skin	41I			1	39	A	W	0.542599
					adrenal_gland	45P		central_nervous_system	33F		skin	41I			1	39	A	F	1.29223
					adrenal_gland	45P		central_nervous_system	33F		skin	41I			1	40	T	N	1.22607
					adrenal_gland	45P		central_nervous_system	33F		skin	41I			1	40	T	K	0.762842
					adrenal_gland	45P		central_nervous_system	33F		skin	41N			1	40	T	R	0.883186
					adrenal_gland	45P		central_nervous_system	33F		skin	41N			1	40	T	S	1.68147
					adrenal_gland	45P		central_nervous_system	33P		skin	41N			1	40	T	I	1.00726
					adrenal_gland	45P		central_nervous_system	33P		skin	44A			1	40	T	M	0.871486
					adrenal_gland	45P		central_nervous_system	33P		skin	44L			1	40	T	H	1.10948
					adrenal_gland	45P		central_nervous_system	33P		skin	44L			1	40	T	Q	0.968749
					adrenal_gland	45P		central_nervous_system	33P		skin	44L			1	40	T	P	1.46418
					adrenal_gland	45P		central_nervous_system	33Y		skin	45A			1	40	T	L	0.911845
					adrenal_gland	45P		central_nervous_system	33Y		skin	45C			1	40	T	E	1.28966
					adrenal_gland	45P		central_nervous_system	33Y		skin	45F			1	40	T	D	1.13307
					adrenal_gland	45P		central_nervous_system	33Y		skin	45F			1	40	T	A	1.54955
					adrenal_gland	45P		central_nervous_system	33Y		skin	45F			1	40	T	G	1.0494
					adrenal_gland	45P		central_nervous_system	33Y		skin	45F			1	40	T	V	1.02249
					adrenal_gland	45P		central_nervous_system	33Y		skin	45F			1	40	T	Y	1.08461
					adrenal_gland	45P		central_nervous_system	33Y		skin	45F			1	40	T	C	0.995615
					adrenal_gland	45P		central_nervous_system	33Y		skin	45F			1	40	T	W	0.907045
					adrenal_gland	45P		central_nervous_system	33Y		skin	45F			1	40	T	F	0.721169
					adrenal_gland	45P		central_nervous_system	33Y		skin	45F			1	41	T	N	0.44878
					adrenal_gland	45P		central_nervous_system	33Y		skin	45F			1	41	T	K	0.441506
					adrenal_gland	45P		central_nervous_system	33Y		skin	45F			1	41	T	R	0.592042
					adrenal_gland	45P		central_nervous_system	33Y		skin	45F			1	41	T	S	1.7758
					adrenal_gland	45P		central_nervous_system	33Y		skin	45F			1	41	T	I	1.11631
					adrenal_gland	45P		central_nervous_system	33Y		skin	45F			1	41	T	M	1.10114
					adrenal_gland	45P		central_nervous_system	33Y		skin	45F			1	41	T	H	0.53209
					adrenal_gland	45P		central_nervous_system	33Y		skin	45F			1	41	T	Q	0.397208
					adrenal_gland	45P		central_nervous_system	33Y		skin	45F			1	41	T	P	0.896735
					adrenal_gland	45P		central_nervous_system	33Y		skin	45P			1	41	T	L	0.684011
					adrenal_gland	45P		central_nervous_system	33Y		skin	45P			1	41	T	E	0.58394
					adrenal_gland	45P		central_nervous_system	33Y		skin	45P			1	41	T	D	0.62181
					adrenal_gland	45P		central_nervous_system	34E		skin	45P			1	41	T	A	0.307412
					adrenal_gland	45P		central_nervous_system	34E		skin	45P			1	41	T	G	1.27019
					adrenal_gland	45P		central_nervous_system	34E		skin	45P			1	41	T	V	0.430032
					adrenal_gland	45P		central_nervous_system	34E		skin	45P			1	41	T	Y	0.883361
					adrenal_gland	45P		central_nervous_system	34E		skin	45P			1	41	T	C	0.558122
					adrenal_gland	45P		central_nervous_system	34E		skin	45P			1	41	T	W	1.27934
					adrenal_gland	45P		central_nervous_system	34E		skin	45P			1	41	T	F	0.399919
					adrenal_gland	45P		central_nervous_system	34E		skin	45P			1	42	T	N	1.40525
					adrenal_gland	45P		central_nervous_system	34E		skin	45Y			1	42	T	K	0.843853
					adrenal_gland	45P		central_nervous_system	34E		skin	45Y			1	42	T	R	1.34587
					adrenal_gland	45P		central_nervous_system	34E		skin	45Y			1	42	T	S	1.42091
					adrenal_gland	45P		central_nervous_system	34E		skin	45Y			1	42	T	I	0.827501
					adrenal_gland	45P		central_nervous_system	34E		skin	45Y			1	42	T	M	1.31308
					adrenal_gland	45P		central_nervous_system	34E		skin	45Y			1	42	T	H	0.814731
					adrenal_gland	45P		central_nervous_system	34E		skin	45Y			1	42	T	Q	1.50738
					adrenal_gland	45P		central_nervous_system	34E		skin	46M			1	42	T	P	1.61739
					adrenal_gland	45P		central_nervous_system	34E		skin	47N			1	42	T	L	0.928406
					adrenal_gland	45P		central_nervous_system	34R		skin	48D			1	42	T	E	0.834964
					adrenal_gland	45P		central_nervous_system	34R						1	42	T	D	1.01406
					adrenal_gland	45P		central_nervous_system	34R						1	42	T	A	0.957101
					adrenal_gland	45P		central_nervous_system	34R						1	42	T	G	1.18428
					adrenal_gland	45P		central_nervous_system	34R						1	42	T	V	1.00735
					adrenal_gland	45P		central_nervous_system	34R						1	42	T	Y	1.15255
					adrenal_gland	45P		central_nervous_system	34R						1	42	T	C	1.81766
					adrenal_gland	45P		central_nervous_system	34R						1	42	T	W	1.36427
					adrenal_gland	45P		central_nervous_system	34R						1	42	T	F	0.94089
					adrenal_gland	45P		central_nervous_system	34R						1	43	A	N	1.03835
					adrenal_gland	45P		central_nervous_system	34R						1	43	A	K	1.11078
					adrenal_gland	45P		central_nervous_system	34R						1	43	A	T	1.27757
					adrenal_gland	45P		central_nervous_system	34R						1	43	A	R	0.76966
					adrenal_gland	45P		central_nervous_system	34R						1	43	A	S	0.969574
					adrenal_gland	45P		central_nervous_system	34R						1	43	A	I	1.5041
					adrenal_gland	45P		central_nervous_system	34R						1	43	A	M	1.42371
					adrenal_gland	45P		central_nervous_system	34R						1	43	A	H	0.959513
					adrenal_gland	45P		central_nervous_system	34R						1	43	A	Q	0.714815
					adrenal_gland	45P		central_nervous_system	34R						1	43	A	P	0.842511
					adrenal_gland	45P		central_nervous_system	34R						1	43	A	L	0.793767
					adrenal_gland	45P		central_nervous_system	34R						1	43	A	E	1.07603
					adrenal_gland	45P		central_nervous_system	34R						1	43	A	D	1.15098
					adrenal_gland	45P		central_nervous_system	34R						1	43	A	G	0.619253
					adrenal_gland	45P		central_nervous_system	34R						1	43	A	V	1.42366
					adrenal_gland	45P		central_nervous_system	34R						1	43	A	Y	1.33136
					adrenal_gland	45P		central_nervous_system	34V						1	43	A	C	1.14711
					adrenal_gland	45P		central_nervous_system	34V						1	43	A	W	0.84118
					adrenal_gland	45P		central_nervous_system	34V						1	43	A	F	0.909718
					adrenal_gland	45P		central_nervous_system	34V						1	44	P	N	1.22748
					adrenal_gland	45P		central_nervous_system	34V						1	44	P	K	0.794305
					adrenal_gland	45P		central_nervous_system	34V						1	44	P	T	1.21479
					adrenal_gland	45P		central_nervous_system	35K						1	44	P	R	0.741275
					adrenal_gland	45P		central_nervous_system	35S						1	44	P	S	1.48666
					adrenal_gland	45P		central_nervous_system	37A						1	44	P	I	1.44283
					adrenal_gland	45P		central_nervous_system	37A						1	44	P	M	1.52267
					adrenal_gland	45P		central_nervous_system	37A						1	44	P	H	0.971622
					adrenal_gland	45P		central_nervous_system	37C						1	44	P	Q	1.02801
					adrenal_gland	45Y		central_nervous_system	37C						1	44	P	L	1.10878
					adrenal_gland	45Y		central_nervous_system	37C						1	44	P	E	0.726935
					adrenal_gland	45Y		central_nervous_system	37C						1	44	P	D	0.843592
					adrenal_gland	45Y		central_nervous_system	37C						1	44	P	A	1.16565
					adrenal_gland	46P		central_nervous_system	37C						1	44	P	G	1.09149
								central_nervous_system	37C						1	44	P	V	0.846007
								central_nervous_system	37C						1	44	P	Y	0.926192
								central_nervous_system	37C						1	44	P	C	1.30866
								central_nervous_system	37F						1	44	P	W	1.07753
								central_nervous_system	37F						1	44	P	F	0.609528
								central_nervous_system	37F						1	45	S	N	0.639161
								central_nervous_system	37F						1	45	S	K	0.428579
								central_nervous_system	37F						1	45	S	T	0.944981
								central_nervous_system	37F						1	45	S	R	0.739764
								central_nervous_system	37F						1	45	S	I	0.695541
								central_nervous_system	37F						1	45	S	M	0.662768
								central_nervous_system	37F						1	45	S	H	0.492588
								central_nervous_system	37F						1	45	S	Q	0.723824
								central_nervous_system	37F						1	45	S	P	0.344135
								central_nervous_system	37F						1	45	S	L	0.980245
								central_nervous_system	37F						1	45	S	E	0.605052
								central_nervous_system	37F						1	45	S	D	0.588247
								central_nervous_system	37F						1	45	S	A	0.848705
								central_nervous_system	37F						1	45	S	G	0.47822
								central_nervous_system	37F						1	45	S	V	0.565719
								central_nervous_system	37P						1	45	S	Y	0.280214
								central_nervous_system	37P						1	45	S	C	0.731004
								central_nervous_system	37P						1	45	S	W	0.586398
								central_nervous_system	37P						1	45	S	F	0.69087
								central_nervous_system	37P						1	46	L	N	0.843344
								central_nervous_system	37P						1	46	L	K	0.977077
								central_nervous_system	37Y						1	46	L	T	1.27036
								central_nervous_system	37Y						1	46	L	R	1.441
								central_nervous_system	37Y						1	46	L	S	1.01264
								central_nervous_system	37Y						1	46	L	I	1.39939
								central_nervous_system	37Y						1	46	L	M	1.15062
								central_nervous_system	37Y						1	46	L	H	0.947305
								central_nervous_system	37Y						1	46	L	Q	1.20623
								central_nervous_system	37Y						1	46	L	P	1.41349
								central_nervous_system	37Y						1	46	L	E	1.15108
								central_nervous_system	37Y						1	46	L	D	0.953741
								central_nervous_system	40S						1	46	L	A	1.27131
								central_nervous_system	41A						1	46	L	G	1.13876
								central_nervous_system	41A						1	46	L	V	1.19902
								central_nervous_system	45F						1	46	L	Y	1.34771
								central_nervous_system	45F						1	46	L	C	1.38406
								central_nervous_system	45F						1	46	L	W	1.15621
															1	46	L	F	1.44512
															1	47	S	N	1.6088
															1	47	S	K	1.17652
															1	47	S	T	1.14589
															1	47	S	R	0.939156
															1	47	S	I	1.58602
															1	47	S	M	1.10588
															1	47	S	H	1.2718
															1	47	S	Q	1.80187
															1	47	S	P	1.28531
															1	47	S	L	1.20846
															1	47	S	E	1.1665
															1	47	S	D	1.62305
															1	47	S	A	1.14494
															1	47	S	G	1.17955
															1	47	S	V	1.05283
															1	47	S	Y	1.08042
															1	47	S	C	1.7145
															1	47	S	W	0.779921
															1	47	S	F	0.98998
															1	48	G	N	1.57347
															1	48	G	K	1.28181
															1	48	G	T	1.05415
															1	48	G	R	1.66754
															1	48	G	S	1.1882
															1	48	G	I	1.48383
															1	48	G	M	1.22065
															1	48	G	H	1.18556
															1	48	G	Q	1.82363
															1	48	G	P	1.8201
															1	48	G	L	1.75211
															1	48	G	E	1.39447
															1	48	G	D	1.01716
															1	48	G	A	0.918256
															1	48	G	V	1.00608
															1	48	G	Y	1.00911
															1	48	G	C	1.03496
															1	48	G	W	1.09772
															1	48	G	F	1.34383
															2	31	L	N	1.28474
															2	31	L	K	1.35165
															2	31	L	T	1.19974
															2	31	L	R	1.00932
															2	31	L	S	1.01471
															2	31	L	I	0.813661
															2	31	L	M	1.06736
															2	31	L	H	0.856301
															2	31	L	Q	1.12146
															2	31	L	P	1.08232
															2	31	L	E	1.60557
															2	31	L	D	1.11518
															2	31	L	A	0.931316
															2	31	L	G	0.627658
															2	31	L	V	1.43999
															2	31	L	Y	1.02197
															2	31	L	C	1.37111
															2	31	L	W	1.09869
															2	31	L	F	1.14825
															2	32	D	N	0.55423
															2	32	D	K	0.825869
															2	32	D	T	0.717987
															2	32	D	R	0.58104
															2	32	D	S	1.3449
															2	32	D	I	0.563422
															2	32	D	M	0.501092
															2	32	D	H	0.436812
															2	32	D	Q	0.362951
															2	32	D	P	0.213493
															2	32	D	L	0.583863
															2	32	D	E	1.09085
															2	32	D	A	0.443512
															2	32	D	G	0.457565
															2	32	D	V	0.595295
															2	32	D	Y	0.636766
															2	32	D	C	0.664542
															2	32	D	W	0.542241
															2	32	D	F	0.500253
															2	33	S	N	0.479019
															2	33	S	K	0.551631
															2	33	S	T	1.51184
															2	33	S	R	0.359336
															2	33	S	I	1.26398
															2	33	S	M	1.08747
															2	33	S	H	0.408636
															2	33	S	Q	0.777114
															2	33	S	P	0.687795
															2	33	S	L	0.758579
															2	33	S	E	1.20083
															2	33	S	D	0.48152
															2	33	S	A	0.244752
															2	33	S	G	0.400585
															2	33	S	V	0.652784
															2	33	S	Y	0.61488
															2	33	S	C	0.529454
															2	33	S	W	0.514289
															2	33	S	F	0.650619
															2	34	G	N	0.624632
															2	34	G	K	0.73948
															2	34	G	T	0.610033
															2	34	G	R	0.614747
															2	34	G	S	0.201887
															2	34	G	I	0.221697
															2	34	G	M	0.387796
															2	34	G	H	0.673538
															2	34	G	Q	0.601616
															2	34	G	P	0.630886
															2	34	G	L	0.627239
															2	34	G	E	0.639383
															2	34	G	D	0.247572
															2	34	G	A	1.19445
															2	34	G	V	0.363267
															2	34	G	Y	0.629528
															2	34	G	C	0.737635
															2	34	G	W	0.55431
															2	34	G	F	0.403327
															2	35	I	N	0.88673
															2	35	I	K	0.571597
															2	35	I	T	2.13193
															2	35	I	R	0.686225
															2	35	I	S	0.570082
															2	35	I	M	1.18817
															2	35	I	H	1.42076
															2	35	I	Q	1.27039
															2	35	I	P	0.301757
															2	35	I	L	1.92662
															2	35	I	E	0.653878
															2	35	I	D	0.632945
															2	35	I	A	1.26109
															2	35	I	G	0.36291
															2	35	I	V	0.725457
															2	35	I	Y	1.02236
															2	35	I	C	0.882774
															2	35	I	W	1.12405
															2	35	I	F	0.86378
															2	36	H	N	0.803276
															2	36	H	K	1.21418
															2	36	H	T	1.0643
															2	36	H	R	1.5455
															2	36	H	S	1.15524
															2	36	H	I	1.16487
															2	36	H	M	1.27805
															2	36	H	Q	0.955984
															2	36	H	P	1.02072
															2	36	H	L	1.59619
															2	36	H	E	0.902159
															2	36	H	D	0.825414
															2	36	H	A	0.920164
															2	36	H	G	1.2422
															2	36	H	V	1.2604
															2	36	H	Y	1.24478
															2	36	H	C	0.942246
															2	36	H	W	1.63544
															2	36	H	F	1.76502
															2	37	S	N	0.418986
															2	37	S	K	0.571157
															2	37	S	T	1.47464
															2	37	S	R	0.475528
															2	37	S	I	0.434486
															2	37	S	M	0.379905
															2	37	S	H	0.398329
															2	37	S	Q	0.488795
															2	37	S	P	0.707586
															2	37	S	L	0.492531
															2	37	S	E	0.707751
															2	37	S	D	0.386567
															2	37	S	A	0.713728
															2	37	S	G	0.370321
															2	37	S	V	0.363539
															2	37	S	Y	0.536055
															2	37	S	C	0.350897
															2	37	S	W	0.52447
															2	37	S	F	0.913199
															2	38	G	N	1.06519
															2	38	G	K	1.31085
															2	38	G	T	1.34645
															2	38	G	R	1.15627
															2	38	G	S	1.11444
															2	38	G	I	1.46906
															2	38	G	M	0.837317
															2	38	G	H	0.993013
															2	38	G	Q	1.17075
															2	38	G	P	1.2479
															2	38	G	L	1.35674
															2	38	G	E	0.886145
															2	38	G	D	1.02542
															2	38	G	A	0.92747
															2	38	G	V	1.06339
															2	38	G	Y	1.11023
															2	38	G	C	1.11944
															2	38	G	W	1.31095
															2	38	G	F	1.78743
															2	39	A	N	1.13579
															2	39	A	K	0.534773
															2	39	A	T	1.32477
															2	39	A	R	1.15982
															2	39	A	S	1.16273
															2	39	A	I	0.911482
															2	39	A	M	0.821295
															2	39	A	H	1.09067
															2	39	A	Q	1.03765
															2	39	A	P	1.49329
															2	39	A	L	1.1898
															2	39	A	E	1.04985
															2	39	A	D	1.01908
															2	39	A	G	1.29996
															2	39	A	V	1.14586
															2	39	A	Y	1.00732
															2	39	A	C	1.17929
															2	39	A	W	0.797098
															2	39	A	F	0.847757
															2	40	T	N	1.03738
															2	40	T	K	1.73387
															2	40	T	R	1.33309
															2	40	T	S	1.59116
															2	40	T	I	1.17135
															2	40	T	M	1.41147
															2	40	T	H	1.21827
															2	40	T	Q	1.12978
															2	40	T	P	1.32177
															2	40	T	L	1.32565
															2	40	T	E	1.46201
															2	40	T	D	1.2069
															2	40	T	A	1.12383
															2	40	T	G	0.806777
															2	40	T	V	0.937939
															2	40	T	Y	1.90719
															2	40	T	C	0.971394
															2	40	T	W	1.74471
															2	40	T	F	2.01511
															2	41	T	N	1.36024
															2	41	T	K	0.527359
															2	41	T	R	0.767864
															2	41	T	S	1.1562
															2	41	T	I	0.380281
															2	41	T	M	0.65976
															2	41	T	H	0.353003
															2	41	T	Q	0.395299
															2	41	T	P	1.13823
															2	41	T	L	0.903367
															2	41	T	E	0.540143
															2	41	T	D	0.830301
															2	41	T	A	0.525821
															2	41	T	G	0.772416
															2	41	T	V	0.869245
															2	41	T	Y	0.442698
															2	41	T	C	0.563617
															2	41	T	W	0.689119
															2	41	T	F	0.751758
															2	42	T	N	1.29486
															2	42	T	K	1.24342
															2	42	T	R	1.1801
															2	42	T	S	1.34354
															2	42	T	I	0.951607
															2	42	T	M	0.687352
															2	42	T	H	0.564397
															2	42	T	Q	1.30529
															2	42	T	P	1.01118
															2	42	T	L	1.23224
															2	42	T	E	0.899897
															2	42	T	D	1.12415
															2	42	T	A	0.613813
															2	42	T	G	0.840887
															2	42	T	V	1.02537
															2	42	T	Y	1.25431
															2	42	T	C	1.22252
															2	42	T	W	1.06519
															2	42	T	F	1.44026
															2	43	A	N	0.987248
															2	43	A	K	1.01696
															2	43	A	T	1.49111
															2	43	A	R	1.13821
															2	43	A	S	0.713456
															2	43	A	I	1.20115
															2	43	A	M	1.63718
															2	43	A	H	1.09793
															2	43	A	Q	0.735356
															2	43	A	P	0.876109
															2	43	A	L	1.01901
															2	43	A	E	1.18841
															2	43	A	D	1.46098
															2	43	A	G	1.11713
															2	43	A	V	1.15958
															2	43	A	Y	1.82324
															2	43	A	C	0.899947
															2	43	A	W	0.85726
															2	43	A	F	0.975429
															2	44	P	N	0.900844
															2	44	P	K	1.15764
															2	44	P	T	0.705483
															2	44	P	R	1.55236
															2	44	P	S	0.910458
															2	44	P	I	1.54921
															2	44	P	M	1.60822
															2	44	P	H	1.08105
															2	44	P	Q	1.10894
															2	44	P	L	2.30597
															2	44	P	E	1.13633
															2	44	P	D	1.46284
															2	44	P	A	1.41007
															2	44	P	G	0.913877
															2	44	P	V	0.837911
															2	44	P	Y	1.37749
															2	44	P	C	0.928211
															2	44	P	W	1.09585
															2	44	P	F	1.40482
															2	45	S	N	0.498317
															2	45	S	K	0.492886
															2	45	S	T	0.900553
															2	45	S	R	0.922633
															2	45	S	I	0.385525
															2	45	S	M	0.643514
															2	45	S	H	0.497398
															2	45	S	Q	0.520042
															2	45	S	P	0.548231
															2	45	S	L	0.542021
															2	45	S	E	0.609364
															2	45	S	D	0.591678
															2	45	S	A	1.11775
															2	45	S	G	0.734192
															2	45	S	V	0.626686
															2	45	S	Y	0.806555
															2	45	S	C	1.10226
															2	45	S	W	1.0835
															2	45	S	F	0.542705
															2	46	L	N	0.910416
															2	46	L	K	1.17452
															2	46	L	T	1.04323
															2	46	L	R	1.18359
															2	46	L	S	1.27304
															2	46	L	I	0.882563
															2	46	L	M	1.01895
															2	46	L	H	0.861145
															2	46	L	Q	0.768648
															2	46	L	P	1.15982
															2	46	L	E	1.01855
															2	46	L	D	0.897811
															2	46	L	A	1.37675
															2	46	L	G	1.22027
															2	46	L	V	0.71696
															2	46	L	Y	1.03001
															2	46	L	C	1.85782
															2	46	L	W	1.04134
															2	46	L	F	1.42884
															2	47	S	N	1.06137
															2	47	S	K	1.14972
															2	47	S	T	1.07322
															2	47	S	R	1.32815
															2	47	S	I	1.39308
															2	47	S	M	1.21281
															2	47	S	H	0.926595
															2	47	S	Q	1.03335
															2	47	S	P	1.67377
															2	47	S	L	0.918052
															2	47	S	E	1.10029
															2	47	S	D	1.15055
															2	47	S	A	1.03497
															2	47	S	G	1.02603
															2	47	S	V	0.731855
															2	47	S	Y	1.45848
															2	47	S	C	1.22251
															2	47	S	W	1.1473
															2	47	S	F	1.27552
															2	48	G	N	1.11869
															2	48	G	K	1.13645
															2	48	G	T	1.39712
															2	48	G	R	1.01868
															2	48	G	S	1.58806
															2	48	G	I	1.40676
															2	48	G	M	1.41354
															2	48	G	H	1.16468
															2	48	G	Q	1.49026
															2	48	G	P	1.53335
															2	48	G	L	1.70458
															2	48	G	E	0.788462
															2	48	G	D	1.03259
															2	48	G	A	0.866801
															2	48	G	V	1.04292
															2	48	G	Y	0.927752
															2	48	G	C	0.911958
															2	48	G	W	1.53112
															2	48	G	F	1.04747
															3	31	L	N	0.73076
															3	31	L	K	0.872791
															3	31	L	T	0.975504
															3	31	L	R	0.58393
															3	31	L	S	0.763206
															3	31	L	I	0.785293
															3	31	L	M	1.07327
															3	31	L	H	0.702568
															3	31	L	Q	0.846783
															3	31	L	P	1.10601
															3	31	L	E	1.24952
															3	31	L	D	0.718458
															3	31	L	A	0.625274
															3	31	L	G	0.656758
															3	31	L	V	1.02196
															3	31	L	Y	1.02097
															3	31	L	C	1.01168
															3	31	L	W	0.73865
															3	31	L	F	0.900277
															3	32	D	N	0.73761
															3	32	D	K	0.606302
															3	32	D	T	1.53439
															3	32	D	R	0.974797
															3	32	D	S	1.50019
															3	32	D	I	1.00732
															3	32	D	M	0.699452
															3	32	D	H	0.562993
															3	32	D	Q	0.651545
															3	32	D	P	0.691122
															3	32	D	L	0.900258
															3	32	D	E	0.894206
															3	32	D	A	0.709612
															3	32	D	G	1.36791
															3	32	D	V	0.906479
															3	32	D	Y	1.05945
															3	32	D	C	0.923468
															3	32	D	W	0.750449
															3	32	D	F	0.420568
															3	33	S	N	0.355358
															3	33	S	K	0.355714
															3	33	S	T	1.65711
															3	33	S	R	0.871399
															3	33	S	I	2.41089
															3	33	S	M	2.34603
															3	33	S	H	0.494328
															3	33	S	Q	0.824408
															3	33	S	P	0.802963
															3	33	S	L	1.73807
															3	33	S	E	1.75357
															3	33	S	D	1.28699
															3	33	S	A	0.724332
															3	33	S	G	0.58709
															3	33	S	V	2.27428
															3	33	S	Y	0.936687
															3	33	S	C	0.791443
															3	33	S	W	1.08321
															3	33	S	F	1.17662
															3	34	G	N	0.951969
															3	34	G	K	0.477299
															3	34	G	T	1.09514
															3	34	G	R	0.80844
															3	34	G	S	0.759094
															3	34	G	I	0.872906
															3	34	G	M	0.523904
															3	34	G	H	1.12137
															3	34	G	Q	0.828744
															3	34	G	P	1.12618
															3	34	G	L	0.813461
															3	34	G	E	0.842311
															3	34	G	D	0.659981
															3	34	G	A	1.70953
															3	34	G	V	0.757052
															3	34	G	Y	0.551071
															3	34	G	C	0.999562
															3	34	G	W	0.538971
															3	34	G	F	0.748156
															3	35	I	N	1.53114
															3	35	I	K	0.862323
															3	35	I	T	1.74672
															3	35	I	R	1.54479
															3	35	I	S	1.14662
															3	35	I	M	1.0486
															3	35	I	H	1.32334
															3	35	I	Q	2.52455
															3	35	I	P	0.735186
															3	35	I	L	1.13476
															3	35	I	E	0.867692
															3	35	I	D	0.914346
															3	35	I	A	1.88962
															3	35	I	G	0.678574
															3	35	I	V	0.64915
															3	35	I	Y	0.779892
															3	35	I	C	1.18203
															3	35	I	W	1.09002
															3	35	I	F	0.841982
															3	36	H	N	1.32744
															3	36	H	K	2.62064
															3	36	H	T	0.925509
															3	36	H	R	0.931979
															3	36	H	S	0.633
															3	36	H	I	0.834669
															3	36	H	M	0.56678
															3	36	H	Q	0.635662
															3	36	H	P	2.17005
															3	36	H	L	0.766268
															3	36	H	E	0.541331
															3	36	H	D	0.704833
															3	36	H	A	0.696249
															3	36	H	G	1.0755
															3	36	H	V	1.13955
															3	36	H	Y	1.55688
															3	36	H	C	0.756459
															3	36	H	W	1.82399
															3	36	H	F	0.910647
															3	37	S	N	1.02213
															3	37	S	K	0.734229
															3	37	S	T	1.1333
															3	37	S	R	1.13396
															3	37	S	I	0.984351
															3	37	S	M	0.580502
															3	37	S	H	0.537231
															3	37	S	Q	0.850223
															3	37	S	P	0.887686
															3	37	S	L	0.882928
															3	37	S	E	0.645804
															3	37	S	D	0.675366
															3	37	S	A	0.757761
															3	37	S	G	1.07524
															3	37	S	V	0.398902
															3	37	S	Y	0.9388
															3	37	S	C	0.805269
															3	37	S	W	0.471688
															3	37	S	F	0.774015
															3	38	G	N	1.0128
															3	38	G	K	1.10841
															3	38	G	T	0.849282
															3	38	G	R	0.897759
															3	38	G	S	0.775363
															3	38	G	I	0.851538
															3	38	G	M	0.745498
															3	38	G	H	0.531024
															3	38	G	Q	0.726618
															3	38	G	P	0.8955
															3	38	G	L	0.967506
															3	38	G	E	0.475891
															3	38	G	D	1.26065
															3	38	G	A	1.11946
															3	38	G	V	0.96748
															3	38	G	Y	1.26832
															3	38	G	C	0.978376
															3	38	G	W	1.05654
															3	38	G	F	1.19527
															3	39	A	N	0.838983
															3	39	A	K	2.05077
															3	39	A	T	0.856106
															3	39	A	R	0.770784
															3	39	A	S	0.835812
															3	39	A	I	0.904351
															3	39	A	M	0.920538
															3	39	A	H	0.927248
															3	39	A	Q	0.972339
															3	39	A	P	0.89868
															3	39	A	L	1.03355
															3	39	A	E	1.08925
															3	39	A	D	0.836756
															3	39	A	G	0.870673
															3	39	A	V	1.32156
															3	39	A	Y	0.646788
															3	39	A	C	0.63758
															3	39	A	W	1.19525
															3	39	A	F	0.96538
															3	40	T	N	0.650375
															3	40	T	K	2.08529
															3	40	T	R	1.34225
															3	40	T	S	1.22855
															3	40	T	I	0.630815
															3	40	T	M	0.895574
															3	40	T	H	0.964938
															3	40	T	Q	0.83108
															3	40	T	P	0.99532
															3	40	T	L	1.31361
															3	40	T	E	0.620637
															3	40	T	D	1.30911
															3	40	T	A	1.00663
															3	40	T	G	0.549614
															3	40	T	V	0.704833
															3	40	T	Y	1.76307
															3	40	T	C	1.06337
															3	40	T	W	1.76284
															3	40	T	F	1.76325
															3	41	T	N	2.40148
															3	41	T	K	1.2921
															3	41	T	R	1.33966
															3	41	T	S	0.876345
															3	41	T	I	1.05847
															3	41	T	M	1.86269
															3	41	T	H	0.596834
															3	41	T	Q	0.636498
															3	41	T	P	2.78393
															3	41	T	L	2.08425
															3	41	T	E	0.941903
															3	41	T	D	1.10637
															3	41	T	A	0.785828
															3	41	T	G	2.50827
															3	41	T	V	1.0484
															3	41	T	Y	0.925005
															3	41	T	C	1.4924
															3	41	T	W	0.888489
															3	41	T	F	0.758137
															3	42	T	N	0.869754
															3	42	T	K	0.787352
															3	42	T	R	0.912918
															3	42	T	S	0.628509
															3	42	T	I	0.537493
															3	42	T	M	0.688592
															3	42	T	H	0.687062
															3	42	T	Q	1.61244
															3	42	T	P	0.741404
															3	42	T	L	0.758669
															3	42	T	E	0.752768
															3	42	T	D	0.912614
															3	42	T	A	0.790282
															3	42	T	G	0.92381
															3	42	T	V	0.704341
															3	42	T	Y	0.858277
															3	42	T	C	0.667692
															3	42	T	W	1.21438
															3	42	T	F	1.15748
															3	43	A	N	0.714143
															3	43	A	K	0.910617
															3	43	A	T	0.434942
															3	43	A	R	0.725049
															3	43	A	S	0.436352
															3	43	A	I	0.881649
															3	43	A	M	0.915758
															3	43	A	H	0.578172
															3	43	A	Q	0.572165
															3	43	A	P	0.600917
															3	43	A	L	0.567285
															3	43	A	E	0.702243
															3	43	A	D	0.880855
															3	43	A	G	0.623464
															3	43	A	V	0.796857
															3	43	A	Y	1.80354
															3	43	A	C	0.473004
															3	43	A	W	0.451905
															3	43	A	F	1.01834
															3	44	P	N	1.0267
															3	44	P	K	1.47415
															3	44	P	T	0.862078
															3	44	P	R	1.24267
															3	44	P	S	0.414682
															3	44	P	I	1.55217
															3	44	P	M	1.3993
															3	44	P	H	0.853585
															3	44	P	Q	0.967724
															3	44	P	L	1.70891
															3	44	P	E	1.49457
															3	44	P	D	0.749922
															3	44	P	A	0.751646
															3	44	P	G	0.619079
															3	44	P	V	0.829091
															3	44	P	Y	1.9996
															3	44	P	C	0.640895
															3	44	P	W	0.573421
															3	44	P	F	1.18775
															3	45	S	N	1.78871
															3	45	S	K	1.01904
															3	45	S	T	0.775398
															3	45	S	R	1.72623
															3	45	S	I	0.783877
															3	45	S	M	1.67753
															3	45	S	H	0.987519
															3	45	S	Q	1.47694
															3	45	S	P	1.98346
															3	45	S	L	0.947074
															3	45	S	E	1.74444
															3	45	S	D	1.79262
															3	45	S	A	2.29912
															3	45	S	G	1.81911
															3	45	S	V	1.5028
															3	45	S	Y	1.74432
															3	45	S	C	2.69974
															3	45	S	W	2.45659
															3	45	S	F	1.84388
															3	46	L	N	0.863918
															3	46	L	K	1.0528
															3	46	L	T	0.72574
															3	46	L	R	0.876161
															3	46	L	S	0.59989
															3	46	L	I	0.864085
															3	46	L	M	0.800412
															3	46	L	H	0.720012
															3	46	L	Q	0.768928
															3	46	L	P	0.812372
															3	46	L	E	0.595564
															3	46	L	D	0.799142
															3	46	L	A	0.962066
															3	46	L	G	0.970821
															3	46	L	V	0.617615
															3	46	L	Y	0.469509
															3	46	L	C	0.758291
															3	46	L	W	0.860695
															3	46	L	F	1.16692
															3	47	S	N	0.876408
															3	47	S	K	0.808946
															3	47	S	T	0.785524
															3	47	S	R	0.88438
															3	47	S	I	0.882366
															3	47	S	M	1.16144
															3	47	S	H	1.00137
															3	47	S	Q	0.78584
															3	47	S	P	1.50941
															3	47	S	L	0.764323
															3	47	S	E	0.801819
															3	47	S	D	1.01117
															3	47	S	A	0.720787
															3	47	S	G	0.865817
															3	47	S	V	0.780887
															3	47	S	Y	0.795826
															3	47	S	C	1.12917
															3	47	S	W	0.787112
															3	47	S	F	0.961324
															3	48	G	N	0.671176
															3	48	G	K	0.694959
															3	48	G	T	0.629931
															3	48	G	R	1.17389
															3	48	G	S	0.977031
															3	48	G	I	0.951802
															3	48	G	M	0.940898
															3	48	G	H	0.448094
															3	48	G	Q	1.05172
															3	48	G	P	1.05808
															3	48	G	L	0.899289
															3	48	G	E	1.15406
															3	48	G	D	0.663273
															3	48	G	A	0.693385
															3	48	G	V	1.08895
															3	48	G	Y	0.887982
															3	48	G	C	0.651868
															3	48	G	W	1.29139
															3	48	G	F	0.909187
															4	31	L	N	0.468595
															4	31	L	K	0.196462
															4	31	L	T	0.269536
															4	31	L	R	0.253833
															4	31	L	S	0.399237
															4	31	L	I	0.496827
															4	31	L	M	0.323199
															4	31	L	H	0.336511
															4	31	L	Q	0.160966
															4	31	L	P	0.30748
															4	31	L	E	0.419386
															4	31	L	D	0.151471
															4	31	L	A	0.135686
															4	31	L	G	0.266751
															4	31	L	V	0.374954
															4	31	L	Y	0.353836
															4	31	L	C	0.626266
															4	31	L	W	0.130875
															4	31	L	F	0.272362
															4	32	D	N	2.26553
															4	32	D	K	2.70257
															4	32	D	T	2.74228
															4	32	D	R	2.16079
															4	32	D	S	1.17683
															4	32	D	I	3.47295
															4	32	D	M	2.55973
															4	32	D	H	2.3687
															4	32	D	Q	3.00432
															4	32	D	P	2.19788
															4	32	D	L	3.02054
															4	32	D	E	0.436027
															4	32	D	A	2.77499
															4	32	D	G	3.12586
															4	32	D	V	3.56534
															4	32	D	Y	1.9047
															4	32	D	C	3.7006
															4	32	D	W	2.75426
															4	32	D	F	2.86712
															4	33	S	N	2.91501
															4	33	S	K	4.01845
															4	33	S	T	0.588339
															4	33	S	R	2.65787
															4	33	S	I	0.939348
															4	33	S	M	1.20901
															4	33	S	H	1.87933
															4	33	S	Q	4.17233
															4	33	S	P	2.17791
															4	33	S	L	1.85731
															4	33	S	E	0.548245
															4	33	S	D	2.05636
															4	33	S	A	1.96736
															4	33	S	G	2.68269
															4	33	S	V	2.9732
															4	33	S	Y	2.36043
															4	33	S	C	2.25406
															4	33	S	W	3.0615
															4	33	S	F	2.09801
															4	34	G	N	2.83882
															4	34	G	K	3.19342
															4	34	G	T	3.0974
															4	34	G	R	3.38636
															4	34	G	S	2.18078
															4	34	G	I	1.49161
															4	34	G	M	2.61516
															4	34	G	H	2.4149
															4	34	G	Q	2.5856
															4	34	G	P	2.76912
															4	34	G	L	2.14341
															4	34	G	E	3.53148
															4	34	G	D	2.53394
															4	34	G	A	0.369596
															4	34	G	V	2.02544
															4	34	G	Y	2.49115
															4	34	G	C	2.76829
															4	34	G	W	2.55671
															4	34	G	F	2.16116
															4	35	I	N	0.502367
															4	35	I	K	3.79193
															4	35	I	T	0.31456
															4	35	I	R	3.54123
															4	35	I	S	3.25336
															4	35	I	M	0.387164
															4	35	I	H	0.694232
															4	35	I	Q	3.70522
															4	35	I	P	2.69782
															4	35	I	L	0.187225
															4	35	I	E	3.82149
															4	35	I	D	5.16224
															4	35	I	A	0.848786
															4	35	I	G	3.21797
															4	35	I	V	0.341595
															4	35	I	Y	0.438432
															4	35	I	C	0.119573
															4	35	I	W	0.338033
															4	35	I	F	0.214422
															4	36	H	N	0.496297
															4	36	H	K	1.24138
															4	36	H	T	0.514817
															4	36	H	R	0.233199
															4	36	H	S	0.471831
															4	36	H	I	0.205858
															4	36	H	M	0.177904
															4	36	H	Q	0.336752
															4	36	H	P	2.23886
															4	36	H	L	0.78543
															4	36	H	E	0.28482
															4	36	H	D	0.665374
															4	36	H	A	0.211727
															4	36	H	G	0.324595
															4	36	H	V	0.293289
															4	36	H	Y	0.35944
															4	36	H	C	0.185829
															4	36	H	W	0.189811
															4	36	H	F	0.588861
															4	37	S	N	2.68017
															4	37	S	K	2.70468
															4	37	S	T	0.235027
															4	37	S	R	3.50686
															4	37	S	I	2.36043
															4	37	S	M	2.44691
															4	37	S	H	2.43615
															4	37	S	Q	3.29309
															4	37	S	P	3.56493
															4	37	S	L	2.29702
															4	37	S	E	2.40118
															4	37	S	D	1.67876
															4	37	S	A	3.14454
															4	37	S	G	3.88516
															4	37	S	V	2.33909
															4	37	S	Y	3.93638
															4	37	S	C	2.07918
															4	37	S	W	2.07487
															4	37	S	F	2.40228
															4	38	G	N	0.4734
															4	38	G	K	0.31261
															4	38	G	T	0.212794
															4	38	G	R	0.240193
															4	38	G	S	0.269092
															4	38	G	I	0.17533
															4	38	G	M	0.215389
															4	38	G	H	0.155083
															4	38	G	Q	0.395006
															4	38	G	P	0.137768
															4	38	G	L	0.36101
															4	38	G	E	0.189593
															4	38	G	D	0.3329
															4	38	G	A	0.335184
															4	38	G	V	0.394181
															4	38	G	Y	0.353347
															4	38	G	C	0.253133
															4	38	G	W	0.453619
															4	38	G	F	0.511216
															4	39	A	N	0.370925
															4	39	A	K	2.72816
															4	39	A	T	0.326514
															4	39	A	R	0.232665
															4	39	A	S	0.509319
															4	39	A	I	0.293165
															4	39	A	M	0.464703
															4	39	A	H	0.394074
															4	39	A	Q	0.352264
															4	39	A	P	0.271494
															4	39	A	L	0.379239
															4	39	A	E	0.282458
															4	39	A	D	0.379484
															4	39	A	G	0.204969
															4	39	A	V	0.309401
															4	39	A	Y	0.18673
															4	39	A	C	0.164605
															4	39	A	W	0.287175
															4	39	A	F	0.535742
															4	40	T	N	0.335005
															4	40	T	K	0.941141
															4	40	T	R	0.278503
															4	40	T	S	0.495154
															4	40	T	I	0.222116
															4	40	T	M	0.484589
															4	40	T	H	0.37554
															4	40	T	Q	0.296721
															4	40	T	P	0.272583
															4	40	T	L	0.322962
															4	40	T	E	0.165773
															4	40	T	D	0.277746
															4	40	T	A	0.289207
															4	40	T	G	0.317991
															4	40	T	V	0.294034
															4	40	T	Y	0.234697
															4	40	T	C	0.343742
															4	40	T	W	0.361807
															4	40	T	F	0.262138
															4	41	T	N	1.78118
															4	41	T	K	3.298
															4	41	T	R	3.28264
															4	41	T	S	0.355206
															4	41	T	I	2.57032
															4	41	T	M	3.51988
															4	41	T	H	1.8976
															4	41	T	Q	2.33617
															4	41	T	P	1.82578
															4	41	T	L	2.51554
															4	41	T	E	4.39643
															4	41	T	D	3.21393
															4	41	T	A	2.83402
															4	41	T	G	2.708
															4	41	T	V	4.19216
															4	41	T	Y	2.06547
															4	41	T	C	3.12639
															4	41	T	W	3.45575
															4	41	T	F	3.06686
															4	42	T	N	0.548043
															4	42	T	K	0.384068
															4	42	T	R	0.185412
															4	42	T	S	0.206146
															4	42	T	I	0.334053
															4	42	T	M	0.236506
															4	42	T	H	0.170322
															4	42	T	Q	0.369535
															4	42	T	P	0.36222
															4	42	T	L	0.373918
															4	42	T	E	0.133969
															4	42	T	D	0.150407
															4	42	T	A	0.16585
															4	42	T	G	0.171019
															4	42	T	V	0.311003
															4	42	T	Y	0.241619
															4	42	T	C	0.703364
															4	42	T	W	0.351553
															4	42	T	F	0.329101
															4	43	A	N	0.133939
															4	43	A	K	0.398232
															4	43	A	T	0.278345
															4	43	A	R	0.403473
															4	43	A	S	0.253434
															4	43	A	I	0.2596
															4	43	A	M	0.378993
															4	43	A	H	0.395772
															4	43	A	Q	0.214486
															4	43	A	P	0.721809
															4	43	A	L	0.252072
															4	43	A	E	0.310291
															4	43	A	D	0.382427
															4	43	A	G	0.311378
															4	43	A	V	0.191034
															4	43	A	Y	0.262568
															4	43	A	C	0.171978
															4	43	A	W	0.253105
															4	43	A	F	0.321345
															4	44	P	N	0.161249
															4	44	P	K	0.522342
															4	44	P	T	0.18958
															4	44	P	R	0.594798
															4	44	P	S	0.100927
															4	44	P	I	0.370875
															4	44	P	M	0.443461
															4	44	P	H	0.148597
															4	44	P	Q	0.280431
															4	44	P	L	0.534097
															4	44	P	E	0.479383
															4	44	P	D	0.323512
															4	44	P	A	0.229844
															4	44	P	G	0.314481
															4	44	P	V	0.301309
															4	44	P	Y	0.309144
															4	44	P	C	0.212293
															4	44	P	W	0.597126
															4	44	P	F	0.369122
															4	45	S	N	3.3941
															4	45	S	K	2.58043
															4	45	S	T	0.386203
															4	45	S	R	3.81485
															4	45	S	I	2.62412
															4	45	S	M	3.73029
															4	45	S	H	3.22291
															4	45	S	Q	3.07291
															4	45	S	P	3.64895
															4	45	S	L	2.75971
															4	45	S	E	2.67857
															4	45	S	D	2.2258
															4	45	S	A	2.12484
															4	45	S	G	2.15481
															4	45	S	V	3.90735
															4	45	S	Y	1.98
															4	45	S	C	1.16451
															4	45	S	W	0.8391
															4	45	S	F	3.46312
															4	46	L	N	0.353744
															4	46	L	K	0.295677
															4	46	L	T	0.206778
															4	46	L	R	0.313435
															4	46	L	S	0.199483
															4	46	L	I	0.264262
															4	46	L	M	0.265209
															4	46	L	H	0.246236
															4	46	L	Q	0.359263
															4	46	L	P	0.366092
															4	46	L	E	0.462259
															4	46	L	D	0.187587
															4	46	L	A	0.528624
															4	46	L	G	0.293169
															4	46	L	V	0.232846
															4	46	L	Y	0.164005
															4	46	L	C	0.239132
															4	46	L	W	0.199128
															4	46	L	F	0.38265
															4	47	S	N	0.328183
															4	47	S	K	0.208695
															4	47	S	T	0.304998
															4	47	S	R	0.252556
															4	47	S	I	0.251653
															4	47	S	M	0.224314
															4	47	S	H	0.322457
															4	47	S	Q	0.552955
															4	47	S	P	0.553963
															4	47	S	L	0.208898
															4	47	S	E	0.374657
															4	47	S	D	0.431241
															4	47	S	A	0.294209
															4	47	S	G	0.267623
															4	47	S	V	0.23185
															4	47	S	Y	0.535199
															4	47	S	C	0.663647
															4	47	S	W	0.358184
															4	47	S	F	0.536696
															4	48	G	N	0.345318
															4	48	G	K	0.22917
															4	48	G	T	0.426527
															4	48	G	R	0.51231
															4	48	G	S	0.232013
															4	48	G	I	0.321947
															4	48	G	M	0.149672
															4	48	G	H	0.420633
															4	48	G	Q	0.213563
															4	48	G	P	0.564636
															4	48	G	L	0.57919
															4	48	G	E	0.617533
															4	48	G	D	0.131455
															4	48	G	A	0.203141
															4	48	G	V	0.42258
															4	48	G	Y	0.234208
															4	48	G	C	0.164804
															4	48	G	W	0.269288
															4	48	G	F	0.427593
															5	31	L	N	0.125986
															5	31	L	K	0.147149
															5	31	L	T	0.184413
															5	31	L	R	0.167182
															5	31	L	S	0.143811
															5	31	L	I	0.13432
															5	31	L	M	0.1447
															5	31	L	H	0.172425
															5	31	L	Q	0.134791
															5	31	L	P	0.20016
															5	31	L	E	0.233679
															5	31	L	D	0.155546
															5	31	L	A	0.114599
															5	31	L	G	0.123163
															5	31	L	V	0.221486
															5	31	L	Y	0.0952819
															5	31	L	C	0.142755
															5	31	L	W	0.161877
															5	31	L	F	0.146795
															5	32	D	N	3.70032
															5	32	D	K	3.3589
															5	32	D	T	2.43571
															5	32	D	R	4.0072
															5	32	D	S	0.435228
															5	32	D	I	4.61123
															5	32	D	M	3.61101
															5	32	D	H	3.09852
															5	32	D	Q	3.71044
															5	32	D	P	3.24999
															5	32	D	L	4.04253
															5	32	D	E	0.292988
															5	32	D	A	4.14247
															5	32	D	G	3.70767
															5	32	D	V	5.02576
															5	32	D	Y	3.97537
															5	32	D	C	5.3175
															5	32	D	W	4.02743
															5	32	D	F	3.90562
															5	33	S	N	3.73423
															5	33	S	K	5.17862
															5	33	S	T	0.270966
															5	33	S	R	3.37726
															5	33	S	I	0.501876
															5	33	S	M	0.41484
															5	33	S	H	3.40915
															5	33	S	Q	4.73201
															5	33	S	P	3.7362
															5	33	S	L	1.69919
															5	33	S	E	0.343783
															5	33	S	D	3.42766
															5	33	S	A	3.14707
															5	33	S	G	3.71716
															5	33	S	V	1.5806
															5	33	S	Y	3.97476
															5	33	S	C	2.94377
															5	33	S	W	5.49468
															5	33	S	F	4.58248
															5	34	G	N	4.99518
															5	34	G	K	3.4979
															5	34	G	T	3.94956
															5	34	G	R	4.49312
															5	34	G	S	4.10153
															5	34	G	I	3.28725
															5	34	G	M	4.03683
															5	34	G	H	4.30634
															5	34	G	Q	4.41101
															5	34	G	P	3.54897
															5	34	G	L	3.64478
															5	34	G	E	4.30348
															5	34	G	D	2.98722
															5	34	G	A	0.278089
															5	34	G	V	2.71118
															5	34	G	Y	3.68026
															5	34	G	C	4.53524
															5	34	G	W	4.41377
															5	34	G	F	4.06222
															5	35	I	N	0.25174
															5	35	I	K	3.1453
															5	35	I	T	0.327603
															5	35	I	R	2.20449
															5	35	I	S	3.17201
															5	35	I	M	0.17281
															5	35	I	H	0.196347
															5	35	I	Q	2.15413
															5	35	I	P	3.20558
															5	35	I	L	0.131695
															5	35	I	E	3.95402
															5	35	I	D	4.4172
															5	35	I	A	0.595293
															5	35	I	G	2.88887
															5	35	I	V	0.159112
															5	35	I	Y	0.161916
															5	35	I	C	0.203216
															5	35	I	W	0.253569
															5	35	I	F	0.165991
															5	36	H	N	0.148844
															5	36	H	K	0.414708
															5	36	H	T	0.221527
															5	36	H	R	0.090871
															5	36	H	S	0.12335
															5	36	H	I	0.151944
															5	36	H	M	0.166084
															5	36	H	Q	0.127934
															5	36	H	P	1.06987
															5	36	H	L	0.148349
															5	36	H	E	0.14779
															5	36	H	D	0.120599
															5	36	H	A	0.107793
															5	36	H	G	0.118349
															5	36	H	V	0.177683
															5	36	H	Y	0.158246
															5	36	H	C	0.120541
															5	36	H	W	0.184196
															5	36	H	F	0.174838
															5	37	S	N	3.80648
															5	37	S	K	3.73435
															5	37	S	T	0.223101
															5	37	S	R	4.30424
															5	37	S	I	4.08721
															5	37	S	M	3.67411
															5	37	S	H	3.06838
															5	37	S	Q	4.82723
															5	37	S	P	4.90104
															5	37	S	L	4.03019
															5	37	S	E	3.91646
															5	37	S	D	3.34071
															5	37	S	A	4.4191
															5	37	S	G	4.5354
															5	37	S	V	3.26387
															5	37	S	Y	4.66805
															5	37	S	C	3.67025
															5	37	S	W	3.41861
															5	37	S	F	4.49775
															5	38	G	N	0.178295
															5	38	G	K	0.140695
															5	38	G	T	0.157791
															5	38	G	R	0.231816
															5	38	G	S	0.172011
															5	38	G	I	0.166956
															5	38	G	M	0.125334
															5	38	G	H	0.192723
															5	38	G	Q	0.153764
															5	38	G	P	0.147541
															5	38	G	L	0.221981
															5	38	G	E	0.109347
															5	38	G	D	0.203152
															5	38	G	A	0.157015
															5	38	G	V	0.177245
															5	38	G	Y	0.14035
															5	38	G	C	0.122976
															5	38	G	W	0.188885
															5	38	G	F	0.256384
															5	39	A	N	0.194647
															5	39	A	K	1.79151
															5	39	A	T	0.197389
															5	39	A	R	0.178365
															5	39	A	S	0.166319
															5	39	A	I	0.207118
															5	39	A	M	0.133925
															5	39	A	H	0.176079
															5	39	A	Q	0.219378
															5	39	A	P	0.197246
															5	39	A	L	0.173851
															5	39	A	E	0.196625
															5	39	A	D	0.174035
															5	39	A	G	0.118188
															5	39	A	V	0.134243
															5	39	A	Y	0.129783
															5	39	A	C	0.153571
															5	39	A	W	0.166017
															5	39	A	F	0.169763
															5	40	T	N	0.117379
															5	40	T	K	0.356557
															5	40	T	R	0.215291
															5	40	T	S	0.187842
															5	40	T	I	0.237308
															5	40	T	M	0.188025
															5	40	T	H	0.137923
															5	40	T	Q	0.125754
															5	40	T	P	0.175746
															5	40	T	L	0.16202
															5	40	T	E	0.125458
															5	40	T	D	0.184531
															5	40	T	A	0.192023
															5	40	T	G	0.122842
															5	40	T	V	0.199404
															5	40	T	Y	0.243589
															5	40	T	C	0.121759
															5	40	T	W	0.19135
															5	40	T	F	0.197702
															5	41	T	N	0.603003
															5	41	T	K	4.0435
															5	41	T	R	4.58186
															5	41	T	S	0.237188
															5	41	T	I	3.99411
															5	41	T	M	3.65985
															5	41	T	H	2.67486
															5	41	T	Q	2.91928
															5	41	T	P	0.998247
															5	41	T	L	0.853003
															5	41	T	E	4.12783
															5	41	T	D	3.7514
															5	41	T	A	2.59495
															5	41	T	G	1.02957
															5	41	T	V	5.58098
															5	41	T	Y	3.28161
															5	41	T	C	3.57087
															5	41	T	W	4.60144
															5	41	T	F	4.34444
															5	42	T	N	0.185556
															5	42	T	K	0.16921
															5	42	T	R	0.191179
															5	42	T	S	0.207677
															5	42	T	I	0.12634
															5	42	T	M	0.128485
															5	42	T	H	0.121121
															5	42	T	Q	0.202359
															5	42	T	P	0.145069
															5	42	T	L	0.218532
															5	42	T	E	0.0962008
															5	42	T	D	0.176275
															5	42	T	A	0.0769606
															5	42	T	G	0.11895
															5	42	T	V	0.191314
															5	42	T	Y	0.185963
															5	42	T	C	0.111002
															5	42	T	W	0.185879
															5	42	T	F	0.230591
															5	43	A	N	0.124592
															5	43	A	K	0.166139
															5	43	A	T	0.19684
															5	43	A	R	0.141622
															5	43	A	S	0.146894
															5	43	A	I	0.183484
															5	43	A	M	0.153424
															5	43	A	H	0.145629
															5	43	A	Q	0.110107
															5	43	A	P	0.133176
															5	43	A	L	0.0921963
															5	43	A	E	0.150148
															5	43	A	D	0.173679
															5	43	A	G	0.0923443
															5	43	A	V	0.202018
															5	43	A	Y	0.201885
															5	43	A	C	0.143414
															5	43	A	W	0.12819
															5	43	A	F	0.142806
															5	44	P	N	0.138087
															5	44	P	K	0.237637
															5	44	P	T	0.0898466
															5	44	P	R	0.20255
															5	44	P	S	0.104375
															5	44	P	I	0.240105
															5	44	P	M	0.22482
															5	44	P	H	0.128314
															5	44	P	Q	0.148787
															5	44	P	L	0.243247
															5	44	P	E	0.189131
															5	44	P	D	0.158388
															5	44	P	A	0.142976
															5	44	P	G	0.172977
															5	44	P	V	0.104384
															5	44	P	Y	0.160416
															5	44	P	C	0.16877
															5	44	P	W	0.12303
															5	44	P	F	0.139014
															5	45	S	N	2.36216
															5	45	S	K	2.85395
															5	45	S	T	0.224913
															5	45	S	R	3.73292
															5	45	S	I	2.03001
															5	45	S	M	3.53655
															5	45	S	H	2.65279
															5	45	S	Q	1.66923
															5	45	S	P	1.80226
															5	45	S	L	2.86799
															5	45	S	E	0.985437
															5	45	S	D	1.30777
															5	45	S	A	0.938276
															5	45	S	G	0.942958
															5	45	S	V	1.85316
															5	45	S	Y	0.920047
															5	45	S	C	0.561954
															5	45	S	W	0.280065
															5	45	S	F	3.06852
															5	46	L	N	0.109647
															5	46	L	K	0.116921
															5	46	L	T	0.143529
															5	46	L	R	0.209139
															5	46	L	S	0.117953
															5	46	L	I	0.126253
															5	46	L	M	0.126987
															5	46	L	H	0.0959765
															5	46	L	Q	0.152135
															5	46	L	P	0.184799
															5	46	L	E	0.12671
															5	46	L	D	0.134814
															5	46	L	A	0.182277
															5	46	L	G	0.147154
															5	46	L	V	0.101475
															5	46	L	Y	0.127333
															5	46	L	C	0.167328
															5	46	L	W	0.124972
															5	46	L	F	0.191424
															5	47	S	N	0.167074
															5	47	S	K	0.151324
															5	47	S	T	0.188096
															5	47	S	R	0.14823
															5	47	S	I	0.138248
															5	47	S	M	0.11944
															5	47	S	H	0.148199
															5	47	S	Q	0.178859
															5	47	S	P	0.151939
															5	47	S	L	0.122089
															5	47	S	E	0.137464
															5	47	S	D	0.202179
															5	47	S	A	0.142364
															5	47	S	G	0.172019
															5	47	S	V	0.11829
															5	47	S	Y	0.131657
															5	47	S	C	0.236948
															5	47	S	W	0.0968605
															5	47	S	F	0.138036
															5	48	G	N	0.183426
															5	48	G	K	0.176677
															5	48	G	T	0.156509
															5	48	G	R	0.186072
															5	48	G	S	0.177171
															5	48	G	I	0.234054
															5	48	G	M	0.158653
															5	48	G	H	0.191576
															5	48	G	Q	0.200992
															5	48	G	P	0.215946
															5	48	G	L	0.214965
															5	48	G	E	0.203309
															5	48	G	D	0.111441
															5	48	G	A	0.136607
															5	48	G	V	0.14451
															5	48	G	Y	0.156389
															5	48	G	C	0.105385
															5	48	G	W	0.17483
															5	48	G	F	0.0969046
															6	31	L	N	0.170964
															6	31	L	K	0.467698
															6	31	L	T	0.244384
															6	31	L	R	0.00120983
															6	31	L	S	0.00166058
															6	31	L	I	0.00282575
															6	31	L	M	0.0105319
															6	31	L	H	0.00157387
															6	31	L	Q	0.358405
															6	31	L	P	0.0341876
															6	31	L	E	0.525826
															6	31	L	D	0.185854
															6	31	L	A	0.30817
															6	31	L	G	0.283916
															6	31	L	V	0.835278
															6	31	L	Y	0.00037011
															6	31	L	C	0.00251379
															6	31	L	W	0.00370198
															6	31	L	F	0.00379709
															6	32	D	N	4.12343
															6	32	D	K	2.04345
															6	32	D	T	3.59421
															6	32	D	R	3.60233
															6	32	D	S	0.536086
															6	32	D	I	4.00778
															6	32	D	M	2.65985
															6	32	D	H	2.23499
															6	32	D	Q	5.07002
															6	32	D	P	5.23625
															6	32	D	L	5.07579
															6	32	D	E	0.0951493
															6	32	D	A	1.60363
															6	32	D	G	3.7913
															6	32	D	V	1.37263
															6	32	D	Y	0.862575
															6	32	D	C	5.61175
															6	32	D	W	2.46797
															6	32	D	F	1.5803
															6	33	S	N	2.42169
															6	33	S	K	4.29596
															6	33	S	T	1.41351
															6	33	S	R	4.1326
															6	33	S	I	1.09924
															6	33	S	M	1.07268
															6	33	S	H	5.45818
															6	33	S	Q	3.68364
															6	33	S	P	1.77918
															6	33	S	L	0.644613
															6	33	S	E	0.472392
															6	33	S	D	4.17018
															6	33	S	A	2.67632
															6	33	S	G	6.12387
															6	33	S	V	1.06315
															6	33	S	Y	5.52134
															6	33	S	C	3.67823
															6	33	S	W	1.23091
															6	33	S	F	8.41876
															6	34	G	N	3.95856
															6	34	G	K	4.5122
															6	34	G	T	3.7864
															6	34	G	R	3.52689
															6	34	G	S	5.38834
															6	34	G	I	3.29648
															6	34	G	M	3.2503
															6	34	G	H	3.84068
															6	34	G	Q	5.12752
															6	34	G	P	1.00855
															6	34	G	L	3.81858
															6	34	G	E	4.69686
															6	34	G	D	1.8484
															6	34	G	A	0.015018
															6	34	G	V	3.04965
															6	34	G	Y	2.89013
															6	34	G	C	4.45431
															6	34	G	W	6.61012
															6	34	G	F	3.25042
															6	35	I	N	0.0793015
															6	35	I	K	2.59604
															6	35	I	T	0.178558
															6	35	I	R	1.71692
															6	35	I	S	3.95335
															6	35	I	M	0.0276544
															6	35	I	H	0.416867
															6	35	I	Q	3.15462
															6	35	I	P	4.03976
															6	35	I	L	0.452051
															6	35	I	E	3.08978
															6	35	I	D	3.63604
															6	35	I	A	1.10878
															6	35	I	G	1.25689
															6	35	I	V	0.0144019
															6	35	I	Y	0.0119353
															6	35	I	C	0.860171
															6	35	I	W	0.00236303
															6	35	I	F	0.563266
															6	36	H	N	0.636738
															6	36	H	K	0.0217125
															6	36	H	T	0.00403541
															6	36	H	R	0.00113397
															6	36	H	S	0.00111072
															6	36	H	I	0.0597649
															6	36	H	M	0.00376918
															6	36	H	Q	0.103278
															6	36	H	P	0.942159
															6	36	H	L	0.310833
															6	36	H	E	0.00104272
															6	36	H	D	0.00429132
															6	36	H	A	0.0014946
															6	36	H	G	0.371359
															6	36	H	V	0.00270766
															6	36	H	Y	0.00340345
															6	36	H	C	0.001604
															6	36	H	W	0.68094
															6	36	H	F	0.00239902
															6	37	S	N	6.34975
															6	37	S	K	4.28921
															6	37	S	T	0.676248
															6	37	S	R	6.20966
															6	37	S	I	2.9215
															6	37	S	M	5.89893
															6	37	S	H	2.005
															6	37	S	Q	4.03449
															6	37	S	P	2.22261
															6	37	S	L	4.28962
															6	37	S	E	7.71328
															6	37	S	D	5.22442
															6	37	S	A	4.38285
															6	37	S	G	4.82933
															6	37	S	V	3.29111
															6	37	S	Y	4.4906
															6	37	S	C	2.84018
															6	37	S	W	3.38778
															6	37	S	F	9.50005
															6	38	G	N	0.00273578
															6	38	G	K	0.539444
															6	38	G	T	0.197875
															6	38	G	R	0.076719
															6	38	G	S	0.349854
															6	38	G	I	0.00304657
															6	38	G	M	0.0522102
															6	38	G	H	0.0033232
															6	38	G	Q	0.299925
															6	38	G	P	0.334323
															6	38	G	L	0.410353
															6	38	G	E	0.00890657
															6	38	G	D	0.512329
															6	38	G	A	0.42547
															6	38	G	V	0.00527516
															6	38	G	Y	0.247882
															6	38	G	C	0.00398372
															6	38	G	W	0.00199317
															6	38	G	F	0.0636984
															6	39	A	N	0.00574299
															6	39	A	K	0.700938
															6	39	A	T	0.0499654
															6	39	A	R	0.0028632
															6	39	A	S	0.449709
															6	39	A	I	0.0067278
															6	39	A	M	0.270111
															6	39	A	H	0.00158779
															6	39	A	Q	0.00323204
															6	39	A	P	0.00216519
															6	39	A	L	0.160485
															6	39	A	E	0.084894
															6	39	A	D	0.00272409
															6	39	A	G	0.0579326
															6	39	A	V	0.00738171
															6	39	A	Y	0.00198248
															6	39	A	C	0.461191
															6	39	A	W	0.00100375
															6	39	A	F	0.00161588
															6	40	T	N	0.410073
															6	40	T	K	0.8253
															6	40	T	R	0.0854391
															6	40	T	S	0.119809
															6	40	T	I	0.00344091
															6	40	T	M	0.0504332
															6	40	T	H	0.243231
															6	40	T	Q	0.111847
															6	40	T	P	0.00146902
															6	40	T	L	0.332202
															6	40	T	E	0.433631
															6	40	T	D	0.230194
															6	40	T	A	0.0799413
															6	40	T	G	0.119905
															6	40	T	V	0.00142544
															6	40	T	Y	0.00252009
															6	40	T	C	0.183972
															6	40	T	W	0.612883
															6	40	T	F	0.0742355
															6	41	T	N	0.794229
															6	41	T	K	4.17808
															6	41	T	R	3.99751
															6	41	T	S	0.0539318
															6	41	T	I	5.57298
															6	41	T	M	5.88722
															6	41	T	H	2.49496
															6	41	T	Q	1.07206
															6	41	T	P	0.488434
															6	41	T	L	0.651646
															6	41	T	E	4.65103
															6	41	T	D	1.99447
															6	41	T	A	3.60794
															6	41	T	G	2.30423
															6	41	T	V	2.62505
															6	41	T	Y	3.51316
															6	41	T	C	1.27771
															6	41	T	W	5.03491
															6	41	T	F	2.19603
															6	42	T	N	0.444573
															6	42	T	K	0.0738435
															6	42	T	R	0.00954864
															6	42	T	S	0.0106081
															6	42	T	I	0.00129912
															6	42	T	M	0.00487994
															6	42	T	H	0.267417
															6	42	T	Q	0.00071987
															6	42	T	P	0.485925
															6	42	T	L	0.203413
															6	42	T	E	0.383231
															6	42	T	D	0.00165992
															6	42	T	A	0.0283717
															6	42	T	G	0.0691382
															6	42	T	V	0.00114848
															6	42	T	Y	0.00390825
															6	42	T	C	0.99453
															6	42	T	W	0.143954
															6	42	T	F	0.0102998
															6	43	A	N	0.00243773
															6	43	A	K	0.9641
															6	43	A	T	0.491933
															6	43	A	R	0.703934
															6	43	A	S	0.00311962
															6	43	A	I	0.123844
															6	43	A	M	0.00287751
															6	43	A	H	0.00217938
															6	43	A	Q	1.30854
															6	43	A	P	0.117536
															6	43	A	L	0.0643418
															6	43	A	E	0.0456539
															6	43	A	D	0.0107185
															6	43	A	G	0.0063703
															6	43	A	V	0.985118
															6	43	A	Y	0.00327316
															6	43	A	C	0.0606097
															6	43	A	W	0.277356
															6	43	A	F	0.00235752
															6	44	P	N	0.347029
															6	44	P	K	0.101444
															6	44	P	T	0.0035687
															6	44	P	R	0.0873168
															6	44	P	S	0.00178587
															6	44	P	I	0.00207511
															6	44	P	M	0.266811
															6	44	P	H	0.00675438
															6	44	P	Q	0.404912
															6	44	P	L	1.2669
															6	44	P	E	0.213238
															6	44	P	D	0.0888846
															6	44	P	A	0.00881525
															6	44	P	G	0.0827967
															6	44	P	V	0.498171
															6	44	P	Y	0.233605
															6	44	P	C	0.648704
															6	44	P	W	0.280333
															6	44	P	F	0.00236895
															6	45	S	N	4.13021
															6	45	S	K	2.99994
															6	45	S	T	0.0941088
															6	45	S	R	2.766
															6	45	S	I	2.86705
															6	45	S	M	4.84889
															6	45	S	H	3.27023
															6	45	S	Q	2.4962
															6	45	S	P	1.01964
															6	45	S	L	1.15282
															6	45	S	E	2.55108
															6	45	S	D	0.564182
															6	45	S	A	0.409857
															6	45	S	G	0.0963226
															6	45	S	V	1.45635
															6	45	S	Y	0.988286
															6	45	S	C	0.016919
															6	45	S	W	0.489729
															6	45	S	F	1.81078
															6	46	L	N	0.00375906
															6	46	L	K	0.00061613
[truncated: 55 more rows]

## Sheet: Figure 2
Figure 2
	Panel A Source data are located in Supplementary Table 2
Panel C																			Panel D
																														Panel E
GeneID	S45C_D3	T41N_D3	T41S_H8	S37A_A10	S37C_G12	S37F_G1	S37F_H2	S37Y_A5	T41A_C1	T41A_E6	T41I_A6	T41I_B9	S45F_C1	S45F_D9	S45P_G5				Concentration (uM)	0	2.5	5	7.5	10		MES correlation				Gene name	S37A_A10	S37C_G12	S37F_G1	S37F_H2	S37Y_A5	S45C_D3	S45F_C1	S45F_D9	S45P_G5	T41A_C1	T41A_E6	T41I_A6	T41I_B9	T41N_D3	T41S_H8		MES Correlation	p value
ENSMUSG00000000486.13	72.9914	132.569	50.726	148.678	151.013	226.948	181.455	114.854	218.648	143.834	295.233	202.72	229.698	308.121	194.643				Axin2	15.7474	44.4815	106.574	135.646	126.459		0.934706				Axin2	83.3703	86.3283	63.4178	66.7288	87.3956	22.6285	30.1243	22.9346	33.2758	38.9434	52.0377	50.4201	52.3631	38.3361	42.3656		0.570511	0.0265
ENSMUSG00000020486.18	17.8028	7.23103	97.2827	6.34599	3.82312	2.50771	3.21729	5.32828	2.9547	7.19171	1.90473	5.81575	14.033	2.19303	7.97718				Etv4	24.6184	26.6208	41.9141	42.7657	59.3865		0.95894				Etv4	128.033	151.075	192.299	105.698	194.048	73.9198	93.511	161.46	111.807	119.826	130.094	117.13	110.927	80.7076	57.0523		0.610012	0.0157
ENSMUSG00000001833.16	256.36	315.755	370.369	135.079	131.898	160.494	144.778	203.659	182.453	180.692	182.854	245.092	223.79	169.96	205.811				Bmp4	54.979	103.451	139.659	145.722	141.786		0.882611				Bmp4	200.238	175.055	234.237	112.104	237.005	79.954	84.7247	175.221	74.5378	162.364	177.672	146.606	152.955	135.185	139.524		0.518887	0.0474
ENSMUSG00000059248.13	122.839	163.903	154.263	79.7782	54.4795	92.7853	91.3711	65.7154	58.3553	85.4016	85.7128	79.7589	121.866	117.327	106.894				Cdx1	30.0656	98.162	224.988	257.411	326.813		0.984439				Cdx1	270.953	253.39	334.478	278.126	262.187	34.697	81.5867	68.8039	61.2275	115.033	257.958	207.11	247.347	32.2831	35.5871		0.873584	2.1e-05
ENSMUSG00000019917.9	24.9239	69.8999	70.8774	104.256	100.357	131.655	119.683	118.998	115.972	90.7954	102.855	88.8979	97.4926	76.7561	79.7718				NKD1	10.0219	14.5035	24.0816	46.6748	68.8891		0.962727				NKD1	7.44378	11.1907	6.1372	9.60894	7.40641	1.50857	0.62759	3.66954	1.33103	1.79739	5.20377	1.55139	8.26786	2.01769	10.1677		0.273075	0.325
ENSMUSG00000058013.11	340.033	462.786	701.13	188.567	202.625	274.594	207.837	206.027	268.139	275.083	318.09	314.881	330.884	324.569	378.118				ZNRF3	25.1972	24.2035	43.8258	59.5633	49.4896		0.858985				ZNRF3	34.9858	39.1675	29.6631	33.6313	39.5008	25.6456	23.8484	14.6782	21.2965	30.5556	40.1434	24.0465	42.7173	16.1415	25.9842		0.568287	0.02708
ENSMUSG00000042208.15	19.5831	19.2827	35.4387	9.97228	12.4251	6.26928	10.9388	12.4326	16.9895	8.09068	7.61892	9.13904	28.8046	14.2547	14.3589				Notum	9.44866	13.3723	31.5435	51.1127	60.4046		0.982357				Notum	34.9858	29.5754	56.2577	52.8492	29.6256	58.8341	43.3037	46.7866	73.2067	28.7582	26.7622	72.1396	37.8943	38.3361	25.9842		-0.00745192	0.9802
ENSMUSG00000019689.4	51.6281	50.6172	46.5567	97.003	112.782	121.624	103.597	94.7249	107.108	101.583	105.712	97.2061	90.1068	85.5282	87.749				Sp5	16.0346	84.3352	163.319	142.772	203.004		0.935807				Sp5	76.6709	67.9436	127.858	85.9467	61.7201	52.7998	36.4002	64.2169	50.5792	41.3399	58.7282	108.597	105.415	62.5484	80.2122		0.474836	0.0713
ENSMUSG00000063320.11	81.8928	89.1827	54.2003	114.228	107.047	115.355	136.413	118.406	101.937	102.482	110.474	93.052	75.3352	92.1073	97.3216				Tbx3	53.2593	110.072	130.964	138.073	133.716		0.848437				Tbx3	249.367	268.577	174.91	182.57	219.723	28.6628	89.1178	77.9777	107.814	178.541	179.158	162.896	127.463	50.4423	28.8086		0.771278	0.000785
ENSMUSG00000087651.2	119.279	81.9516	137.585	49.8614	42.0543	60.1851	43.7552	69.8596	45.7979	54.8368	34.2851	44.8644	61.3021	62.5014	67.0083				Gbx2	19.7544	35.1121	71.9364	80.2594	95.5405		0.977048				Gbx2	103.469	92.723	96.1495	80.0745	136.278	63.3598	97.9041	121.095	74.5378	89.8694	124.89	100.84	128.152	74.6546	28.8086		0.607564	0.0163
ENSMUSG00000061633.3	17.8028	24.1034	4.86413	38.076	36.3197	42.6311	43.1117	31.3776	36.9338	44.9482	58.0942	38.2178	42.8376	28.5094	17.5498
ENSMUSG00000063018.6	153.104	113.286	131.332	37.1694	40.1428	71.4698	75.2847	47.9545	60.5714	52.1399	94.2841	57.3267	98.9697	127.196	140.398															MES	21566.8	21292.9	30016.6	30016.6	20859.9	3707.05	14468.5	14468.5	11518.8	24674.9	24674.9	24674.9	24674.9	9080.2	2575.09
ENSMUSG00000030587.5	26.7042	38.5655	83.3851	19.038	17.204	25.0771	18.0168	18.353	11.0801	13.4845	11.4284	12.4623	13.2944	15.3512	25.527
ENSMUSG00000031242.7	26.7042	16.8724	29.8797	8.15913	11.4694	8.77699	7.07805	10.6566	9.60278	8.09068	8.57128	10.8007	11.8173	8.77213	9.57262
ENSMUSG00000097731.1	24.9239	31.3345	32.6592	70.7125	67.8604	87.7699	69.4935	80.5162	62.7874	53.9378	69.5226	46.526	64.995	44.9572	43.0768
ENSMUSG00000076437.10	397.002	450.734	330.761	218.483	216.006	283.371	214.272	229.708	212	195.075	219.044	209.367	131.467	324.569	381.309
ENSMUSG00000044117.12	78.3322	55.4379	41.6926	16.3183	23.8945	15.0463	20.5907	15.3928	19.9442	19.7772	37.1422	18.2781	51.7006	36.185	38.2905
ENSMUSG00000051339.9	24.9239	28.9241	29.1848	9.97228	10.5136	18.8078	9.65188	4.73625	5.17073	13.4845	6.66655	6.64657	8.86296	12.0617	19.1452
ENSMUSG00000107142.1	26.7042	7.23103	9.03339	30.8234	27.7176	35.108	30.2426	21.9051	46.5365	35.0596	49.523	35.7253	28.8046	35.0885	25.527
ENSMUSG00000044150.12	55.1886	53.0275	32.6592	112.415	109.915	77.7391	58.5547	114.262	123.359	125.855	64.7608	88.8979	83.4596	72.3701	63.8174
ENSMUSG00000031960.14	309.768	322.986	290.458	507.679	564.866	648.243	565.6	581.374	628.612	577.135	702.845	563.297	726.763	593.215	408.432
ENSMUSG00000040584.8	35.6056	14.4621	13.8975	29.0103	43.0101	47.6465	36.6771	38.482	37.6724	44.9482	53.3324	39.0486	36.1904	39.4746	52.6494
ENSMUSG00000028970.9	65.8703	84.362	91.7237	27.1971	28.6734	37.6157	27.6687	39.6661	44.3205	17.9793	44.7611	44.0335	68.6879	38.3781	55.8403
ENSMUSG00000042210.16	89.0139	89.1827	77.8261	41.7022	34.4081	60.1851	61.1286	52.6907	56.878	57.5337	69.5226	39.0486	70.9037	95.3969	87.749
ENSMUSG00000032540.15	33.8253	26.5138	58.3696	30.8234	14.3367	11.2847	11.5823	21.3131	14.7735	16.1814	30.4757	16.6164	14.033	17.5443	25.527
ENSMUSG00000025085.16	3.56056	7.23103	13.8975	46.2351	20.0714	50.1542	34.1033	31.3776	40.6271	32.3627	25.7138	11.6315	14.7716	25.2199	6.38174
ENSMUSG00000078453.2	122.839	142.21	255.02	49.8614	43.0101	48.9004	52.1202	43.8103	45.7979	52.1399	66.6655	58.1575	55.3935	52.6328	87.749
ENSMUSG00000020532.18	53.4083	36.1551	59.7594	25.384	33.4523	31.3464	38.6075	23.6812	25.115	27.8679	26.6662	37.387	36.1904	44.9572	49.4585
ENSMUSG00000029456.12	3.56056	16.8724	5.55901	22.6643	16.2483	18.8078	17.3734	27.2334	17.7282	23.3731	15.2378	20.7705	16.9873	24.1234	11.1681
ENSMUSG00000062908.12	122.839	166.314	94.5032	194.913	191.156	226.948	209.768	169.321	185.407	185.187	224.758	187.766	146.239	200.662	210.598
ENSMUSG00000001588.12	3.56056	4.82069	4.16926	19.9446	25.8061	10.0308	18.0168	20.7211	14.7735	8.09068	15.2378	8.30822	9.60154	14.2547	9.57262
ENSMUSG00000075023.11	17.8028	19.2827	1.38975	46.2351	36.3197	36.3618	52.7636	22.4972	25.8536	36.8575	57.1419	38.2178	39.1447	50.4397	28.7178
ENSMUSG00000038000.9	42.7267	31.3345	33.3541	59.8337	58.3026	67.7082	50.8332	66.3074	67.9581	54.8368	54.2848	69.789	44.3148	53.7293	39.8859
ENSMUSG00000022185.18	596.393	510.993	520.462	1076.1	959.603	789.929	811.401	874.429	965.448	844.127	764.749	847.438	511.836	535.1	697.206
ENSMUSG00000072949.5	28.4844	14.4621	26.4053	6.34599	7.64624	7.52313	14.7995	7.10437	14.7735	11.6865	12.3807	4.98493	19.9417	14.2547	15.9544
ENSMUSG00000006717.6	30.2647	31.3345	40.3028	66.1796	64.9931	61.4389	64.3459	53.2828	73.8675	58.4327	53.3324	48.1877	46.5305	57.0188	30.3133
ENSMUSG00000028093.15	78.3322	110.876	45.8618	184.94	186.377	129.147	202.046	205.435	180.975	200.469	128.569	140.409	119.65	125.003	121.253
ENSMUSG00000031278.12	97.9153	91.593	122.993	43.5154	43.9659	51.4081	43.1117	58.611	47.2752	40.4534	57.1419	54.0034	60.5636	77.8526	105.299
ENSMUSG00000024981.5	28.4844	28.9241	25.7104	7.25256	4.7789	3.76157	5.79113	2.96015	4.43205	3.59586	7.61892	9.13904	11.8173	9.86864	19.1452
ENSMUSG00000027452.11	3.56056	7.23103	3.47438	16.3183	16.2483	18.8078	27.6687	12.4326	19.9442	22.4741	35.2375	10.8007	14.7716	16.4477	3.19087
ENSMUSG00000031972.4	81.8928	120.517	480.159	21.7577	18.1598	13.7924	21.8776	24.8653	12.5575	23.3731	17.1426	21.6014	26.5889	10.9652	28.7178
ENSMUSG00000035783.8	284.844	771.31	1437.7	14.5051	10.5136	10.0308	27.0253	40.2581	39.8885	53.0389	23.8091	54.0034	62.7793	30.7024	159.544
ENSMUSG00000029580.14	14318.8	23532.2	30150	11645.8	10842.4	16583.5	10103.6	12551.1	11623.8	11223.6	16202.6	12262.9	15000.6	16389.6	18189.6
ENSMUSG00000062825.15	366.737	409.758	564.934	343.59	342.169	334.779	213.628	281.807	282.913	277.78	288.566	284.972	257.026	226.979	330.255
ENSMUSG00000015143.14	473.554	778.541	1069.41	324.552	289.601	287.133	330.094	325.025	361.951	347.899	306.661	363.9	345.655	288.384	387.691
ENSMUSG00000026341.16	334.692	298.882	385.656	218.483	222.697	188.078	227.141	251.021	263.707	236.428	192.378	239.277	263.673	205.048	197.834
ENSMUSG00000054693.14	60.5294	40.9758	75.7415	45.3285	49.7006	33.8541	45.6856	52.0987	43.5818	38.6555	35.2375	40.7103	19.9417	33.992	23.9315
ENSMUSG00000052593.15	64.09	45.7965	51.4208	25.384	27.7176	23.8233	34.1033	27.8254	40.6271	30.5648	30.4757	25.7555	28.8046	44.9572	31.9087
ENSMUSG00000031555.15	69.4308	57.8482	85.4698	59.8337	48.7448	42.6311	29.5991	39.074	31.763	44.0492	33.3328	43.2027	41.3605	27.4129	36.695
ENSMUSG00000032363.15	12.4619	24.1034	20.8463	1.81314	0.95578	3.76157	1.93038	5.92031	3.69338	1.79793	1.90473	4.98493	5.17006	2.19303	9.57262
ENSMUSG00000056413.16	48.0675	45.7965	53.5055	92.4702	92.7107	95.293	86.2235	100.645	109.324	79.1088	149.521	147.886	146.977	141.451	113.276
ENSMUSG00000019808.8	37.3858	14.4621	24.3207	41.7022	62.1257	63.9466	55.9809	47.3625	44.3205	35.0596	51.4277	39.8794	31.7589	24.1234	33.5042
ENSMUSG00000026489.13	8.90139	14.4621	4.16926	13.5986	15.2925	20.0617	21.8776	14.8008	11.8188	15.2824	20.952	12.4623	25.8503	26.3164	23.9315
ENSMUSG00000025026.14	26.7042	24.1034	25.0155	47.1417	69.772	46.3927	78.502	49.1386	62.0487	65.6244	39.0469	62.3116	58.3478	40.5711	19.1452
ENSMUSG00000002885.14	19.5831	24.1034	29.1848	69.8059	66.9046	67.7082	79.1454	78.7401	70.1741	71.9171	46.6659	56.4959	42.0991	38.3781	22.3361
ENSMUSG00000028184.12	78.3322	60.2586	140.365	23.5708	17.204	22.5694	16.0865	23.6812	19.9442	12.5855	23.8091	20.7705	46.5305	26.3164	38.2905
ENSMUSG00000039197.9	227.876	226.572	261.273	72.5256	68.8162	104.07	89.4408	56.835	66.4808	79.1088	113.331	77.2664	146.977	195.18	185.071
ENSMUSG00000020473.13	14.2422	16.8724	20.8463	6.34599	0.95578	3.76157	4.50421	7.6964	2.9547	7.19171	3.80946	8.30822	4.43148	3.28955	7.97718
ENSMUSG00000054452.9	126.4	214.52	141.06	461.444	540.016	373.649	449.778	513.883	514.856	570.842	277.138	451.967	328.668	269.743	256.865
ENSMUSG00000029916.11	42.7267	38.5655	31.9643	62.5534	49.7006	68.9621	75.2847	51.5067	59.094	56.6347	67.6179	63.9733	52.4392	71.2735	71.7946
ENSMUSG00000023827.8	44.5069	50.6172	88.9442	23.5708	22.9387	26.331	17.3734	31.9697	14.0348	7.19171	28.5709	23.263	40.6219	29.6059	25.527
ENSMUSG00000027893.14	108.597	89.1827	97.9775	45.3285	60.2142	60.1851	73.9977	54.4668	62.7874	58.4327	61.9037	46.526	53.1778	62.5014	46.2676
ENSMUSG00000069833.12	359.616	609.817	841.495	235.708	167.262	149.209	87.5104	199.514	172.85	197.772	174.283	225.983	150.67	152.416	261.652
ENSMUSG00000050812.18	21.3633	28.9241	61.1491	14.5051	9.5578	20.0617	12.8692	26.6414	16.9895	27.8679	10.476	15.7856	23.6346	15.3512	19.1452
ENSMUSG00000001864.13	12.4619	69.8999	77.1313	8.15913	10.5136	6.26928	8.36496	5.32828	0.738675	7.19171	6.66655	13.2931	14.7716	8.77213	14.3589
ENSMUSG00000024782.7	35.6056	33.7448	56.9799	16.3183	19.1156	28.8387	22.5211	22.4972	14.0348	17.0803	26.6662	25.7555	36.929	29.6059	28.7178
ENSMUSG00000028527.18	83.6731	50.6172	41.6926	179.501	181.598	62.6928	118.396	302.528	166.941	231.933	59.999	146.225	58.3478	55.9223	52.6494
ENSMUSG00000021057.15	5.34083	16.8724	9.03339	3.62628	3.82312	5.01542	2.57383	1.18406	2.21603	0.898964	2.85709	2.49246	2.95432	2.19303	3.19087
ENSMUSG00000002625.9	21.3633	19.2827	22.236	67.0862	68.8162	30.0925	46.329	53.8748	65.7421	41.3523	43.8088	47.3568	56.8707	29.6059	36.695
ENSMUSG00000061758.13	33.8253	21.6931	29.1848	13.5986	5.73468	13.7924	12.2257	16.5769	8.12543	9.8886	10.476	8.30822	11.8173	8.77213	11.1681
ENSMUSG00000001729.14	76.5519	120.517	167.465	43.5154	64.9931	57.6774	47.6159	65.1234	50.9686	67.4223	32.3804	49.8493	65.7336	61.4049	71.7946
ENSMUSG00000019699.16	19.5831	19.2827	32.6592	6.34599	6.69046	8.77699	6.43459	8.88046	6.64808	10.7876	2.85709	7.47739	11.8173	13.1582	11.1681
ENSMUSG00000025007.13	8.90139	14.4621	25.7104	41.7022	37.2754	66.4544	58.5547	29.0095	31.0244	54.8368	47.6182	38.2178	70.9037	53.7293	17.5498
ENSMUSG00000030088.15	10.6817	4.82069	9.72827	54.3942	43.9659	25.0771	44.3986	40.2581	28.0697	34.1606	15.2378	27.4171	15.5102	18.6408	12.7635
ENSMUSG00000029455.14	170.907	159.083	138.28	305.514	339.302	331.018	338.459	335.089	419.567	373.07	278.09	309.896	345.655	331.148	239.315
ENSMUSG00000021238.10	26.7042	14.4621	15.2873	43.5154	43.0101	31.3464	39.251	48.5465	52.4459	37.7565	37.1422	44.8644	45.0534	41.6676	35.0996
ENSMUSG00000017390.15	10.6817	28.9241	13.2026	97.003	90.7991	55.1697	142.848	130.247	84.209	86.3005	36.1899	48.1877	42.0991	25.2199	38.2905
ENSMUSG00000042831.13	24.9239	16.8724	23.6258	34.4497	39.187	41.3772	46.9725	35.5218	40.6271	52.1399	49.523	47.3568	45.792	30.7024	30.3133
ENSMUSG00000002661.14	49.8478	38.5655	35.4387	81.5913	55.4353	71.4698	70.7805	60.9792	76.0835	90.7954	65.7132	83.0822	63.5179	70.177	84.5581
ENSMUSG00000025701.12	5.34083	4.82069	11.8129	1.81314	0.95578	2.50771	0.643459	1.77609	2.9547	1.79793	0.952365	0.830822	4.43148	2.19303	7.97718
ENSMUSG00000038763.12	3.56056	7.23103	4.16926	15.4117	20.0714	15.0463	22.5211	10.0645	15.5122	18.8782	15.2378	10.8007	20.6802	13.1582	12.7635
ENSMUSG00000028766.10	144.203	163.903	125.078	454.192	396.649	287.133	425.97	303.12	356.041	405.433	374.279	350.607	257.764	234.654	268.033
ENSMUSG00000031751.13	40.9464	50.6172	70.8774	27.1971	22.9387	21.3155	14.7995	23.0892	20.6829	22.4741	8.57128	25.7555	34.7133	18.6408	28.7178
ENSMUSG00000023047.10	8.90139	4.82069	2.08463	15.4117	26.7618	17.554	18.6603	10.6566	20.6829	13.4845	11.4284	9.13904	16.9873	23.0268	11.1681
ENSMUSG00000041688.16	28.4844	33.7448	65.3184	6.34599	4.7789	6.26928	6.43459	9.47249	4.43205	5.39378	8.57128	4.15411	5.90864	4.38606	14.3589
ENSMUSG00000013076.15	76.5519	89.1827	222.36	21.7577	35.3639	25.0771	25.7383	42.6262	24.3763	35.9586	27.6186	32.402	53.1778	32.8955	59.0311
ENSMUSG00000032531.15	135.301	168.724	232.089	73.4322	79.3298	72.7236	36.6771	133.799	114.495	107.876	75.2368	81.4205	94.5383	48.2467	82.9627
ENSMUSG00000027889.17	72.9914	48.2069	63.2337	36.2628	35.3639	43.8849	39.251	40.2581	43.5818	35.0596	40.9517	39.8794	32.4975	42.7641	52.6494
ENSMUSG00000032607.12	236.777	224.162	191.786	382.573	368.931	487.75	375.78	271.15	318.369	316.435	446.659	339.806	400.31	394.746	432.363
ENSMUSG00000020107.10	69.4308	55.4379	88.2493	40.7957	46.8332	46.3927	52.7636	48.5465	55.4006	35.0596	57.1419	37.387	47.2691	65.791	57.4357
ENSMUSG00000031508.14	108.597	118.107	94.5032	185.847	156.748	129.147	147.352	146.232	208.306	162.712	137.141	196.905	124.081	160.091	161.139
ENSMUSG00000034647.14	16.0225	28.9241	34.7438	57.1139	71.6835	42.6311	66.2762	43.2182	48.0139	46.7461	46.6659	53.1726	45.0534	31.799	31.9087
ENSMUSG00000014496.7	65.8703	62.6689	56.9799	39.8891	26.7618	25.0771	26.3818	33.1537	30.2857	44.0492	25.7138	54.0034	41.3605	43.8606	51.054
ENSMUSG00000022237.16	7.12111	4.82069	4.16926	12.692	19.1156	45.1388	28.3122	17.1689	14.0348	8.98964	22.8568	19.1089	6.64722	18.6408	7.97718
ENSMUSG00000026199.17	37.3858	24.1034	40.9977	90.657	82.1971	92.7853	108.745	84.0684	99.7211	96.1892	79.9986	78.9281	81.2438	64.6944	68.6038
ENSMUSG00000074968.11	8.90139	16.8724	9.03339	2.71971	0.95578	7.52313	0.643459	2.96015	2.21603	0.898964	1.90473	4.15411	7.3858	2.19303	3.19087
ENSMUSG00000032249.14	71.2111	122.927	116.044	220.297	193.068	173.032	262.531	163.4	176.543	137.541	147.617	164.503	141.069	163.381	156.353
ENSMUSG00000024659.14	176.248	250.676	476.685	34.4497	46.8332	60.1851	30.886	36.1139	28.8083	47.6451	44.7611	40.7103	51.7006	28.5094	54.2448
ENSMUSG00000032231.14	240.338	470.017	811.615	159.556	133.809	94.0392	153.143	217.867	133.7	113.269	57.1419	83.913	91.5839	52.6328	161.139
ENSMUSG00000029484.12	133.521	221.752	437.772	41.7022	21.0272	53.9158	30.2426	58.019	31.763	29.6658	30.4757	40.7103	67.9494	29.6059	73.3901
ENSMUSG00000027712.13	67.6506	219.341	318.948	51.6745	47.789	30.0925	51.4767	62.1632	48.7526	67.4223	33.3328	30.7404	39.1447	32.8955	73.3901
ENSMUSG00000018340.13	188.709	180.776	355.082	82.4979	69.772	90.2776	77.215	65.7154	81.2543	65.6244	85.7128	89.7287	118.173	115.134	170.712
ENSMUSG00000035152.14	53.4083	50.6172	61.844	35.3562	31.5407	40.1234	30.886	39.074	30.2857	34.1606	37.1422	39.0486	36.929	53.7293	46.2676
ENSMUSG00000022841.14	366.737	274.779	369.674	184.034	219.829	199.363	165.369	195.37	242.285	222.044	208.568	212.69	269.582	278.515	242.506
ENSMUSG00000008036.11	172.687	216.931	205.683	125.107	117.561	146.701	119.683	149.784	122.62	125.855	133.331	141.24	135.899	138.161	157.948
ENSMUSG00000019518.10	12.4619	24.1034	17.3719	33.5431	48.7448	35.108	39.8944	48.5465	47.2752	37.7565	35.2375	38.2178	25.1117	28.5094	19.1452
ENSMUSG00000019979.12	49.8478	57.8482	93.1134	36.2628	30.585	20.0617	22.5211	44.4023	37.6724	33.2617	26.6662	33.2329	37.6676	15.3512	30.3133
ENSMUSG00000010911.12	10.6817	28.9241	25.0155	43.5154	44.9217	43.8849	36.6771	37.2979	40.6271	49.443	34.2851	41.5411	25.1117	32.8955	44.6722
ENSMUSG00000028070.7	40.9464	48.2069	48.6413	89.7505	102.268	86.516	93.3015	92.9488	110.063	110.573	65.7132	64.8041	77.5509	76.7561	51.054
ENSMUSG00000040564.14	76.5519	53.0275	37.5233	111.508	147.19	77.7391	88.1538	139.719	135.916	115.966	79.0463	105.514	77.5509	78.9492	59.0311
ENSMUSG00000002985.16	1126.92	908.699	806.751	1636.36	1534.03	2485.14	1903.35	1510.86	1901.35	1730.51	2414.24	1669.95	2531.11	2043.91	1375.27
ENSMUSG00000037787.13	17.8028	24.1034	25.0155	44.422	53.5237	50.1542	55.3374	42.6262	38.4111	51.2409	49.523	35.7253	42.0991	59.2119	28.7178
ENSMUSG00000028435.8	10.6817	19.2827	7.64364	52.5811	59.2584	71.4698	86.8669	30.1936	35.4564	55.7358	83.8081	41.5411	33.9747	57.0188	25.527
ENSMUSG00000037999.13	51.6281	36.1551	41.6926	19.038	18.1598	13.7924	16.0865	26.0494	11.8188	22.4741	14.2855	21.6014	24.3731	17.5443	22.3361
ENSMUSG00000024451.8	16.0225	7.23103	30.5746	1.81314	4.7789	5.01542	3.86075	1.77609	2.21603	0.898964	0.952365	0.830822	2.95432	1.09652	3.19087
ENSMUSG00000051853.9	140.642	168.724	173.024	117.854	122.34	85.2622	79.1454	129.655	111.54	110.573	92.3794	106.345	90.1068	86.6248	114.871
ENSMUSG00000021877.11	437.948	472.427	518.378	297.355	343.125	247.01	247.088	396.661	358.996	339.808	300.947	313.22	283.615	254.392	304.728
ENSMUSG00000027247.16	105.036	118.107	176.499	75.2453	73.5951	73.9775	62.4155	94.1329	93.8117	80.0078	79.9986	80.5897	79.7667	72.3701	76.5809
ENSMUSG00000036591.15	72.9914	81.9516	109.096	38.076	62.1257	25.0771	43.7552	60.3871	47.2752	74.614	40.9517	63.9733	48.7463	38.3781	63.8174
ENSMUSG00000049807.16	37.3858	91.593	111.875	41.7022	41.0986	55.1697	57.2678	34.9298	39.1498	31.4637	55.2371	51.5109	57.6092	41.6676	52.6494
ENSMUSG00000078954.9	76.5519	67.4896	97.2827	24.4774	33.4523	45.1388	45.6856	51.5067	42.1045	27.8679	67.6179	30.7404	73.1194	66.8875	52.6494
ENSMUSG00000030220.13	24.9239	21.6931	44.4721	6.34599	3.82312	8.77699	4.50421	7.10437	5.9094	8.09068	13.3331	14.124	8.12438	13.1582	17.5498
ENSMUSG00000073433.10	39.1661	26.5138	41.6926	18.1314	13.3809	15.0463	18.6603	23.0892	13.2962	17.0803	24.7615	19.1089	19.9417	38.3781	23.9315
ENSMUSG00000029032.12	37.3858	24.1034	47.2516	23.5708	21.0272	17.554	19.3038	18.353	21.4216	17.9793	16.1902	15.7856	25.8503	19.7373	28.7178
ENSMUSG00000036885.14	8.90139	12.0517	22.9309	41.7022	35.3639	20.0617	27.6687	35.5218	23.6376	56.6347	11.4284	57.3267	9.60154	8.77213	9.57262
ENSMUSG00000021662.9	10.6817	31.3345	54.2003	3.62628	3.82312	13.7924	8.36496	5.32828	5.9094	5.39378	5.71419	4.15411	7.3858	7.67561	20.7407
ENSMUSG00000019564.12	35.6056	21.6931	49.3362	16.3183	13.3809	11.2847	11.5823	8.88046	14.0348	9.8886	17.1426	14.124	14.033	8.77213	17.5498
ENSMUSG00000048118.17	51.6281	74.7206	38.2182	97.003	80.2855	68.9621	68.8501	96.501	97.5051	103.381	59.999	85.5746	44.3148	48.2467	43.0768
ENSMUSG00000064145.12	65.8703	69.8999	64.6235	123.294	154.836	87.7699	104.24	151.56	146.258	156.42	86.6652	127.947	69.4265	57.0188	86.1535
ENSMUSG00000025035.8	44.5069	55.4379	53.5055	90.657	78.374	68.9621	90.7277	85.8445	88.641	85.4016	70.475	68.1274	60.5636	59.2119	39.8859
ENSMUSG00000047446.18	97.9153	67.4896	62.5389	49.8614	43.0101	43.8849	42.4683	39.074	49.4912	52.1399	50.4753	57.3267	82.721	91.0108	79.7718
ENSMUSG00000049866.12	76.5519	156.672	288.374	13.5986	13.3809	20.0617	27.6687	14.8008	8.8641	17.9793	19.9997	23.263	43.5762	28.5094	30.3133
ENSMUSG00000026426.10	87.2336	101.234	149.398	59.8337	57.3468	48.9004	65.6328	80.5162	45.7979	43.1503	58.0942	35.7253	84.1981	44.9572	78.1764
ENSMUSG00000029622.16	288.405	207.289	318.948	237.521	265.707	213.155	243.871	239.772	202.397	202.267	168.569	211.86	157.318	150.223	197.834
ENSMUSG00000029465.14	48.0675	40.9758	63.9286	72.5256	56.391	76.4852	80.4323	70.4517	70.1741	60.2306	67.6179	57.3267	28.8046	32.8955	54.2448
ENSMUSG00000079426.13	327.571	351.91	352.302	180.408	198.802	193.094	155.074	240.364	192.794	197.772	239.996	211.029	239.3	287.287	325.469
ENSMUSG00000008475.13	179.808	212.11	337.015	110.602	96.5338	78.9929	77.8585	133.799	107.108	85.4016	87.6175	100.529	75.3352	111.845	134.017
ENSMUSG00000018909.15	30.2647	19.2827	20.8463	4.53285	5.73468	10.0308	6.43459	5.92031	5.17073	8.09068	7.61892	3.32329	11.8173	3.28955	12.7635
ENSMUSG00000074794.9	37.3858	40.9758	34.7438	13.5986	19.1156	22.5694	28.3122	21.9051	24.3763	24.272	30.4757	27.4171	59.825	46.0537	43.0768
ENSMUSG00000042659.15	53.4083	106.055	50.0311	119.667	121.384	84.0083	108.745	130.247	123.359	107.876	87.6175	127.116	113.741	92.1073	79.7718
ENSMUSG00000003559.7	7.12111	7.23103	0.694876	23.5708	21.9829	21.3155	25.0949	26.6414	31.763	26.07	8.57128	19.9397	16.9873	17.5443	6.38174
ENSMUSG00000031575.18	302.647	253.086	189.006	370.787	400.472	377.411	374.493	372.979	442.466	390.15	440.945	401.287	484.509	357.464	370.141
ENSMUSG00000029752.12	393.441	436.272	415.536	1286.42	1144.07	1183.64	1210.99	1490.14	1164.89	1243.27	1166.65	1024.4	1076.85	1054.85	542.448
ENSMUSG00000025142.17	131.741	108.465	87.5544	181.314	134.765	214.409	173.734	123.142	148.474	156.42	179.997	142.07	156.579	166.67	154.757
ENSMUSG00000024654.8	21.3633	14.4621	18.7617	30.8234	29.6292	56.4235	43.7552	43.8103	44.3205	37.7565	46.6659	42.3719	57.6092	37.2815	31.9087
ENSMUSG00000013662.5	103.256	84.362	95.8929	61.6468	39.187	38.8695	46.329	55.6509	70.9128	53.0389	57.1419	65.6349	79.0281	72.3701	46.2676
ENSMUSG00000029036.18	179.808	173.545	154.957	261.092	285.778	305.941	290.843	223.788	225.296	203.166	262.853	234.292	241.516	242.33	268.033
ENSMUSG00000022663.3	62.3097	89.1827	102.147	77.9651	65.9488	56.4235	65.6328	69.8596	74.6062	59.3316	67.6179	57.3267	52.4392	52.6328	33.5042
ENSMUSG00000002820.5	32.045	36.1551	27.795	48.0482	65.9488	42.6311	43.7552	65.7154	65.0034	63.8264	44.7611	59.8192	56.8707	41.6676	43.0768
ENSMUSG00000059811.12	122.839	79.5413	115.349	70.7125	74.5509	78.9929	55.9809	69.2676	69.4355	59.3316	59.0466	64.8041	86.4139	74.5631	86.1535
ENSMUSG00000022533.13	275.943	183.186	162.601	128.733	119.473	137.924	99.0926	142.679	141.087	112.371	132.379	130.439	130.729	110.748	116.467
ENSMUSG00000019943.9	142.422	98.824	179.278	133.266	151.969	110.339	121.614	132.023	138.871	139.339	112.379	134.593	79.0281	91.0108	84.5581
ENSMUSG00000015575.14	220.754	260.317	323.812	177.688	150.058	169.271	154.43	153.928	159.554	160.016	153.331	154.533	158.795	145.837	161.139
ENSMUSG00000046876.15	10.6817	4.82069	25.0155	3.62628	2.86734	2.50771	2.57383	5.32828	1.47735	1.79793	2.85709	1.66164	2.95432	1.09652	3.19087
ENSMUSG00000069895.3	33.8253	43.3862	57.6747	24.4774	27.7176	31.3464	26.3818	25.4573	29.547	20.6762	19.9997	28.2479	33.2361	33.992	28.7178
ENSMUSG00000032637.15	489.576	542.327	489.193	873.027	821.015	1018.13	827.488	693.268	729.811	667.93	779.034	687.089	734.887	599.794	636.579
ENSMUSG00000021189.11	26.7042	36.1551	27.1002	57.1139	51.6121	45.1388	63.0589	46.1784	35.4564	49.443	54.2848	44.0335	40.6219	43.8606	38.2905
ENSMUSG00000081044.8	24.9239	16.8724	11.8129	2.71971	1.91156	3.76157	3.21729	8.88046	4.43205	5.39378	7.61892	2.49246	9.60154	9.86864	14.3589
ENSMUSG00000054753.9	265.261	173.545	161.211	81.5913	156.748	94.0392	152.5	105.974	151.428	138.44	149.521	147.055	224.528	236.847	236.125
ENSMUSG00000021460.16	19.5831	31.3345	27.1002	64.3665	58.3026	37.6157	59.1982	58.019	60.5714	52.1399	49.523	39.8794	31.7589	40.5711	28.7178
ENSMUSG00000000142.15	26.7042	45.7965	52.1157	101.536	103.224	77.7391	80.4323	104.789	48.0139	62.9275	61.9037	63.1424	35.4518	27.4129	39.8859
ENSMUSG00000002602.16	19.5831	74.7206	93.8083	4.53285	3.82312	3.76157	4.50421	5.32828	5.9094	7.19171	1.90473	2.49246	11.8173	5.48258	20.7407
ENSMUSG00000097119.1	51.6281	33.7448	35.4387	87.9373	109.915	65.2005	77.215	74.5959	90.1184	83.6037	89.5223	94.7137	62.7793	66.8875	62.222
ENSMUSG00000060802.8	129.96	197.648	385.656	92.4702	79.3298	112.847	68.8501	107.75	66.4808	71.9171	69.5226	74.7739	66.4722	65.791	57.4357
ENSMUSG00000022686.14	28.4844	24.1034	50.726	10.8788	8.60202	8.77699	9.65188	13.0247	25.8536	20.6762	15.2378	20.7705	31.7589	33.992	15.9544
ENSMUSG00000056124.5	163.786	175.955	175.804	355.376	286.734	254.533	208.481	427.446	257.059	409.029	243.805	269.186	225.267	241.234	162.734
ENSMUSG00000047379.6	10.6817	21.6931	13.2026	4.53285	0.95578	7.52313	7.07805	5.32828	6.64808	0.898964	5.71419	4.15411	8.86296	9.86864	14.3589
ENSMUSG00000042215.8	19.5831	31.3345	42.3875	13.5986	8.60202	7.52313	12.2257	10.0645	5.9094	3.59586	5.71419	6.64657	9.60154	8.77213	11.1681
ENSMUSG00000045763.7	304.428	506.172	683.063	245.681	211.227	173.032	135.77	265.822	231.944	240.023	170.473	212.69	173.566	209.435	335.042
ENSMUSG00000035021.13	85.4533	122.927	184.142	47.1417	37.2754	31.3464	26.3818	42.0342	49.4912	33.2617	31.428	46.526	35.4518	40.5711	57.4357
ENSMUSG00000022641.15	240.338	190.417	253.63	41.7022	52.5679	53.9158	40.5379	51.5067	36.9338	65.6244	60.9513	57.3267	73.1194	64.6944	70.1992
ENSMUSG00000052712.16	53.4083	33.7448	54.8952	24.4774	30.585	12.5386	36.6771	26.0494	19.9442	34.1606	24.7615	24.9246	29.5432	31.799	36.695
ENSMUSG00000074649.6	21.3633	28.9241	21.5412	9.0657	8.60202	5.01542	10.9388	12.4326	5.9094	6.29275	10.476	4.98493	8.86296	14.2547	3.19087
ENSMUSG00000031955.9	126.4	171.134	256.409	74.3388	66.9046	51.4081	50.8332	60.9792	65.0034	67.4223	54.2848	82.2513	64.995	71.2735	111.681
ENSMUSG00000030268.17	252.799	308.524	186.922	493.174	529.502	626.928	453.638	633.473	421.783	507.915	660.941	566.62	455.704	542.775	365.355
ENSMUSG00000060376.7	62.3097	89.1827	75.7415	103.349	92.7107	131.655	111.962	112.486	116.711	116.865	130.474	102.191	148.455	118.424	114.871
ENSMUSG00000032263.14	53.4083	45.7965	40.3028	67.9928	80.2855	73.9775	85.58	75.1879	72.3902	92.5933	79.0463	80.5897	78.2895	96.4934	90.9399
ENSMUSG00000028191.11	74.7717	81.9516	124.383	77.9651	66.9046	63.9466	70.7805	94.1329	91.5957	96.1892	61.9037	77.2664	57.6092	49.3432	51.054
ENSMUSG00000027381.16	55.1886	69.8999	63.9286	11.7854	15.2925	12.5386	18.0168	14.2087	17.7282	21.5751	12.3807	12.4623	37.6676	31.799	31.9087
ENSMUSG00000063382.5	24.9239	36.1551	45.8618	13.5986	7.64624	3.76157	7.7215	11.2486	11.8188	6.29275	21.9044	8.30822	5.90864	15.3512	11.1681
ENSMUSG00000046598.14	51.6281	50.6172	34.0489	97.9096	77.4182	120.37	137.057	85.8445	54.662	63.8264	106.665	70.6198	41.3605	43.8606	57.4357
ENSMUSG00000048482.14	7.12111	12.0517	29.8797	2.71971	1.91156	3.76157	5.79113	2.96015	2.21603	7.19171	0.952365	0.830822	10.3401	3.28955	7.97718
ENSMUSG00000038214.14	37.3858	28.9241	42.3875	13.5986	13.3809	13.7924	11.5823	16.5769	25.115	21.5751	25.7138	25.7555	22.896	26.3164	44.6722
ENSMUSG00000050071.8	1456.27	1672.78	2645.39	985.442	884.097	1138.5	1007.66	1117.75	1067.39	981.669	1164.74	941.321	1056.91	894.757	1274.75
ENSMUSG00000042118.7	1.78028	4.82069	1.38975	30.8234	36.3197	18.8078	19.9472	29.6015	7.38675	26.9689	12.3807	18.2781	4.43148	5.48258	9.57262
ENSMUSG00000004446.12	85.4533	89.1827	75.0466	162.276	157.704	194.348	153.143	145.64	130.007	148.329	124.76	126.285	148.455	202.855	98.917
ENSMUSG00000016758.3	7.12111	14.4621	21.5412	1.81314	4.7789	3.76157	5.14767	5.32828	4.43205	2.69689	4.76182	3.32329	4.43148	2.19303	4.78631
ENSMUSG00000024381.15	74.7717	69.8999	120.214	16.3183	19.1156	26.331	18.6603	27.8254	16.2509	20.6762	19.0473	15.7856	29.5432	15.3512	25.527
ENSMUSG00000098112.7	14.2422	2.41034	4.86413	37.1694	48.7448	33.8541	19.3038	39.074	40.6271	42.2513	15.2378	15.7856	28.066	17.5443	12.7635
ENSMUSG00000022089.8	51.6281	62.6689	43.0823	31.73	17.204	22.5694	30.886	26.0494	23.6376	26.07	44.7611	33.2329	33.2361	31.799	22.3361
ENSMUSG00000024073.14	324.011	407.348	344.659	213.044	187.333	300.925	220.706	204.843	193.533	192.378	286.662	226.814	240.039	269.743	395.668
ENSMUSG00000040466.16	55.1886	55.4379	38.9131	113.321	129.986	86.516	117.109	101.829	107.108	117.764	79.0463	75.6048	87.1525	93.2039	43.0768
ENSMUSG00000022098.9	42.7267	91.593	186.922	6.34599	18.1598	7.52313	12.2257	20.129	3.69338	16.1814	4.76182	24.0938	20.6802	4.38606	20.7407
ENSMUSG00000027358.6	1.78028	24.1034	30.5746	6.34599	7.64624	2.50771	5.14767	8.28843	5.17073	8.09068	1.90473	4.15411	2.21574	2.19303	7.97718
ENSMUSG00000002384.2	28.4844	26.5138	54.2003	3.62628	6.69046	3.76157	1.28692	4.14422	6.64808	6.29275	4.76182	12.4623	5.90864	2.19303	12.7635
ENSMUSG00000067336.6	37.3858	65.0792	52.8106	13.5986	18.1598	12.5386	10.2953	8.88046	9.60278	10.7876	11.4284	11.6315	14.7716	16.4477	25.527
ENSMUSG00000011958.17	80.1125	65.0792	100.757	35.3562	46.8332	35.108	39.8944	50.3226	41.3658	44.9482	34.2851	44.0335	42.8376	42.7641	44.6722
ENSMUSG00000078566.8	138.862	125.338	107.011	237.521	241.812	144.193	339.103	268.19	247.456	214.852	149.521	152.871	201.632	160.091	157.948
ENSMUSG00000026278.14	21.3633	31.3345	55.5901	15.4117	17.204	13.7924	17.3734	19.537	9.60278	15.2824	15.2378	12.4623	17.7259	12.0617	23.9315
ENSMUSG00000041147.10	44.5069	38.5655	22.236	79.7782	82.1971	42.6311	89.4408	55.0589	62.7874	55.7358	79.9986	49.8493	38.4062	62.5014	59.0311
ENSMUSG00000022387.16	24.9239	40.9758	33.3541	79.7782	91.7549	53.9158	39.251	71.0437	67.2194	65.6244	38.0946	58.1575	50.962	49.3432	31.9087
ENSMUSG00000052139.18	78.3322	79.5413	87.5544	127.826	131.898	136.67	141.561	131.431	138.132	121.36	128.569	129.608	158.795	134.871	87.749
ENSMUSG00000001632.16	56.9689	45.7965	54.8952	90.657	102.268	77.7391	75.9281	78.7401	87.9023	73.7151	68.5703	103.022	50.962	82.2387	82.9627
ENSMUSG00000071657.12	65.8703	74.7206	75.0466	40.7957	50.6564	50.1542	37.9641	43.8103	42.1045	36.8575	50.4753	44.0335	47.2691	64.6944	67.0083
ENSMUSG00000023175.15	596.393	619.458	751.161	949.179	834.396	764.852	1017.95	968.562	822.145	849.521	606.656	574.098	521.438	539.486	518.517
ENSMUSG00000020423.6	49.8478	69.8999	120.908	26.2905	26.7618	36.3618	21.2341	34.3378	17.7282	26.07	37.1422	23.263	40.6219	36.185	38.2905
ENSMUSG00000030279.15	30.2647	26.5138	20.8463	53.4877	66.9046	55.1697	51.4767	44.4023	45.7979	48.5441	59.0466	49.0185	56.8707	81.1422	28.7178
ENSMUSG00000050390.12	103.256	101.234	113.265	169.529	223.653	201.871	176.951	187.082	170.634	124.057	157.14	150.379	106.356	106.362	140.398
ENSMUSG00000029544.16	3.56056	19.2827	8.33851	38.9825	36.3197	33.8541	77.215	27.2334	28.0697	32.3627	33.3328	25.7555	33.9747	28.5094	17.5498
ENSMUSG00000020882.17	10.6817	4.82069	6.25389	26.2905	25.8061	27.5848	28.3122	14.2087	19.2056	15.2824	21.9044	10.8007	16.9873	15.3512	7.97718
ENSMUSG00000003352.13	64.09	69.8999	83.3851	29.9168	22.9387	48.9004	25.7383	33.7458	21.4216	26.07	43.8088	29.0788	42.8376	52.6328	63.8174
ENSMUSG00000003657.8	7.12111	2.41034	2.7795	82.4979	81.2413	23.8233	91.3711	30.7856	77.5609	44.0492	30.4757	29.0788	17.7259	16.4477	11.1681
ENSMUSG00000029761.16	343.594	564.02	1161.14	129.64	136.677	116.609	89.4408	149.784	98.2438	155.521	85.7128	152.04	118.173	87.7213	189.857
ENSMUSG00000053819.16	7.12111	65.0792	60.4542	10.8788	9.5578	17.554	9.65188	11.2486	7.38675	15.2824	3.80946	14.124	14.7716	4.38606	23.9315
ENSMUSG00000041570.14	30.2647	31.3345	43.0823	17.2248	20.0714	13.7924	14.7995	17.7609	23.6376	22.4741	17.1426	26.5863	19.2031	18.6408	23.9315
ENSMUSG00000014592.19	81.8928	72.3103	79.9108	171.342	154.836	122.878	128.048	124.326	149.212	110.573	86.6652	105.514	83.4596	93.2039	84.5581
ENSMUSG00000028656.14	391.661	494.12	535.75	320.926	321.142	322.241	257.383	294.831	297.686	302.951	371.422	331.498	329.407	343.209	303.133
ENSMUSG00000056737.14	71.2111	79.5413	170.245	64.3665	66.9046	50.1542	57.2678	58.611	51.7073	47.6451	42.8564	44.0335	60.5636	63.5979	63.8174
ENSMUSG00000026509.15	87.2336	147.031	233.478	19.9446	22.9387	27.5848	16.7299	26.0494	16.2509	11.6865	16.1902	29.9096	42.8376	23.0268	52.6494
ENSMUSG00000035547.14	7.12111	9.64137	9.72827	28.1037	31.5407	13.7924	24.4514	28.4175	42.8432	25.171	17.1426	9.13904	22.896	14.2547	22.3361
ENSMUSG00000027562.12	393.441	373.603	662.217	43.5154	43.9659	73.9775	45.6856	67.4915	42.1045	56.6347	94.2841	79.7589	183.906	101.976	236.125
ENSMUSG00000000805.18	72.9914	36.1551	41.6926	16.3183	6.69046	6.26928	7.7215	28.4175	14.7735	10.7876	5.71419	4.15411	14.033	10.9652	14.3589
ENSMUSG00000033170.14	33.8253	40.9758	75.0466	10.8788	14.3367	12.5386	10.2953	12.4326	9.60278	11.6865	9.52365	9.96986	25.1117	8.77213	22.3361
ENSMUSG00000008393.8	151.324	132.569	274.476	79.7782	73.5951	68.9621	73.9977	106.566	102.676	110.573	50.4753	88.8979	75.3352	76.7561	79.7718
ENSMUSG00000010755.17	96.135	106.055	103.537	223.923	277.176	308.449	232.289	275.294	281.435	263.396	320.947	260.047	354.518	235.751	170.712
ENSMUSG00000031628.9	76.5519	94.0034	110.485	46.2351	60.2142	53.9158	61.772	53.8748	53.9233	46.7461	54.2848	44.0335	73.858	84.4317	60.6266
ENSMUSG00000038533.15	87.2336	38.5655	47.9465	90.657	85.0644	87.7699	102.31	98.2771	101.937	104.28	83.8081	90.5596	127.036	99.783	105.299
ENSMUSG00000031885.13	126.4	151.852	152.873	77.0585	100.357	60.1851	55.3374	117.814	100.46	114.168	59.0466	102.191	88.6296	81.1422	94.1307
ENSMUSG00000024039.14	17.8028	14.4621	12.5078	40.7957	38.2312	53.9158	36.0337	55.6509	32.5017	29.6658	36.1899	16.6164	28.066	42.7641	38.2905
ENSMUSG00000033712.5	49.8478	62.6689	39.6079	21.7577	22.9387	30.0925	23.1645	28.4175	25.8536	35.0596	34.2851	28.2479	53.1778	57.0188	43.0768
ENSMUSG00000039648.14	3.56056	7.23103	4.86413	16.3183	15.2925	11.2847	21.8776	13.0247	19.2056	15.2824	13.3331	13.2931	14.7716	14.2547	6.38174
ENSMUSG00000007721.5	181.588	132.569	152.873	94.2833	108.959	104.07	83.0062	102.421	114.495	75.513	122.855	111.33	78.2895	116.231	159.544
ENSMUSG00000039963.18	23.1436	7.23103	8.33851	5.43942	1.91156	7.52313	1.93038	1.77609	3.69338	3.59586	3.80946	1.66164	9.60154	14.2547	9.57262
ENSMUSG00000038127.14	76.5519	91.593	75.0466	46.2351	53.5237	43.8849	48.2594	49.1386	59.8327	56.6347	51.4277	58.9883	52.4392	74.5631	36.695
ENSMUSG00000090946.3	28.4844	24.1034	22.236	7.25256	9.5578	10.0308	7.7215	11.2486	9.60278	10.7876	11.4284	9.96986	12.5559	16.4477	20.7407
ENSMUSG00000041117.8	3.56056	2.41034	11.118	2.71971	3.82312	5.01542	2.57383	1.77609	4.43205	0.898964	3.80946	3.32329	8.86296	14.2547	11.1681
ENSMUSG00000070348.5	176.248	298.882	235.563	122.387	110.871	194.348	145.422	98.2771	93.0731	92.5933	193.33	131.27	106.356	196.276	194.643
ENSMUSG00000000184.12	35.6056	79.5413	99.3673	27.1971	16.2483	18.8078	16.7299	31.9697	14.7735	10.7876	12.3807	21.6014	8.86296	42.7641	38.2905
ENSMUSG00000034165.16	172.687	183.186	168.855	315.487	328.788	337.287	298.565	436.919	356.78	390.15	274.281	284.972	221.574	190.794	215.384
ENSMUSG00000020326.7	446.85	653.203	706.689	237.521	260.928	260.802	185.316	306.08	277.742	264.295	249.52	365.562	328.668	256.585	347.805
ENSMUSG00000027829.15	81.8928	91.593	79.2159	176.781	153.881	125.386	119.04	152.744	197.965	176.197	113.331	156.194	79.0281	84.4317	103.703
ENSMUSG00000034563.16	7.12111	12.0517	15.2873	38.076	32.4965	16.3001	37.3206	35.5218	29.547	37.7565	18.0949	21.6014	30.2818	31.799	12.7635
ENSMUSG00000046186.8	14.2422	14.4621	24.3207	1.81314	5.73468	8.77699	2.57383	4.14422	1.47735	1.79793	0.952365	0.830822	2.95432	8.77213	7.97718
ENSMUSG00000025510.14	92.5744	154.262	161.211	49.8614	47.789	56.4235	49.5463	49.1386	31.763	51.2409	48.5706	48.1877	66.4722	48.2467	62.222
ENSMUSG00000047139.8	170.907	171.134	357.861	48.9548	67.8604	109.085	72.7108	44.9943	57.6167	46.7461	111.427	79.7589	96.754	112.941	130.826
ENSMUSG00000035914.10	90.7942	91.593	137.585	23.5708	21.9829	32.6002	30.2426	20.7211	28.8083	17.9793	30.4757	24.9246	44.3148	47.1502	62.222
ENSMUSG00000005087.17	7.12111	24.1034	25.0155	4.53285	5.73468	6.26928	7.7215	3.55218	2.21603	5.39378	0.952365	2.49246	2.21574	1.09652	4.78631
ENSMUSG00000055447.18	28.4844	38.5655	70.1825	26.2905	21.9829	8.77699	21.8776	20.129	14.0348	17.9793	11.4284	12.4623	18.4645	8.77213	12.7635
ENSMUSG00000020687.13	83.6731	103.645	81.9954	44.422	48.7448	45.1388	39.251	43.2182	39.8885	49.443	45.7135	58.9883	56.8707	44.9572	52.6494
ENSMUSG00000049521.1	7.12111	12.0517	35.4387	1.81314	12.4251	5.01542	6.43459	7.6964	4.43205	6.29275	3.80946	6.64657	4.43148	4.38606	1.59544
ENSMUSG00000036533.8	37.3858	43.3862	56.285	19.9446	19.1156	20.0617	17.3734	24.2733	15.5122	20.6762	17.1426	21.6014	11.0787	15.3512	12.7635
ENSMUSG00000041598.7	92.5744	89.1827	93.1134	153.21	133.809	125.386	117.753	148.008	168.418	169.005	124.76	117.146	111.526	104.169	86.1535
ENSMUSG00000063838.6	35.6056	45.7965	59.0645	19.038	19.1156	31.3464	23.1645	16.5769	18.4669	21.5751	34.2851	19.1089	29.5432	24.1234	43.0768
ENSMUSG00000023932.8	327.571	308.524	186.227	539.409	529.502	417.534	445.273	595.583	560.654	649.052	364.756	569.113	321.282	341.016	346.21
ENSMUSG00000055612.15	72.9914	65.0792	52.1157	115.134	105.136	131.655	128.692	92.9488	90.857	98.886	95.2365	116.315	105.617	107.459	81.3672
ENSMUSG00000024304.14	17.8028	33.7448	31.2694	2.71971	4.7789	5.01542	5.79113	2.96015	5.17073	4.49482	2.85709	6.64657	4.43148	5.48258	14.3589
ENSMUSG00000061048.7	24.9239	40.9758	31.9643	8.15913	9.5578	16.3001	18.0168	5.92031	10.3415	6.29275	14.2855	5.81575	21.4188	15.3512	11.1681
ENSMUSG00000028926.15	16.0225	31.3345	45.167	0.90657	2.86734	5.01542	5.14767	4.14422	5.17073	2.69689	2.85709	10.8007	13.2944	2.19303	7.97718
ENSMUSG00000031065.14	85.4533	67.4896	90.3339	140.518	121.384	159.24	151.213	134.391	127.791	137.541	148.569	149.548	147.716	167.767	114.871
ENSMUSG00000020015.9	64.09	69.8999	74.3518	30.8234	38.2312	20.0617	28.9556	32.5617	41.3658	51.2409	23.8091	35.7253	38.4062	57.0188	54.2448
ENSMUSG00000023067.13	236.777	433.862	572.578	547.569	515.166	460.165	543.079	468.888	421.045	424.311	376.184	405.441	259.98	235.751	269.629
ENSMUSG00000037664.13	204.732	115.696	159.127	21.7577	21.0272	87.7699	43.1117	40.8501	22.8989	31.4637	56.1895	20.7705	28.066	84.4317	103.703
ENSMUSG00000044303.6	7.12111	14.4621	25.0155	2.71971	4.7789	1.25386	2.57383	3.55218	4.43205	1.79793	0.952365	3.32329	2.21574	2.19303	6.38174
ENSMUSG00000073802.4	14.2422	36.1551	69.4876	7.25256	9.5578	7.52313	7.07805	8.88046	0.738675	8.98964	4.76182	8.30822	10.3401	2.19303	7.97718
ENSMUSG00000033022.7	16.0225	2.41034	4.86413	43.5154	24.8503	11.2847	25.7383	25.4573	35.4564	27.8679	18.0949	19.9397	21.4188	13.1582	3.19087
ENSMUSG00000006585.2	227.876	168.724	141.06	239.335	212.183	235.725	231.002	220.235	239.331	212.156	235.234	262.54	302.079	277.419	274.415
ENSMUSG00000024619.8	40.9464	38.5655	43.7772	329.992	302.982	410.011	335.242	314.368	141.826	311.941	254.281	298.265	96.0154	82.2387	73.3901
ENSMUSG00000059288.13	53.4083	79.5413	43.0823	20.8511	36.3197	25.0771	23.1645	34.3378	31.763	35.0596	38.0946	40.7103	48.7463	70.177	60.6266
ENSMUSG00000031758.9	64.09	48.2069	36.1336	88.8439	80.2855	72.7236	79.7889	107.75	87.9023	110.573	79.0463	83.0822	99.7083	77.8526	71.7946
ENSMUSG00000016028.9	10.6817	9.64137	11.8129	37.1694	46.8332	20.0617	41.1814	29.0095	23.6376	27.8679	33.3328	27.4171	19.9417	14.2547	20.7407
ENSMUSG00000018509.8	83.6731	67.4896	66.0132	147.771	148.146	151.717	155.074	151.56	124.836	169.005	131.426	152.04	149.932	130.485	105.299
ENSMUSG00000072825.10	76.5519	81.9516	134.111	27.1971	36.3197	28.8387	31.5295	52.0987	54.662	45.8472	43.8088	43.2027	73.858	49.3432	57.4357
ENSMUSG00000024989.14	67.6506	81.9516	36.8284	95.1899	112.782	73.9775	70.137	106.566	111.54	133.946	87.6175	124.623	85.6753	84.4317	70.1992
ENSMUSG00000023021.15	99.6956	101.234	130.637	76.1519	78.374	68.9621	81.0758	87.0285	81.9929	64.7254	76.1892	68.9582	57.6092	51.5363	86.1535
ENSMUSG00000056201.7	2223.57	2639.33	2574.52	1138.65	1085.77	1425.63	1044.33	1355.75	1365.81	1360.13	1554.26	1504.62	1497.84	1753.33	2003.87
ENSMUSG00000062929.7	133.521	127.748	168.16	80.6848	69.772	51.4081	68.2066	58.611	76.8222	64.7254	56.1895	68.1274	73.858	59.2119	57.4357
ENSMUSG00000068876.14	89.0139	98.824	177.193	19.038	27.7176	27.5848	29.5991	21.9051	19.9442	24.272	28.5709	25.7555	67.9494	36.185	54.2448
ENSMUSG00000002835.8	83.6731	81.9516	80.6056	143.238	130.942	137.924	115.179	123.142	132.962	111.472	118.093	131.27	100.447	115.134	130.826
ENSMUSG00000049422.6	1470.51	1482.36	945.032	3365.19	3045.12	2740.93	3094.39	2826.35	3874.35	3772.05	2714.24	3296.7	3085.05	2717.17	1963.98
ENSMUSG00000041235.11	169.126	147.031	135.501	87.0308	70.7277	55.1697	90.0842	73.4118	76.8222	76.4119	74.2844	88.0671	95.2768	128.292	137.208
ENSMUSG00000033916.5	110.377	120.517	139.67	196.726	233.21	178.048	238.08	251.021	254.843	213.953	190.473	196.905	210.495	161.188	159.544
ENSMUSG00000036599.10	28.4844	36.1551	62.5389	9.97228	10.5136	18.8078	14.1561	17.1689	10.3415	9.8886	19.0473	12.4623	12.5559	15.3512	19.1452
ENSMUSG00000030930.14	14.2422	7.23103	36.1336	3.62628	3.82312	3.76157	0.643459	6.51234	3.69338	2.69689	1.90473	1.66164	5.17006	3.28955	7.97718
ENSMUSG00000078695.8	19.5831	14.4621	13.2026	40.7957	27.7176	27.5848	36.0337	43.2182	35.4564	37.7565	26.6662	34.8945	26.5889	29.6059	22.3361
ENSMUSG00000051159.16	65.8703	38.5655	85.4698	29.9168	41.0986	66.4544	30.886	62.7553	16.9895	10.7876	19.9997	23.263	16.9873	21.9303	14.3589
ENSMUSG00000039910.9	231.436	286.831	436.382	104.256	105.136	85.2622	75.9281	108.342	94.5504	110.573	76.1892	83.913	100.447	86.6248	130.826
ENSMUSG00000028044.6	466.433	443.503	482.939	273.784	309.673	331.018	284.409	299.568	284.39	286.77	343.804	303.25	332.361	393.649	395.668
ENSMUSG00000004317.14	39.1661	72.3103	147.314	11.7854	24.8503	17.554	10.9388	21.9051	13.2962	17.9793	9.52365	22.4322	13.2944	12.0617	27.1224
ENSMUSG00000047501.3	115.718	180.776	302.271	101.536	114.694	106.578	97.1623	84.0684	84.9476	80.0078	130.474	122.962	166.919	117.327	132.421
ENSMUSG00000023906.2	194.05	257.907	519.767	49.8614	52.5679	58.9312	51.4767	56.835	48.0139	43.1503	64.7608	64.8041	97.4926	83.3352	118.062
ENSMUSG00000018569.12	65.8703	48.2069	161.906	45.3285	55.4353	27.5848	50.1898	48.5465	33.2404	22.4741	26.6662	45.6952	36.929	25.2199	23.9315
ENSMUSG00000007041.9	119.279	204.879	346.743	123.294	135.721	96.5469	128.048	124.918	104.892	96.1892	99.9983	76.4356	107.833	80.0457	86.1535
ENSMUSG00000049550.17	10.6817	26.5138	41.6926	5.43942	9.5578	7.52313	5.14767	11.8406	12.5575	10.7876	0.952365	5.81575	8.86296	1.09652	11.1681
ENSMUSG00000013921.15	32.045	19.2827	35.4387	7.25256	14.3367	15.0463	10.2953	7.6964	8.12543	11.6865	14.2855	12.4623	21.4188	19.7373	25.527
ENSMUSG00000022037.14	96.135	113.286	318.253	40.7957	36.3197	35.108	30.886	59.7951	33.9791	22.4741	26.6662	22.4322	36.1904	19.7373	62.222
ENSMUSG00000025545.9	26.7042	16.8724	23.6258	87.9373	92.7107	51.4081	75.2847	91.1727	85.6863	104.28	33.3328	63.9733	61.3021	37.2815	17.5498
ENSMUSG00000028719.8	142.422	137.39	136.196	77.0585	62.1257	85.2622	87.5104	82.2923	92.3344	96.1892	91.427	97.2061	73.858	94.3004	114.871
ENSMUSG00000031875.6	24.9239	67.4896	101.452	15.4117	14.3367	18.8078	11.5823	13.0247	8.8641	9.8886	15.2378	12.4623	14.7716	21.9303	19.1452
ENSMUSG00000096188.1	51.6281	38.5655	66.0132	24.4774	28.6734	28.8387	34.1033	34.9298	29.547	16.1814	33.3328	34.8945	45.0534	36.185	35.0996
ENSMUSG00000001349.4	33.8253	50.6172	159.822	2.71971	2.86734	2.50771	6.43459	2.36812	2.9547	2.69689	2.85709	10.8007	11.8173	3.28955	12.7635
ENSMUSG00000004665.10	462.872	747.206	1373.08	160.463	230.343	131.655	128.048	223.788	231.205	246.316	166.664	229.307	275.49	224.786	331.851
ENSMUSG00000056167.6	69.4308	48.2069	61.844	98.8162	98.4454	127.893	111.318	94.7249	124.836	98.886	130.474	104.684	122.604	101.976	76.5809
ENSMUSG00000044681.19	17.8028	38.5655	15.2873	68.8994	75.5066	58.9312	84.2931	41.4422	48.7526	40.4534	56.1895	67.2966	78.2895	64.6944	44.6722
ENSMUSG00000020173.17	58.7492	67.4896	32.6592	202.165	225.564	129.147	172.447	166.361	208.306	217.549	139.998	191.92	127.036	89.9143	116.467
ENSMUSG00000034903.18	17.8028	9.64137	17.3719	1.81314	4.7789	1.25386	1.28692	4.73625	4.43205	1.79793	1.90473	2.49246	2.95432	2.19303	1.59544
ENSMUSG00000027966.19	7.12111	28.9241	48.6413	6.34599	0.95578	5.01542	1.93038	7.6964	3.69338	3.59586	1.90473	5.81575	4.43148	4.38606	6.38174
ENSMUSG00000022483.16	10.6817	12.0517	29.8797	2.71971	6.69046	6.26928	5.14767	4.73625	2.9547	1.79793	3.80946	2.49246	5.90864	4.38606	11.1681
ENSMUSG00000026837.15	17.8028	45.7965	100.757	8.15913	11.4694	3.76157	14.1561	8.88046	12.5575	7.19171	5.71419	5.81575	8.12438	6.5791	17.5498
ENSMUSG00000025650.12	10.6817	12.0517	25.0155	2.71971	3.82312	3.76157	3.21729	2.96015	2.21603	4.49482	4.76182	4.15411	5.90864	3.28955	6.38174
ENSMUSG00000036103.8	33.8253	33.7448	87.5544	4.53285	2.86734	1.25386	5.79113	5.92031	2.9547	10.7876	7.61892	6.64657	9.60154	10.9652	20.7407
ENSMUSG00000055681.14	179.808	163.903	169.55	339.964	331.656	272.087	315.938	317.921	378.94	287.668	277.138	295.772	257.026	211.628	199.43
ENSMUSG00000021235.13	89.0139	77.131	63.9286	136.892	108.959	117.862	108.745	115.446	117.449	108.775	119.998	115.484	104.14	83.3352	74.9855
ENSMUSG00000074218.3	19.5831	14.4621	33.3541	84.3111	101.313	61.4389	97.8057	98.8691	68.6968	97.9871	39.0469	83.0822	33.2361	21.9303	31.9087
ENSMUSG00000020841.5	17.8028	38.5655	30.5746	12.692	8.60202	5.01542	3.86075	10.6566	11.8188	7.19171	5.71419	5.81575	9.60154	6.5791	14.3589
ENSMUSG00000037852.8	19.5831	21.6931	54.2003	32.6365	26.7618	16.3001	16.7299	20.129	19.9442	31.4637	9.52365	14.9548	8.12438	9.86864	4.78631
ENSMUSG00000039782.14	14.2422	24.1034	34.0489	2.71971	4.7789	2.50771	3.21729	10.6566	8.8641	5.39378	3.80946	8.30822	7.3858	4.38606	6.38174
ENSMUSG00000034361.9	33.8253	53.0275	58.3696	6.34599	6.69046	11.2847	3.86075	10.0645	5.9094	3.59586	10.476	10.8007	10.3401	5.48258	4.78631
ENSMUSG00000029625.16	56.9689	72.3103	84.08	106.069	103.224	124.132	113.249	96.501	93.8117	94.3912	107.617	103.022	119.65	117.327	116.467
ENSMUSG00000024900.4	17.8028	24.1034	17.3719	64.3665	83.1529	71.4698	77.215	65.7154	56.1393	71.9171	65.7132	78.9281	98.2312	96.4934	31.9087
ENSMUSG00000004885.5	39.1661	19.2827	22.9309	6.34599	5.73468	6.26928	4.50421	3.55218	5.17073	7.19171	10.476	9.96986	2.95432	8.77213	11.1681
ENSMUSG00000027230.9	23.1436	53.0275	68.0979	13.5986	19.1156	13.7924	9.65188	15.3928	6.64808	9.8886	10.476	14.9548	25.8503	6.5791	35.0996
ENSMUSG00000023272.3	97.9153	94.0034	87.5544	182.221	229.387	111.593	124.188	189.45	198.704	207.661	99.0459	163.672	101.185	96.4934	121.253
ENSMUSG00000024074.7	7.12111	79.5413	82.6903	9.0657	4.7789	6.26928	4.50421	10.6566	5.9094	8.09068	1.90473	9.96986	10.3401	5.48258	7.97718
ENSMUSG00000006360.11	121.059	122.927	159.822	61.6468	82.1971	73.9775	111.962	69.8596	74.6062	71.0182	94.2841	60.65	73.1194	115.134	97.3216
ENSMUSG00000006356.10	213.633	267.548	362.031	89.7505	112.782	124.132	100.38	148.6	115.972	110.573	119.046	105.514	147.716	167.767	180.284
ENSMUSG00000024146.9	133.521	115.696	135.501	80.6848	79.3298	87.7699	64.3459	87.6206	93.8117	78.2099	86.6652	101.36	92.3225	98.6864	108.49
ENSMUSG00000007888.15	28.4844	24.1034	43.0823	4.53285	4.7789	5.01542	12.2257	6.51234	4.43205	8.09068	5.71419	13.2931	11.8173	6.5791	25.527
ENSMUSG00000029121.15	115.718	53.0275	53.5055	5.43942	7.64624	21.3155	20.5907	15.3928	11.0801	14.3834	38.0946	26.5863	59.825	88.8178	73.3901
ENSMUSG00000032431.6	64.09	43.3862	56.285	115.134	103.224	91.5315	106.814	95.317	82.7316	79.1088	74.2844	80.5897	54.6549	73.4666	97.3216
ENSMUSG00000032060.9	30.2647	69.8999	195.26	17.2248	19.1156	26.331	10.9388	30.1936	10.3415	16.1814	12.3807	18.2781	23.6346	4.38606	33.5042
ENSMUSG00000022723.15	40.9464	21.6931	27.795	11.7854	10.5136	10.0308	14.1561	7.10437	5.17073	8.09068	14.2855	14.124	18.4645	26.3164	11.1681
ENSMUSG00000028199.18	46.2872	33.7448	29.1848	67.0862	53.5237	46.3927	59.1982	76.964	74.6062	71.9171	52.3801	62.3116	50.962	37.2815	31.9087
ENSMUSG00000058240.13	21.3633	26.5138	37.5233	92.4702	100.357	78.9929	73.9977	77.556	95.2891	94.3912	73.3321	115.484	107.094	66.8875	36.695
ENSMUSG00000023044.1	42.7267	50.6172	45.8618	76.1519	96.5338	81.5006	92.0146	82.8843	74.6062	81.8057	90.4746	74.7739	70.9037	73.4666	44.6722
ENSMUSG00000022433.18	115.718	183.186	217.496	281.037	384.224	295.91	424.683	325.025	330.926	269.689	192.378	193.581	182.429	135.968	140.398
ENSMUSG00000044636.5	7.12111	12.0517	12.5078	21.7577	33.4523	26.331	27.6687	34.3378	18.4669	35.9586	18.0949	28.2479	12.5559	14.2547	14.3589
ENSMUSG00000026421.14	121.059	257.907	620.524	105.162	120.428	97.8007	93.945	146.232	77.5609	100.684	49.523	108.838	89.3682	65.791	105.299
ENSMUSG00000078429.8	71.2111	69.8999	75.7415	138.705	150.058	121.624	138.344	140.903	142.564	170.803	123.807	137.916	133.683	129.389	89.3444
ENSMUSG00000019997.11	105.036	154.262	193.87	36.2628	49.7006	27.5848	13.5126	36.1139	35.4564	44.9482	13.3331	52.3418	40.6219	18.6408	49.4585
ENSMUSG00000038816.14	163.786	118.107	88.2493	54.3942	44.9217	62.6928	42.4683	49.1386	56.878	41.3523	57.1419	62.3116	67.9494	109.652	114.871
ENSMUSG00000034101.14	220.754	202.469	243.207	115.134	130.942	127.893	84.9365	142.087	117.449	115.067	117.141	129.608	132.944	151.319	185.071
ENSMUSG00000022240.9	12.4619	12.0517	25.0155	10.8788	5.73468	7.52313	8.36496	2.96015	5.17073	1.79793	5.71419	3.32329	6.64722	2.19303	7.97718
ENSMUSG00000017760.15	113.938	84.362	121.603	189.473	148.146	259.548	277.331	136.167	152.167	130.35	301.9	143.732	233.391	185.311	146.78
ENSMUSG00000021939.7	106.817	166.314	185.532	203.978	193.068	218.171	212.341	190.634	172.111	198.671	165.711	149.548	132.206	120.617	98.917
ENSMUSG00000030560.17	24.9239	21.6931	55.5901	95.1899	86.976	90.2776	75.9281	104.789	49.4912	59.3316	54.2848	48.1877	23.6346	24.1234	9.57262
ENSMUSG00000062127.11	30.2647	45.7965	69.4876	21.7577	33.4523	5.01542	20.5907	20.7211	20.6829	24.272	21.9044	23.263	28.066	26.3164	25.527
ENSMUSG00000048644.8	23.1436	21.6931	54.8952	9.97228	11.4694	16.3001	13.5126	14.8008	13.2962	10.7876	13.3331	9.13904	14.7716	14.2547	15.9544
ENSMUSG00000018378.13	17.8028	28.9241	46.5567	12.692	15.2925	7.52313	13.5126	15.9848	13.2962	13.4845	11.4284	13.2931	18.4645	15.3512	12.7635
ENSMUSG00000038545.13	186.929	197.648	264.748	83.4045	125.207	91.5315	130.622	88.2126	90.1184	104.28	112.379	76.4356	119.65	103.073	148.376
ENSMUSG00000022865.13	60.5294	48.2069	69.4876	27.1971	19.1156	15.0463	27.6687	18.353	22.8989	26.9689	31.428	24.0938	27.3275	23.0268	22.3361
ENSMUSG00000018920.11	44.5069	26.5138	56.285	9.97228	7.64624	10.0308	6.43459	7.10437	5.9094	0.898964	12.3807	3.32329	16.9873	5.48258	11.1681
ENSMUSG00000024646.13	275.943	265.138	309.22	151.397	134.765	213.155	184.029	165.769	195.01	158.218	115.236	182.781	203.11	253.295	304.728
ENSMUSG00000049439.13	48.0675	31.3345	44.4721	14.5051	24.8503	21.3155	25.7383	21.9051	19.2056	21.5751	19.0473	25.7555	29.5432	24.1234	28.7178
ENSMUSG00000028195.4	124.619	233.803	243.902	68.8994	67.8604	41.3772	18.0168	79.9242	45.0592	86.3005	25.7138	60.65	55.3935	15.3512	59.0311
ENSMUSG00000041623.17	30.2647	19.2827	29.8797	75.2453	60.2142	61.4389	56.6244	56.835	56.1393	62.9275	40.9517	35.7253	31.7589	28.5094	60.6266
ENSMUSG00000031889.9	108.597	134.979	66.0132	196.726	213.139	127.893	160.221	226.748	219.386	180.692	146.664	170.318	133.683	148.03	157.948
ENSMUSG00000050271.12	39.1661	19.2827	73.6569	6.34599	13.3809	2.50771	5.79113	10.6566	6.64808	8.09068	3.80946	8.30822	25.8503	10.9652	23.9315
ENSMUSG00000048826.6	16.0225	4.82069	10.4231	34.4497	43.9659	36.3618	45.6856	33.7458	33.9791	30.5648	39.0469	28.2479	22.1574	27.4129	20.7407
ENSMUSG00000039952.15	243.898	180.776	302.966	126.013	110.871	115.355	146.065	138.535	154.383	162.712	142.855	124.623	137.376	139.258	149.971
ENSMUSG00000068921.14	110.377	125.338	97.2827	162.276	208.36	152.97	185.96	217.275	176.543	202.267	156.188	165.334	194.985	144.74	121.253
ENSMUSG00000034974.12	56.9689	74.7206	95.198	36.2628	33.4523	52.6619	36.0337	42.6262	38.4111	35.9586	47.6182	38.2178	51.7006	54.8258	86.1535
ENSMUSG00000034675.17	51.6281	86.7723	122.298	19.9446	24.8503	25.0771	22.5211	13.0247	11.0801	12.5855	20.952	24.0938	25.1117	26.3164	33.5042
ENSMUSG00000035107.13	129.96	115.696	248.766	95.1899	93.6665	72.7236	100.38	69.2676	72.3902	76.4119	77.1415	93.052	66.4722	91.0108	102.108
ENSMUSG00000028078.14	16.0225	9.64137	9.72827	60.7402	52.5679	28.8387	41.1814	43.8103	49.4912	42.2513	28.5709	39.8794	30.2818	12.0617	25.527
ENSMUSG00000024472.9	140.642	156.672	112.57	243.867	257.105	173.032	128.048	245.101	270.355	272.386	180.949	226.814	141.069	135.968	193.048
ENSMUSG00000007039.12	72.9914	101.234	114.655	190.38	141.455	189.332	224.567	164.585	170.634	171.702	164.759	155.364	154.363	121.713	92.5353
ENSMUSG00000003534.17	67.6506	101.234	124.383	11.7854	16.2483	10.0308	13.5126	11.8406	7.38675	7.19171	15.2378	10.8007	14.033	21.9303	41.4813
ENSMUSG00000000787.12	749.497	595.355	580.222	385.292	349.816	341.049	322.373	374.755	400.362	496.228	461.897	557.481	468.998	446.282	456.295
ENSMUSG00000000276.11	23.1436	7.23103	13.2026	35.3562	25.8061	36.3618	21.2341	41.4422	45.0592	34.1606	22.8568	34.8945	22.1574	23.0268	31.9087
ENSMUSG00000034926.3	231.436	228.983	271.002	136.892	195.935	132.909	111.318	143.271	120.404	126.754	161.902	162.01	140.33	243.427	244.102
ENSMUSG00000030986.13	85.4533	55.4379	58.3696	116.041	119.473	66.4544	108.745	98.8691	98.2438	114.168	92.3794	106.345	81.9824	85.5282	78.1764
ENSMUSG00000021692.8	46.2872	48.2069	47.2516	71.6191	66.9046	78.9929	90.7277	97.6851	83.4703	73.7151	60.9513	69.789	64.2565	53.7293	47.8631
ENSMUSG00000031523.16	96.135	103.645	59.0645	136.892	143.367	92.7853	119.683	130.839	145.519	147.43	104.76	137.916	119.65	121.713	113.276
ENSMUSG00000022770.16	101.476	110.876	134.111	75.2453	78.374	63.9466	63.7024	65.7154	75.3449	64.7254	99.0459	90.5596	94.5383	63.5979	65.4129
ENSMUSG00000042388.14	19.5831	36.1551	19.4565	113.321	111.826	82.7545	101.023	74.0038	127.791	124.057	99.9983	89.7287	71.6423	77.8526	81.3672
ENSMUSG00000061689.15	62.3097	96.4137	133.416	57.1139	68.8162	68.9621	68.8501	60.9792	60.5714	46.7461	68.5703	71.4507	69.4265	67.984	90.9399
ENSMUSG00000040856.17	16.0225	26.5138	23.6258	3.62628	7.64624	6.26928	2.57383	2.96015	2.21603	4.49482	2.85709	5.81575	9.60154	4.38606	15.9544
ENSMUSG00000033826.9	28.4844	31.3345	18.0668	97.003	69.772	97.8007	113.892	53.8748	65.0034	53.0389	118.093	72.2815	56.8707	69.0805	65.4129
ENSMUSG00000024963.11	8.90139	9.64137	11.118	30.8234	27.7176	23.8233	33.4598	36.1139	23.6376	31.4637	23.8091	19.1089	19.9417	25.2199	27.1224
ENSMUSG00000033335.17	85.4533	101.234	138.975	204.885	256.149	200.617	224.567	230.3	183.191	203.166	156.188	174.473	120.389	131.582	113.276
ENSMUSG00000020661.15	78.3322	65.0792	72.2671	25.384	24.8503	56.4235	38.6075	27.8254	31.763	35.9586	54.2848	36.5562	59.0864	52.6328	41.4813
ENSMUSG00000027478.15	589.272	474.837	450.28	157.743	152.925	226.948	164.082	188.266	131.484	119.562	266.662	175.303	231.176	328.955	445.127
ENSMUSG00000058325.6	40.9464	38.5655	45.8618	82.4979	103.224	78.9929	96.5188	59.7951	76.8222	97.0881	78.0939	100.529	65.7336	71.2735	51.054
ENSMUSG00000031093.14	46.2872	31.3345	63.2337	22.6643	22.9387	28.8387	16.7299	17.7609	14.0348	25.171	23.8091	24.0938	31.7589	26.3164	31.9087
ENSMUSG00000044447.4	35.6056	69.8999	73.6569	18.1314	31.5407	20.0617	23.1645	26.6414	14.7735	16.1814	22.8568	24.0938	27.3275	32.8955	31.9087
ENSMUSG00000022102.13	48.0675	26.5138	56.9799	33.5431	17.204	13.7924	7.7215	30.7856	11.0801	8.09068	14.2855	11.6315	19.2031	10.9652	17.5498
ENSMUSG00000022946.8	3.56056	4.82069	3.47438	15.4117	18.1598	13.7924	18.0168	17.7609	14.0348	13.4845	15.2378	12.4623	16.2488	12.0617	14.3589
ENSMUSG00000078919.10	26.7042	19.2827	20.8463	55.3008	46.8332	37.6157	36.0337	56.2429	62.0487	43.1503	53.3324	44.8644	36.1904	26.3164	7.97718
ENSMUSG00000042737.9	56.9689	55.4379	57.6747	123.294	154.836	94.0392	116.466	127.287	124.836	111.472	115.236	83.0822	93.0611	65.791	90.9399
ENSMUSG00000060461.5	457.531	436.272	314.779	1322.69	1235.82	1110.92	949.102	868.509	1076.25	935.822	892.366	1016.93	943.905	736.859	706.778
ENSMUSG00000022048.8	48.0675	65.0792	108.401	18.1314	17.204	11.2847	26.3818	16.5769	18.4669	20.6762	16.1902	17.4473	22.1574	50.4397	19.1452
ENSMUSG00000024501.19	62.3097	81.9516	88.2493	24.4774	18.1598	35.108	42.4683	24.8653	19.9442	18.8782	82.8557	35.7253	37.6676	60.3084	65.4129
ENSMUSG00000009145.6	23.1436	31.3345	19.4565	195.819	202.625	110.339	102.31	69.8596	70.1741	83.6037	42.8564	67.2966	35.4518	49.3432	54.2448
ENSMUSG00000024331.11	12.4619	16.8724	39.6079	9.97228	9.5578	5.01542	1.93038	5.92031	5.17073	11.6865	5.71419	14.124	11.0787	2.19303	3.19087
ENSMUSG00000039497.7	197.611	180.776	241.817	128.733	115.649	136.67	97.8057	141.495	121.881	154.622	132.379	129.608	163.965	139.258	178.689
ENSMUSG00000054889.9	80.1125	142.21	290.458	30.8234	28.6734	33.8541	34.1033	24.2733	31.0244	32.3627	27.6186	40.7103	38.4062	16.4477	36.695
ENSMUSG00000015932.8	87.2336	132.569	136.196	50.7679	71.6835	56.4235	62.4155	61.5712	50.2299	60.2306	70.475	68.9582	51.7006	72.3701	103.703
ENSMUSG00000037474.13	65.8703	67.4896	38.9131	101.536	74.5509	71.4698	70.7805	101.237	91.5957	109.674	79.9986	89.7287	93.0611	86.6248	71.7946
ENSMUSG00000049502.16	49.8478	28.9241	38.2182	19.038	13.3809	26.331	16.0865	13.6167	15.5122	13.4845	22.8568	19.1089	20.6802	24.1234	25.527
ENSMUSG00000024190.6	106.817	89.1827	132.721	34.4497	53.5237	52.6619	68.8501	56.835	65.0034	69.2202	63.8084	52.3418	105.617	52.6328	59.0311
ENSMUSG00000018648.15	46.2872	67.4896	95.198	20.8511	25.8061	25.0771	19.9472	41.4422	9.60278	24.272	13.3331	17.4473	13.2944	9.86864	20.7407
ENSMUSG00000003518.13	40.9464	40.9758	63.2337	19.038	10.5136	27.5848	18.0168	17.1689	17.7282	17.9793	21.9044	19.9397	17.7259	36.185	25.527
ENSMUSG00000031530.6	62.3097	40.9758	75.0466	10.8788	7.64624	21.3155	23.808	23.0892	20.6829	9.8886	23.8091	17.4473	31.7589	37.2815	25.527
ENSMUSG00000031383.8	302.647	272.369	389.131	128.733	164.394	150.463	114.536	206.619	123.359	181.591	144.759	218.506	241.516	188.601	172.307
ENSMUSG00000027012.15	256.36	231.393	292.543	175.875	150.058	176.794	176.308	149.784	159.554	153.723	197.139	166.995	217.881	203.952	221.766
ENSMUSG00000020483.14	110.377	96.4137	97.9775	67.0862	69.772	53.9158	46.329	76.372	59.8327	72.8161	40.9517	56.4959	52.4392	75.6596	70.1992
ENSMUSG00000033788.15	14.2422	14.4621	21.5412	5.43942	3.82312	3.76157	3.21729	5.32828	4.43205	2.69689	6.66655	3.32329	5.90864	6.5791	4.78631
ENSMUSG00000027490.17	37.3858	62.6689	32.6592	73.4322	80.2855	70.2159	102.953	79.9242	78.2996	79.1088	73.3321	77.2664	78.2895	77.8526	79.7718
ENSMUSG00000046179.17	56.9689	67.4896	38.9131	21.7577	24.8503	27.5848	19.3038	24.8653	19.2056	41.3523	26.6662	38.2178	29.5432	49.3432	59.0311
ENSMUSG00000073538.10	8.90139	12.0517	2.08463	23.5708	18.1598	27.5848	22.5211	15.3928	31.0244	27.8679	45.7135	24.0938	18.4645	50.4397	27.1224
ENSMUSG00000053898.12	55.1886	62.6689	48.6413	119.667	111.826	80.2468	108.101	105.974	121.143	95.2902	75.2368	106.345	96.754	86.6248	73.3901
ENSMUSG00000028601.18	96.135	101.234	101.452	205.791	226.52	241.994	232.932	235.628	165.463	125.855	189.521	143.732	117.434	137.064	141.994
ENSMUSG00000028108.15	14.2422	31.3345	29.8797	13.5986	10.5136	10.0308	7.07805	5.92031	5.9094	17.0803	5.71419	9.13904	6.64722	3.28955	11.1681
ENSMUSG00000073599.9	23.1436	14.4621	29.8797	3.62628	1.91156	3.76157	10.9388	5.32828	1.47735	4.49482	7.61892	5.81575	2.95432	6.5791	7.97718
ENSMUSG00000034457.10	65.8703	86.7723	97.9775	30.8234	35.3639	23.8233	19.9472	42.0342	52.4459	44.9482	35.2375	59.8192	69.4265	36.185	60.6266
ENSMUSG00000021367.7	26.7042	48.2069	65.3184	10.8788	7.64624	3.76157	2.57383	9.47249	11.8188	17.0803	3.80946	19.1089	8.86296	5.48258	22.3361
ENSMUSG00000021951.5	149.543	118.107	97.9775	33.5431	25.8061	58.9312	35.3902	34.9298	34.7177	44.9482	72.3797	50.6801	60.5636	76.7561	110.085
ENSMUSG00000034994.9	2497.73	2499.53	2748.24	4491.15	4214.99	4249.32	5138.66	3938.19	4166.13	3773.85	3952.31	3624.04	4466.19	3481.44	2994.63
ENSMUSG00000033216.9	30.2647	36.1551	29.8797	48.0482	49.7006	40.1234	61.772	37.2979	48.0139	44.0492	50.4753	39.0486	62.7793	88.8178	52.6494
ENSMUSG00000020562.6	1.78028	4.82069	0.694876	12.692	15.2925	10.0308	9.00842	13.6167	14.0348	14.3834	7.61892	6.64657	6.64722	4.38606	4.78631
ENSMUSG00000048915.12	26.7042	55.4379	118.129	1.81314	3.82312	5.01542	3.86075	2.96015	6.64808	11.6865	2.85709	5.81575	10.3401	6.5791	9.57262
ENSMUSG00000031217.8	10.6817	28.9241	54.8952	3.62628	16.2483	6.26928	8.36496	9.47249	8.12543	4.49482	9.52365	8.30822	8.12438	5.48258	11.1681
ENSMUSG00000001300.16	30.2647	36.1551	50.0311	2.71971	5.73468	3.76157	3.21729	7.10437	3.69338	6.29275	5.71419	4.98493	6.64722	6.5791	9.57262
ENSMUSG00000022203.6	26.7042	36.1551	31.9643	5.43942	8.60202	3.76157	9.65188	10.6566	9.60278	11.6865	19.0473	9.96986	30.2818	19.7373	41.4813
ENSMUSG00000020122.16	21.3633	36.1551	46.5567	4.53285	0.95578	1.25386	1.28692	4.14422	5.9094	2.69689	3.80946	10.8007	6.64722	4.38606	12.7635
ENSMUSG00000024937.14	12.4619	31.3345	33.3541	3.62628	6.69046	5.01542	6.43459	4.14422	5.9094	2.69689	6.66655	3.32329	9.60154	5.48258	1.59544
ENSMUSG00000027293.13	64.09	72.3103	100.062	59.8337	44.9217	48.9004	47.6159	60.9792	50.2299	53.0389	56.1895	46.526	42.0991	43.8606	65.4129
ENSMUSG00000013787.15	234.997	166.314	141.755	68.8994	62.1257	135.416	92.0146	103.013	95.2891	63.8264	139.998	88.0671	154.363	173.25	186.666
ENSMUSG00000024079.4	32.045	28.9241	29.8797	45.3285	50.6564	37.6157	27.6687	34.9298	40.6271	31.4637	25.7138	30.7404	11.0787	13.1582	19.1452
ENSMUSG00000029145.12	96.135	96.4137	86.8595	184.034	154.836	136.67	138.344	167.545	168.418	150.127	149.521	152.871	115.218	94.3004	165.925
ENSMUSG00000074656.12	1057.49	1185.89	892.221	1808.61	1707.02	1517.17	1467.73	1985.67	1520.19	1928.28	1437.12	1603.49	1327.97	1105.29	1321.02
ENSMUSG00000016554.8	521.621	445.913	523.937	931.048	1081.94	1023.15	1030.82	892.19	882.717	752.433	889.509	720.322	762.953	660.103	714.755
ENSMUSG00000022884.14	147.763	125.338	92.4185	281.037	259.972	193.094	362.267	237.404	223.08	198.671	187.616	176.134	197.201	126.099	145.185
ENSMUSG00000036461.15	24.9239	33.7448	42.3875	15.4117	14.3367	11.2847	11.5823	16.5769	16.9895	13.4845	13.3331	14.9548	20.6802	7.67561	17.5498
ENSMUSG00000008398.14	24.9239	24.1034	26.4053	6.34599	8.60202	5.01542	7.07805	4.14422	3.69338	4.49482	0.952365	3.32329	7.3858	8.77213	6.38174
ENSMUSG00000006390.15	40.9464	55.4379	78.521	23.5708	32.4965	26.331	25.7383	24.8653	17.7282	19.7772	17.1426	24.0938	24.3731	33.992	39.8859
ENSMUSG00000041220.10	147.763	166.314	163.991	265.625	260.928	214.409	229.071	364.099	234.16	240.922	223.806	284.972	153.625	160.091	132.421
ENSMUSG00000022031.5	112.158	98.824	91.7237	115.134	117.561	155.478	141.561	134.983	115.233	122.259	137.141	112.992	155.102	150.223	170.712
ENSMUSG00000021728.7	327.571	171.134	150.788	67.0862	59.2584	65.2005	75.2847	50.9146	73.8675	61.1296	111.427	54.8342	130.729	120.617	151.566
ENSMUSG00000008140.17	158.445	149.441	148.704	245.681	219.829	220.679	279.905	219.643	251.15	215.751	245.71	194.412	245.209	254.392	201.025
ENSMUSG00000030208.15	44.5069	67.4896	90.3339	22.6643	29.6292	32.6002	25.0949	23.6812	14.7735	30.5648	26.6662	25.7555	34.7133	70.177	33.5042
ENSMUSG00000040212.12	21.3633	33.7448	64.6235	11.7854	23.8945	10.0308	17.3734	10.0645	10.3415	8.98964	6.66655	16.6164	14.7716	8.77213	28.7178
ENSMUSG00000022995.16	824.269	708.641	461.398	387.106	382.312	323.495	362.267	346.338	491.219	485.441	552.371	553.327	717.161	587.733	714.755
ENSMUSG00000037419.8	10.6817	14.4621	29.8797	1.81314	3.82312	2.50771	8.36496	4.14422	2.9547	4.49482	3.80946	5.81575	8.12438	3.28955	3.19087
ENSMUSG00000060600.15	28.4844	31.3345	36.8284	5.43942	12.4251	13.7924	3.86075	8.28843	6.64808	5.39378	10.476	4.98493	15.5102	5.48258	25.527
ENSMUSG00000019989.7	30.2647	28.9241	23.6258	4.53285	4.7789	3.76157	5.79113	5.92031	8.8641	8.98964	7.61892	5.81575	23.6346	33.992	23.9315
ENSMUSG00000022338.6	158.445	178.365	151.483	90.657	99.4012	82.7545	70.137	98.2771	99.7211	102.482	103.808	91.3904	65.7336	98.6864	134.017
ENSMUSG00000032446.14	14.2422	12.0517	18.0668	24.4774	31.5407	35.108	17.3734	20.129	17.7282	8.98964	10.476	19.9397	3.6929	3.28955	6.38174
ENSMUSG00000024376.6	53.4083	72.3103	77.1313	126.92	148.146	147.955	162.795	127.879	169.157	146.531	121.903	112.992	90.1068	141.451	126.039
ENSMUSG00000045394.8	297.306	216.931	266.138	180.408	155.792	164.255	169.873	213.723	154.383	141.137	219.996	166.164	237.823	184.215	181.88
ENSMUSG00000022040.7	69.4308	31.3345	27.1002	142.332	165.35	110.339	169.23	95.909	182.453	157.319	135.236	147.886	147.716	62.5014	79.7718
ENSMUSG00000075703.15	58.7492	67.4896	61.1491	29.9168	33.4523	45.1388	21.8776	27.8254	20.6829	28.7668	38.0946	28.2479	20.6802	37.2815	49.4585
ENSMUSG00000040857.15	60.5294	79.5413	85.4698	152.304	194.979	130.401	126.118	153.336	129.268	201.368	99.9983	193.581	103.401	122.81	124.444
ENSMUSG00000033423.16	74.7717	55.4379	73.6569	128.733	133.809	124.132	120.97	110.118	108.585	116.865	100.951	127.116	112.264	84.4317	90.9399
ENSMUSG00000046324.12	103.256	79.5413	63.2337	50.7679	33.4523	40.1234	34.7468	58.611	42.8432	62.0285	56.1895	45.6952	59.825	43.8606	52.6494
ENSMUSG00000028967.10	65.8703	91.593	129.247	34.4497	37.2754	25.0771	32.8164	35.5218	25.115	29.6658	26.6662	38.2178	25.8503	24.1234	49.4585
ENSMUSG00000045624.15	265.261	238.624	257.104	311.86	272.397	314.718	237.436	313.184	320.585	303.85	250.472	279.987	180.214	205.048	189.857
ENSMUSG00000040728.15	85.4533	45.7965	69.4876	12.692	18.1598	13.7924	14.7995	19.537	16.2509	11.6865	32.3804	29.0788	50.962	52.6328	36.695
ENSMUSG00000084128.10	19.5831	4.82069	29.1848	6.34599	3.82312	8.77699	7.7215	7.10437	3.69338	2.69689	7.61892	8.30822	7.3858	7.67561	15.9544
ENSMUSG00000021255.17	254.58	327.807	148.704	626.44	684.339	601.851	629.946	702.74	706.912	799.179	659.036	658.011	686.879	627.207	445.127
ENSMUSG00000021171.7	33.8253	43.3862	55.5901	26.2905	29.6292	20.0617	23.1645	27.2334	29.547	26.9689	31.428	29.9096	44.3148	37.2815	35.0996
ENSMUSG00000004610.4	48.0675	81.9516	71.5723	118.761	108.959	104.07	113.249	87.6206	120.404	107.876	119.998	122.131	107.833	91.0108	87.749
ENSMUSG00000036617.16	124.619	175.955	139.67	67.9928	73.5951	61.4389	65.6328	113.078	76.0835	104.28	82.8557	114.653	124.081	115.134	98.917
ENSMUSG00000030275.6	112.158	127.748	86.1647	155.93	182.554	174.286	124.188	197.146	191.317	237.327	192.378	260.878	225.267	260.971	129.23
ENSMUSG00000032035.15	8.90139	21.6931	38.9131	1.81314	5.73468	5.01542	1.28692	4.73625	1.47735	4.49482	2.85709	4.15411	9.60154	4.38606	4.78631
ENSMUSG00000004151.16	21.3633	16.8724	12.5078	6.34599	4.7789	12.5386	5.79113	2.96015	2.9547	2.69689	14.2855	7.47739	17.7259	23.0268	22.3361
ENSMUSG00000017724.14	87.2336	96.4137	70.1825	155.93	180.642	235.725	127.405	232.668	147.735	157.319	143.807	133.762	110.048	192.987	134.017
ENSMUSG00000030199.16	42.7267	40.9758	57.6747	22.6643	35.3639	35.108	28.9556	27.2334	22.1603	22.4741	32.3804	22.4322	28.066	39.4746	33.5042
ENSMUSG00000050212.4	56.9689	55.4379	80.6056	27.1971	15.2925	31.3464	18.6603	23.6812	22.8989	33.2617	30.4757	23.263	30.2818	26.3164	36.695
ENSMUSG00000017264.16	40.9464	57.8482	49.3362	85.2176	86.0202	65.2005	84.2931	64.5314	76.0835	70.1192	84.7604	87.2363	68.6879	74.5631	55.8403
ENSMUSG00000061286.7	272.383	245.855	161.906	291.916	307.761	364.872	337.816	281.215	326.494	349.697	388.565	369.716	389.232	393.649	328.66
ENSMUSG00000061731.9	117.498	115.696	173.719	57.1139	63.0815	67.7082	48.2594	52.6907	75.3449	66.5233	53.3324	73.1123	73.1194	106.362	110.085
ENSMUSG00000038235.4	69.4308	55.4379	109.79	56.2074	50.6564	36.3618	55.9809	60.3871	44.3205	50.342	52.3801	39.8794	50.2234	42.7641	59.0311
ENSMUSG00000048376.5	69.4308	81.9516	118.129	60.7402	36.3197	37.6157	27.0253	76.964	33.2404	43.1503	30.4757	37.387	29.5432	39.4746	47.8631
ENSMUSG00000021678.8	74.7717	55.4379	68.0979	25.384	22.9387	31.3464	25.0949	39.074	31.0244	27.8679	30.4757	40.7103	46.5305	69.0805	30.3133
ENSMUSG00000028128.13	71.2111	98.824	195.26	19.038	22.9387	16.3001	12.2257	34.3378	16.2509	20.6762	28.5709	17.4473	22.1574	12.0617	25.527
ENSMUSG00000028773.8	170.907	171.134	171.634	492.268	385.179	333.526	400.875	555.325	532.585	384.757	285.709	293.28	413.605	307.024	223.361
ENSMUSG00000027533.10	19.5831	16.8724	22.9309	12.692	10.5136	12.5386	5.79113	8.88046	5.17073	5.39378	6.66655	3.32329	6.64722	13.1582	15.9544
ENSMUSG00000040339.10	10.6817	14.4621	32.6592	6.34599	0.95578	1.25386	3.21729	7.10437	2.9547	2.69689	1.90473	3.32329	4.43148	5.48258	3.19087
ENSMUSG00000026655.14	58.7492	74.7206	134.806	37.1694	36.3197	51.4081	20.5907	29.0095	32.5017	30.5648	59.0466	29.9096	33.2361	36.185	39.8859
ENSMUSG00000026796.16	128.18	212.11	291.848	134.172	122.34	91.5315	110.675	130.839	130.745	90.7954	91.427	129.608	107.833	120.617	119.658
ENSMUSG00000046337.17	21.3633	12.0517	12.5078	42.6088	30.585	42.6311	36.0337	36.1139	39.1498	44.9482	49.523	44.8644	40.6219	36.185	23.9315
ENSMUSG00000033799.9	49.8478	62.6689	47.9465	15.4117	11.4694	20.0617	14.1561	17.1689	11.0801	16.1814	12.3807	8.30822	15.5102	20.8338	30.3133
ENSMUSG00000021792.15	16.0225	14.4621	20.8463	123.294	66.9046	62.6928	74.6412	130.247	76.8222	45.8472	39.0469	41.5411	39.8833	35.0885	17.5498
ENSMUSG00000043681.5	14.2422	31.3345	16.677	71.6191	48.7448	60.1851	75.2847	38.482	74.6062	83.6037	95.2365	54.0034	34.7133	57.0188	47.8631
ENSMUSG00000029672.16	140.642	113.286	169.55	116.948	117.561	127.893	134.483	91.1727	113.017	115.067	137.141	100.529	166.181	253.295	156.353
ENSMUSG00000046546.3	44.5069	38.5655	45.167	16.3183	26.7618	17.554	14.1561	26.6414	17.7282	25.171	24.7615	19.9397	37.6676	26.3164	31.9087
ENSMUSG00000032265.14	19.5831	26.5138	44.4721	7.25256	7.64624	11.2847	7.7215	23.0892	5.17073	6.29275	2.85709	4.15411	6.64722	12.0617	14.3589
ENSMUSG00000046694.6	24.9239	14.4621	29.1848	3.62628	2.86734	3.76157	7.07805	5.32828	2.21603	4.49482	2.85709	3.32329	5.17006	5.48258	11.1681
ENSMUSG00000038712.16	42.7267	57.8482	42.3875	74.3388	87.9318	84.0083	103.597	68.0835	62.0487	63.8264	71.4273	72.2815	55.3935	94.3004	63.8174
ENSMUSG00000028878.11	67.6506	31.3345	61.844	90.657	84.1087	115.355	104.884	80.5162	80.5156	86.3005	90.4746	80.5897	73.1194	92.1073	84.5581
ENSMUSG00000072568.4	12.4619	14.4621	21.5412	1.81314	7.64624	6.26928	5.79113	1.77609	0.738675	0.898964	6.66655	2.49246	7.3858	4.38606	3.19087
ENSMUSG00000043068.5	7.12111	7.23103	9.72827	0.90657	1.91156	1.25386	3.21729	2.96015	1.47735	0.898964	0.952365	3.32329	5.17006	2.19303	4.78631
ENSMUSG00000032815.15	21.3633	19.2827	26.4053	63.4599	60.2142	63.9466	63.0589	46.1784	42.8432	40.4534	52.3801	44.0335	49.4849	32.8955	35.0996
ENSMUSG00000034023.16	32.045	33.7448	20.8463	53.4877	53.5237	57.6774	45.6856	35.5218	42.1045	42.2513	59.999	42.3719	67.2108	60.3084	43.0768
ENSMUSG00000055884.7	42.7267	65.0792	46.5567	126.013	93.6665	68.9621	57.9113	106.566	85.6863	105.179	67.6179	98.8678	42.0991	64.6944	47.8631
ENSMUSG00000025555.14	33.8253	50.6172	86.8595	9.0657	19.1156	16.3001	10.2953	17.7609	7.38675	19.7772	7.61892	13.2931	21.4188	10.9652	12.7635
ENSMUSG00000070047.13	122.839	195.238	204.988	69.8059	60.2142	57.6774	42.4683	55.6509	70.9128	69.2202	59.0466	71.4507	91.5839	92.1073	124.444
ENSMUSG00000006219.12	206.512	228.983	209.158	391.638	415.764	243.248	299.852	314.368	477.923	427.008	303.804	374.701	332.361	298.252	323.874
ENSMUSG00000006369.14	74.7717	69.8999	66.7081	203.072	194.023	84.0083	231.645	133.799	125.575	180.692	100.951	96.3753	101.924	71.2735	122.849
ENSMUSG00000043323.16	85.4533	118.107	84.08	174.968	213.139	131.655	177.595	177.609	247.456	202.267	148.569	169.488	174.305	129.389	169.116
ENSMUSG00000039753.16	51.6281	81.9516	48.6413	104.256	114.694	65.2005	88.1538	108.934	103.415	97.9871	98.0936	89.7287	82.721	72.3701	71.7946
ENSMUSG00000030598.15	17.8028	19.2827	20.8463	12.692	3.82312	6.26928	8.36496	7.6964	10.3415	4.49482	3.80946	4.15411	8.86296	13.1582	9.57262
ENSMUSG00000032244.8	311.549	255.496	282.12	184.034	173.952	194.348	157.647	161.032	175.066	162.712	203.806	170.318	240.039	228.075	221.766
ENSMUSG00000027356.8	21.3633	12.0517	37.5233	0.90657	1.91156	2.50771	3.21729	2.36812	2.21603	0.898964	2.85709	2.49246	8.12438	9.86864	4.78631
ENSMUSG00000037712.15	213.633	279.6	298.797	208.511	190.2	190.586	182.742	235.628	200.181	186.985	177.14	187.766	128.513	178.732	191.452
ENSMUSG00000022788.16	32.045	12.0517	9.72827	3.62628	2.86734	6.26928	5.79113	5.92031	5.9094	7.19171	7.61892	7.47739	6.64722	6.5791	4.78631
ENSMUSG00000031137.17	17.8028	12.0517	29.8797	2.71971	6.69046	5.01542	5.14767	4.73625	2.21603	1.79793	4.76182	4.15411	3.6929	7.67561	6.38174
ENSMUSG00000022101.5	51.6281	55.4379	43.0823	9.97228	14.3367	15.0463	22.5211	12.4326	20.6829	23.3731	32.3804	24.0938	55.3935	58.1153	65.4129
ENSMUSG00000057967.12	10.6817	9.64137	14.5924	4.53285	1.91156	3.76157	0.643459	2.96015	4.43205	0.898964	2.85709	3.32329	2.95432	3.28955	11.1681
ENSMUSG00000050917.5	144.203	122.927	70.1825	182.221	209.316	159.24	209.124	179.385	236.376	196.873	202.854	204.382	240.039	171.056	236.125
ENSMUSG00000031565.18	83.6731	118.107	189.701	59.8337	84.1087	77.7391	63.0589	77.556	65.7421	63.8264	58.0942	66.4657	85.6753	66.8875	76.5809
ENSMUSG00000023092.16	115.718	142.21	175.804	81.5913	77.4182	68.9621	65.6328	71.6357	70.1741	77.3109	109.522	93.8828	72.3809	66.8875	95.7262
ENSMUSG00000008136.14	19.5831	43.3862	66.7081	8.15913	8.60202	3.76157	4.50421	11.2486	2.21603	11.6865	7.61892	4.98493	7.3858	2.19303	7.97718
ENSMUSG00000032643.12	105.036	118.107	189.701	79.7782	61.1699	65.2005	50.8332	47.9545	61.31	48.5441	57.1419	52.3418	39.8833	54.8258	78.1764
ENSMUSG00000034295.9	3.56056	7.23103	4.16926	18.1314	26.7618	22.5694	11.5823	20.129	19.2056	14.3834	8.57128	17.4473	11.8173	12.0617	1.59544
ENSMUSG00000038417.3	55.1886	69.8999	59.7594	125.107	135.721	81.5006	109.388	134.983	116.711	148.329	112.379	153.702	121.127	106.362	86.1535
ENSMUSG00000095440.1	23.1436	33.7448	52.8106	13.5986	13.3809	12.5386	16.7299	14.2087	10.3415	11.6865	9.52365	9.13904	13.2944	6.5791	14.3589
ENSMUSG00000001555.10	46.2872	62.6689	116.739	7.25256	12.4251	21.3155	16.7299	12.4326	12.5575	5.39378	18.0949	17.4473	14.7716	23.0268	22.3361
ENSMUSG00000032966.14	697.869	691.768	856.088	412.49	447.305	497.781	422.752	457.048	438.034	401.837	565.705	479.384	500.019	554.837	655.724
ENSMUSG00000031328.15	494.917	780.951	1172.95	221.203	230.343	275.848	217.489	218.459	263.707	263.396	318.09	289.957	387.755	302.638	445.127
ENSMUSG00000025278.8	270.602	388.065	535.75	219.39	218.874	184.317	182.099	246.285	174.327	209.459	193.33	171.149	197.201	196.276	247.293
ENSMUSG00000068699.12	119.279	159.083	243.902	9.97228	15.2925	10.0308	13.5126	20.7211	19.2056	17.0803	21.9044	22.4322	31.7589	13.1582	59.0311
ENSMUSG00000029648.13	26.7042	24.1034	86.1647	4.53285	5.73468	3.76157	2.57383	6.51234	6.64808	3.59586	4.76182	4.15411	4.43148	3.28955	14.3589
ENSMUSG00000044042.18	3.56056	12.0517	10.4231	1.81314	0.95578	2.50771	3.21729	2.36812	2.21603	1.79793	0.952365	2.49246	4.43148	3.28955	4.78631
ENSMUSG00000036053.16	44.5069	55.4379	71.5723	24.4774	27.7176	20.0617	12.2257	11.8406	15.5122	14.3834	21.9044	31.5712	25.8503	31.799	33.5042
ENSMUSG00000039286.12	28.4844	60.2586	84.7749	22.6643	35.3639	6.26928	14.1561	31.9697	24.3763	37.7565	17.1426	18.2781	14.7716	15.3512	17.5498
ENSMUSG00000033737.14	26.7042	26.5138	39.6079	4.53285	1.91156	7.52313	1.93038	2.96015	0.738675	2.69689	1.90473	2.49246	7.3858	1.09652	9.57262
ENSMUSG00000035992.15	65.8703	43.3862	63.9286	86.1242	101.313	104.07	97.1623	108.342	102.676	120.461	129.522	112.161	117.434	109.652	79.7718
ENSMUSG00000061175.11	17.8028	33.7448	29.8797	48.0482	46.8332	68.9621	67.5632	34.9298	42.1045	32.3627	49.523	39.8794	66.4722	62.5014	54.2448
ENSMUSG00000001827.12	195.831	185.596	189.006	84.3111	66.9046	71.4698	54.0505	88.2126	78.2996	77.3109	81.9034	96.3753	84.9367	82.2387	135.612
ENSMUSG00000029135.10	17.8028	36.1551	63.2337	4.53285	8.60202	3.76157	3.21729	12.4326	8.8641	12.5855	5.71419	8.30822	5.90864	2.19303	14.3589
ENSMUSG00000044167.6	69.4308	91.593	90.3339	51.6745	43.9659	46.3927	39.8944	64.5314	49.4912	54.8368	62.8561	43.2027	64.995	62.5014	63.8174
ENSMUSG00000030067.17	217.194	195.238	194.565	92.4702	88.8876	81.5006	92.0146	65.7154	104.153	95.2902	153.331	119.638	177.259	258.778	183.475
ENSMUSG00000024816.12	74.7717	84.362	139.67	58.9271	51.6121	52.6619	48.2594	62.1632	72.3902	54.8368	68.5703	68.1274	56.8707	57.0188	60.6266
ENSMUSG00000022816.11	158.445	144.621	202.209	233.895	238.945	211.902	187.246	216.683	140.348	219.347	191.425	196.074	113.741	72.3701	114.871
ENSMUSG00000028034.15	413.024	445.913	445.416	247.494	230.343	279.61	267.679	261.678	257.798	277.78	405.707	296.603	370.767	425.448	477.035
ENSMUSG00000025040.13	42.7267	40.9758	46.5567	16.3183	19.1156	23.8233	25.0949	17.1689	26.5923	26.07	13.3331	24.0938	28.8046	21.9303	28.7178
ENSMUSG00000030530.15	24.9239	65.0792	111.875	19.9446	22.9387	20.0617	30.886	34.3378	11.8188	17.9793	6.66655	23.263	28.066	14.2547	25.527
ENSMUSG00000045005.9	62.3097	77.131	33.3541	151.397	146.234	105.324	105.527	161.032	187.623	191.479	128.569	168.657	110.787	140.354	81.3672
ENSMUSG00000041075.8	46.2872	55.4379	50.0311	18.1314	13.3809	21.3155	19.9472	13.6167	28.8083	24.272	32.3804	33.2329	58.3478	33.992	51.054
ENSMUSG00000035293.13	105.036	55.4379	49.3362	37.1694	43.0101	31.3464	57.2678	27.8254	38.4111	43.1503	46.6659	47.3568	76.8123	89.9143	65.4129
ENSMUSG00000031950.7	103.256	91.593	79.9108	145.051	150.058	126.639	108.745	179.977	118.927	169.904	101.903	162.841	87.891	106.362	97.3216
ENSMUSG00000024462.17	24.9239	28.9241	14.5924	40.7957	53.5237	31.3464	49.5463	44.9943	44.3205	38.6555	48.5706	38.2178	38.4062	54.8258	27.1224
ENSMUSG00000033676.13	12.4619	7.23103	16.677	1.81314	3.82312	2.50771	1.93038	2.96015	3.69338	3.59586	0.952365	5.81575	4.43148	3.28955	1.59544
ENSMUSG00000070880.10	8.90139	4.82069	5.55901	18.1314	19.1156	17.554	23.808	13.0247	14.7735	17.9793	22.8568	29.9096	13.2944	21.9303	22.3361
ENSMUSG00000021453.2	16.0225	45.7965	82.6903	9.97228	8.60202	6.26928	5.79113	8.28843	1.47735	0.898964	7.61892	5.81575	19.2031	6.5791	19.1452
ENSMUSG00000000420.15	51.6281	74.7206	107.011	34.4497	58.3026	41.3772	37.3206	45.5864	44.3205	53.0389	38.0946	36.5562	45.792	43.8606	54.2448
ENSMUSG00000031608.13	37.3858	26.5138	50.0311	10.8788	3.82312	3.76157	6.43459	5.92031	4.43205	9.8886	3.80946	14.124	13.2944	10.9652	15.9544
ENSMUSG00000047261.9	71.2111	50.6172	141.06	2.71971	5.73468	11.2847	6.43459	1.18406	5.9094	5.39378	13.3331	4.15411	9.60154	6.5791	38.2905
ENSMUSG00000029777.10	233.216	243.445	227.225	339.964	334.523	378.664	355.189	401.989	378.94	374.868	390.469	355.592	507.405	543.872	309.515
ENSMUSG00000034201.13	97.9153	77.131	105.621	46.2351	60.2142	31.3464	53.4071	69.8596	64.2647	74.614	44.7611	65.6349	51.7006	69.0805	62.222
ENSMUSG00000015619.10	8.90139	7.23103	32.6592	4.53285	2.86734	2.50771	0.643459	2.36812	2.9547	3.59586	3.80946	4.15411	1.47716	1.09652	6.38174
ENSMUSG00000027199.14	8.90139	14.4621	24.3207	1.81314	2.86734	2.50771	3.86075	2.96015	1.47735	5.39378	1.90473	1.66164	3.6929	4.38606	4.78631
ENSMUSG00000015944.9	23.1436	21.6931	38.2182	9.0657	20.0714	13.7924	12.2257	14.8008	8.8641	7.19171	11.4284	10.8007	16.2488	13.1582	12.7635
ENSMUSG00000020424.3	85.4533	67.4896	68.7927	30.8234	24.8503	50.1542	45.0421	36.1139	42.1045	23.3731	39.9993	22.4322	54.6549	53.7293	57.4357
ENSMUSG00000029432.12	55.1886	96.4137	79.9108	129.64	127.119	126.639	143.491	110.71	116.711	95.2902	118.093	91.3904	130.729	98.6864	89.3444
ENSMUSG00000028270.12	55.1886	43.3862	178.583	1.81314	1.91156	1.25386	5.79113	4.73625	4.43205	2.69689	5.71419	2.49246	8.12438	5.48258	7.97718
ENSMUSG00000034486.8	74.7717	89.1827	35.4387	126.013	110.871	117.862	96.5188	163.4	110.801	151.026	123.807	154.533	115.218	144.74	89.3444
ENSMUSG00000006378.13	96.135	62.6689	63.2337	125.107	130.942	159.24	187.89	119.59	149.212	124.956	155.235	128.777	144.023	121.713	95.7262
ENSMUSG00000046814.3	24.9239	33.7448	27.1002	3.62628	4.7789	6.26928	5.14767	7.10437	8.12543	3.59586	3.80946	3.32329	5.90864	3.28955	17.5498
ENSMUSG00000038843.17	33.8253	26.5138	48.6413	16.3183	15.2925	11.2847	12.2257	20.7211	15.5122	16.1814	12.3807	12.4623	22.896	23.0268	9.57262
ENSMUSG00000040888.9	147.763	125.338	128.552	70.7125	71.6835	107.832	116.466	82.2923	73.8675	79.1088	119.046	72.2815	119.65	140.354	135.612
ENSMUSG00000030872.14	174.467	204.879	156.347	252.933	239.901	292.148	290.2	212.539	251.888	251.71	288.566	253.401	311.681	285.094	210.598
ENSMUSG00000020530.14	178.028	147.031	177.193	314.58	262.84	205.632	220.063	316.736	276.264	254.407	224.758	230.968	170.612	146.933	175.498
ENSMUSG00000035778.17	19.5831	36.1551	50.726	12.692	11.4694	16.3001	23.1645	18.945	12.5575	16.1814	10.476	9.13904	18.4645	16.4477	22.3361
ENSMUSG00000055737.12	16.0225	16.8724	42.3875	0.90657	1.91156	2.50771	2.57383	2.96015	4.43205	2.69689	0.952365	3.32329	7.3858	2.19303	3.19087
ENSMUSG00000048000.15	65.8703	55.4379	62.5389	87.0308	90.7991	106.578	109.388	94.1329	104.153	79.1088	89.5223	80.5897	79.7667	77.8526	76.5809
ENSMUSG00000031821.11	101.476	81.9516	88.9442	189.473	164.394	206.886	203.976	162.808	177.282	184.288	160.95	132.101	139.592	146.933	118.062
ENSMUSG00000019433.8	147.763	178.365	250.85	320.019	308.717	298.418	360.98	275.886	291.038	335.314	279.995	208.536	292.478	321.279	191.452
ENSMUSG00000050953.9	484.236	436.272	562.85	148.678	207.404	275.848	143.491	262.862	177.282	129.451	262.853	234.292	313.158	362.947	354.187
ENSMUSG00000034520.14	30.2647	55.4379	31.9643	81.5913	76.4624	42.6311	50.8332	75.1879	98.9825	83.6037	67.6179	68.1274	44.3148	51.5363	46.2676
ENSMUSG00000045594.9	37.3858	43.3862	35.4387	70.7125	79.3298	67.7082	106.814	76.964	89.3797	94.3912	63.8084	62.3116	81.9824	99.783	47.8631
ENSMUSG00000003316.14	99.6956	106.055	123.688	175.875	165.35	160.494	167.299	162.808	166.202	181.591	162.854	165.334	87.891	99.783	100.512
ENSMUSG00000021318.15	42.7267	40.9758	91.7237	9.97228	11.4694	26.331	9.00842	11.2486	8.8641	12.5855	19.0473	24.0938	26.5889	17.5443	41.4813
ENSMUSG00000028480.14	101.476	188.007	406.503	89.7505	70.7277	55.1697	50.1898	113.67	73.1288	53.0389	47.6182	63.1424	90.8454	57.0188	62.222
ENSMUSG00000014303.13	65.8703	65.0792	73.6569	29.0103	34.4081	38.8695	26.3818	37.89	42.8432	44.9482	24.7615	45.6952	27.3275	36.185	46.2676
ENSMUSG00000017286.15	56.9689	43.3862	60.4542	101.536	88.8876	119.116	73.3543	95.909	84.9476	74.614	91.427	83.913	95.2768	91.0108	74.9855
ENSMUSG00000026103.14	71.2111	94.0034	94.5032	41.7022	39.187	28.8387	34.1033	40.8501	53.9233	52.1399	32.3804	57.3267	61.3021	66.8875	57.4357
ENSMUSG00000036568.6	62.3097	45.7965	29.8797	67.9928	58.3026	62.6928	61.1286	59.7951	71.6515	89.8964	82.8557	90.5596	101.924	69.0805	87.749
ENSMUSG00000041560.12	279.504	238.624	228.614	378.946	338.346	403.742	407.953	350.482	362.689	345.202	414.279	381.347	451.272	391.456	315.896
ENSMUSG00000026473.15	418.365	366.372	261.273	190.38	141.455	223.186	168.586	218.459	163.247	175.298	220.949	220.168	312.419	417.773	331.851
ENSMUSG00000072940.5	441.509	407.348	478.77	882.093	790.43	756.075	745.769	583.15	682.536	619.386	529.515	636.409	516.267	512.073	485.013
ENSMUSG00000075014.1	5.34083	2.41034	4.86413	94.2833	41.0986	20.0617	43.1117	230.3	10.3415	123.158	9.52365	4.15411	2.95432	6.5791	15.9544
ENSMUSG00000061330.7	489.576	489.3	447.5	928.328	833.44	828.799	1060.42	703.333	798.508	752.433	700.94	687.92	669.154	659.006	668.488
ENSMUSG00000083992.1	587.492	518.224	481.549	1117.8	897.478	1010.61	1043.69	762.536	859.818	802.775	791.415	866.547	771.078	675.454	606.266
ENSMUSG00000083783.1	28.4844	48.2069	49.3362	149.584	131.898	102.816	147.352	110.71	132.223	130.35	49.523	104.684	46.5305	28.5094	36.695
ENSMUSG00000066315.9	192.27	236.214	229.309	396.171	345.037	329.764	355.833	295.423	381.895	315.536	285.709	314.051	317.589	271.936	266.438
ENSMUSG00000056300.14	51.6281	12.0517	8.33851	8.15913	8.60202	1.25386	9.00842	6.51234	4.43205	4.49482	4.76182	6.64657	5.90864	3.28955	3.19087
ENSMUSG00000066068.5	103.256	108.465	125.078	247.494	173.952	184.317	220.706	162.216	209.784	163.611	159.997	137.916	155.84	156.802	116.467
ENSMUSG00000081051.4	429.047	412.169	473.906	486.828	784.696	679.59	801.749	642.353	760.097	667.031	584.752	606.5	565.752	521.942	437.149
ENSMUSG00000087135.7	26.7042	38.5655	5.55901	5.43942	4.7789	7.52313	5.14767	2.96015	6.64808	2.69689	4.76182	6.64657	8.86296	13.1582	31.9087
ENSMUSG00000097113.7	26.7042	50.6172	20.8463	15.4117	12.4251	13.7924	7.7215	8.28843	9.60278	4.49482	20.952	9.13904	26.5889	23.0268	41.4813
ENSMUSG00000097152.1	5.34083	4.82069	9.72827	23.5708	37.2754	25.0771	30.886	27.8254	34.7177	39.5544	32.3804	17.4473	24.3731	24.1234	11.1681
ENSMUSG00000097461.1	37.3858	45.7965	75.0466	13.5986	7.64624	15.0463	12.2257	8.88046	9.60278	13.4845	19.9997	24.0938	17.7259	13.1582	7.97718
ENSMUSG00000097250.1	37.3858	36.1551	48.6413	6.34599	14.3367	27.5848	16.0865	10.0645	11.8188	16.1814	22.8568	14.9548	36.1904	25.2199	49.4585
ENSMUSG00000097248.9	3.56056	16.8724	6.25389	26.2905	43.0101	31.3464	33.4598	33.7458	31.0244	31.4637	15.2378	21.6014	12.5559	20.8338	17.5498
ENSMUSG00000102064.1	16.0225	9.64137	0.694876	0.90657	0.95578	1.25386	1.93038	1.77609	9.60278	9.8886	1.90473	12.4623	20.6802	38.3781	23.9315
ENSMUSG00000000594.7	30.2647	36.1551	52.1157	116.041	122.34	75.2313	106.171	99.4612	93.0731	72.8161	62.8561	49.0185	63.5179	51.5363	44.6722
ENSMUSG00000083380.1	14.2422	7.23103	18.7617	43.5154	32.4965	33.8541	46.9725	21.3131	28.8083	31.4637	31.428	24.0938	23.6346	29.6059	30.3133
ENSMUSG00000098178.1	393.441	315.755	268.222	670.862	530.458	417.534	459.429	577.822	570.257	526.793	419.993	476.892	309.465	290.577	440.34
ENSMUSG00000084817.3	153.104	204.879	250.85	118.761	116.605	145.447	102.953	136.167	116.711	120.461	122.855	117.146	144.762	120.617	167.521
ENSMUSG00000042293.7	10.6817	12.0517	15.2873	44.422	37.2754	43.8849	43.7552	40.2581	31.763	39.5544	30.4757	20.7705	29.5432	28.5094	31.9087
ENSMUSG00000078182.4	30.2647	24.1034	18.7617	53.4877	54.4795	35.108	42.4683	44.4023	54.662	44.0492	37.1422	34.8945	39.8833	37.2815	35.0996
ENSMUSG00000084106.4	218.974	209.7	192.481	196.726	186.377	252.025	261.244	217.275	212.738	195.075	261.9	196.074	129.252	133.775	172.307
ENSMUSG00000079471.4	24.9239	38.5655	19.4565	54.3942	52.5679	120.37	104.884	41.4422	47.2752	50.342	84.7604	44.0335	97.4926	116.231	86.1535
ENSMUSG00000100215.1	186.929	188.007	168.16	638.226	597.363	422.549	673.058	516.843	550.313	618.487	347.613	485.2	291.739	154.609	194.643
ENSMUSG00000094973.2	16.0225	9.64137	6.94876	80.6848	75.5066	10.0308	54.694	50.9146	47.2752	126.754	3.80946	61.4808	7.3858	3.28955	4.78631
ENSMUSG00000052825.6	195.831	236.214	128.552	349.03	325.921	277.102	279.261	453.496	350.132	347.899	352.375	356.422	200.155	185.311	248.888
ENSMUSG00000033021.16	42.7267	57.8482	60.4542	125.107	142.411	81.5006	115.179	107.75	103.415	106.078	73.3321	63.1424	67.2108	61.4049	68.6038
ENSMUSG00000002326.5	51.6281	53.0275	52.1157	30.8234	31.5407	25.0771	31.5295	31.3776	27.331	27.8679	30.4757	38.2178	33.9747	50.4397	43.0768
ENSMUSG00000000001.4	208.293	209.7	272.391	144.145	137.632	132.909	106.814	148.008	161.77	133.047	134.283	136.255	158.795	168.863	164.33
ENSMUSG00000027523.19	443.289	568.841	1211.17	477.763	508.475	376.157	487.742	478.953	401.839	391.049	317.137	421.227	437.239	355.271	429.172
ENSMUSG00000036402.13	26.7042	43.3862	125.773	36.2628	41.0986	21.3155	23.1645	44.4023	23.6376	40.4534	14.2855	28.2479	19.2031	17.5443	23.9315
ENSMUSG00000025739.13	7.12111	12.0517	16.677	6.34599	3.82312	1.25386	1.28692	1.77609	1.47735	1.79793	1.90473	1.66164	7.3858	2.19303	3.19087
ENSMUSG00000043004.13	94.3547	110.876	159.127	73.4322	55.4353	124.132	76.5716	69.8596	47.2752	45.8472	87.6175	55.665	73.858	64.6944	87.749
ENSMUSG00000071658.4	122.839	110.876	105.621	30.8234	43.0101	36.3618	32.8164	37.89	50.9686	39.5544	61.9037	39.0486	65.7336	96.4934	132.421
ENSMUSG00000034707.6	60.5294	60.2586	75.0466	45.3285	41.0986	38.8695	48.2594	40.8501	39.1498	35.0596	42.8564	40.7103	45.0534	48.2467	39.8859
ENSMUSG00000034109.15	26.7042	16.8724	29.8797	9.0657	8.60202	3.76157	12.2257	7.10437	6.64808	10.7876	9.52365	10.8007	8.12438	9.86864	6.38174
ENSMUSG00000000544.14	103.256	72.3103	47.2516	95.1899	87.9318	120.37	151.856	102.421	99.7211	117.764	173.33	97.2061	189.077	148.03	130.826
ENSMUSG00000046338.4	1.78028	4.82069	1.38975	9.0657	16.2483	6.26928	13.5126	13.0247	11.8188	20.6762	4.76182	9.13904	10.3401	6.5791	6.38174
ENSMUSG00000063808.14	33.8253	33.7448	37.5233	66.1796	74.5509	63.9466	77.8585	62.7553	62.0487	61.1296	66.6655	81.4205	50.2234	62.5014	65.4129
ENSMUSG00000034042.16	124.619	185.596	160.516	313.673	280.044	274.594	254.81	245.101	254.843	236.428	294.281	293.28	249.64	210.531	212.193
ENSMUSG00000034220.7	28.4844	45.7965	59.0645	12.692	24.8503	20.0617	22.5211	20.7211	21.4216	21.5751	11.4284	24.9246	27.3275	21.9303	27.1224
ENSMUSG00000055653.13	96.135	86.7723	117.434	253.84	236.078	129.147	272.826	179.977	217.909	181.591	145.712	145.394	124.82	75.6596	105.299
ENSMUSG00000031119.4	39.1661	94.0034	144.534	14.5051	20.0714	11.2847	10.9388	29.0095	9.60278	29.6658	14.2855	19.1089	27.3275	14.2547	33.5042
ENSMUSG00000058571.10	5.34083	14.4621	20.8463	4.53285	6.69046	1.25386	8.36496	4.73625	5.17073	2.69689	2.85709	4.98493	1.47716	1.09652	3.19087
ENSMUSG00000036427.5	612.416	619.458	662.217	1203.93	1271.19	925.346	1643.39	1181.69	1130.17	1153.37	829.51	865.716	825.733	755.5	781.764
ENSMUSG00000037661.14	3.56056	4.82069	4.86413	13.5986	16.2483	25.0771	14.1561	24.2733	10.3415	18.8782	16.1902	14.124	6.64722	5.48258	14.3589
ENSMUSG00000072966.11	5.34083	9.64137	9.72827	31.73	23.8945	12.5386	21.2341	22.4972	31.0244	28.7668	27.6186	22.4322	24.3731	30.7024	12.7635
ENSMUSG00000051043.16	51.6281	57.8482	107.706	6.34599	18.1598	15.0463	10.9388	17.1689	9.60278	12.5855	5.71419	13.2931	18.4645	6.5791	12.7635
ENSMUSG00000031700.11	14.2422	33.7448	21.5412	38.076	24.8503	35.108	56.6244	32.5617	53.1846	41.3523	59.0466	42.3719	108.571	64.6944	36.695
ENSMUSG00000063856.7	834.95	1019.57	879.713	354.469	335.479	470.196	359.05	368.243	364.167	344.303	449.516	381.347	333.1	475.888	757.832
ENSMUSG00000042808.7	14.2422	19.2827	3.47438	38.076	29.6292	37.6157	60.4851	20.129	30.2857	17.0803	32.3804	17.4473	19.9417	24.1234	9.57262
ENSMUSG00000075706.10	21.3633	14.4621	25.7104	69.8059	73.5951	47.6465	65.6328	56.2429	59.094	72.8161	32.3804	61.4808	45.792	26.3164	33.5042
ENSMUSG00000021760.3	10.6817	21.6931	28.4899	4.53285	6.69046	3.76157	3.86075	2.36812	3.69338	5.39378	3.80946	7.47739	6.64722	9.86864	9.57262
ENSMUSG00000001700.9	16.0225	14.4621	15.9822	2.71971	6.69046	3.76157	1.28692	4.73625	2.9547	3.59586	3.80946	1.66164	4.43148	8.77213	14.3589
ENSMUSG00000000531.4	16.0225	16.8724	15.2873	43.5154	51.6121	36.3618	50.8332	33.1537	29.547	27.8679	39.0469	38.2178	40.6219	24.1234	23.9315
ENSMUSG00000022286.15	51.6281	81.9516	47.9465	10.8788	8.60202	32.6002	16.0865	10.0645	9.60278	9.8886	36.1899	21.6014	47.2691	59.2119	62.222
ENSMUSG00000001985.9	37.3858	16.8724	52.1157	79.7782	71.6835	75.2313	49.5463	92.3568	67.9581	65.6244	69.5226	65.6349	80.5052	48.2467	39.8859
ENSMUSG00000003378.9	21.3633	28.9241	40.9977	17.2248	10.5136	16.3001	17.3734	8.88046	14.7735	8.98964	8.57128	7.47739	17.7259	13.1582	20.7407
ENSMUSG00000026959.13	1.78028	2.41034	2.7795	17.2248	21.9829	6.26928	26.3818	14.8008	19.9442	16.1814	5.71419	14.124	11.0787	5.48258	3.19087
ENSMUSG00000034813.16	21.3633	14.4621	45.8618	1.81314	4.7789	2.50771	1.93038	3.55218	3.69338	3.59586	3.80946	6.64657	10.3401	6.5791	15.9544
ENSMUSG00000044221.14	165.566	214.52	174.414	283.757	320.186	289.641	263.175	376.532	216.432	274.184	282.852	333.159	178.736	186.408	172.307
ENSMUSG00000038515.10	53.4083	40.9758	47.9465	97.003	96.5338	120.37	129.979	89.3966	98.9825	80.0078	108.57	82.2513	118.911	104.169	68.6038
ENSMUSG00000022812.13	106.817	89.1827	139.67	51.6745	70.7277	46.3927	54.694	78.7401	65.7421	96.1892	65.7132	72.2815	84.1981	57.0188	57.4357
ENSMUSG00000026879.14	72.9914	197.648	281.425	19.9446	16.2483	16.3001	16.0865	34.3378	16.2509	19.7772	13.3331	15.7856	28.8046	13.1582	46.2676
ENSMUSG00000027610.17	23.1436	19.2827	31.9643	59.8337	59.2584	84.0083	85.58	33.1537	51.7073	45.8472	70.475	37.387	36.929	60.3084	49.4585
ENSMUSG00000004038.9	5.34083	7.23103	7.64364	16.3183	25.8061	10.0308	24.4514	21.3131	32.5017	33.2617	18.0949	17.4473	14.033	7.67561	7.97718
ENSMUSG00000025068.7	162.005	147.031	270.307	122.387	116.605	139.178	131.266	124.326	109.324	117.764	128.569	122.131	159.533	121.713	167.521
ENSMUSG00000022828.10	113.938	125.338	91.0288	55.3008	59.2584	50.1542	58.5547	88.8046	60.5714	61.1296	62.8561	92.2212	71.6423	94.3004	65.4129
ENSMUSG00000060261.15	160.225	154.262	190.396	123.294	121.384	166.763	146.709	90.5807	109.324	118.663	181.902	135.424	217.881	209.435	194.643
ENSMUSG00000016503.16	112.158	103.645	108.401	73.4322	70.7277	77.7391	80.4323	74.5959	77.5609	63.8264	66.6655	60.65	94.5383	81.1422	86.1535
ENSMUSG00000032777.9	74.7717	106.055	137.585	44.422	49.7006	76.4852	68.8501	63.9393	48.0139	55.7358	70.475	39.8794	94.5383	58.1153	97.3216
ENSMUSG00000023982.7	12.4619	2.41034	3.47438	34.4497	35.3639	15.0463	25.7383	23.0892	19.2056	29.6658	10.476	15.7856	8.12438	5.48258	12.7635
ENSMUSG00000019528.18	32.045	24.1034	30.5746	14.5051	21.9829	10.0308	11.5823	20.7211	10.3415	18.8782	10.476	16.6164	7.3858	8.77213	9.57262
ENSMUSG00000019188.16	87.2336	60.2586	109.79	56.2074	41.0986	30.0925	61.772	51.5067	31.763	62.9275	69.5226	37.387	49.4849	64.6944	46.2676
ENSMUSG00000044927.6	46.2872	57.8482	73.6569	101.536	97.4896	81.5006	138.344	94.7249	89.3797	126.754	88.5699	84.7438	109.31	144.74	103.703
ENSMUSG00000041126.16	258.14	274.779	196.65	504.96	438.703	382.426	422.752	496.122	476.445	457.573	406.66	445.32	379.63	370.622	307.919
ENSMUSG00000015937.14	261.701	277.189	360.641	619.188	578.247	396.218	641.528	560.653	549.574	640.062	439.992	492.677	446.841	466.019	355.782
ENSMUSG00000073411.11	42.7267	26.5138	59.7594	23.5708	29.6292	17.554	23.1645	24.8653	23.6376	16.1814	16.1902	22.4322	16.9873	13.1582	19.1452
ENSMUSG00000061232.15	49.8478	72.3103	122.298	51.6745	67.8604	52.6619	59.8417	56.2429	32.5017	51.2409	34.2851	29.0788	31.7589	28.5094	35.0996
ENSMUSG00000028497.12	8.90139	7.23103	22.9309	5.43942	3.82312	3.76157	3.21729	4.73625	4.43205	6.29275	1.90473	2.49246	3.6929	2.19303	7.97718
ENSMUSG00000020017.14	3.56056	2.41034	0.694876	23.5708	35.3639	17.554	29.5991	16.5769	21.4216	19.7772	11.4284	9.13904	3.6929	5.48258	1.59544
ENSMUSG00000085412.7	8.90139	14.4621	6.94876	59.8337	69.772	40.1234	36.0337	49.1386	42.1045	71.0182	37.1422	72.2815	44.3148	60.3084	23.9315
ENSMUSG00000006930.15	23.1436	38.5655	10.4231	58.9271	59.2584	62.6928	69.4935	58.019	48.0139	54.8368	43.8088	46.526	31.0204	37.2815	30.3133
ENSMUSG00000031371.14	30.2647	21.6931	30.5746	51.6745	41.0986	43.8849	53.4071	53.2828	64.2647	48.5441	36.1899	54.8342	47.2691	39.4746	54.2448
ENSMUSG00000002996.17	85.4533	86.7723	91.7237	91.5636	67.8604	104.07	101.023	96.501	102.676	104.28	115.236	105.514	173.566	134.871	140.398
ENSMUSG00000022475.18	12.4619	28.9241	45.8618	6.34599	7.64624	12.5386	7.7215	7.10437	6.64808	10.7876	3.80946	4.15411	5.90864	3.28955	9.57262
ENSMUSG00000042770.8	19.5831	33.7448	33.3541	73.4322	104.18	56.4235	74.6412	82.2923	93.8117	57.5337	62.8561	58.1575	52.4392	57.0188	30.3133
ENSMUSG00000019853.5	5.34083	14.4621	22.236	4.53285	2.86734	2.50771	2.57383	2.36812	2.9547	2.69689	1.90473	1.66164	7.3858	2.19303	6.38174
ENSMUSG00000035247.15	69.4308	77.131	99.3673	64.3665	68.8162	52.6619	39.251	60.9792	52.4459	64.7254	60.9513	58.9883	48.7463	38.3781	30.3133
ENSMUSG00000075254.11	23.1436	7.23103	21.5412	0.90657	1.91156	7.52313	4.50421	4.73625	4.43205	2.69689	0.952365	11.6315	5.90864	2.19303	9.57262
ENSMUSG00000022528.7	60.5294	74.7206	94.5032	217.577	182.554	171.778	180.812	189.45	172.85	177.995	137.141	117.977	107.094	125.003	79.7718
ENSMUSG00000067071.8	85.4533	26.5138	47.2516	16.3183	12.4251	11.2847	21.8776	18.353	16.2509	15.2824	19.9997	11.6315	16.9873	23.0268	22.3361
ENSMUSG00000025232.7	44.5069	26.5138	54.2003	81.5913	94.6222	139.178	124.188	79.9242	77.5609	80.0078	119.046	52.3418	124.081	126.099	67.0083
ENSMUSG00000021665.7	74.7717	60.2586	67.403	126.013	116.605	124.132	204.62	119.59	129.268	146.531	130.474	92.2212	128.513	123.906	103.703
ENSMUSG00000029776.11	94.3547	113.286	81.3005	146.864	146.234	166.763	190.464	130.839	161.77	134.845	152.378	131.27	179.475	235.751	148.376
ENSMUSG00000028470.10	37.3858	48.2069	36.8284	101.536	101.313	85.2622	99.0926	74.0038	104.892	91.6943	82.8557	90.5596	78.2895	95.3969	55.8403
ENSMUSG00000039959.12	87.2336	45.7965	102.147	17.2248	12.4251	22.5694	16.0865	17.1689	15.5122	15.2824	17.1426	19.1089	37.6676	28.5094	30.3133
ENSMUSG00000008730.17	85.4533	84.362	82.6903	58.9271	55.4353	40.1234	39.251	66.8995	53.1846	59.3316	40.9517	58.1575	47.2691	70.177	59.0311
ENSMUSG00000037012.18	24.9239	50.6172	23.6258	71.6191	79.3298	48.9004	66.9197	67.4915	83.4703	79.1088	29.5233	48.1877	53.1778	28.5094	35.0996
ENSMUSG00000002428.12	67.6506	84.362	58.3696	37.1694	28.6734	40.1234	37.9641	37.2979	43.5818	31.4637	50.4753	40.7103	58.3478	60.3084	59.0311
ENSMUSG00000056758.14	99.6956	115.696	204.988	38.076	34.4081	63.9466	30.886	42.6262	28.8083	45.8472	56.1895	58.1575	36.929	18.6408	67.0083
ENSMUSG00000066456.14	10.6817	14.4621	43.7772	10.8788	5.73468	7.52313	8.36496	13.6167	4.43205	6.29275	5.71419	5.81575	5.90864	5.48258	9.57262
ENSMUSG00000034518.13	156.664	120.517	130.637	56.2074	65.9488	85.2622	55.3374	100.053	73.1288	72.8161	102.855	88.8979	99.7083	117.327	124.444
ENSMUSG00000007850.16	243.898	250.676	226.53	100.629	106.092	87.7699	85.58	104.789	130.007	126.754	125.712	163.672	167.658	119.52	154.757
ENSMUSG00000024095.15	151.324	132.569	178.583	100.629	94.6222	102.816	95.8753	98.8691	91.5957	98.886	114.284	127.116	122.604	112.941	141.994
ENSMUSG00000071379.1	49.8478	94.0034	104.926	33.5431	43.9659	27.5848	32.8164	51.5067	36.9338	21.5751	22.8568	30.7404	39.8833	33.992	43.0768
ENSMUSG00000025499.18	145.983	132.569	161.906	97.003	95.578	104.07	88.7973	105.381	95.2891	104.28	84.7604	112.161	107.094	89.9143	110.085
ENSMUSG00000040151.9	62.3097	62.6689	63.2337	47.1417	32.4965	27.5848	39.251	41.4422	50.9686	44.9482	30.4757	38.2178	45.0534	46.0537	44.6722
ENSMUSG00000062184.11	35.6056	74.7206	71.5723	2.71971	2.86734	6.26928	5.14767	4.14422	2.9547	6.29275	8.57128	7.47739	9.60154	9.86864	9.57262
ENSMUSG00000043510.12	26.7042	7.23103	18.7617	42.6088	48.7448	31.3464	61.1286	40.2581	53.1846	44.0492	33.3328	43.2027	29.5432	18.6408	27.1224
ENSMUSG00000025260.10	112.158	113.286	125.078	213.951	188.289	189.332	208.481	166.953	209.784	171.702	200.949	159.518	176.521	164.477	172.307
ENSMUSG00000032932.14	46.2872	45.7965	50.726	25.384	25.8061	12.5386	23.808	29.6015	37.6724	38.6555	22.8568	29.9096	19.9417	21.9303	20.7407
ENSMUSG00000025757.12	19.5831	14.4621	16.677	2.71971	4.7789	6.26928	2.57383	8.28843	5.17073	10.7876	2.85709	8.30822	7.3858	5.48258	3.19087
ENSMUSG00000028763.17	122.839	192.827	214.022	140.518	104.18	91.5315	88.7973	123.734	105.631	114.168	85.7128	116.315	133.683	122.81	153.162
ENSMUSG00000032115.13	39.1661	69.8999	86.8595	143.238	147.19	127.893	99.0926	142.679	130.745	133.047	82.8557	117.146	68.6879	77.8526	86.1535
ENSMUSG00000037851.13	295.526	224.162	239.732	455.098	412.897	524.112	466.508	400.805	454.285	443.189	536.181	442.828	528.823	474.791	296.751
ENSMUSG00000026618.11	129.96	96.4137	154.263	187.66	201.67	230.709	265.105	195.962	182.453	143.834	218.091	171.98	197.939	201.759	159.544
ENSMUSG00000042745.9	137.081	89.1827	105.621	39.8891	52.5679	84.0083	29.5991	82.2923	61.31	46.7461	45.7135	58.1575	39.8833	41.6676	54.2448
ENSMUSG00000020644.8	183.369	183.186	244.596	29.0103	25.8061	32.6002	23.808	39.6661	30.2857	26.07	28.5709	34.0637	36.929	23.0268	60.6266
ENSMUSG00000007872.3	119.279	134.979	205.683	64.3665	43.0101	67.7082	33.4598	75.7799	63.5261	52.1399	46.6659	70.6198	54.6549	63.5979	78.1764
ENSMUSG00000002010.17	185.149	188.007	158.432	287.383	258.061	264.564	267.679	264.638	296.947	284.972	268.567	289.957	265.889	269.743	185.071
ENSMUSG00000035847.15	14.2422	14.4621	31.2694	7.25256	3.82312	8.77699	5.14767	9.47249	2.21603	10.7876	10.476	9.13904	9.60154	9.86864	9.57262
ENSMUSG00000003541.6	32.045	38.5655	54.8952	20.8511	20.0714	17.554	32.8164	13.0247	15.5122	12.5855	9.52365	17.4473	14.7716	9.86864	15.9544
ENSMUSG00000056708.5	14.2422	45.7965	59.7594	9.97228	12.4251	3.76157	9.65188	9.47249	2.9547	10.7876	5.71419	9.96986	8.12438	5.48258	6.38174
ENSMUSG00000041025.15	33.8253	48.2069	63.9286	12.692	14.3367	23.8233	10.9388	12.4326	13.2962	12.5855	18.0949	18.2781	19.9417	20.8338	36.695
ENSMUSG00000025492.6	498.478	698.999	621.914	191.286	205.493	208.14	216.846	161.032	371.554	325.425	470.468	327.344	716.423	675.454	649.342
ENSMUSG00000038564.10	7.12111	14.4621	7.64364	28.1037	22.9387	22.5694	21.8776	20.129	20.6829	17.0803	26.6662	30.7404	26.5889	15.3512	14.3589
ENSMUSG00000032816.14	28.4844	12.0517	20.1514	9.0657	11.4694	5.01542	3.21729	7.10437	5.9094	7.19171	5.71419	6.64657	13.2944	18.6408	6.38174
ENSMUSG00000005533.10	87.2336	91.593	206.378	71.6191	45.8775	45.1388	58.5547	59.2031	50.9686	43.1503	34.2851	35.7253	40.6219	48.2467	39.8859
ENSMUSG00000048583.16	96.135	231.393	298.102	54.3942	87.9318	46.3927	27.0253	98.8691	34.7177	115.067	39.9993	77.2664	50.962	32.8955	78.1764
ENSMUSG00000020427.11	106.817	94.0034	346.048	21.7577	20.0714	21.3155	24.4514	23.0892	16.2509	35.9586	16.1902	27.4171	25.8503	31.799	62.222
ENSMUSG00000017493.12	80.1125	151.852	200.124	29.0103	47.789	42.6311	62.4155	24.8653	30.2857	35.0596	14.2855	34.0637	36.1904	13.1582	41.4813
ENSMUSG00000036256.13	5.34083	14.4621	45.167	6.34599	6.69046	1.25386	7.7215	3.55218	5.9094	5.39378	3.80946	6.64657	8.12438	3.28955	14.3589
ENSMUSG00000037995.15	44.5069	62.6689	79.9108	8.15913	9.5578	31.3464	21.8776	15.3928	10.3415	8.09068	42.8564	22.4322	33.9747	21.9303	44.6722
ENSMUSG00000019975.12	26.7042	53.0275	60.4542	27.1971	18.1598	17.554	21.2341	20.129	17.7282	15.2824	10.476	10.8007	14.033	10.9652	17.5498
ENSMUSG00000022900.14	30.2647	40.9758	10.4231	80.6848	55.4353	73.9775	67.5632	60.3871	58.3553	52.1399	60.9513	47.3568	33.9747	58.1153	39.8859
ENSMUSG00000030890.16	163.786	245.855	516.293	106.975	127.119	115.355	110.675	124.918	115.233	122.259	99.9983	106.345	121.866	109.652	140.398
ENSMUSG00000027531.16	97.9153	67.4896	102.842	56.2074	67.8604	50.1542	50.1898	75.1879	61.31	64.7254	58.0942	62.3116	58.3478	44.9572	70.1992
ENSMUSG00000024525.6	90.7942	91.593	49.3362	106.069	151.013	112.847	183.386	140.903	128.529	152.824	142.855	97.2061	102.663	171.056	146.78
ENSMUSG00000066324.2	129.96	180.776	195.955	88.8439	81.2413	70.2159	81.7192	100.645	93.8117	116.865	109.522	121.3	110.787	88.8178	108.49
ENSMUSG00000034336.3	279.504	209.7	136.196	51.6745	47.789	68.9621	41.1814	57.427	82.7316	74.614	133.331	122.962	173.566	251.102	282.392
ENSMUSG00000061859.16	32.045	36.1551	56.285	18.1314	14.3367	10.0308	11.5823	18.945	19.2056	15.2824	7.61892	20.7705	20.6802	14.2547	19.1452
ENSMUSG00000037679.8	21.3633	53.0275	37.5233	16.3183	24.8503	28.8387	19.9472	13.6167	13.2962	9.8886	11.4284	8.30822	21.4188	35.0885	31.9087
ENSMUSG00000045969.8	121.059	134.979	103.537	232.989	249.459	184.317	198.829	219.643	223.819	191.479	151.426	196.905	140.33	189.697	197.834
ENSMUSG00000037035.5	7.12111	7.23103	6.94876	28.1037	35.3639	20.0617	27.0253	26.0494	33.2404	56.6347	12.3807	38.2178	24.3731	29.6059	9.57262
ENSMUSG00000034154.15	87.2336	86.7723	72.962	126.013	115.649	145.447	124.831	108.934	101.937	110.573	138.093	127.947	100.447	98.6864	121.253
ENSMUSG00000026288.14	21.3633	40.9758	13.8975	47.1417	54.4795	52.6619	62.4155	46.1784	52.4459	35.0596	56.1895	41.5411	58.3478	67.984	36.695
ENSMUSG00000032737.13	35.6056	43.3862	63.9286	24.4774	21.9829	17.554	18.0168	25.4573	16.9895	23.3731	25.7138	24.0938	41.3605	15.3512	49.4585
ENSMUSG00000045294.11	115.718	86.7723	109.79	189.473	176.819	145.447	191.751	186.49	192.056	177.096	120.95	175.303	123.343	142.547	89.3444
ENSMUSG00000037461.10	40.9464	43.3862	59.7594	92.4702	94.6222	90.2776	77.8585	88.8046	94.5504	102.482	99.9983	90.5596	81.2438	77.8526	73.3901
ENSMUSG00000032251.12	69.4308	43.3862	41.6926	26.2905	28.6734	25.0771	23.808	33.7458	26.5923	26.07	39.9993	23.263	27.3275	27.4129	47.8631
ENSMUSG00000060477.14	21.3633	40.9758	34.0489	12.692	6.69046	13.7924	15.443	5.32828	11.0801	7.19171	9.52365	7.47739	21.4188	14.2547	22.3361
ENSMUSG00000034168.6	101.476	127.748	148.704	307.327	300.115	221.932	185.316	255.757	217.17	290.365	220.949	202.72	174.305	220.4	157.948
ENSMUSG00000046879.6	5.34083	12.0517	27.1002	8.15913	1.91156	2.50771	3.21729	2.96015	5.17073	0.898964	3.80946	2.49246	5.90864	5.48258	4.78631
ENSMUSG00000038894.7	78.3322	72.3103	200.819	21.7577	21.0272	17.554	15.443	21.3131	25.115	31.4637	24.7615	24.9246	22.896	21.9303	30.3133
ENSMUSG00000019139.10	409.464	359.141	286.289	170.435	130.942	209.394	178.238	145.048	148.474	157.319	223.806	160.349	230.437	322.376	336.637
ENSMUSG00000001507.16	234.997	371.193	518.378	27.1971	36.3197	62.6928	37.9641	58.611	40.6271	51.2409	33.3328	63.1424	122.604	64.6944	98.917
ENSMUSG00000027111.15	167.346	245.855	311.999	139.612	149.102	126.639	117.753	160.44	131.484	166.308	131.426	152.04	180.952	160.091	164.33
ENSMUSG00000027087.11	48.0675	122.927	170.94	15.4117	18.1598	11.2847	21.8776	26.0494	16.9895	31.4637	12.3807	44.0335	27.3275	24.1234	25.527
ENSMUSG00000025809.15	366.737	486.889	681.674	111.508	132.853	100.308	110.675	164.585	141.087	182.49	114.284	163.672	180.952	133.775	177.093
ENSMUSG00000031239.5	55.1886	55.4379	59.0645	31.73	31.5407	21.3155	25.7383	43.8103	30.2857	44.9482	25.7138	29.9096	28.8046	31.799	30.3133
ENSMUSG00000026223.15	60.5294	96.4137	133.416	38.9825	39.187	53.9158	54.0505	56.835	30.2857	43.1503	50.4753	32.402	40.6219	32.8955	62.222
ENSMUSG00000057963.9	56.9689	79.5413	72.962	250.213	265.707	366.126	328.164	227.34	209.784	251.71	173.33	196.905	112.264	201.759	111.681
ENSMUSG00000020387.15	85.4533	86.7723	97.9775	13.5986	30.585	22.5694	37.3206	18.945	17.7282	31.4637	25.7138	9.13904	38.4062	39.4746	47.8631
ENSMUSG00000024789.12	12.4619	19.2827	30.5746	7.25256	6.69046	1.25386	7.7215	7.10437	8.12543	5.39378	2.85709	4.98493	5.90864	5.48258	7.97718
ENSMUSG00000053062.15	201.171	147.031	85.4698	477.763	453.996	283.371	386.075	453.496	458.717	467.461	308.566	397.964	307.249	213.821	202.62
ENSMUSG00000038695.13	21.3633	21.6931	18.0668	7.25256	9.5578	12.5386	7.7215	11.8406	8.12543	6.29275	7.61892	8.30822	8.12438	14.2547	20.7407
ENSMUSG00000052684.4	42.7267	57.8482	107.706	12.692	21.9829	5.01542	7.07805	18.945	14.7735	18.8782	4.76182	20.7705	13.2944	7.67561	25.527
ENSMUSG00000032702.16	21.3633	9.64137	27.795	9.97228	7.64624	16.3001	8.36496	7.10437	5.9094	8.09068	8.57128	5.81575	8.86296	6.5791	9.57262
ENSMUSG00000021767.16	103.256	154.262	78.521	300.075	332.612	250.771	297.921	216.683	237.115	288.567	239.996	285.803	228.221	196.276	232.934
ENSMUSG00000033998.8	58.7492	55.4379	84.7749	6.34599	8.60202	13.7924	13.5126	15.9848	8.8641	10.7876	19.9997	12.4623	36.929	26.3164	39.8859
ENSMUSG00000001098.15	85.4533	154.262	214.717	58.0205	50.6564	51.4081	43.7552	72.2278	59.094	55.7358	52.3801	59.8192	56.8707	51.5363	76.5809
ENSMUSG00000030499.9	55.1886	16.8724	33.3541	11.7854	14.3367	16.3001	13.5126	10.0645	14.0348	16.1814	11.4284	14.9548	32.4975	25.2199	38.2905
ENSMUSG00000026608.12	163.786	122.927	111.875	63.4599	74.5509	61.4389	60.4851	63.9393	65.0034	63.8264	61.9037	74.7739	94.5383	78.9492	105.299
ENSMUSG00000021752.12	78.3322	55.4379	59.7594	40.7957	34.4081	35.108	44.3986	27.2334	29.547	27.8679	31.428	47.3568	44.3148	38.3781	52.6494
ENSMUSG00000010830.7	7.12111	4.82069	25.0155	49.8614	70.7277	36.3618	50.1898	69.2676	50.9686	37.7565	24.7615	29.9096	30.2818	24.1234	15.9544
ENSMUSG00000028397.13	85.4533	74.7206	56.285	54.3942	61.1699	61.4389	68.2066	49.7306	53.1846	59.3316	74.2844	77.2664	97.4926	94.3004	100.512
ENSMUSG00000018476.7	60.5294	94.0034	177.888	175.875	190.2	127.893	157.004	149.192	127.052	145.632	119.998	138.747	106.356	76.7561	90.9399
ENSMUSG00000022332.7	49.8478	57.8482	50.0311	30.8234	30.585	20.0617	24.4514	31.9697	34.7177	42.2513	28.5709	29.9096	24.3731	43.8606	30.3133
ENSMUSG00000014602.15	19.5831	48.2069	84.7749	3.62628	4.7789	7.52313	14.7995	4.14422	5.17073	1.79793	5.71419	2.49246	14.7716	4.38606	15.9544
ENSMUSG00000020821.17	28.4844	38.5655	52.1157	17.2248	28.6734	22.5694	13.5126	21.9051	15.5122	17.0803	14.2855	15.7856	22.1574	23.0268	15.9544
ENSMUSG00000006740.13	249.239	265.138	299.492	382.573	318.275	315.972	283.122	343.97	443.205	383.858	323.804	344.791	169.135	221.496	263.247
ENSMUSG00000026764.15	32.045	65.0792	107.011	15.4117	25.8061	12.5386	14.7995	14.2087	15.5122	19.7772	10.476	12.4623	28.8046	30.7024	27.1224
ENSMUSG00000041734.15	10.6817	26.5138	37.5233	9.0657	11.4694	20.0617	5.14767	13.0247	9.60278	8.98964	8.57128	9.96986	13.2944	8.77213	6.38174
ENSMUSG00000005672.12	37.3858	40.9758	25.0155	129.64	107.047	78.9929	146.065	89.3966	135.178	148.329	81.9034	106.345	104.14	83.3352	89.3444
ENSMUSG00000030087.11	14.2422	14.4621	9.03339	28.1037	29.6292	51.4081	55.3374	22.4972	19.9442	21.5751	67.6179	20.7705	49.4849	61.4049	25.527
ENSMUSG00000055148.7	544.765	426.631	285.594	650.011	682.427	813.752	852.583	523.947	746.8	641.86	897.127	628.932	823.517	603.084	813.672
ENSMUSG00000029178.14	195.831	207.289	154.957	353.562	352.683	337.287	457.499	379.492	371.554	315.536	334.28	250.908	357.473	242.33	260.056
ENSMUSG00000003032.8	251.019	313.345	200.124	1134.12	1051.36	845.099	1098.38	939.553	1034.88	1116.51	637.132	840.791	563.537	717.121	502.562
ENSMUSG00000005148.7	311.549	291.651	339.1	643.665	627.948	767.36	702.013	784.441	797.769	854.016	651.417	499.324	658.075	586.636	421.195
ENSMUSG00000000078.6	163.786	188.007	306.44	64.3665	58.3026	63.9466	67.5632	69.8596	59.094	79.1088	68.5703	75.6048	76.8123	52.6328	73.3901
ENSMUSG00000025959.13	72.9914	55.4379	84.08	18.1314	15.2925	11.2847	14.7995	18.353	14.7735	11.6865	21.9044	15.7856	27.3275	25.2199	35.0996
ENSMUSG00000036782.13	676.506	474.837	178.583	48.9548	58.3026	38.8695	60.4851	43.8103	56.1393	88.0985	108.57	81.4205	268.105	172.153	489.799
ENSMUSG00000029414.11	53.4083	36.1551	38.9131	85.2176	97.4896	101.562	100.38	92.9488	107.108	109.674	90.4746	90.5596	99.7083	73.4666	47.8631
ENSMUSG00000021929.8	217.194	183.186	166.075	95.1899	74.5509	96.5469	76.5716	96.501	97.5051	114.168	108.57	121.3	114.48	142.547	145.185
ENSMUSG00000027782.10	138.862	166.314	166.075	95.1899	101.313	75.2313	64.9893	120.182	92.3344	108.775	86.6652	108.007	107.094	105.266	122.849
ENSMUSG00000023043.6	400.563	653.203	1547.49	107.882	186.377	121.624	87.5104	165.769	82.7316	100.684	88.5699	150.379	187.599	80.0457	185.071
ENSMUSG00000020911.14	135.301	130.158	454.449	47.1417	60.2142	50.1542	48.2594	51.5067	19.2056	26.07	24.7615	37.387	45.0534	28.5094	49.4585
ENSMUSG00000023039.16	21.3633	38.5655	64.6235	15.4117	15.2925	7.52313	7.7215	20.7211	8.8641	14.3834	4.76182	18.2781	12.5559	4.38606	4.78631
ENSMUSG00000049382.9	596.393	858.082	2138.13	148.678	228.431	132.909	94.5884	236.812	102.676	107.876	109.522	196.905	209.757	82.2387	344.614
ENSMUSG00000020988.8	58.7492	38.5655	47.9465	31.73	21.9829	20.0617	26.3818	28.4175	30.2857	24.272	36.1899	36.5562	39.1447	33.992	49.4585
ENSMUSG00000039089.14	23.1436	9.64137	15.9822	3.62628	2.86734	1.25386	3.86075	7.10437	2.21603	1.79793	1.90473	4.15411	5.90864	7.67561	6.38174
ENSMUSG00000025937.6	80.1125	57.8482	61.844	97.003	95.578	139.178	120.97	99.4612	95.2891	101.583	138.093	98.8678	104.14	91.0108	79.7718
ENSMUSG00000032796.7	69.4308	60.2586	77.1313	389.825	216.962	216.917	261.244	494.938	233.421	106.977	119.046	98.8678	107.833	99.783	97.3216
ENSMUSG00000026479.13	37.3858	57.8482	86.8595	32.6365	30.585	25.0771	21.2341	24.2733	25.115	22.4741	19.9997	26.5863	25.8503	29.6059	22.3361
ENSMUSG00000028062.15	105.036	106.055	103.537	186.754	172.04	154.224	189.177	175.241	180.975	160.016	139.998	122.962	127.774	140.354	103.703
ENSMUSG00000026000.16	142.422	125.338	152.873	265.625	246.591	239.486	249.018	277.07	240.808	254.407	194.282	221.829	194.247	188.601	149.971
ENSMUSG00000039682.12	373.858	489.3	341.879	886.626	902.257	885.222	914.998	695.044	811.804	847.723	870.461	805.897	689.834	683.129	674.869
ENSMUSG00000028581.17	58.7492	62.6689	39.6079	98.8162	114.694	185.571	102.953	82.8843	85.6863	67.4223	130.474	78.9281	96.754	144.74	132.421
ENSMUSG00000030246.11	286.625	351.91	381.487	789.623	647.063	428.819	851.939	561.837	1095.46	898.964	500.944	541.696	651.428	773.044	411.623
ENSMUSG00000027985.14	46.2872	62.6689	34.0489	17.2248	20.0714	30.0925	37.3206	21.3131	12.5575	22.4741	30.4757	16.6164	6.64722	17.5443	12.7635
ENSMUSG00000068220.5	607.075	978.599	1549.57	137.799	171.085	240.74	209.768	174.057	116.711	160.016	199.044	168.657	241.516	228.075	402.05
ENSMUSG00000050199.13	119.279	139.8	173.024	69.8059	73.5951	94.0392	86.2235	82.2923	109.324	80.9068	103.808	103.022	146.977	141.451	161.139
ENSMUSG00000048332.13	5.34083	36.1551	40.3028	0.90657	1.91156	5.01542	3.21729	7.10437	2.9547	3.59586	3.80946	8.30822	6.64722	2.19303	7.97718
ENSMUSG00000030946.13	21.3633	19.2827	15.9822	51.6745	58.3026	72.7236	62.4155	49.7306	33.2404	29.6658	40.9517	32.402	20.6802	23.0268	28.7178
ENSMUSG00000054263.11	56.9689	50.6172	34.7438	88.8439	81.2413	80.2468	63.0589	91.1727	102.676	88.0985	57.1419	80.5897	67.9494	98.6864	68.6038
ENSMUSG00000040699.13	65.8703	57.8482	126.467	38.076	35.3639	35.108	41.8248	41.4422	32.5017	34.1606	23.8091	36.5562	41.3605	47.1502	38.2905
ENSMUSG00000019920.17	101.476	103.645	105.621	77.9651	58.3026	56.4235	60.4851	66.3074	71.6515	60.2306	66.6655	73.9431	53.9163	63.5979	82.9627
ENSMUSG00000063804.7	40.9464	38.5655	43.0823	10.8788	18.1598	32.6002	20.5907	11.8406	14.0348	9.8886	17.1426	24.9246	23.6346	28.5094	22.3361
ENSMUSG00000027162.7	218.974	151.852	161.906	97.003	104.18	72.7236	75.9281	116.63	110.063	148.329	91.427	131.27	132.944	107.459	98.917
ENSMUSG00000024781.15	17.8028	28.9241	27.1002	9.97228	12.4251	10.0308	5.14767	6.51234	10.3415	15.2824	5.71419	4.15411	8.86296	4.38606	7.97718
ENSMUSG00000022500.14	119.279	106.055	248.071	94.2833	84.1087	120.37	108.101	117.222	104.892	97.0881	84.7604	72.2815	93.0611	64.6944	89.3444
ENSMUSG00000020782.18	99.6956	130.158	156.347	178.594	180.642	196.855	195.611	200.106	200.181	181.591	149.521	163.672	136.637	99.783	102.108
ENSMUSG00000028063.15	72.9914	132.569	196.65	73.4322	54.4795	86.516	66.2762	105.974	66.4808	56.6347	60.9513	56.4959	65.7336	49.3432	70.1992
ENSMUSG00000028266.17	119.279	103.645	143.839	68.8994	80.2855	57.6774	37.3206	84.6604	81.2543	79.1088	74.2844	105.514	67.2108	31.799	59.0311
ENSMUSG00000041168.9	202.952	190.417	141.06	240.241	248.503	245.756	272.183	259.901	267.4	262.497	261.9	240.107	287.308	255.488	244.102
ENSMUSG00000038668.14	19.5831	21.6931	25.7104	8.15913	6.69046	3.76157	5.79113	8.28843	5.9094	8.98964	15.2378	5.81575	5.90864	8.77213	14.3589
ENSMUSG00000049929.7	58.7492	57.8482	81.3005	4.53285	3.82312	6.26928	7.07805	5.92031	8.12543	6.29275	11.4284	14.9548	18.4645	13.1582	20.7407
ENSMUSG00000033446.7	48.0675	43.3862	54.2003	23.5708	21.0272	21.3155	12.2257	24.8653	30.2857	33.2617	22.8568	35.7253	27.3275	30.7024	20.7407
ENSMUSG00000027134.4	16.0225	21.6931	16.677	7.25256	1.91156	8.77699	8.36496	4.14422	4.43205	5.39378	6.66655	6.64657	7.3858	7.67561	7.97718
ENSMUSG00000026623.16	21.3633	36.1551	60.4542	19.9446	21.0272	15.0463	17.3734	16.5769	16.9895	24.272	14.2855	24.0938	16.9873	26.3164	6.38174
ENSMUSG00000033306.14	199.391	306.114	441.941	54.3942	46.8332	41.3772	43.7552	40.8501	34.7177	40.4534	45.7135	53.1726	62.7793	39.4746	113.276
ENSMUSG00000022175.8	53.4083	67.4896	76.4364	51.6745	46.8332	41.3772	35.3902	56.835	36.9338	27.8679	30.4757	49.8493	31.0204	24.1234	23.9315
ENSMUSG00000027070.14	103.256	118.107	145.229	9.97228	9.5578	5.01542	10.9388	20.7211	12.5575	4.49482	7.61892	13.2931	23.6346	30.7024	43.0768
ENSMUSG00000034883.8	23.1436	36.1551	21.5412	52.5811	58.3026	60.1851	34.7468	57.427	35.4564	51.2409	32.3804	54.8342	31.7589	32.8955	31.9087
ENSMUSG00000032495.8	12.4619	21.6931	10.4231	23.5708	31.5407	27.5848	40.5379	13.6167	42.1045	34.1606	21.9044	26.5863	28.8046	59.2119	38.2905
ENSMUSG00000027702.7	28.4844	33.7448	10.4231	35.3562	27.7176	55.1697	46.9725	23.6812	40.6271	34.1606	58.0942	39.0486	79.0281	64.6944	44.6722
ENSMUSG00000054720.12	17.8028	28.9241	52.1157	3.62628	3.82312	1.25386	5.14767	4.73625	0.738675	6.29275	3.80946	4.98493	7.3858	2.19303	6.38174
ENSMUSG00000026305.15	48.0675	81.9516	143.839	26.2905	38.2312	32.6002	28.3122	35.5218	24.3763	37.7565	15.2378	34.0637	28.8046	33.992	49.4585
ENSMUSG00000015133.17	10.6817	28.9241	61.1491	14.5051	10.5136	7.52313	3.86075	17.7609	8.8641	8.09068	5.71419	2.49246	8.12438	7.67561	6.38174
ENSMUSG00000043110.2	48.0675	16.8724	41.6926	5.43942	6.69046	2.50771	1.28692	6.51234	5.17073	4.49482	15.2378	9.96986	15.5102	9.86864	15.9544
ENSMUSG00000001247.16	76.5519	91.593	147.314	70.7125	81.2413	61.4389	64.9893	80.5162	54.662	54.8368	46.6659	55.665	62.0407	57.0188	59.0311
ENSMUSG00000001870.15	21.3633	14.4621	38.9131	0.90657	2.86734	2.50771	5.79113	2.96015	4.43205	4.49482	1.90473	2.49246	9.60154	5.48258	7.97718
ENSMUSG00000047557.2	28.4844	48.2069	81.9954	6.34599	11.4694	11.2847	10.2953	26.0494	8.8641	17.9793	8.57128	17.4473	19.9417	2.19303	22.3361
ENSMUSG00000022587.14	195.831	183.186	225.14	100.629	84.1087	57.6774	109.388	72.8198	89.3797	96.1892	95.2365	76.4356	88.6296	88.8178	134.017
ENSMUSG00000013766.11	12.4619	7.23103	3.47438	28.1037	24.8503	37.6157	37.9641	17.7609	19.2056	17.9793	22.8568	10.8007	20.6802	10.9652	14.3589
ENSMUSG00000026980.15	21.3633	19.2827	20.8463	88.8439	64.0373	48.9004	106.171	38.482	79.0382	80.0078	80.951	84.7438	79.0281	73.4666	63.8174
ENSMUSG00000046573.6	42.7267	45.7965	40.3028	90.657	76.4624	117.862	100.38	80.5162	69.4355	64.7254	89.5223	64.8041	78.2895	55.9223	79.7718
ENSMUSG00000032184.4	23.1436	36.1551	29.1848	6.34599	6.69046	13.7924	9.65188	7.6964	8.8641	3.59586	10.476	11.6315	11.0787	13.1582	25.527
ENSMUSG00000035342.13	96.135	84.362	144.534	57.1139	43.0101	66.4544	77.8585	28.4175	29.547	36.8575	60.9513	36.5562	59.0864	50.4397	62.222
ENSMUSG00000030041.9	5.34083	7.23103	2.7795	28.1037	27.7176	35.108	26.3818	31.3776	14.0348	22.4741	13.3331	13.2931	5.90864	14.2547	4.78631
ENSMUSG00000092341.2	1157.18	1564.31	1746.22	1355.32	1475.72	1613.71	1598.35	1124.27	1453.71	1165.96	1547.59	2111.95	736.364	744.534	757.832
ENSMUSG00000008763.16	55.1886	60.2586	100.062	58.9271	43.0101	35.108	37.3206	39.074	40.6271	45.8472	24.7615	43.2027	45.0534	28.5094	33.5042
ENSMUSG00000052727.5	202.952	161.493	319.643	84.3111	81.2413	52.6619	86.8669	55.0589	76.8222	72.8161	89.5223	94.7137	105.617	115.134	149.971
ENSMUSG00000031812.16	122.839	118.107	156.347	215.764	192.112	213.155	223.28	186.49	216.432	203.166	209.52	192.751	199.417	156.802	181.88
ENSMUSG00000015222.17	21.3633	31.3345	27.1002	1.81314	1.91156	11.2847	5.14767	1.18406	3.69338	2.69689	10.476	5.81575	11.8173	26.3164	12.7635
ENSMUSG00000026074.14	131.741	185.596	221.666	74.3388	93.6665	52.6619	75.2847	69.8596	106.369	109.674	65.7132	92.2212	124.081	97.5899	129.23
ENSMUSG00000034761.15	83.6731	60.2586	132.721	41.7022	39.187	35.108	26.3818	46.7704	37.6724	46.7461	41.904	55.665	42.0991	37.2815	63.8174
ENSMUSG00000055407.14	19.5831	31.3345	63.2337	8.15913	6.69046	7.52313	10.2953	5.32828	4.43205	3.59586	13.3331	5.81575	5.90864	15.3512	20.7407
ENSMUSG00000028849.17	60.5294	81.9516	144.534	34.4497	28.6734	38.8695	34.7468	37.2979	29.547	32.3627	28.5709	26.5863	37.6676	31.799	36.695
ENSMUSG00000063358.15	532.303	402.527	337.71	274.691	229.387	247.01	229.071	265.822	269.616	283.174	257.138	312.389	339.747	293.866	330.255
ENSMUSG00000042688.16	224.315	207.289	333.541	99.7228	110.871	85.2622	105.527	132.023	149.951	118.663	101.903	133.762	166.919	140.354	153.162
ENSMUSG00000027223.15	26.7042	38.5655	34.0489	15.4117	9.5578	15.0463	18.0168	18.353	16.9895	15.2824	14.2855	11.6315	25.1117	32.8955	20.7407
ENSMUSG00000016528.10	53.4083	67.4896	131.332	47.1417	46.8332	35.108	41.8248	61.5712	39.1498	62.9275	29.5233	48.1877	38.4062	28.5094	31.9087
ENSMUSG00000032577.16	87.2336	50.6172	63.2337	34.4497	35.3639	38.8695	33.4598	42.0342	54.662	34.1606	59.0466	36.5562	56.8707	67.984	49.4585
ENSMUSG00000024277.14	124.619	101.234	105.621	60.7402	61.1699	50.1542	70.137	70.4517	58.3553	46.7461	54.2848	45.6952	57.6092	85.5282	84.5581
ENSMUSG00000018411.17	3.56056	9.64137	9.03339	35.3562	25.8061	25.0771	46.329	29.0095	28.8083	25.171	28.5709	11.6315	6.64722	25.2199	9.57262
ENSMUSG00000069662.5	229.656	373.603	595.509	174.968	147.19	168.017	144.135	164.585	118.927	156.42	168.569	157.025	177.259	141.451	210.598
ENSMUSG00000047945.6	439.729	691.768	857.477	317.3	279.088	308.449	302.426	316.144	378.202	410.827	409.517	394.64	470.476	456.151	532.876
ENSMUSG00000040354.14	90.7942	84.362	121.603	177.688	180.642	275.848	193.038	176.425	209.784	187.883	239.996	178.627	282.876	206.145	169.116
ENSMUSG00000044345.9	17.8028	26.5138	25.7104	3.62628	6.69046	5.01542	5.79113	5.92031	3.69338	7.19171	7.61892	5.81575	19.2031	12.0617	22.3361
ENSMUSG00000021636.14	16.0225	19.2827	16.677	1.81314	3.82312	2.50771	2.57383	4.14422	2.9547	3.59586	1.90473	4.15411	3.6929	2.19303	6.38174
ENSMUSG00000022139.16	62.3097	96.4137	81.9954	34.4497	46.8332	28.8387	25.0949	47.9545	36.9338	36.8575	26.6662	34.8945	37.6676	41.6676	44.6722
ENSMUSG00000036109.17	14.2422	7.23103	17.3719	2.71971	5.73468	2.50771	3.86075	7.10437	2.21603	3.59586	4.76182	3.32329	3.6929	10.9652	6.38174
ENSMUSG00000038732.14	8.90139	7.23103	9.72827	2.71971	0.95578	1.25386	0.643459	2.96015	0.738675	1.79793	2.85709	0.830822	4.43148	2.19303	6.38174
ENSMUSG00000046873.18	37.3858	19.2827	33.3541	25.384	17.204	22.5694	21.8776	21.9051	25.8536	24.272	30.4757	31.5712	55.3935	50.4397	38.2905
ENSMUSG00000032135.14	23.1436	62.6689	51.4208	12.692	20.0714	32.6002	19.9472	21.9051	32.5017	30.5648	31.428	33.2329	45.0534	62.5014	54.2448
ENSMUSG00000031139.14	16.0225	7.23103	4.86413	47.1417	46.8332	38.8695	50.1898	29.6015	31.0244	36.8575	61.9037	48.1877	38.4062	25.2199	36.695
ENSMUSG00000002870.8	550.106	513.403	469.736	780.557	758.89	1133.49	1008.3	720.501	784.473	714.676	1034.27	739.431	814.654	1214.94	783.359
ENSMUSG00000041859.10	352.495	347.089	300.187	456.005	471.2	663.29	499.967	411.461	517.811	508.814	586.657	505.14	561.321	519.749	483.417
ENSMUSG00000005410.5	356.056	371.193	350.218	558.447	579.203	664.544	567.531	620.448	692.877	652.648	638.084	682.105	580.524	496.722	475.44
ENSMUSG00000000355.13	142.422	110.876	163.296	98.8162	72.6393	70.2159	73.9977	80.5162	90.857	92.5933	80.951	101.36	75.3352	89.9143	111.681
ENSMUSG00000027239.14	299.087	392.886	894.306	292.822	302.027	240.74	333.312	313.776	269.616	387.453	239.996	335.652	295.432	262.067	279.201
ENSMUSG00000020184.14	172.687	301.293	295.322	112.415	127.119	90.2776	104.24	126.695	130.745	121.36	104.76	157.025	159.533	97.5899	138.803
ENSMUSG00000054387.13	108.597	91.593	66.0132	199.446	173.952	186.825	213.628	133.207	127.052	120.461	163.807	173.642	189.077	177.636	138.803
ENSMUSG00000064127.13	28.4844	45.7965	51.4208	16.3183	13.3809	20.0617	14.1561	12.4326	10.3415	18.8782	11.4284	14.124	18.4645	21.9303	22.3361
ENSMUSG00000045248.5	17.8028	16.8724	20.8463	52.5811	50.6564	30.0925	32.1729	37.2979	52.4459	35.0596	30.4757	43.2027	27.3275	29.6059	33.5042
ENSMUSG00000058704.7	96.135	86.7723	109.096	58.0205	55.4353	42.6311	61.772	58.611	50.9686	50.342	39.9993	58.9883	73.1194	94.3004	67.0083
ENSMUSG00000051855.15	178.028	192.827	182.752	37.1694	31.5407	58.9312	40.5379	47.3625	90.1184	99.785	103.808	80.5897	100.447	322.376	145.185
ENSMUSG00000002274.12	32.045	38.5655	45.167	20.8511	13.3809	18.8078	18.6603	18.945	17.7282	21.5751	19.9997	14.9548	39.8833	24.1234	28.7178
ENSMUSG00000057706.7	23.1436	16.8724	13.8975	5.43942	1.91156	1.25386	4.50421	5.32828	2.9547	6.29275	8.57128	6.64657	2.95432	4.38606	3.19087
ENSMUSG00000037253.8	110.377	84.362	107.011	43.5154	60.2142	25.0771	31.5295	57.427	55.4006	54.8368	38.0946	64.8041	57.6092	48.2467	65.4129
ENSMUSG00000037161.14	5.34083	4.82069	11.8129	29.0103	27.7176	21.3155	33.4598	31.9697	29.547	31.4637	18.0949	19.9397	23.6346	15.3512	19.1452
ENSMUSG00000025220.7	140.642	144.621	161.906	245.681	242.768	171.778	159.578	264.638	231.944	259.801	189.521	268.355	227.483	162.284	162.734
ENSMUSG00000026688.5	53.4083	113.286	100.757	45.3285	21.0272	37.6157	37.3206	59.7951	48.0139	38.6555	43.8088	20.7705	27.3275	36.185	54.2448
ENSMUSG00000024294.13	81.8928	67.4896	79.2159	38.9825	43.0101	33.8541	42.4683	44.4023	36.1951	45.8472	41.904	54.0034	49.4849	39.4746	59.0311
ENSMUSG00000019823.17	17.8028	16.8724	22.236	41.7022	50.6564	33.8541	45.6856	45.5864	39.8885	42.2513	46.6659	29.9096	41.3605	51.5363	39.8859
ENSMUSG00000033039.9	12.4619	16.8724	31.9643	7.25256	18.1598	2.50771	1.93038	8.28843	4.43205	8.09068	3.80946	5.81575	14.7716	5.48258	12.7635
ENSMUSG00000077886.1	12.4619	16.8724	15.2873	86.1242	74.5509	37.6157	49.5463	63.9393	59.8327	43.1503	46.6659	49.8493	46.5305	26.3164	33.5042
ENSMUSG00000029922.15	1401.08	1291.94	1005.49	2564.69	2443.93	2600.5	2336.4	2566.45	2057.95	2122.45	2104.73	2126.07	1856.05	2775.28	1665.64
ENSMUSG00000026743.16	39.1661	40.9758	44.4721	122.387	137.632	116.609	150.569	148.6	113.017	142.935	114.284	144.563	80.5052	61.4049	47.8631
ENSMUSG00000068036.14	160.225	238.624	295.322	119.667	104.18	102.816	149.282	98.2771	143.303	138.44	142.855	140.409	194.985	183.118	143.589
ENSMUSG00000038437.11	128.18	147.031	67.403	297.355	235.122	235.725	200.759	206.619	179.498	218.448	234.282	225.153	185.384	171.056	215.384
ENSMUSG00000003948.17	23.1436	33.7448	34.0489	6.34599	10.5136	8.77699	9.65188	8.88046	7.38675	14.3834	7.61892	7.47739	14.033	13.1582	6.38174
ENSMUSG00000000957.9	26.7042	60.2586	142.45	22.6643	15.2925	23.8233	23.1645	23.6812	20.6829	20.6762	21.9044	19.9397	15.5102	21.9303	38.2905
ENSMUSG00000045751.16	48.0675	55.4379	52.8106	92.4702	95.578	106.578	83.6496	82.8843	96.7664	88.9974	90.4746	99.6986	70.9037	65.791	55.8403
ENSMUSG00000003348.9	30.2647	38.5655	45.167	20.8511	21.0272	22.5694	16.7299	26.6414	29.547	22.4741	18.0949	21.6014	23.6346	21.9303	27.1224
ENSMUSG00000030036.8	46.2872	31.3345	55.5901	22.6643	25.8061	33.8541	25.7383	26.6414	21.4216	20.6762	33.3328	27.4171	32.4975	36.185	31.9087
ENSMUSG00000045257.9	16.0225	28.9241	17.3719	60.7402	62.1257	67.7082	54.694	44.9943	36.9338	71.9171	42.8564	42.3719	30.2818	43.8606	27.1224
ENSMUSG00000061778.10	28.4844	28.9241	33.3541	16.3183	18.1598	12.5386	16.0865	10.6566	14.7735	13.4845	15.2378	10.8007	14.7716	14.2547	12.7635
ENSMUSG00000015365.15	3.56056	9.64137	2.7795	14.5051	20.0714	15.0463	12.8692	10.6566	18.4669	24.272	8.57128	13.2931	6.64722	6.5791	3.19087
ENSMUSG00000030521.11	151.324	122.927	116.739	195.819	179.687	205.632	171.16	224.38	197.226	218.448	203.806	247.585	154.363	196.276	164.33
ENSMUSG00000003199.16	64.09	72.3103	79.2159	144.145	129.03	85.2622	122.257	136.759	129.268	131.249	76.1892	117.146	118.173	106.362	87.749
ENSMUSG00000005417.17	128.18	161.493	222.36	103.349	108.959	85.2622	84.9365	93.5409	89.3797	88.9974	89.5223	93.052	105.617	93.2039	95.7262
ENSMUSG00000032092.4	35.6056	40.9758	43.7772	19.038	21.0272	28.8387	15.443	24.8653	22.8989	23.3731	30.4757	17.4473	16.2488	18.6408	30.3133
ENSMUSG00000032470.16	30.2647	43.3862	31.2694	86.1242	82.1971	96.5469	86.8669	59.7951	87.1637	106.078	90.4746	61.4808	61.3021	83.3352	68.6038
ENSMUSG00000039395.8	76.5519	94.0034	56.9799	198.539	191.156	127.893	149.282	178.793	164.725	208.56	96.1888	142.901	97.4926	107.459	129.23
ENSMUSG00000002767.13	179.808	142.21	156.347	264.719	241.812	353.587	312.721	221.419	255.582	213.054	283.805	239.277	263.673	241.234	229.743
ENSMUSG00000029066.12	236.777	202.469	229.309	143.238	116.605	178.048	119.683	150.968	144.78	132.148	164.759	173.642	127.036	161.188	188.261
ENSMUSG00000030706.17	19.5831	14.4621	20.8463	35.3562	44.9217	45.1388	31.5295	31.9697	32.5017	48.5441	36.1899	29.9096	33.9747	26.3164	38.2905
ENSMUSG00000034932.4	126.4	142.21	194.565	80.6848	85.0644	116.609	116.466	97.093	81.9929	96.1892	106.665	90.5596	112.264	122.81	148.376
ENSMUSG00000060679.14	62.3097	72.3103	51.4208	87.0308	86.976	85.2622	95.2319	84.6604	90.857	89.8964	97.1412	102.191	97.4926	88.8178	92.5353
ENSMUSG00000031358.17	7.12111	9.64137	26.4053	4.53285	3.82312	1.25386	6.43459	8.28843	4.43205	2.69689	4.76182	7.47739	8.86296	8.77213	7.97718
ENSMUSG00000031207.16	158.445	236.214	383.572	83.4045	76.4624	91.5315	79.7889	78.7401	76.8222	59.3316	68.5703	81.4205	87.1525	88.8178	87.749
ENSMUSG00000062937.7	137.081	183.186	175.804	90.657	86.0202	76.4852	73.9977	93.5409	82.7316	105.179	91.427	127.947	107.833	93.2039	106.894
ENSMUSG00000022369.13	8.90139	28.9241	20.8463	31.73	41.0986	38.8695	33.4598	36.7059	50.2299	36.8575	40.9517	34.0637	48.7463	30.7024	30.3133
ENSMUSG00000024012.17	247.459	238.624	394.69	159.556	168.217	176.794	207.194	169.321	192.056	212.156	144.759	175.303	237.823	127.196	181.88
ENSMUSG00000029267.17	566.128	539.917	348.133	800.502	889.831	616.897	653.754	949.025	862.034	939.417	641.894	950.46	612.283	584.443	571.166
ENSMUSG00000040675.17	153.104	101.234	102.147	155.024	172.996	231.963	182.099	166.953	179.498	179.793	266.662	191.92	227.483	219.303	169.116
ENSMUSG00000005667.8	85.4533	84.362	67.403	120.574	171.085	195.601	185.96	158.072	152.167	155.521	230.472	123.792	284.353	256.585	119.658
ENSMUSG00000021987.8	35.6056	53.0275	38.2182	23.5708	23.8945	20.0617	21.2341	20.129	21.4216	13.4845	23.8091	25.7555	22.896	31.799	23.9315
ENSMUSG00000035078.5	30.2647	33.7448	38.2182	13.5986	11.4694	25.0771	21.8776	22.4972	14.0348	15.2824	24.7615	14.9548	19.2031	27.4129	31.9087
ENSMUSG00000029840.8	251.019	233.803	269.612	136.892	148.146	134.163	113.249	136.759	159.554	177.096	132.379	168.657	141.069	165.574	164.33
ENSMUSG00000064337.1	1372.59	1670.37	1167.39	980.909	995.923	926.599	826.844	945.473	1049.66	1023.02	850.462	1055.97	802.837	1017.57	818.459
ENSMUSG00000029651.16	14.2422	14.4621	9.03339	47.1417	42.0543	66.4544	46.9725	49.1386	39.8885	33.2617	40.9517	21.6014	11.0787	21.9303	7.97718
ENSMUSG00000064068.13	142.422	154.262	127.857	95.1899	80.2855	95.293	88.1538	101.829	85.6863	93.4923	100.951	82.2513	117.434	127.196	108.49
ENSMUSG00000042515.13	32.045	12.0517	34.7438	12.692	5.73468	10.0308	5.14767	7.6964	7.38675	6.29275	3.80946	9.96986	5.17006	4.38606	9.57262
ENSMUSG00000078689.8	32.045	26.5138	23.6258	6.34599	5.73468	11.2847	5.79113	3.55218	8.8641	7.19171	19.9997	11.6315	19.2031	26.3164	14.3589
ENSMUSG00000030681.18	103.256	81.9516	88.2493	46.2351	54.4795	32.6002	34.7468	44.4023	42.1045	26.9689	38.0946	36.5562	51.7006	40.5711	47.8631
ENSMUSG00000029070.9	16.0225	12.0517	20.8463	3.62628	4.7789	12.5386	9.00842	2.96015	2.21603	4.49482	8.57128	3.32329	8.12438	3.28955	6.38174
ENSMUSG00000068566.12	299.087	498.941	668.471	126.92	119.473	136.67	108.745	161.624	129.268	140.238	152.378	158.687	160.272	141.451	210.598
ENSMUSG00000017861.11	55.1886	72.3103	43.7772	121.48	119.473	78.9929	109.388	98.8691	134.439	115.966	99.0459	137.916	122.604	71.2735	102.108
ENSMUSG00000037169.14	514.5	342.269	270.307	100.629	72.6393	61.4389	77.215	103.013	172.111	127.653	159.045	158.687	250.379	267.55	272.82
ENSMUSG00000020900.15	105.036	98.824	157.737	37.1694	53.5237	48.9004	37.9641	53.2828	31.0244	47.6451	41.904	52.3418	65.7336	54.8258	59.0311
ENSMUSG00000022443.16	452.191	773.72	1225.07	471.417	324.01	485.242	384.145	416.198	356.041	338.01	443.802	414.58	539.902	366.236	481.822
ENSMUSG00000024048.14	820.708	1002.7	1509.27	440.593	518.033	486.496	439.482	548.22	452.808	551.964	494.277	554.158	559.105	463.826	668.488
ENSMUSG00000090841.1	53.4083	91.593	138.28	49.8614	49.7006	41.3772	43.1117	62.7553	44.3205	51.2409	49.523	52.3418	37.6676	57.0188	59.0311
ENSMUSG00000020469.8	5.34083	7.23103	2.08463	20.8511	19.1156	18.8078	36.0337	9.47249	11.0801	12.5855	14.2855	14.9548	9.60154	14.2547	4.78631
ENSMUSG00000067818.6	42.7267	45.7965	83.3851	0.90657	3.82312	5.01542	1.93038	6.51234	3.69338	8.09068	2.85709	7.47739	14.033	8.77213	35.0996
ENSMUSG00000022272.17	183.369	212.11	252.24	142.332	157.704	132.909	131.266	138.535	146.996	127.653	183.806	121.3	176.521	142.547	170.712
ENSMUSG00000017774.19	181.588	159.083	226.53	85.2176	104.18	71.4698	70.137	114.262	120.404	92.5933	76.1892	91.3904	105.617	80.0457	151.566
ENSMUSG00000034593.16	40.9464	40.9758	34.0489	17.2248	14.3367	22.5694	26.3818	14.8008	13.2962	22.4741	26.6662	18.2781	23.6346	24.1234	25.527
ENSMUSG00000033577.18	7.12111	4.82069	8.33851	46.2351	22.9387	10.0308	16.0865	34.9298	35.4564	31.4637	13.3331	29.0788	23.6346	12.0617	9.57262
ENSMUSG00000036098.15	39.1661	28.9241	23.6258	16.3183	9.5578	21.3155	14.1561	8.88046	11.0801	12.5855	17.1426	17.4473	25.8503	42.7641	23.9315
ENSMUSG00000001053.15	62.3097	84.362	38.2182	104.256	94.6222	71.4698	90.7277	93.5409	127.791	90.7954	81.9034	100.529	87.1525	80.0457	102.108
ENSMUSG00000063273.11	336.473	373.603	296.017	242.961	248.503	183.063	238.723	241.549	258.536	306.547	247.615	337.314	194.985	220.4	224.956
ENSMUSG00000026107.11	108.597	110.876	102.147	77.9651	78.374	48.9004	56.6244	72.2278	79.0382	80.0078	67.6179	71.4507	73.1194	59.2119	105.299
ENSMUSG00000012396.12	331.132	416.989	243.207	561.167	600.23	341.049	393.153	613.936	692.877	757.827	465.706	525.079	617.453	526.328	421.195
ENSMUSG00000058799.14	1071.73	867.723	779.651	491.361	463.553	648.243	545.009	507.37	559.177	542.075	756.177	611.485	734.887	753.306	776.977
ENSMUSG00000024587.9	224.315	250.676	231.394	381.666	378.489	555.458	354.546	404.357	463.149	397.342	554.276	484.369	605.636	446.282	253.674
ENSMUSG00000041120.6	16.0225	24.1034	29.8797	0.90657	1.91156	5.01542	1.93038	2.36812	2.9547	3.59586	0.952365	2.49246	2.21574	2.19303	4.78631
ENSMUSG00000008690.15	211.853	228.983	307.135	450.566	515.166	427.565	473.586	543.484	476.445	505.218	435.231	433.689	468.998	350.885	319.087
ENSMUSG00000020647.9	21.3633	16.8724	16.677	57.1139	37.2754	40.1234	34.7468	37.2979	49.4912	39.5544	35.2375	41.5411	34.7133	31.799	20.7407
ENSMUSG00000039697.15	14.2422	12.0517	25.0155	1.81314	7.64624	5.01542	7.07805	4.14422	6.64808	6.29275	6.66655	9.13904	10.3401	7.67561	12.7635
ENSMUSG00000062661.6	16.0225	21.6931	36.8284	6.34599	11.4694	7.52313	9.00842	7.10437	9.60278	12.5855	7.61892	13.2931	11.0787	7.67561	15.9544
ENSMUSG00000033585.5	28.4844	45.7965	58.3696	15.4117	16.2483	10.0308	9.00842	19.537	10.3415	22.4741	4.76182	13.2931	9.60154	16.4477	20.7407
ENSMUSG00000004558.14	12.4619	19.2827	11.118	41.7022	57.3468	38.8695	73.3543	58.019	58.3553	50.342	28.5709	32.402	31.7589	30.7024	27.1224
ENSMUSG00000040280.9	1.78028	4.82069	2.08463	37.1694	62.1257	25.0771	53.4071	51.5067	36.1951	38.6555	6.66655	16.6164	10.3401	7.67561	7.97718
ENSMUSG00000022450.5	295.526	356.731	309.22	519.465	575.38	436.342	617.077	496.122	525.937	571.741	467.611	414.58	427.638	395.842	349.401
ENSMUSG00000041881.12	404.123	431.451	467.652	730.696	763.668	718.459	848.722	681.427	742.368	677.819	608.561	595.699	542.118	535.1	485.013
ENSMUSG00000031059.9	129.96	115.696	147.314	282.85	258.061	228.202	217.489	262.27	248.195	209.459	199.997	227.645	169.873	167.767	145.185
ENSMUSG00000022820.3	313.329	250.676	216.801	569.326	481.713	551.697	664.693	444.023	483.093	528.591	499.039	417.903	351.564	373.912	378.118
ENSMUSG00000022354.3	307.988	308.524	279.34	456.005	449.217	448.88	446.56	472.441	466.104	446.785	444.754	442.828	363.381	362.947	339.828
ENSMUSG00000037916.13	201.171	183.186	157.737	272.878	279.088	277.102	276.687	243.325	265.923	263.396	293.328	291.618	288.046	338.823	191.452
ENSMUSG00000024038.16	224.315	209.7	195.26	405.237	438.703	322.241	436.265	409.685	381.895	383.858	304.757	293.28	261.457	294.963	304.728
ENSMUSG00000022055.7	149.543	188.007	237.648	81.5913	47.789	47.6465	30.886	95.317	38.4111	26.07	36.1899	40.7103	40.6219	52.6328	87.749
ENSMUSG00000004891.16	35.6056	57.8482	156.347	4.53285	13.3809	5.01542	5.79113	9.47249	9.60278	9.8886	7.61892	7.47739	14.033	8.77213	17.5498
ENSMUSG00000034701.9	40.9464	19.2827	7.64364	3.62628	5.73468	2.50771	2.57383	2.36812	2.21603	2.69689	6.66655	8.30822	18.4645	13.1582	15.9544
ENSMUSG00000039103.12	12.4619	31.3345	68.7927	11.7854	6.69046	7.52313	8.36496	6.51234	5.17073	6.29275	1.90473	9.96986	13.2944	5.48258	7.97718
ENSMUSG00000003847.16	24.9239	74.7206	45.167	33.5431	24.8503	18.8078	21.8776	20.129	24.3763	20.6762	22.8568	32.402	31.7589	25.2199	27.1224
ENSMUSG00000030722.7	72.9914	94.0034	49.3362	190.38	286.734	134.163	152.5	215.499	180.975	235.529	167.616	227.645	129.99	123.906	154.757
ENSMUSG00000015839.6	124.619	81.9516	85.4698	168.622	158.66	121.624	162.795	120.182	173.589	169.005	142.855	159.518	169.873	150.223	105.299
ENSMUSG00000025225.14	28.4844	57.8482	66.0132	20.8511	20.0714	15.0463	23.808	21.9051	13.2962	18.8782	14.2855	13.2931	30.2818	25.2199	28.7178
ENSMUSG00000046432.12	1128.7	1190.71	2019.31	984.536	928.063	1045.72	970.979	1105.32	1011.25	967.285	896.175	900.611	845.674	810.325	1019.48
ENSMUSG00000039835.16	8.90139	14.4621	31.9643	4.53285	8.60202	5.01542	4.50421	7.6964	5.9094	9.8886	5.71419	8.30822	11.0787	8.77213	9.57262
ENSMUSG00000030452.16	67.6506	74.7206	72.2671	45.3285	49.7006	32.6002	33.4598	48.5465	55.4006	66.5233	39.0469	50.6801	35.4518	41.6676	27.1224
ENSMUSG00000022141.6	112.158	120.517	131.332	151.397	167.262	110.339	159.578	155.704	156.599	153.723	134.283	140.409	83.4596	98.6864	94.1307
ENSMUSG00000013997.10	81.8928	103.645	103.537	135.986	166.306	196.855	169.873	140.311	146.996	134.845	148.569	119.638	155.102	142.547	122.849
ENSMUSG00000037601.11	747.717	672.486	785.905	399.798	367.02	542.92	432.404	378.308	378.202	369.474	553.324	491.846	458.658	610.759	583.93
ENSMUSG00000029361.18	10.6817	16.8724	9.72827	45.3285	21.9829	37.6157	37.3206	23.6812	36.1951	25.171	30.4757	20.7705	26.5889	19.7373	27.1224
ENSMUSG00000027878.11	78.3322	74.7206	95.198	49.8614	42.0543	46.3927	35.3902	31.9697	32.5017	31.4637	44.7611	39.8794	45.0534	53.7293	60.6266
ENSMUSG00000038146.7	44.5069	53.0275	81.9954	26.2905	24.8503	17.554	28.3122	34.9298	18.4669	26.9689	24.7615	31.5712	49.4849	35.0885	39.8859
ENSMUSG00000006649.17	39.1661	43.3862	25.0155	67.9928	64.9931	45.1388	85.58	41.4422	84.209	71.0182	58.0942	74.7739	92.3225	98.6864	46.2676
ENSMUSG00000042684.8	12.4619	14.4621	9.03339	57.1139	37.2754	41.3772	32.8164	65.1234	42.8432	26.9689	19.0473	28.2479	13.2944	8.77213	19.1452
ENSMUSG00000032336.17	113.938	137.39	143.145	81.5913	64.9931	63.9466	61.1286	81.1082	84.9476	71.0182	77.1415	81.4205	86.4139	92.1073	76.5809
ENSMUSG00000025056.4	192.27	279.6	99.3673	460.538	522.812	318.479	334.598	519.211	569.518	520.5	419.993	498.493	336.793	380.491	319.087
ENSMUSG00000063972.13	153.104	118.107	160.516	88.8439	109.915	87.7699	93.3015	98.8691	76.0835	114.168	78.0939	126.285	110.048	76.7561	94.1307
ENSMUSG00000042834.14	14.2422	26.5138	78.521	6.34599	13.3809	6.26928	9.65188	13.0247	9.60278	12.5855	7.61892	16.6164	16.9873	10.9652	9.57262
ENSMUSG00000052854.15	55.1886	53.0275	54.8952	4.53285	5.73468	5.01542	3.86075	4.73625	2.9547	7.19171	0.952365	3.32329	6.64722	3.28955	12.7635
ENSMUSG00000025969.15	37.3858	72.3103	77.1313	37.1694	24.8503	35.108	46.329	30.1936	27.331	27.8679	40.9517	25.7555	25.1117	53.7293	49.4585
ENSMUSG00000028245.15	46.2872	40.9758	63.9286	19.9446	22.9387	12.5386	15.443	19.537	28.8083	13.4845	31.428	26.5863	35.4518	15.3512	33.5042
ENSMUSG00000030750.13	80.1125	72.3103	84.7749	131.453	129.03	112.847	142.848	143.271	146.258	155.521	114.284	116.315	101.924	85.5282	92.5353
ENSMUSG00000020736.12	64.09	43.3862	100.757	28.1037	37.2754	37.6157	24.4514	30.7856	25.115	22.4741	55.2371	19.1089	45.792	57.0188	54.2448
ENSMUSG00000071547.3	340.033	318.165	381.487	194.006	198.802	220.679	258.027	188.858	231.944	239.124	196.187	179.457	261.457	314.7	293.56
ENSMUSG00000032420.7	7.12111	7.23103	20.1514	12.692	22.9387	12.5386	10.2953	27.2334	14.7735	19.7772	8.57128	19.9397	0.73858	4.38606	1.59544
ENSMUSG00000020032.14	21.3633	26.5138	55.5901	4.53285	8.60202	8.77699	5.14767	5.32828	8.8641	9.8886	3.80946	6.64657	13.2944	3.28955	12.7635
ENSMUSG00000035142.18	30.2647	28.9241	31.2694	57.1139	58.3026	48.9004	54.694	53.2828	63.5261	62.0285	52.3801	58.1575	46.5305	39.4746	31.9087
ENSMUSG00000073295.4	30.2647	31.3345	36.1336	5.43942	5.73468	3.76157	12.8692	3.55218	5.17073	13.4845	13.3331	13.2931	9.60154	8.77213	11.1681
ENSMUSG00000072944.11	101.476	103.645	97.9775	55.3008	61.1699	40.1234	37.3206	80.5162	56.878	76.4119	67.6179	72.2815	98.2312	69.0805	87.749
ENSMUSG00000030717.9	3.56056	2.41034	7.64364	12.692	25.8061	63.9466	63.0589	18.353	11.8188	14.3834	51.4277	14.124	57.6092	38.3781	6.38174
ENSMUSG00000027306.15	96.135	106.055	75.0466	142.332	153.881	136.67	138.987	132.615	134.439	153.723	136.188	139.578	161.01	142.547	97.3216
ENSMUSG00000030934.9	81.8928	86.7723	129.942	133.266	131.898	140.432	102.31	135.575	85.6863	87.1995	85.7128	83.0822	48.0077	54.8258	51.054
ENSMUSG00000026211.17	30.2647	62.6689	79.9108	11.7854	8.60202	7.52313	12.8692	20.129	19.2056	14.3834	10.476	9.96986	26.5889	18.6408	35.0996
ENSMUSG00000011179.7	167.346	144.621	115.349	42.6088	43.9659	65.2005	50.1898	53.8748	54.662	53.0389	91.427	49.8493	66.4722	114.038	111.681
ENSMUSG00000026790.19	144.203	139.8	121.603	163.183	183.51	198.109	217.489	184.122	169.895	194.176	231.425	174.473	236.346	240.137	172.307
ENSMUSG00000049401.10	46.2872	31.3345	68.0979	33.5431	35.3639	33.8541	25.7383	30.1936	28.8083	32.3627	28.5709	28.2479	42.0991	33.992	31.9087
ENSMUSG00000022562.14	14.2422	12.0517	12.5078	29.9168	41.0986	35.108	34.7468	54.4668	36.1951	27.8679	33.3328	21.6014	29.5432	28.5094	28.7178
ENSMUSG00000040875.12	17.8028	9.64137	10.4231	43.5154	44.9217	51.4081	55.3374	27.8254	31.763	20.6762	33.3328	21.6014	17.7259	32.8955	17.5498
ENSMUSG00000038495.14	46.2872	55.4379	86.1647	38.076	37.2754	30.0925	37.9641	39.6661	39.1498	48.5441	29.5233	33.2329	36.929	38.3781	33.5042
ENSMUSG00000006931.15	17.8028	31.3345	57.6747	16.3183	5.73468	18.8078	14.1561	12.4326	5.9094	16.1814	16.1902	14.9548	11.8173	15.3512	12.7635
ENSMUSG00000021143.9	26.7042	57.8482	44.4721	12.692	11.4694	26.331	28.9556	20.7211	25.115	19.7772	28.5709	24.9246	36.929	24.1234	25.527
ENSMUSG00000058056.16	87.2336	125.338	245.986	21.7577	33.4523	33.8541	32.8164	31.9697	41.3658	30.5648	21.9044	34.0637	37.6676	33.992	60.6266
ENSMUSG00000047986.12	89.0139	62.6689	79.2159	35.3562	36.3197	53.9158	43.1117	28.4175	38.4111	36.8575	56.1895	61.4808	52.4392	72.3701	46.2676
ENSMUSG00000044641.7	53.4083	60.2586	76.4364	22.6643	34.4081	16.3001	25.7383	34.3378	25.8536	31.4637	28.5709	29.0788	32.4975	26.3164	19.1452
ENSMUSG00000026496.11	322.23	310.934	231.394	450.566	407.162	436.342	495.463	423.302	429.909	414.422	476.182	432.858	409.912	447.379	427.577
ENSMUSG00000036023.5	97.9153	57.8482	75.7415	125.107	114.694	166.763	157.647	114.262	124.097	120.461	149.521	122.131	152.886	150.223	121.253
ENSMUSG00000022906.15	12.4619	7.23103	25.0155	3.62628	3.82312	5.01542	5.79113	5.32828	5.17073	5.39378	8.57128	4.15411	11.8173	8.77213	11.1681
ENSMUSG00000030770.15	40.9464	94.0034	161.211	19.038	16.2483	12.5386	8.36496	18.353	19.9442	9.8886	8.57128	15.7856	28.8046	7.67561	25.527
ENSMUSG00000022438.6	32.045	72.3103	38.9131	98.8162	124.251	137.924	107.458	104.197	103.415	80.9068	99.9983	85.5746	111.526	173.25	89.3444
ENSMUSG00000002221.11	64.09	108.465	70.1825	125.107	125.207	144.193	129.335	133.799	104.892	120.461	100.951	99.6986	98.2312	112.941	126.039
ENSMUSG00000042323.16	332.912	291.651	342.574	181.314	166.306	208.14	197.542	181.161	202.397	224.741	279.995	238.446	208.28	211.628	314.301
ENSMUSG00000052534.15	33.8253	16.8724	41.6926	15.4117	15.2925	20.0617	10.9388	12.4326	12.5575	22.4741	13.3331	18.2781	16.2488	16.4477	20.7407
ENSMUSG00000023495.12	227.876	221.752	332.151	80.6848	76.4624	120.37	102.953	75.1879	107.108	93.4923	141.902	112.161	177.998	195.18	138.803
ENSMUSG00000051375.15	3.56056	12.0517	25.0155	3.62628	4.7789	5.01542	1.93038	2.96015	2.21603	1.79793	4.76182	3.32329	5.90864	1.09652	12.7635
ENSMUSG00000033623.13	71.2111	81.9516	105.621	67.0862	47.789	45.1388	56.6244	65.7154	50.9686	55.7358	53.3324	54.8342	80.5052	55.9223	70.1992
ENSMUSG00000040618.6	12.4619	26.5138	19.4565	77.0585	71.6835	101.562	90.7277	63.9393	59.094	74.614	95.2365	61.4808	114.48	63.5979	27.1224
ENSMUSG00000039278.10	71.2111	53.0275	36.8284	24.4774	29.6292	17.554	32.8164	26.0494	39.8885	44.0492	28.5709	26.5863	52.4392	48.2467	73.3901
ENSMUSG00000030513.14	44.5069	33.7448	38.9131	92.4702	105.136	56.4235	80.4323	109.526	87.9023	112.371	68.5703	86.4054	59.825	65.791	43.0768
ENSMUSG00000029998.14	56.9689	57.8482	66.0132	39.8891	43.9659	40.1234	43.7552	32.5617	32.5017	44.0492	31.428	35.7253	42.0991	51.5363	41.4813
ENSMUSG00000014771.12	71.2111	57.8482	59.0645	114.228	90.7991	132.909	131.266	99.4612	110.063	106.977	121.903	108.007	119.65	108.555	82.9627
ENSMUSG00000025584.17	3.56056	2.41034	1.38975	15.4117	13.3809	12.5386	14.7995	12.4326	15.5122	20.6762	4.76182	10.8007	5.17006	3.28955	1.59544
ENSMUSG00000025856.15	352.495	371.193	316.169	923.795	709.189	675.828	638.311	692.084	571.734	615.79	594.276	663.826	313.158	466.019	488.203
ENSMUSG00000028019.9	33.8253	55.4379	47.9465	22.6643	18.1598	10.0308	10.2953	11.8406	24.3763	18.8782	28.5709	19.1089	27.3275	13.1582	35.0996
ENSMUSG00000022090.10	39.1661	36.1551	54.2003	6.34599	4.7789	7.52313	4.50421	10.6566	2.9547	8.98964	5.71419	4.15411	18.4645	7.67561	15.9544
ENSMUSG00000028273.15	90.7942	91.593	123.688	42.6088	38.2312	31.3464	37.9641	47.3625	40.6271	49.443	39.0469	54.8342	52.4392	49.3432	65.4129
ENSMUSG00000021493.15	263.481	347.089	671.25	87.9373	115.649	92.7853	86.2235	108.934	100.46	115.966	107.617	126.285	182.429	139.258	188.261
ENSMUSG00000048371.7	16.0225	21.6931	13.8975	35.3562	36.3197	48.9004	43.7552	31.9697	33.9791	39.5544	31.428	20.7705	17.7259	33.992	12.7635
ENSMUSG00000028583.14	115.718	91.593	136.196	50.7679	72.6393	61.4389	57.2678	71.6357	48.0139	59.3316	64.7608	43.2027	65.7336	43.8606	68.6038
ENSMUSG00000022197.15	26.7042	16.8724	21.5412	4.53285	6.69046	3.76157	4.50421	4.14422	11.0801	4.49482	14.2855	3.32329	9.60154	10.9652	12.7635
ENSMUSG00000013698.12	58.7492	84.362	166.77	6.34599	12.4251	16.3001	12.8692	11.2486	10.3415	14.3834	11.4284	9.13904	24.3731	15.3512	25.527
ENSMUSG00000020717.19	33.8253	19.2827	13.8975	47.1417	44.9217	52.6619	70.137	43.8103	45.7979	45.8472	50.4753	41.5411	54.6549	41.6676	35.0996
ENSMUSG00000092035.8	769.08	964.137	1278.57	134.172	125.207	239.486	144.135	425.078	193.533	249.013	234.282	222.66	521.438	537.293	577.548
ENSMUSG00000002265.16	113.938	171.134	217.496	29.9168	32.4965	40.1234	32.8164	46.7704	36.9338	34.1606	30.4757	58.1575	71.6423	33.992	121.253
ENSMUSG00000019851.7	151.324	335.038	448.195	38.9825	46.8332	42.6311	32.8164	70.4517	31.763	50.342	59.999	54.0034	84.9367	67.984	124.444
ENSMUSG00000040374.13	21.3633	14.4621	41.6926	14.5051	8.60202	17.554	14.7995	13.0247	10.3415	14.3834	10.476	16.6164	19.2031	19.7373	17.5498
ENSMUSG00000024309.14	247.459	219.341	216.801	373.507	366.064	386.188	402.162	333.313	353.087	287.668	350.47	314.051	282.138	268.646	228.147
ENSMUSG00000026773.19	24.9239	31.3345	66.7081	14.5051	18.1598	13.7924	17.3734	8.88046	11.8188	19.7772	7.61892	18.2781	16.9873	12.0617	22.3361
ENSMUSG00000021196.13	60.5294	101.234	50.0311	298.262	259.972	200.617	406.022	213.131	224.557	213.953	211.425	211.86	212.711	221.496	129.23
ENSMUSG00000018293.4	1522.14	1870.43	1875.47	622.814	566.778	925.346	699.44	759.575	814.759	743.443	1334.26	785.126	890.728	1281.83	1440.68
ENSMUSG00000025791.18	48.0675	38.5655	56.9799	135.079	142.411	68.9621	181.455	126.695	118.927	142.036	48.5706	94.7137	91.5839	61.4049	60.6266
ENSMUSG00000006373.10	115.718	132.569	167.465	64.3665	113.738	68.9621	55.9809	84.6604	114.495	90.7954	75.2368	103.853	107.833	137.064	118.062
ENSMUSG00000040669.14	320.45	342.269	212.632	324.552	333.567	274.594	272.183	335.089	353.825	321.829	351.423	319.036	455.704	585.54	338.232
ENSMUSG00000028796.17	30.2647	55.4379	70.1825	26.2905	26.7618	23.8233	27.0253	37.2979	22.8989	27.8679	21.9044	34.0637	36.929	17.5443	33.5042
ENSMUSG00000068245.14	39.1661	45.7965	17.3719	60.7402	50.6564	51.4081	58.5547	59.2031	54.662	88.0985	73.3321	63.9733	65.7336	55.9223	59.0311
ENSMUSG00000038116.16	133.521	127.748	86.1647	184.034	183.51	174.286	205.907	153.928	183.191	166.308	159.045	163.672	155.84	146.933	157.948
ENSMUSG00000048537.15	33.8253	26.5138	35.4387	7.25256	1.91156	3.76157	1.93038	5.32828	5.9094	3.59586	4.76182	5.81575	5.90864	7.67561	7.97718
ENSMUSG00000033149.16	99.6956	91.593	219.581	28.1037	25.8061	22.5694	19.3038	29.6015	13.2962	17.9793	13.3331	18.2781	29.5432	13.1582	41.4813
ENSMUSG00000058388.14	23.1436	16.8724	35.4387	5.43942	8.60202	10.0308	10.2953	9.47249	11.8188	21.5751	14.2855	10.8007	11.8173	18.6408	17.5498
ENSMUSG00000026664.7	24.9239	26.5138	28.4899	70.7125	70.7277	55.1697	50.8332	72.2278	65.7421	68.3213	37.1422	52.3418	40.6219	35.0885	31.9087
ENSMUSG00000031381.16	24.9239	26.5138	18.0668	68.8994	65.9488	35.108	36.6771	65.7154	64.2647	54.8368	36.1899	49.0185	24.3731	35.0885	33.5042
ENSMUSG00000010607.8	16.0225	24.1034	28.4899	47.1417	61.1699	50.1542	61.772	59.2031	53.1846	42.2513	42.8564	35.7253	28.066	39.4746	23.9315
ENSMUSG00000030660.9	53.4083	69.8999	86.1647	27.1971	22.9387	25.0771	18.6603	31.9697	18.4669	36.8575	21.9044	31.5712	33.9747	20.8338	36.695
ENSMUSG00000031155.14	112.158	81.9516	103.537	13.5986	11.4694	7.52313	16.7299	14.8008	22.1603	15.2824	21.9044	14.124	25.1117	27.4129	47.8631
ENSMUSG00000035828.10	151.324	147.031	118.824	225.736	287.69	241.994	257.383	261.678	283.651	220.246	196.187	202.72	247.424	163.381	165.925
ENSMUSG00000029406.15	8.90139	31.3345	16.677	1.81314	6.69046	11.2847	5.79113	4.73625	2.9547	6.29275	7.61892	10.8007	7.3858	5.48258	4.78631
ENSMUSG00000024247.14	5.34083	28.9241	72.962	1.81314	4.7789	5.01542	3.86075	2.36812	2.9547	2.69689	1.90473	1.66164	5.90864	1.09652	12.7635
ENSMUSG00000057672.15	21.3633	26.5138	20.1514	38.076	39.187	35.108	43.7552	43.8103	42.1045	53.0389	40.9517	45.6952	52.4392	35.0885	35.0996
ENSMUSG00000006705.12	33.8253	28.9241	29.1848	61.6468	68.8162	48.9004	40.5379	53.8748	62.7874	51.2409	49.523	54.0034	28.066	40.5711	31.9087
ENSMUSG00000041957.15	99.6956	72.3103	145.229	29.9168	24.8503	53.9158	43.7552	39.6661	46.5365	29.6658	52.3801	44.0335	66.4722	48.2467	62.222
ENSMUSG00000002847.6	10.6817	7.23103	13.2026	25.384	15.2925	33.8541	29.5991	21.9051	25.115	16.1814	36.1899	29.0788	25.1117	26.3164	23.9315
ENSMUSG00000042632.16	76.5519	53.0275	52.8106	45.3285	59.2584	65.2005	58.5547	55.6509	36.9338	48.5441	69.5226	50.6801	85.6753	83.3352	100.512
ENSMUSG00000029322.12	46.2872	48.2069	27.795	8.15913	11.4694	16.3001	10.9388	10.6566	6.64808	13.4845	26.6662	10.8007	26.5889	32.8955	27.1224
ENSMUSG00000021822.2	10.6817	19.2827	41.6926	2.71971	2.86734	2.50771	0.643459	5.32828	0.738675	3.59586	0.952365	4.98493	7.3858	7.67561	9.57262
ENSMUSG00000046223.10	74.7717	139.8	141.06	91.5636	53.5237	40.1234	21.8776	72.8198	56.1393	63.8264	40.9517	54.0034	25.8503	23.0268	43.0768
ENSMUSG00000022565.15	121.059	183.186	267.527	72.5256	98.4454	105.324	57.2678	76.964	72.3902	55.7358	95.2365	77.2664	88.6296	105.266	141.994
ENSMUSG00000040268.17	76.5519	79.5413	88.2493	45.3285	41.0986	28.8387	38.6075	50.3226	42.1045	45.8472	35.2375	47.3568	52.4392	62.5014	51.054
ENSMUSG00000031557.16	53.4083	40.9758	120.908	35.3562	33.4523	30.0925	38.6075	27.2334	23.6376	35.9586	23.8091	22.4322	36.929	25.2199	30.3133
ENSMUSG00000074170.5	16.0225	9.64137	15.2873	37.1694	42.0543	27.5848	26.3818	37.2979	30.2857	25.171	22.8568	24.9246	22.1574	9.86864	25.527
ENSMUSG00000049969.3	206.512	200.058	214.022	394.358	373.71	349.826	231.002	427.446	403.317	366.777	289.519	307.404	242.254	221.496	234.529
ENSMUSG00000037552.17	30.2647	31.3345	55.5901	13.5986	12.4251	15.0463	14.7995	11.8406	13.2962	17.0803	5.71419	13.2931	11.8173	10.9652	27.1224
ENSMUSG00000060716.6	19.5831	12.0517	21.5412	51.6745	70.7277	27.5848	58.5547	54.4668	37.6724	59.3316	18.0949	35.7253	23.6346	18.6408	17.5498
ENSMUSG00000015745.9	14.2422	9.64137	43.0823	6.34599	4.7789	5.01542	3.21729	2.96015	2.9547	4.49482	3.80946	4.98493	5.17006	8.77213	9.57262
ENSMUSG00000028494.12	71.2111	96.4137	136.891	58.0205	44.9217	43.8849	43.7552	67.4915	67.2194	56.6347	28.5709	31.5712	42.8376	32.8955	36.695
ENSMUSG00000021701.7	126.4	212.11	337.015	42.6088	41.0986	38.8695	27.0253	49.1386	36.1951	40.4534	46.6659	86.4054	69.4265	50.4397	97.3216
ENSMUSG00000032374.14	122.839	142.21	211.242	109.695	127.119	76.4852	98.4492	165.769	110.801	105.179	57.1419	68.9582	78.2895	33.992	70.1992
ENSMUSG00000004846.10	74.7717	79.5413	125.078	61.6468	50.6564	57.6774	54.0505	68.6756	48.7526	63.8264	55.2371	53.1726	62.7793	51.5363	62.222
ENSMUSG00000028517.8	17.8028	24.1034	22.9309	58.9271	46.8332	35.108	50.1898	50.9146	36.9338	36.8575	43.8088	32.402	31.7589	32.8955	27.1224
ENSMUSG00000016382.15	30.2647	48.2069	88.9442	17.2248	18.1598	11.2847	16.0865	17.7609	20.6829	21.5751	4.76182	16.6164	33.2361	21.9303	19.1452
ENSMUSG00000019461.12	30.2647	26.5138	38.9131	10.8788	18.1598	11.2847	18.0168	11.2486	12.5575	8.98964	12.3807	14.124	14.033	16.4477	7.97718
ENSMUSG00000017754.13	110.377	118.107	122.298	183.127	237.034	282.118	296.634	225.564	282.174	293.062	243.805	213.521	312.419	323.472	189.857
ENSMUSG00000026748.13	14.2422	19.2827	46.5567	9.0657	7.64624	11.2847	3.21729	5.92031	5.17073	5.39378	11.4284	9.13904	8.86296	5.48258	15.9544
ENSMUSG00000030084.11	122.839	127.748	148.704	77.9651	71.6835	81.5006	76.5716	87.6206	75.3449	90.7954	85.7128	93.052	115.957	151.319	79.7718
ENSMUSG00000053646.13	46.2872	16.8724	31.9643	16.3183	18.1598	15.0463	19.3038	10.0645	11.0801	10.7876	21.9044	14.9548	21.4188	24.1234	25.527
ENSMUSG00000022711.15	78.3322	69.8999	66.0132	25.384	24.8503	28.8387	28.9556	34.3378	23.6376	27.8679	43.8088	29.0788	33.2361	31.799	41.4813
ENSMUSG00000018217.12	74.7717	110.876	311.999	23.5708	24.8503	20.0617	11.5823	27.2334	16.9895	29.6658	10.476	29.0788	19.2031	13.1582	39.8859
ENSMUSG00000021871.17	291.966	212.11	155.652	100.629	97.4896	149.209	75.2847	98.8691	100.46	112.371	143.807	114.653	126.297	226.979	247.293
ENSMUSG00000025608.9	40.9464	60.2586	84.08	11.7854	26.7618	28.8387	23.1645	30.7856	14.0348	8.98964	15.2378	21.6014	11.8173	23.0268	25.527
ENSMUSG00000038644.14	154.884	151.852	140.365	222.11	215.051	294.656	284.409	197.146	219.386	176.197	252.377	220.999	288.785	323.472	204.216
ENSMUSG00000020471.11	92.5744	81.9516	91.0288	169.529	191.156	156.732	198.829	156.888	183.93	151.026	131.426	138.747	157.318	140.354	156.353
ENSMUSG00000001100.10	119.279	91.593	93.8083	176.781	157.704	174.286	196.898	191.818	169.157	160.016	167.616	156.194	144.023	135.968	132.421
ENSMUSG00000021668.14	53.4083	60.2586	59.0645	22.6643	29.6292	23.8233	23.1645	27.8254	28.8083	24.272	34.2851	34.0637	28.8046	21.9303	35.0996
ENSMUSG00000031783.9	144.203	132.569	141.06	221.203	225.564	206.886	218.776	256.941	210.522	210.358	173.33	199.397	179.475	177.636	175.498
ENSMUSG00000028104.14	7.12111	2.41034	3.47438	24.4774	23.8945	13.7924	23.808	24.2733	27.331	22.4741	12.3807	15.7856	21.4188	15.3512	7.97718
ENSMUSG00000032667.17	30.2647	38.5655	43.0823	18.1314	14.3367	12.5386	6.43459	17.1689	10.3415	14.3834	11.4284	20.7705	24.3731	17.5443	11.1681
ENSMUSG00000031169.13	17.8028	33.7448	22.236	56.2074	68.8162	53.9158	72.0674	62.1632	39.1498	64.7254	56.1895	51.5109	42.0991	50.4397	43.0768
ENSMUSG00000090125.3	176.248	120.517	222.36	11.7854	6.69046	11.2847	13.5126	19.537	11.0801	18.8782	15.2378	18.2781	42.0991	30.7024	100.512
ENSMUSG00000026458.13	5.34083	4.82069	3.47438	15.4117	19.1156	17.554	20.5907	9.47249	19.2056	19.7772	14.2855	7.47739	20.6802	26.3164	25.527
ENSMUSG00000016487.15	72.9914	57.8482	108.401	27.1971	20.0714	26.331	21.2341	24.8653	37.6724	24.272	23.8091	20.7705	28.066	28.5094	27.1224
ENSMUSG00000036167.15	97.9153	62.6689	105.621	32.6365	35.3639	27.5848	20.5907	39.074	37.6724	34.1606	42.8564	47.3568	43.5762	32.8955	41.4813
ENSMUSG00000026035.15	74.7717	86.7723	82.6903	51.6745	43.9659	57.6774	34.1033	56.835	43.5818	49.443	57.1419	52.3418	50.962	50.4397	38.2905
ENSMUSG00000039457.3	21.3633	12.0517	44.4721	10.8788	7.64624	5.01542	7.07805	4.14422	4.43205	7.19171	0.952365	5.81575	14.033	6.5791	15.9544
ENSMUSG00000040734.14	46.2872	55.4379	68.7927	29.9168	30.585	40.1234	34.1033	27.8254	19.9442	33.2617	39.0469	26.5863	32.4975	27.4129	41.4813
ENSMUSG00000037166.5	58.7492	48.2069	77.8261	21.7577	27.7176	15.0463	36.6771	24.8653	34.7177	26.9689	34.2851	31.5712	47.2691	47.1502	35.0996
ENSMUSG00000034595.17	133.521	156.672	195.955	70.7125	69.772	57.6774	43.1117	59.7951	88.641	95.2902	57.1419	77.2664	64.995	55.9223	86.1535
ENSMUSG00000047714.14	315.109	279.6	334.93	264.719	255.193	203.125	191.751	280.031	282.913	279.578	198.092	266.694	192.769	201.759	191.452
ENSMUSG00000029120.10	8.90139	16.8724	22.9309	3.62628	6.69046	3.76157	5.79113	10.6566	5.17073	5.39378	4.76182	9.13904	9.60154	7.67561	6.38174
ENSMUSG00000026626.11	87.2336	74.7206	97.2827	116.041	152.925	179.301	135.77	139.127	135.178	136.643	118.093	124.623	139.592	115.134	89.3444
ENSMUSG00000028161.17	65.8703	79.5413	122.993	76.1519	57.3468	50.1542	49.5463	67.4915	50.2299	63.8264	37.1422	47.3568	45.0534	29.6059	46.2676
ENSMUSG00000038151.12	5.34083	12.0517	8.33851	7.25256	4.7789	3.76157	11.5823	2.96015	8.8641	8.09068	4.76182	4.15411	11.8173	19.7373	39.8859
ENSMUSG00000026701.15	717.452	670.075	629.558	338.151	366.064	312.21	317.869	355.81	373.77	400.039	397.136	437.012	474.168	538.389	619.029
ENSMUSG00000056671.6	7.12111	14.4621	18.0668	82.4979	108.959	35.108	115.179	89.9887	64.2647	60.2306	31.428	39.0486	30.2818	21.9303	23.9315
ENSMUSG00000025395.14	55.1886	50.6172	61.1491	103.349	95.578	90.2776	88.1538	96.501	98.9825	102.482	105.712	88.0671	87.891	80.0457	102.108
ENSMUSG00000032601.13	80.1125	120.517	108.401	141.425	151.013	107.832	131.266	187.082	138.132	133.047	99.0459	124.623	63.5179	92.1073	78.1764
ENSMUSG00000037643.14	178.028	195.238	245.986	140.518	140.5	105.324	119.04	181.753	141.087	161.814	111.427	143.732	150.67	135.968	108.49
ENSMUSG00000041187.16	8.90139	14.4621	15.9822	4.53285	5.73468	3.76157	6.43459	4.73625	3.69338	5.39378	3.80946	5.81575	4.43148	7.67561	4.78631
ENSMUSG00000030505.17	115.718	115.696	107.011	65.2731	60.2142	92.7853	79.1454	69.8596	79.7769	80.0078	94.2841	77.2664	115.218	116.231	119.658
ENSMUSG00000060098.11	121.059	113.286	106.316	169.529	182.554	188.078	198.185	175.241	165.463	179.793	179.997	181.119	197.201	165.574	134.017
ENSMUSG00000079037.9	24.9239	36.1551	77.8261	12.692	5.73468	10.0308	6.43459	19.537	8.12543	15.2824	2.85709	15.7856	7.3858	5.48258	11.1681
ENSMUSG00000029086.15	17.8028	16.8724	36.1336	4.53285	8.60202	5.01542	8.36496	9.47249	2.9547	6.29275	5.71419	4.15411	7.3858	6.5791	9.57262
ENSMUSG00000035597.18	44.5069	89.1827	60.4542	83.4045	79.3298	62.6928	64.3459	75.1879	58.3553	64.7254	72.3797	62.3116	49.4849	21.9303	46.2676
ENSMUSG00000023007.15	42.7267	55.4379	39.6079	111.508	117.561	100.308	101.666	81.1082	64.2647	89.8964	90.4746	83.913	96.0154	89.9143	71.7946
ENSMUSG00000023484.13	14.2422	16.8724	35.4387	3.62628	2.86734	3.76157	3.21729	3.55218	5.17073	2.69689	4.76182	4.15411	8.86296	6.5791	15.9544
ENSMUSG00000015869.16	226.095	188.007	146.619	89.7505	87.9318	100.308	125.474	85.8445	84.9476	88.0985	111.427	103.853	118.911	175.443	188.261
ENSMUSG00000032841.15	8.90139	12.0517	38.9131	2.71971	6.69046	2.50771	5.14767	4.73625	2.21603	0.898964	3.80946	0.830822	5.90864	2.19303	7.97718
ENSMUSG00000039476.13	5.34083	21.6931	32.6592	4.53285	4.7789	1.25386	5.14767	4.73625	4.43205	8.09068	4.76182	0.830822	5.17006	2.19303	6.38174
ENSMUSG00000039405.7	69.4308	132.569	371.064	13.5986	7.64624	5.01542	3.86075	10.0645	7.38675	9.8886	11.4284	17.4473	16.2488	7.67561	49.4585
ENSMUSG00000030800.10	24.9239	24.1034	36.1336	6.34599	5.73468	6.26928	5.14767	5.32828	4.43205	5.39378	12.3807	5.81575	22.896	16.4477	22.3361
ENSMUSG00000036030.9	90.7942	118.107	237.648	26.2905	32.4965	30.0925	28.3122	29.6015	15.5122	35.9586	45.7135	48.1877	53.1778	31.799	46.2676
ENSMUSG00000039126.9	24.9239	19.2827	19.4565	30.8234	36.3197	36.3618	43.7552	29.6015	52.4459	53.0389	52.3801	50.6801	59.825	50.4397	25.527
ENSMUSG00000024640.9	324.011	378.424	302.271	715.284	644.196	822.529	694.292	701.556	751.232	717.373	1063.79	877.348	1090.88	932.039	477.035
ENSMUSG00000031897.8	106.817	106.055	159.127	62.5534	63.0815	105.324	93.945	51.5067	46.5365	30.5648	85.7128	48.1877	69.4265	100.879	127.635
ENSMUSG00000029446.14	87.2336	74.7206	59.7594	185.847	164.394	178.048	159.578	178.201	159.554	161.814	183.806	178.627	194.247	134.871	89.3444
ENSMUSG00000032322.14	14.2422	21.6931	28.4899	4.53285	4.7789	7.52313	4.50421	2.96015	2.9547	4.49482	6.66655	5.81575	6.64722	4.38606	7.97718
ENSMUSG00000063884.6	112.158	106.055	76.4364	68.8994	72.6393	89.0238	87.5104	77.556	75.3449	55.7358	105.712	96.3753	107.833	161.188	124.444
ENSMUSG00000021466.11	87.2336	38.5655	28.4899	24.4774	13.3809	26.331	41.1814	18.353	22.1603	21.5751	42.8564	33.2329	77.5509	55.9223	90.9399
ENSMUSG00000023972.9	117.498	151.852	203.599	95.1899	97.4896	141.686	110.675	112.486	96.0278	88.9974	102.855	77.2664	106.356	105.266	90.9399
ENSMUSG00000043733.14	21.3633	45.7965	63.9286	14.5051	19.1156	27.5848	21.8776	28.4175	17.7282	25.171	24.7615	24.0938	36.929	29.6059	31.9087
ENSMUSG00000028771.13	89.0139	81.9516	124.383	73.4322	65.9488	52.6619	36.0337	78.1481	65.7421	60.2306	50.4753	78.0972	60.5636	66.8875	55.8403
ENSMUSG00000034573.14	39.1661	21.6931	35.4387	6.34599	18.1598	1.25386	7.7215	10.0645	9.60278	6.29275	4.76182	9.13904	13.2944	7.67561	9.57262
ENSMUSG00000026604.17	90.7942	60.2586	152.873	17.2248	26.7618	23.8233	11.5823	33.7458	16.9895	17.9793	24.7615	22.4322	35.4518	27.4129	55.8403
ENSMUSG00000032290.6	5.34083	21.6931	34.7438	3.62628	7.64624	1.25386	7.07805	5.32828	3.69338	6.29275	2.85709	6.64657	2.95432	4.38606	3.19087
ENSMUSG00000033295.13	445.069	414.579	509.344	255.653	189.244	195.601	184.029	175.833	204.613	209.459	248.567	220.168	308.726	266.453	373.332
ENSMUSG00000026204.15	39.1661	53.0275	66.0132	3.62628	5.73468	7.52313	9.00842	3.55218	8.12543	4.49482	10.476	4.98493	12.5559	20.8338	12.7635
ENSMUSG00000004044.9	92.5744	156.672	351.607	137.799	112.782	117.862	113.249	81.1082	84.9476	102.482	74.2844	112.992	59.0864	60.3084	86.1535
ENSMUSG00000020415.16	85.4533	55.4379	79.2159	174.968	149.102	107.832	157.647	192.41	146.996	146.531	122.855	130.439	163.965	91.0108	68.6038
ENSMUSG00000043991.4	106.817	115.696	81.9954	174.062	167.262	163.001	155.717	169.913	158.076	219.347	154.283	177.796	132.206	111.845	126.039
ENSMUSG00000094483.2	236.777	255.496	207.073	196.726	198.802	159.24	155.074	211.947	208.306	234.63	151.426	206.875	129.252	128.292	153.162
ENSMUSG00000020674.16	33.8253	57.8482	118.824	12.692	14.3367	10.0308	10.2953	20.129	19.2056	17.9793	7.61892	11.6315	23.6346	12.0617	28.7178
ENSMUSG00000025140.15	12.4619	24.1034	11.118	58.0205	54.4795	42.6311	54.694	59.2031	62.0487	49.443	34.2851	45.6952	48.0077	36.185	28.7178
ENSMUSG00000026520.8	149.543	147.031	245.986	74.3388	74.5509	131.655	119.683	69.8596	94.5504	71.9171	131.426	108.838	146.239	178.732	177.093
ENSMUSG00000015806.12	153.104	175.955	107.706	202.165	188.289	215.663	284.409	179.977	212	201.368	240.948	211.029	223.79	242.33	215.384
ENSMUSG00000074994.4	131.741	120.517	92.4185	63.4599	44.9217	31.3464	34.1033	49.7306	44.3205	50.342	55.2371	55.665	59.825	96.4934	97.3216
ENSMUSG00000033684.14	10.6817	26.5138	27.1002	9.97228	10.5136	5.01542	7.07805	10.0645	5.17073	5.39378	4.76182	5.81575	7.3858	4.38606	7.97718
ENSMUSG00000031488.14	32.045	31.3345	52.1157	21.7577	12.4251	17.554	14.7995	17.1689	11.0801	23.3731	19.9997	16.6164	34.7133	27.4129	11.1681
ENSMUSG00000051343.11	10.6817	33.7448	49.3362	72.5256	45.8775	30.0925	41.1814	50.3226	34.7177	31.4637	13.3331	32.402	12.5559	13.1582	11.1681
ENSMUSG00000047187.9	256.36	265.138	352.302	188.567	188.289	150.463	182.099	216.683	197.226	208.56	174.283	180.288	186.122	150.223	189.857
ENSMUSG00000002059.18	74.7717	48.2069	59.7594	34.4497	27.7176	40.1234	32.1729	29.0095	25.8536	19.7772	38.0946	21.6014	43.5762	50.4397	36.695
ENSMUSG00000003411.10	12.4619	16.8724	29.8797	5.43942	2.86734	6.26928	2.57383	5.92031	5.17073	3.59586	3.80946	5.81575	4.43148	3.28955	4.78631
ENSMUSG00000022827.14	42.7267	21.6931	32.6592	9.0657	11.4694	8.77699	19.3038	16.5769	17.7282	9.8886	12.3807	14.9548	20.6802	19.7373	28.7178
ENSMUSG00000078773.11	12.4619	24.1034	11.118	11.7854	36.3197	15.0463	36.6771	23.6812	36.9338	32.3627	26.6662	31.5712	48.0077	32.8955	44.6722
ENSMUSG00000040661.6	71.2111	60.2586	42.3875	21.7577	29.6292	35.108	32.8164	33.1537	28.0697	35.0596	28.5709	46.526	34.7133	28.5094	36.695
ENSMUSG00000038569.13	8.90139	14.4621	11.118	23.5708	30.585	36.3618	27.0253	21.3131	25.8536	26.07	35.2375	31.5712	25.8503	24.1234	27.1224
ENSMUSG00000062115.15	21.3633	40.9758	55.5901	19.038	8.60202	12.5386	6.43459	17.1689	13.2962	21.5751	11.4284	17.4473	19.9417	15.3512	17.5498
ENSMUSG00000040594.19	40.9464	19.2827	17.3719	51.6745	37.2754	48.9004	57.9113	46.1784	45.7979	43.1503	56.1895	62.3116	53.9163	36.185	33.5042
ENSMUSG00000052681.7	265.261	327.807	277.95	169.529	200.714	171.778	117.109	218.459	170.634	226.539	142.855	201.059	194.985	209.435	215.384
ENSMUSG00000036894.3	183.369	260.317	384.961	118.761	108.959	155.478	110.031	129.655	93.8117	106.078	132.379	140.409	181.691	148.03	181.88
ENSMUSG00000050029.7	32.045	48.2069	42.3875	25.384	17.204	26.331	18.6603	26.0494	16.9895	25.171	20.952	14.9548	20.6802	29.6059	25.527
ENSMUSG00000026014.15	85.4533	96.4137	80.6056	44.422	45.8775	51.4081	55.3374	39.6661	42.1045	38.6555	55.2371	44.0335	70.9037	85.5282	65.4129
ENSMUSG00000032946.16	108.597	65.0792	38.9131	25.384	30.585	43.8849	26.3818	23.0892	46.5365	22.4741	52.3801	30.7404	48.7463	81.1422	82.9627
ENSMUSG00000010067.13	24.9239	69.8999	79.9108	30.8234	33.4523	23.8233	18.6603	30.1936	12.5575	21.5751	19.9997	40.7103	24.3731	15.3512	22.3361
ENSMUSG00000025795.7	30.2647	36.1551	38.2182	7.25256	10.5136	8.77699	12.2257	13.6167	15.5122	14.3834	19.9997	8.30822	34.7133	33.992	31.9087
ENSMUSG00000026439.14	106.817	115.696	80.6056	169.529	173.952	144.193	122.901	156.296	184.669	151.925	126.664	176.965	115.218	149.126	180.284
ENSMUSG00000030779.15	129.96	142.21	137.585	277.411	248.503	132.909	164.082	272.926	224.557	247.215	135.236	211.029	90.8454	107.459	140.398
ENSMUSG00000027466.15	62.3097	67.4896	86.1647	68.8994	68.8162	96.5469	81.0758	74.0038	62.7874	63.8264	73.3321	72.2815	116.696	111.845	102.108
ENSMUSG00000032580.12	89.0139	103.645	96.5878	177.688	221.741	145.447	133.196	204.251	180.237	169.904	115.236	135.424	107.094	139.258	106.894
ENSMUSG00000026970.16	277.723	421.81	659.438	118.761	112.782	125.386	119.683	129.063	135.178	152.824	133.331	136.255	165.442	117.327	180.284
ENSMUSG00000031134.16	14.2422	16.8724	16.677	3.62628	6.69046	5.01542	1.93038	5.92031	7.38675	0.898964	7.61892	6.64657	3.6929	8.77213	3.19087
ENSMUSG00000040423.10	51.6281	50.6172	52.1157	23.5708	31.5407	25.0771	16.0865	24.2733	34.7177	26.07	22.8568	39.8794	19.9417	27.4129	43.0768
ENSMUSG00000022106.14	48.0675	43.3862	59.7594	12.692	16.2483	8.77699	17.3734	18.353	14.7735	17.0803	16.1902	14.124	33.9747	18.6408	20.7407
ENSMUSG00000032320.7	78.3322	103.645	218.191	38.9825	29.6292	32.6002	52.1202	32.5617	34.7177	39.5544	36.1899	42.3719	57.6092	40.5711	60.6266
ENSMUSG00000025921.7	21.3633	31.3345	83.3851	4.53285	4.7789	8.77699	8.36496	12.4326	8.8641	11.6865	6.66655	8.30822	8.12438	5.48258	9.57262
ENSMUSG00000002324.7	21.3633	9.64137	22.236	45.3285	56.391	41.3772	41.1814	42.0342	25.8536	32.3627	29.5233	34.8945	32.4975	27.4129	22.3361
ENSMUSG00000005873.5	40.9464	94.0034	163.296	57.1139	47.789	50.1542	45.6856	63.9393	53.1846	53.0389	28.5709	44.8644	40.6219	29.6059	31.9087
ENSMUSG00000031387.14	67.6506	57.8482	61.1491	145.051	127.119	210.648	174.377	121.366	139.61	125.855	186.663	151.21	192.031	145.837	116.467
ENSMUSG00000052406.14	78.3322	60.2586	77.8261	49.8614	36.3197	53.9158	50.8332	42.0342	36.9338	43.1503	59.999	47.3568	55.3935	47.1502	52.6494
ENSMUSG00000022881.14	348.934	224.162	239.037	412.49	415.764	512.827	422.752	336.865	380.418	397.342	401.898	394.64	401.788	312.507	333.446
ENSMUSG00000024206.14	48.0675	48.2069	25.0155	75.2453	66.9046	82.7545	100.38	66.8995	82.7316	63.8264	80.951	61.4808	84.1981	69.0805	55.8403
ENSMUSG00000026475.7	10.6817	7.23103	14.5924	0.90657	2.86734	1.25386	2.57383	1.18406	0.738675	0.898964	1.90473	3.32329	4.43148	2.19303	4.78631
ENSMUSG00000019775.17	16.0225	12.0517	20.1514	1.81314	2.86734	1.25386	4.50421	3.55218	1.47735	0.898964	0.952365	1.66164	6.64722	1.09652	4.78631
ENSMUSG00000002458.13	65.8703	60.2586	72.962	43.5154	34.4081	27.5848	41.8248	37.89	34.7177	42.2513	45.7135	37.387	52.4392	57.0188	43.0768
ENSMUSG00000020282.18	62.3097	65.0792	75.7415	21.7577	26.7618	17.554	22.5211	26.0494	28.8083	27.8679	26.6662	23.263	29.5432	18.6408	36.695
ENSMUSG00000054364.4	28.4844	45.7965	95.198	22.6643	22.9387	25.0771	11.5823	24.2733	19.9442	33.2617	18.0949	30.7404	19.9417	19.7373	27.1224
ENSMUSG00000021589.12	30.2647	43.3862	89.639	3.62628	6.69046	8.77699	9.00842	7.10437	5.9094	12.5855	5.71419	13.2931	16.2488	18.6408	31.9087
ENSMUSG00000002233.13	46.2872	84.362	158.432	54.3942	54.4795	61.4389	51.4767	69.2676	56.1393	53.0389	36.1899	53.1726	63.5179	52.6328	49.4585
ENSMUSG00000039960.5	23.1436	36.1551	84.08	21.7577	15.2925	13.7924	14.7995	15.3928	11.8188	11.6865	13.3331	13.2931	16.2488	13.1582	14.3589
ENSMUSG00000030494.13	21.3633	31.3345	22.9309	9.97228	9.5578	1.25386	9.65188	13.0247	5.9094	8.09068	13.3331	7.47739	15.5102	12.0617	20.7407
ENSMUSG00000050310.8	40.9464	57.8482	34.0489	97.003	92.7107	72.7236	67.5632	60.3871	67.2194	74.614	73.3321	60.65	56.1321	47.1502	46.2676
ENSMUSG00000029392.12	26.7042	36.1551	34.0489	15.4117	18.1598	17.554	15.443	12.4326	8.12543	13.4845	19.9997	10.8007	22.896	26.3164	23.9315
ENSMUSG00000024883.6	28.4844	28.9241	59.0645	6.34599	7.64624	2.50771	5.79113	11.2486	6.64808	7.19171	5.71419	9.13904	15.5102	3.28955	20.7407
ENSMUSG00000044456.16	8.90139	9.64137	18.7617	2.71971	4.7789	3.76157	3.86075	5.92031	5.9094	6.29275	2.85709	2.49246	3.6929	4.38606	3.19087
ENSMUSG00000021428.8	74.7717	79.5413	95.8929	171.342	161.527	134.163	117.753	168.729	172.85	168.106	127.617	151.21	106.356	108.555	119.658
ENSMUSG00000041135.15	24.9239	14.4621	40.3028	5.43942	11.4694	11.2847	11.5823	14.8008	6.64808	10.7876	7.61892	11.6315	14.033	15.3512	17.5498
ENSMUSG00000022221.13	7.12111	9.64137	15.2873	25.384	31.5407	43.8849	21.2341	29.0095	23.6376	32.3627	30.4757	20.7705	19.2031	23.0268	14.3589
ENSMUSG00000049878.12	35.6056	36.1551	41.6926	75.2453	60.2142	43.8849	65.6328	60.9792	63.5261	70.1192	55.2371	66.4657	48.0077	35.0885	52.6494
ENSMUSG00000056537.11	199.391	166.314	174.414	68.8994	63.0815	77.7391	60.4851	111.894	71.6515	62.9275	79.0463	102.191	111.526	112.941	108.49
ENSMUSG00000001054.9	64.09	55.4379	34.7438	69.8059	79.3298	68.9621	92.658	66.3074	54.662	57.5337	95.2365	61.4808	98.2312	112.941	92.5353
ENSMUSG00000052926.15	115.718	110.876	109.79	186.754	171.085	195.601	189.177	173.465	185.407	179.793	201.901	162.841	159.533	186.408	122.849
ENSMUSG00000095687.1	35.6056	40.9758	38.9131	87.9373	61.1699	61.4389	79.1454	74.0038	70.9128	90.7954	57.1419	59.8192	59.0864	58.1153	51.054
ENSMUSG00000017144.8	62.3097	86.7723	136.196	45.3285	42.0543	35.108	40.5379	68.0835	40.6271	52.1399	46.6659	58.1575	32.4975	32.8955	55.8403
ENSMUSG00000041740.16	176.248	161.493	209.158	305.514	325.921	282.118	323.66	294.831	282.174	275.982	241.901	279.987	277.706	242.33	252.079
ENSMUSG00000039328.10	7.12111	7.23103	20.8463	6.34599	2.86734	1.25386	4.50421	2.96015	3.69338	4.49482	2.85709	1.66164	4.43148	12.0617	3.19087
ENSMUSG00000031438.11	89.0139	115.696	215.412	27.1971	21.0272	25.0771	21.8776	53.8748	25.115	39.5544	12.3807	30.7404	28.066	20.8338	46.2676
ENSMUSG00000060450.13	62.3097	74.7206	78.521	41.7022	45.8775	57.6774	55.3374	40.2581	39.8885	46.7461	41.904	48.1877	53.9163	49.3432	35.0996
ENSMUSG00000025427.14	37.3858	28.9241	27.1002	49.8614	43.9659	46.3927	53.4071	38.482	39.1498	56.6347	58.0942	57.3267	62.0407	67.984	57.4357
ENSMUSG00000014074.17	92.5744	53.0275	32.6592	21.7577	27.7176	23.8233	27.0253	28.4175	23.6376	37.7565	44.7611	39.0486	50.962	44.9572	47.8631
ENSMUSG00000000365.8	39.1661	31.3345	9.72827	58.0205	45.8775	43.8849	51.4767	47.3625	42.1045	55.7358	59.0466	73.9431	34.7133	46.0537	31.9087
ENSMUSG00000045078.12	49.8478	43.3862	54.8952	65.2731	85.0644	81.5006	75.9281	95.909	82.7316	81.8057	72.3797	74.7739	70.1651	57.0188	74.9855
ENSMUSG00000026171.12	30.2647	33.7448	34.0489	70.7125	64.9931	33.8541	52.7636	79.3321	63.5261	57.5337	45.7135	53.1726	45.792	49.3432	49.4585
ENSMUSG00000020580.9	178.028	216.931	314.084	98.8162	82.1971	55.1697	48.9029	83.4763	100.46	131.249	74.2844	134.593	83.4596	67.984	129.23
ENSMUSG00000109739.1	112.158	120.517	133.416	219.39	189.244	378.664	224.567	144.456	158.815	155.521	241.901	230.968	231.914	213.821	172.307
ENSMUSG00000018449.12	23.1436	14.4621	33.3541	51.6745	33.4523	52.6619	52.7636	43.8103	54.662	44.9482	46.6659	48.1877	35.4518	31.799	44.6722
ENSMUSG00000026005.15	113.938	91.593	84.7749	46.2351	40.1428	57.6774	42.4683	62.1632	36.1951	40.4534	40.9517	42.3719	63.5179	62.5014	74.9855
ENSMUSG00000012405.15	99.6956	98.824	90.3339	149.584	156.748	173.032	153.787	148.008	181.714	169.005	183.806	171.98	214.188	154.609	103.703
ENSMUSG00000053173.12	78.3322	43.3862	62.5389	124.2	151.969	99.0546	118.396	105.381	127.052	102.482	94.2841	94.7137	78.2895	64.6944	87.749
ENSMUSG00000068396.9	1053.92	954.496	933.219	1822.21	1792.09	1666.37	1635.03	1313.12	1500.25	1439.24	1253.31	1324.33	1086.45	1139.28	1215.72
ENSMUSG00000057863.5	473.554	503.762	542.698	948.273	817.192	825.037	955.536	640.577	870.898	738.948	622.846	674.627	605.636	618.435	583.93
ENSMUSG00000024205.7	156.664	139.8	142.45	263.812	241.812	216.917	299.208	213.131	217.17	206.762	185.711	196.074	163.965	148.03	154.757
ENSMUSG00000084349.3	397.002	383.244	416.231	698.059	730.216	749.806	764.429	603.871	650.773	596.013	588.561	618.131	710.514	653.524	542.448
ENSMUSG00000091086.1	72.9914	74.7206	91.0288	144.145	125.207	145.447	142.204	106.566	127.052	91.6943	105.712	128.777	119.65	127.196	94.1307
ENSMUSG00000003970.8	5173.49	5061.72	4837.03	9848.98	10143.7	9978.18	10903.4	8318.03	9054.68	8000.78	8514.14	7141.74	6869.53	6539.62	6957.7
ENSMUSG00000062309.7	105.036	132.569	72.2671	184.034	203.581	146.701	166.012	169.913	237.115	226.539	174.283	232.63	175.782	199.566	175.498
ENSMUSG00000099764.1	32.045	21.6931	39.6079	76.1519	56.391	61.4389	72.0674	49.1386	51.7073	53.9378	50.4753	49.0185	48.7463	28.5094	51.054
ENSMUSG00000060419.8	1516.8	1287.12	1471.05	2616.36	2383.72	2483.89	2588.63	2220.12	2398.48	2188.08	2060.92	2037.17	1787.36	1659.03	1689.57
ENSMUSG00000008668.14	1264	1128.04	1138.21	2468.59	2203.07	2280.76	2564.18	1729.32	2039.48	1876.14	1749.49	1702.35	1678.79	1568.02	1520.45
ENSMUSG00000040952.16	1840.81	1829.45	2063.78	3568.26	3007.84	2851.27	3138.79	2762.42	3336.6	2938.71	2427.58	2585.52	2342.78	2174.39	2222.44
ENSMUSG00000096942.1	55.1886	67.4896	62.5389	135.079	102.268	72.7236	100.38	92.9488	103.415	87.1995	79.0463	92.2212	87.1525	73.4666	84.5581
ENSMUSG00000049517.7	51.6281	53.0275	47.2516	76.1519	75.5066	57.6774	77.8585	59.2031	73.1288	74.614	66.6655	71.4507	46.5305	30.7024	47.8631
ENSMUSG00000081049.1	113.938	127.748	121.603	67.9928	80.2855	96.5469	96.5188	60.3871	64.2647	63.8264	102.855	81.4205	107.833	109.652	122.849
ENSMUSG00000031309.15	33.8253	31.3345	75.7415	30.8234	26.7618	15.0463	28.9556	20.129	22.1603	34.1606	25.7138	26.5863	33.9747	26.3164	17.5498
ENSMUSG00000025665.16	220.754	118.107	142.45	67.9928	70.7277	94.0392	94.5884	66.3074	79.7769	85.4016	131.426	103.022	172.089	168.863	146.78
ENSMUSG00000081406.4	65.8703	33.7448	54.2003	125.107	95.578	92.7853	90.0842	65.1234	104.892	75.513	78.0939	72.2815	63.5179	62.5014	62.222
ENSMUSG00000055723.6	110.377	147.031	234.868	99.7228	71.6835	70.2159	72.7108	93.5409	83.4703	98.886	59.999	85.5746	104.878	64.6944	82.9627
ENSMUSG00000034544.17	51.6281	38.5655	51.4208	70.7125	66.9046	48.9004	56.6244	66.8995	58.3553	73.7151	41.904	70.6198	31.0204	31.799	31.9087
ENSMUSG00000037266.18	137.081	166.314	129.942	252.027	280.044	229.456	196.898	179.385	231.944	234.63	243.805	308.235	242.254	153.512	164.33
ENSMUSG00000024758.14	179.808	204.879	264.748	111.508	121.384	119.116	138.344	123.734	124.836	136.643	162.854	156.194	148.455	149.126	122.849
ENSMUSG00000006586.15	21.3633	33.7448	27.1002	5.43942	7.64624	6.26928	13.5126	6.51234	8.12543	9.8886	21.9044	19.9397	25.1117	13.1582	20.7407
ENSMUSG00000032547.12	110.377	132.569	198.735	79.7782	102.268	94.0392	88.7973	107.158	93.8117	88.9974	81.9034	94.7137	81.9824	75.6596	110.085
ENSMUSG00000041959.14	717.452	1031.63	2020.01	358.095	298.203	397.472	246.445	351.074	287.345	204.964	372.375	219.337	299.125	394.746	563.189
ENSMUSG00000027907.4	290.185	515.813	989.504	118.761	117.561	134.163	131.266	165.177	125.575	121.36	159.997	142.901	132.944	161.188	258.461
ENSMUSG00000001025.8	251.019	691.768	938.083	100.629	93.6665	134.163	81.7192	98.8691	57.6167	87.1995	125.712	136.255	155.84	130.485	215.384
ENSMUSG00000049532.10	30.2647	24.1034	47.9465	3.62628	3.82312	7.52313	7.7215	4.14422	2.21603	1.79793	3.80946	4.15411	8.86296	10.9652	23.9315
ENSMUSG00000021838.16	30.2647	31.3345	70.1825	2.71971	1.91156	6.26928	1.93038	4.14422	2.21603	7.19171	0.952365	1.66164	8.12438	1.09652	11.1681
ENSMUSG00000068739.13	137.081	171.134	177.193	252.933	254.238	341.049	270.896	272.926	271.832	258.902	337.137	298.265	431.331	290.577	201.025
ENSMUSG00000038936.13	46.2872	57.8482	59.0645	172.248	157.704	150.463	135.126	291.871	135.916	124.956	129.522	134.593	48.7463	43.8606	39.8859
ENSMUSG00000025203.5	372.078	409.758	824.818	346.31	356.506	357.349	333.955	360.547	342.745	290.365	309.518	406.272	305.772	288.384	379.714
ENSMUSG00000038677.13	12.4619	28.9241	55.5901	12.692	15.2925	12.5386	10.9388	12.4326	7.38675	14.3834	12.3807	3.32329	14.7716	16.4477	12.7635
ENSMUSG00000069539.11	37.3858	60.2586	61.1491	36.2628	21.9829	17.554	22.5211	36.1139	29.547	33.2617	21.9044	32.402	28.8046	31.799	22.3361
ENSMUSG00000020592.14	30.2647	38.5655	74.3518	20.8511	19.1156	22.5694	25.0949	14.8008	19.2056	13.4845	20.952	24.0938	19.2031	30.7024	43.0768
ENSMUSG00000025743.14	3.56056	19.2827	27.1002	3.62628	1.91156	3.76157	1.28692	4.14422	2.21603	11.6865	4.76182	1.66164	4.43148	2.19303	4.78631
ENSMUSG00000028249.15	85.4533	91.593	116.044	50.7679	49.7006	45.1388	50.8332	66.8995	55.4006	54.8368	47.6182	48.1877	64.995	61.4049	51.054
ENSMUSG00000075700.9	154.884	163.903	227.225	106.975	96.5338	73.9775	97.1623	105.974	121.143	130.35	151.426	142.901	129.252	95.3969	130.826
ENSMUSG00000063531.7	48.0675	50.6172	96.5878	7.25256	9.5578	3.76157	6.43459	7.6964	5.9094	12.5855	9.52365	9.96986	23.6346	14.2547	33.5042
ENSMUSG00000030539.13	142.422	171.134	114.655	293.729	296.292	259.548	221.35	191.226	262.23	233.731	290.471	281.649	310.942	351.982	376.523
ENSMUSG00000019647.16	33.8253	36.1551	77.8261	3.62628	5.73468	5.01542	2.57383	5.92031	1.47735	2.69689	11.4284	9.13904	9.60154	7.67561	14.3589
ENSMUSG00000005204.12	137.081	142.21	132.026	203.978	245.636	184.317	238.08	250.429	222.341	205.863	165.711	168.657	138.853	134.871	175.498
ENSMUSG00000049091.6	226.095	284.42	306.44	455.098	468.332	657.02	577.826	420.934	426.215	391.049	579.99	392.979	449.795	394.746	429.172
ENSMUSG00000050989.9	10.6817	21.6931	57.6747	6.34599	6.69046	8.77699	9.00842	13.0247	6.64808	8.98964	7.61892	9.13904	8.86296	9.86864	15.9544
ENSMUSG00000021703.8	21.3633	28.9241	45.167	18.1314	19.1156	13.7924	16.0865	20.129	8.12543	18.8782	10.476	9.13904	19.9417	7.67561	25.527
ENSMUSG00000060147.15	106.817	103.645	127.857	62.5534	52.5679	45.1388	77.215	63.3473	58.3553	67.4223	76.1892	59.8192	76.0738	88.8178	98.917
ENSMUSG00000052180.14	16.0225	9.64137	4.86413	27.1971	21.0272	23.8233	21.2341	15.9848	33.2404	17.9793	36.1899	23.263	19.9417	18.6408	22.3361
ENSMUSG00000021403.2	39.1661	65.0792	73.6569	9.97228	9.5578	2.50771	8.36496	11.8406	4.43205	10.7876	7.61892	18.2781	11.0787	6.5791	20.7407
ENSMUSG00000037411.10	42.7267	106.055	97.2827	15.4117	20.0714	5.01542	5.14767	23.0892	8.8641	19.7772	3.80946	9.13904	11.0787	3.28955	12.7635
ENSMUSG00000026249.10	40.9464	43.3862	80.6056	19.9446	37.2754	22.5694	14.7995	40.2581	19.2056	20.6762	9.52365	29.0788	31.7589	25.2199	31.9087
ENSMUSG00000049800.13	49.8478	55.4379	62.5389	22.6643	24.8503	26.331	18.6603	23.0892	22.1603	24.272	14.2855	27.4171	24.3731	18.6408	22.3361
ENSMUSG00000032009.8	48.0675	36.1551	32.6592	19.038	21.0272	16.3001	21.8776	18.353	16.2509	14.3834	17.1426	24.9246	27.3275	20.8338	31.9087
ENSMUSG00000042272.17	55.1886	43.3862	30.5746	19.9446	18.1598	16.3001	23.1645	18.945	22.8989	22.4741	26.6662	26.5863	42.0991	37.2815	38.2905
ENSMUSG00000037111.9	56.9689	62.6689	102.147	9.0657	9.5578	11.2847	5.14767	13.0247	5.9094	7.19171	7.61892	19.1089	14.7716	2.19303	15.9544
ENSMUSG00000061186.15	110.377	120.517	88.9442	18.1314	16.2483	12.5386	14.1561	18.945	13.2962	27.8679	26.6662	24.9246	45.792	44.9572	63.8174
ENSMUSG00000047281.3	201.171	291.651	631.642	132.359	91.7549	105.324	64.3459	139.127	121.881	115.966	124.76	132.931	133.683	121.713	183.475
ENSMUSG00000031548.7	55.1886	89.1827	33.3541	110.602	110.871	89.0238	119.683	72.8198	119.665	125.855	131.426	101.36	120.389	121.713	82.9627
ENSMUSG00000027996.13	55.1886	62.6689	76.4364	17.2248	16.2483	32.6002	36.6771	15.3928	19.2056	26.9689	31.428	29.9096	48.7463	40.5711	47.8631
ENSMUSG00000025212.16	10.6817	16.8724	31.2694	4.53285	5.73468	11.2847	9.65188	11.2486	7.38675	9.8886	5.71419	9.13904	10.3401	4.38606	7.97718
ENSMUSG00000025915.14	7.12111	4.82069	6.25389	27.1971	24.8503	15.0463	27.0253	17.7609	27.331	22.4741	21.9044	19.9397	21.4188	19.7373	9.57262
ENSMUSG00000040451.17	58.7492	67.4896	87.5544	35.3562	24.8503	21.3155	21.2341	35.5218	41.3658	37.7565	24.7615	34.8945	36.929	41.6676	39.8859
ENSMUSG00000031246.14	39.1661	38.5655	75.0466	19.038	13.3809	21.3155	12.8692	21.9051	8.8641	22.4741	23.8091	22.4322	22.1574	17.5443	25.527
ENSMUSG00000022436.15	42.7267	65.0792	55.5901	87.0308	108.959	82.7545	106.171	84.0684	92.3344	80.0078	84.7604	101.36	76.8123	61.4049	68.6038
ENSMUSG00000028488.15	58.7492	55.4379	34.0489	104.256	139.544	122.878	105.527	91.7648	87.9023	99.785	129.522	98.037	65.7336	100.879	84.5581
ENSMUSG00000037062.13	167.346	197.648	272.391	108.788	106.092	58.9312	107.458	140.311	107.108	139.339	100.951	126.285	109.31	95.3969	135.612
ENSMUSG00000053617.11	35.6056	50.6172	68.0979	40.7957	27.7176	28.8387	30.886	39.074	33.2404	35.0596	25.7138	35.7253	20.6802	23.0268	33.5042
ENSMUSG00000020669.15	17.8028	14.4621	17.3719	7.25256	3.82312	7.52313	5.79113	8.28843	5.17073	9.8886	4.76182	8.30822	7.3858	4.38606	12.7635
ENSMUSG00000044813.15	24.9239	50.6172	56.9799	11.7854	14.3367	18.8078	16.7299	15.3928	12.5575	17.0803	8.57128	14.124	31.0204	15.3512	17.5498
ENSMUSG00000042626.13	72.9914	89.1827	94.5032	56.2074	47.789	56.4235	53.4071	60.3871	59.094	62.0285	48.5706	67.2966	59.0864	66.8875	63.8174
ENSMUSG00000041889.7	8.90139	33.7448	59.7594	6.34599	9.5578	5.01542	3.21729	16.5769	7.38675	6.29275	5.71419	7.47739	8.86296	2.19303	20.7407
ENSMUSG00000020534.14	222.535	204.879	146.619	265.625	267.618	346.064	330.094	253.981	314.676	275.982	331.423	270.017	254.072	313.604	349.401
ENSMUSG00000025403.4	154.884	161.493	118.824	250.213	250.414	348.572	318.512	261.086	278.48	310.143	402.85	292.449	369.29	289.48	218.575
ENSMUSG00000045180.13	64.09	65.0792	75.7415	22.6643	24.8503	12.5386	18.0168	27.2334	22.8989	20.6762	17.1426	17.4473	23.6346	33.992	38.2905
ENSMUSG00000029381.15	37.3858	45.7965	54.8952	29.0103	26.7618	26.331	23.1645	29.6015	32.5017	26.9689	24.7615	28.2479	23.6346	28.5094	35.0996
ENSMUSG00000068270.15	21.3633	9.64137	13.2026	5.43942	3.82312	3.76157	1.93038	4.73625	0.738675	2.69689	7.61892	0.830822	2.95432	3.28955	17.5498
ENSMUSG00000024042.6	62.3097	86.7723	79.2159	191.286	210.272	157.986	189.177	216.091	217.909	223.842	159.997	167.826	149.932	134.871	111.681
ENSMUSG00000025486.17	10.6817	24.1034	11.118	29.0103	38.2312	36.3618	41.1814	25.4573	31.763	28.7668	30.4757	20.7705	37.6676	33.992	28.7178
ENSMUSG00000027660.16	439.729	301.293	402.333	146.864	147.19	161.747	171.16	156.888	160.292	196.873	139.045	157.856	267.366	220.4	252.079
ENSMUSG00000017765.16	39.1661	45.7965	58.3696	24.4774	28.6734	23.8233	24.4514	26.6414	20.6829	20.6762	45.7135	25.7555	61.3021	40.5711	46.2676
ENSMUSG00000017756.8	23.1436	24.1034	40.9977	58.0205	85.0644	52.6619	92.0146	75.1879	72.3902	71.9171	44.7611	51.5109	58.3478	43.8606	41.4813
ENSMUSG00000025557.9	3.56056	9.64137	5.55901	28.1037	23.8945	20.0617	28.3122	21.9051	19.2056	28.7668	13.3331	19.9397	25.1117	14.2547	15.9544
ENSMUSG00000001918.17	44.5069	60.2586	34.0489	133.266	120.428	129.147	152.5	108.934	92.3344	85.4016	140.95	88.0671	154.363	125.003	76.5809
ENSMUSG00000027397.14	165.566	122.927	190.396	62.5534	80.2855	116.609	86.8669	81.7002	109.324	86.3005	87.6175	81.4205	97.4926	98.6864	126.039
ENSMUSG00000027010.16	94.3547	86.7723	41.6926	43.5154	47.789	66.4544	43.1117	42.6262	59.094	42.2513	95.2365	53.1726	78.2895	101.976	140.398
ENSMUSG00000032602.6	24.9239	43.3862	20.8463	72.5256	108.959	46.3927	49.5463	123.734	59.094	72.8161	37.1422	53.1726	28.8046	26.3164	27.1224
ENSMUSG00000040322.10	51.6281	65.0792	79.9108	3.62628	11.4694	6.26928	3.86075	12.4326	3.69338	8.09068	6.66655	9.13904	9.60154	1.09652	19.1452
ENSMUSG00000040414.7	23.1436	50.6172	25.7104	61.6468	73.5951	45.1388	52.7636	50.9146	56.878	48.5441	53.3324	73.1123	49.4849	37.2815	47.8631
ENSMUSG00000032449.13	94.3547	166.314	73.6569	261.999	262.84	230.709	261.888	255.757	268.139	263.396	255.234	307.404	296.909	224.786	181.88
ENSMUSG00000031633.4	975.592	887.006	1193.1	397.078	426.278	486.496	477.446	412.053	411.442	464.764	511.42	428.704	467.521	642.558	697.206
ENSMUSG00000045973.18	39.1661	55.4379	49.3362	18.1314	28.6734	23.8233	30.886	25.4573	21.4216	31.4637	25.7138	30.7404	42.0991	35.0885	27.1224
ENSMUSG00000027359.16	56.9689	48.2069	23.6258	14.5051	9.5578	7.52313	12.8692	10.0645	9.60278	15.2824	10.476	14.9548	22.896	15.3512	20.7407
ENSMUSG00000025726.11	71.2111	53.0275	19.4565	19.9446	18.1598	37.6157	22.5211	15.3928	17.7282	24.272	43.8088	15.7856	74.5966	84.4317	81.3672
ENSMUSG00000023942.15	202.952	226.572	124.383	359.908	389.003	393.711	393.153	445.799	353.087	335.314	298.09	376.362	300.602	400.228	248.888
ENSMUSG00000028645.11	478.895	638.741	1062.47	431.528	466.421	342.303	613.86	413.829	407.01	443.189	299.995	441.997	471.214	410.097	430.768
ENSMUSG00000005802.12	17.8028	26.5138	27.795	10.8788	7.64624	8.77699	7.07805	8.28843	9.60278	11.6865	10.476	11.6315	6.64722	3.28955	7.97718
ENSMUSG00000022664.11	19.5831	21.6931	20.8463	7.25256	10.5136	12.5386	7.07805	6.51234	6.64808	10.7876	7.61892	9.96986	5.17006	13.1582	20.7407
ENSMUSG00000018999.14	56.9689	26.5138	40.9977	21.7577	20.0714	23.8233	16.7299	26.0494	26.5923	26.9689	20.952	28.2479	22.896	38.3781	33.5042
ENSMUSG00000048807.2	8.90139	14.4621	12.5078	3.62628	0.95578	2.50771	3.21729	4.73625	2.21603	1.79793	0.952365	3.32329	6.64722	2.19303	6.38174
ENSMUSG00000026342.10	42.7267	45.7965	53.5055	19.038	25.8061	17.554	23.808	23.0892	17.7282	19.7772	16.1902	23.263	36.929	24.1234	30.3133
ENSMUSG00000023169.14	204.732	228.983	241.817	124.2	108.959	141.686	136.413	136.759	130.007	112.371	170.473	107.176	180.214	161.188	175.498
ENSMUSG00000022462.6	646.241	510.993	500.311	242.054	279.088	284.625	271.54	293.055	279.958	242.72	350.47	260.878	470.476	387.07	414.813
ENSMUSG00000022464.13	160.225	214.52	216.801	97.003	178.731	105.324	109.388	109.526	111.54	155.521	65.7132	88.0671	118.173	120.617	140.398
ENSMUSG00000025986.6	71.2111	67.4896	53.5055	19.038	21.9829	21.3155	19.9472	26.0494	25.8536	23.3731	28.5709	31.5712	30.2818	51.5363	30.3133
ENSMUSG00000041654.15	12.4619	19.2827	11.8129	20.8511	33.4523	25.0771	39.251	33.7458	37.6724	35.0596	25.7138	21.6014	19.9417	12.0617	7.97718
ENSMUSG00000025993.10	58.7492	21.6931	34.0489	2.71971	0.95578	2.50771	3.86075	8.28843	3.69338	3.59586	6.66655	6.64657	11.8173	8.77213	28.7178
ENSMUSG00000038178.16	26.7042	12.0517	20.8463	7.25256	2.86734	16.3001	9.65188	9.47249	2.21603	6.29275	12.3807	3.32329	19.2031	20.8338	19.1452
ENSMUSG00000074796.10	24.9239	53.0275	65.3184	10.8788	8.60202	15.0463	15.443	17.1689	16.2509	12.5855	8.57128	14.9548	19.2031	31.799	27.1224
ENSMUSG00000068323.12	8.90139	4.82069	2.7795	9.97228	17.204	21.3155	29.5991	23.0892	23.6376	14.3834	18.0949	12.4623	5.90864	13.1582	3.19087
ENSMUSG00000021733.9	87.2336	81.9516	101.452	51.6745	65.9488	56.4235	66.2762	68.6756	53.9233	66.5233	51.4277	49.8493	64.995	52.6328	60.6266
ENSMUSG00000030310.10	7.12111	4.82069	2.08463	19.038	9.5578	18.8078	8.36496	30.7856	8.12543	17.9793	19.0473	20.7705	2.21574	9.86864	4.78631
ENSMUSG00000019894.13	23.1436	43.3862	20.1514	13.5986	6.69046	15.0463	13.5126	14.8008	8.8641	8.98964	17.1426	14.124	27.3275	19.7373	30.3133
ENSMUSG00000030096.8	147.763	204.879	194.565	109.695	114.694	127.893	142.204	119.59	110.801	105.179	143.807	98.8678	139.592	229.172	175.498
ENSMUSG00000019558.14	67.6506	72.3103	69.4876	153.21	118.517	171.778	140.274	110.71	107.847	115.966	133.331	98.8678	98.9697	137.064	94.1307
ENSMUSG00000041313.14	65.8703	127.748	113.265	297.355	281.955	366.126	328.807	326.801	237.115	212.156	317.137	172.811	206.064	192.987	132.421
ENSMUSG00000040010.10	71.2111	62.6689	63.2337	118.761	107.047	151.717	116.466	121.958	106.369	126.754	145.712	130.439	191.292	151.319	124.444
ENSMUSG00000020733.3	142.422	96.4137	154.957	85.2176	74.5509	68.9621	61.772	101.237	83.4703	86.3005	79.9986	109.668	81.9824	110.748	146.78
ENSMUSG00000032402.12	17.8028	53.0275	63.9286	14.5051	18.1598	12.5386	18.6603	13.6167	10.3415	14.3834	15.2378	13.2931	14.033	14.2547	17.5498
ENSMUSG00000025880.11	117.498	127.748	156.347	333.618	382.312	216.917	197.542	468.888	361.212	414.422	197.139	285.803	184.645	161.188	134.017
ENSMUSG00000029920.9	154.884	236.214	108.401	100.629	106.092	106.578	111.318	110.71	124.836	122.259	157.14	136.255	175.043	212.724	188.261
ENSMUSG00000038059.6	40.9464	53.0275	74.3518	19.9446	18.1598	25.0771	12.8692	17.1689	15.5122	13.4845	10.476	16.6164	8.12438	17.5443	22.3361
ENSMUSG00000028885.8	32.045	24.1034	33.3541	1.81314	3.82312	7.52313	8.36496	4.14422	8.12543	2.69689	14.2855	5.81575	17.7259	18.6408	23.9315
ENSMUSG00000071708.11	202.952	149.441	115.349	60.7402	69.772	66.4544	54.694	62.1632	79.0382	92.5933	118.093	97.2061	117.434	115.134	154.757
ENSMUSG00000020439.17	108.597	98.824	145.924	67.9928	66.9046	65.2005	49.5463	88.8046	65.7421	67.4223	47.6182	68.9582	84.1981	59.2119	76.5809
ENSMUSG00000045667.14	32.045	28.9241	29.8797	83.4045	67.8604	51.4081	94.5884	69.8596	78.2996	89.8964	65.7132	80.5897	59.0864	48.2467	47.8631
ENSMUSG00000055067.15	44.5069	33.7448	37.5233	106.975	140.5	92.7853	131.909	112.486	114.495	99.785	126.664	90.5596	93.0611	61.4049	44.6722
ENSMUSG00000009894.15	115.718	65.0792	91.7237	50.7679	63.0815	58.9312	58.5547	60.9792	58.3553	51.2409	60.9513	69.789	77.5509	64.6944	63.8174
ENSMUSG00000098234.7	28.4844	55.4379	50.726	119.667	113.738	109.085	124.831	74.0038	95.2891	80.9068	101.903	88.8979	85.6753	74.5631	68.6038
ENSMUSG00000104960.1	78.3322	89.1827	56.285	117.854	117.561	144.193	133.839	95.317	98.2438	108.775	106.665	96.3753	87.1525	64.6944	82.9627
ENSMUSG00000070167.1	5.34083	4.82069	15.2873	51.6745	34.4081	26.331	17.3734	27.2334	30.2857	21.5751	11.4284	28.2479	14.033	19.7373	15.9544
ENSMUSG00000038301.15	108.597	62.6689	68.0979	48.0482	39.187	42.6311	48.2594	31.9697	42.8432	36.8575	53.3324	56.4959	90.8454	122.81	73.3901
ENSMUSG00000029146.14	62.3097	67.4896	93.1134	182.221	165.35	122.878	125.474	126.103	155.122	125.855	139.998	142.07	113.741	99.783	97.3216
ENSMUSG00000028007.13	14.2422	28.9241	40.9977	8.15913	8.60202	5.01542	3.86075	10.6566	8.12543	10.7876	8.57128	4.98493	5.17006	17.5443	6.38174
ENSMUSG00000026600.12	105.036	98.824	178.583	84.3111	60.2142	82.7545	87.5104	85.2524	53.1846	68.3213	73.3321	44.8644	73.858	66.8875	59.0311
ENSMUSG00000053113.3	158.445	149.441	109.79	359.908	315.407	278.356	334.598	323.841	332.404	355.99	198.092	255.893	262.196	201.759	189.857
ENSMUSG00000006818.4	206.512	308.524	180.668	348.123	304.894	353.587	365.485	271.742	360.473	316.435	374.279	333.159	325.714	383.781	371.737
ENSMUSG00000022091.5	19.5831	19.2827	33.3541	6.34599	4.7789	3.76157	9.65188	8.28843	4.43205	11.6865	3.80946	7.47739	5.90864	2.19303	7.97718
ENSMUSG00000027227.7	21.3633	19.2827	20.8463	34.4497	41.0986	32.6002	34.7468	39.6661	36.9338	39.5544	25.7138	45.6952	64.995	38.3781	35.0996
ENSMUSG00000049313.8	53.4083	48.2069	44.4721	126.92	111.826	99.0546	155.717	85.2524	113.017	106.078	109.522	108.007	107.833	74.5631	68.6038
ENSMUSG00000024241.6	42.7267	53.0275	57.6747	35.3562	27.7176	21.3155	27.0253	27.8254	31.0244	32.3627	43.8088	26.5863	35.4518	54.8258	39.8859
ENSMUSG00000034801.13	12.4619	12.0517	22.236	5.43942	5.73468	5.01542	7.07805	4.73625	2.21603	6.29275	1.90473	4.98493	7.3858	3.28955	3.19087
ENSMUSG00000063632.6	121.059	156.672	283.51	28.1037	36.3197	48.9004	42.4683	44.4023	22.8989	29.6658	45.7135	54.0034	49.4849	49.3432	73.3901
ENSMUSG00000051817.8	71.2111	60.2586	59.0645	38.9825	49.7006	48.9004	66.9197	49.7306	50.9686	40.4534	97.1412	59.8192	103.401	99.783	100.512
ENSMUSG00000076431.4	149.543	221.752	286.984	76.1519	43.9659	71.4698	64.9893	60.3871	53.9233	60.2306	68.5703	74.7739	73.1194	73.4666	70.1992
ENSMUSG00000018593.12	1299.6	1677.6	3197.82	1220.24	736.907	708.428	410.527	1647.03	895.274	583.428	423.802	457.783	455.704	478.081	705.183
ENSMUSG00000038305.14	10.6817	19.2827	42.3875	3.62628	6.69046	5.01542	4.50421	2.96015	2.21603	3.59586	2.85709	6.64657	2.21574	5.48258	1.59544
ENSMUSG00000026207.16	5.34083	7.23103	29.8797	1.81314	1.91156	2.50771	2.57383	2.36812	2.21603	0.898964	1.90473	1.66164	6.64722	3.28955	9.57262
ENSMUSG00000040761.16	210.073	185.596	163.296	421.555	445.394	210.648	176.308	474.809	411.442	462.068	237.139	356.422	219.358	168.863	210.598
ENSMUSG00000024503.2	108.597	89.1827	33.3541	7.25256	8.60202	22.5694	10.2953	10.0645	8.12543	5.39378	47.6182	16.6164	33.2361	54.8258	134.017
ENSMUSG00000057522.15	65.8703	48.2069	70.1825	25.384	29.6292	25.0771	24.4514	29.0095	27.331	19.7772	39.9993	27.4171	31.0204	37.2815	47.8631
ENSMUSG00000029304.14	343.594	303.703	158.432	606.496	485.536	373.649	358.406	428.63	631.567	686.809	488.563	525.91	494.11	438.606	496.181
ENSMUSG00000022114.4	322.23	363.962	378.013	817.727	891.743	803.722	534.714	966.194	589.463	706.586	652.37	682.935	525.13	569.092	419.6
ENSMUSG00000024427.6	103.256	132.569	71.5723	285.57	293.425	175.54	108.101	346.338	302.857	273.285	141.902	243.431	128.513	168.863	151.566
ENSMUSG00000039911.13	24.9239	45.7965	102.842	25.384	35.3639	13.7924	30.2426	17.7609	25.8536	23.3731	27.6186	24.9246	36.1904	14.2547	23.9315
ENSMUSG00000057738.13	304.428	347.089	389.826	204.885	183.51	258.294	176.308	210.763	211.261	216.65	291.424	275.833	294.693	277.419	306.324
ENSMUSG00000020315.18	261.701	315.755	413.451	176.781	154.836	154.224	159.578	181.753	151.428	151.026	183.806	158.687	159.533	180.925	164.33
ENSMUSG00000044408.6	53.4083	65.0792	73.6569	38.076	31.5407	43.8849	26.3818	33.1537	27.331	36.8575	39.9993	34.0637	36.1904	62.5014	44.6722
ENSMUSG00000024528.7	30.2647	26.5138	20.8463	46.2351	56.391	37.6157	32.8164	46.7704	40.6271	53.0389	40.9517	42.3719	32.4975	38.3781	36.695
ENSMUSG00000024097.10	553.666	604.996	485.024	1041.65	997.835	648.243	548.87	1022.44	1163.41	1166.86	636.18	1032.71	646.996	748.92	689.228
ENSMUSG00000061887.14	245.678	363.962	569.104	116.948	101.313	122.878	90.0842	123.142	115.233	128.552	113.331	121.3	161.749	150.223	205.811
ENSMUSG00000070003.7	83.6731	89.1827	62.5389	103.349	114.694	169.271	157.004	95.909	124.836	116.865	124.76	108.007	131.467	111.845	118.062
ENSMUSG00000037926.15	23.1436	21.6931	19.4565	9.97228	11.4694	11.2847	7.7215	11.2486	10.3415	8.09068	6.66655	9.96986	11.0787	13.1582	12.7635
ENSMUSG00000031995.8	80.1125	69.8999	154.957	67.0862	44.9217	66.4544	65.6328	62.7553	55.4006	53.9378	50.4753	44.0335	61.3021	49.3432	67.0083
ENSMUSG00000031749.12	24.9239	19.2827	41.6926	19.9446	15.2925	10.0308	8.36496	14.8008	16.2509	11.6865	13.3331	13.2931	14.7716	12.0617	22.3361
ENSMUSG00000022885.15	44.5069	31.3345	68.0979	16.3183	11.4694	16.3001	9.65188	7.6964	13.2962	14.3834	19.0473	8.30822	26.5889	10.9652	27.1224
ENSMUSG00000052544.9	3.56056	4.82069	3.47438	13.5986	18.1598	12.5386	22.5211	17.7609	16.9895	19.7772	12.3807	13.2931	25.1117	10.9652	15.9544
ENSMUSG00000025862.14	99.6956	84.362	102.842	54.3942	41.0986	63.9466	52.1202	60.3871	53.9233	69.2202	74.2844	59.8192	88.6296	77.8526	79.7718
ENSMUSG00000036928.14	17.8028	12.0517	10.4231	61.6468	58.3026	48.9004	74.6412	65.7154	76.8222	67.4223	30.4757	47.3568	45.0534	33.992	14.3589
ENSMUSG00000030688.15	35.6056	16.8724	42.3875	9.97228	21.0272	11.2847	14.7995	20.7211	12.5575	12.5855	10.476	12.4623	16.9873	9.86864	14.3589
ENSMUSG00000015653.13	49.8478	50.6172	47.2516	13.5986	22.9387	21.3155	24.4514	19.537	16.2509	15.2824	26.6662	17.4473	31.0204	28.5094	23.9315
ENSMUSG00000027581.12	37.3858	16.8724	19.4565	39.8891	45.8775	92.7853	57.2678	29.6015	42.1045	41.3523	60.9513	51.5109	53.1778	72.3701	79.7718
ENSMUSG00000016918.15	81.8928	55.4379	75.7415	18.1314	8.60202	20.0617	16.7299	13.0247	19.2056	11.6865	26.6662	26.5863	45.792	43.8606	49.4585
ENSMUSG00000038045.14	5.34083	2.41034	2.7795	18.1314	12.4251	12.5386	16.0865	11.8406	30.2857	12.5855	24.7615	13.2931	16.2488	15.3512	12.7635
ENSMUSG00000036817.14	71.2111	53.0275	56.285	109.695	113.738	94.0392	103.597	116.038	131.484	124.057	84.7604	110.499	80.5052	82.2387	90.9399
ENSMUSG00000049858.7	16.0225	14.4621	22.236	5.43942	8.60202	7.52313	4.50421	8.28843	3.69338	3.59586	2.85709	4.15411	6.64722	5.48258	11.1681
ENSMUSG00000036160.13	64.09	53.0275	40.3028	117.854	93.6665	105.324	51.4767	86.4365	82.7316	81.8057	74.2844	93.052	65.7336	70.177	76.5809
ENSMUSG00000021133.8	55.1886	55.4379	87.5544	41.7022	33.4523	32.6002	31.5295	34.3378	44.3205	36.8575	30.4757	43.2027	49.4849	42.7641	46.2676
ENSMUSG00000059851.15	51.6281	74.7206	43.0823	114.228	136.677	114.101	158.291	106.566	113.017	106.977	82.8557	101.36	103.401	109.652	94.1307
ENSMUSG00000031015.8	42.7267	57.8482	81.3005	31.73	40.1428	53.9158	40.5379	36.1139	31.0244	41.3523	38.0946	29.9096	53.1778	39.4746	35.0996
ENSMUSG00000025480.5	12.4619	38.5655	16.677	34.4497	46.8332	46.3927	36.6771	54.4668	49.4912	50.342	24.7615	74.7739	25.8503	24.1234	28.7178
ENSMUSG00000020059.9	39.1661	26.5138	25.0155	58.0205	101.313	40.1234	58.5547	69.8596	93.8117	105.179	48.5706	105.514	79.0281	61.4049	47.8631
ENSMUSG00000036863.11	40.9464	28.9241	26.4053	13.5986	9.5578	7.52313	11.5823	12.4326	12.5575	15.2824	4.76182	10.8007	16.2488	7.67561	23.9315
ENSMUSG00000021457.14	16.0225	19.2827	15.2873	37.1694	32.4965	35.108	37.9641	31.9697	35.4564	30.5648	37.1422	36.5562	35.4518	36.185	43.0768
ENSMUSG00000067629.11	21.3633	45.7965	34.0489	13.5986	8.60202	20.0617	18.6603	10.0645	8.12543	6.29275	20.952	8.30822	15.5102	17.5443	14.3589
ENSMUSG00000022415.12	56.9689	50.6172	54.8952	103.349	136.677	185.571	217.489	91.7648	98.9825	62.0285	150.474	98.037	104.878	150.223	103.703
ENSMUSG00000039376.13	24.9239	24.1034	25.0155	4.53285	1.91156	1.25386	0.643459	4.14422	6.64808	4.49482	3.80946	3.32329	3.6929	2.19303	7.97718
ENSMUSG00000020570.14	81.8928	79.5413	117.434	61.6468	61.1699	61.4389	69.4935	79.3321	58.3553	54.8368	51.4277	65.6349	74.5966	75.6596	46.2676
ENSMUSG00000068923.14	42.7267	40.9758	73.6569	9.0657	6.69046	10.0308	8.36496	11.2486	8.8641	11.6865	21.9044	14.9548	19.2031	16.4477	28.7178
ENSMUSG00000051397.5	32.045	31.3345	89.639	6.34599	13.3809	10.0308	5.14767	6.51234	5.17073	1.79793	2.85709	8.30822	5.17006	2.19303	7.97718
ENSMUSG00000025782.12	55.1886	53.0275	47.9465	109.695	86.0202	68.9621	77.215	103.013	108.585	100.684	83.8081	101.36	55.3935	75.6596	63.8174
ENSMUSG00000036980.13	89.0139	53.0275	84.7749	108.788	140.5	116.609	137.7	118.998	125.575	124.057	102.855	121.3	132.944	81.1422	81.3672
ENSMUSG00000051316.8	315.109	392.886	280.035	669.956	585.893	525.366	420.822	572.494	570.996	554.661	582.847	518.433	395.879	396.939	424.386
ENSMUSG00000032085.4	439.729	742.385	1411.29	46.2351	43.9659	55.1697	46.9725	49.7306	43.5818	71.9171	41.904	103.853	108.571	33.992	181.88
ENSMUSG00000026547.15	343.594	450.734	840.105	329.085	380.401	410.011	366.128	419.158	381.156	354.192	319.042	250.908	296.909	241.234	280.797
ENSMUSG00000030316.13	42.7267	31.3345	35.4387	47.1417	52.5679	60.1851	55.3374	63.3473	60.5714	63.8264	63.8084	58.1575	74.5966	72.3701	60.6266
ENSMUSG00000037321.17	10.6817	12.0517	38.9131	3.62628	5.73468	8.77699	4.50421	10.0645	1.47735	1.79793	0.952365	4.15411	4.43148	3.28955	1.59544
ENSMUSG00000024308.14	51.6281	74.7206	155.652	34.4497	44.9217	17.554	32.8164	30.7856	37.6724	25.171	39.0469	24.0938	23.6346	24.1234	49.4585
ENSMUSG00000022241.5	167.346	171.134	157.737	223.016	216.962	297.164	221.993	262.862	245.24	240.922	286.662	261.709	312.419	304.831	207.407
ENSMUSG00000042492.12	76.5519	142.21	86.8595	161.37	215.051	209.394	185.316	238.588	181.714	192.378	156.188	189.427	180.214	216.014	130.826
ENSMUSG00000018604.18	33.8253	60.2586	35.4387	303.701	321.142	214.409	220.063	263.454	220.125	216.65	199.997	153.702	104.878	93.2039	129.23
ENSMUSG00000036667.14	17.8028	19.2827	59.0645	6.34599	6.69046	5.01542	5.14767	9.47249	8.8641	16.1814	6.66655	10.8007	10.3401	6.5791	1.59544
ENSMUSG00000054034.10	17.8028	21.6931	36.8284	3.62628	4.7789	11.2847	5.14767	5.32828	3.69338	3.59586	10.476	5.81575	6.64722	2.19303	4.78631
ENSMUSG00000051579.10	202.952	262.727	431.518	157.743	119.473	131.655	118.396	160.44	157.338	155.521	163.807	157.025	134.422	140.354	202.62
ENSMUSG00000032228.16	23.1436	33.7448	43.7772	23.5708	14.3367	17.554	17.3734	21.9051	12.5575	26.07	18.0949	21.6014	8.12438	8.77213	7.97718
ENSMUSG00000055799.13	211.853	195.238	190.396	97.003	92.7107	66.4544	98.4492	90.5807	155.122	147.43	136.188	166.995	174.305	252.199	260.056
ENSMUSG00000024985.18	62.3097	67.4896	160.516	41.7022	31.5407	77.7391	41.1814	26.0494	36.9338	37.7565	51.4277	32.402	36.929	14.2547	38.2905
ENSMUSG00000038932.13	64.09	65.0792	64.6235	25.384	29.6292	26.331	31.5295	21.3131	36.1951	37.7565	34.2851	41.5411	64.2565	40.5711	52.6494
ENSMUSG00000041359.14	44.5069	33.7448	25.0155	122.387	115.649	127.893	108.101	97.093	141.087	119.562	140.95	108.007	124.081	110.748	86.1535
ENSMUSG00000062859.14	1.78028	4.82069	3.47438	15.4117	13.3809	8.77699	15.443	15.3928	12.5575	20.6762	5.71419	11.6315	18.4645	9.86864	9.57262
ENSMUSG00000032494.12	877.677	768.899	702.52	1484.96	1485.28	1058.25	1689.72	1245.04	1435.25	1449.13	1138.08	1148.2	1400.35	1328.98	936.521
ENSMUSG00000021953.14	956.009	874.954	455.144	1143.19	1038.93	1522.18	1277.91	1101.77	1062.21	1058.98	1559.97	1237.09	1356.77	1336.65	1096.06
ENSMUSG00000030491.16	53.4083	67.4896	20.1514	38.076	26.7618	27.5848	40.5379	27.8254	31.763	26.9689	38.0946	48.1877	62.0407	59.2119	67.0083
ENSMUSG00000050052.12	28.4844	19.2827	16.677	100.629	87.9318	51.4081	59.8417	125.511	55.4006	87.1995	55.2371	67.2966	25.1117	33.992	39.8859
ENSMUSG00000055320.17	174.467	265.138	221.666	169.529	165.35	99.0546	120.97	162.216	135.916	177.995	99.9983	175.303	141.807	150.223	167.521
ENSMUSG00000002249.17	23.1436	40.9758	50.0311	8.15913	8.60202	7.52313	4.50421	4.14422	5.17073	5.39378	4.76182	7.47739	14.033	10.9652	14.3589
ENSMUSG00000029552.19	71.2111	84.362	141.06	29.0103	22.9387	21.3155	30.886	42.0342	41.3658	37.7565	12.3807	31.5712	17.7259	39.4746	49.4585
ENSMUSG00000028458.12	35.6056	40.9758	46.5567	28.1037	18.1598	17.554	18.0168	17.1689	27.331	19.7772	19.0473	21.6014	22.896	17.5443	23.9315
ENSMUSG00000040943.12	42.7267	79.5413	45.167	371.694	375.622	216.917	227.141	309.04	291.777	278.679	178.092	231.799	168.396	152.416	162.734
ENSMUSG00000034832.15	23.1436	21.6931	27.795	5.43942	1.91156	2.50771	2.57383	10.6566	2.9547	4.49482	2.85709	4.98493	6.64722	8.77213	6.38174
ENSMUSG00000039329.8	103.256	77.131	28.4899	124.2	135.721	76.4852	67.5632	156.296	141.826	153.723	64.7608	112.161	48.0077	49.3432	52.6494
ENSMUSG00000028640.11	58.7492	53.0275	31.2694	11.7854	20.0714	21.3155	19.3038	10.0645	22.8989	28.7668	29.5233	28.2479	49.4849	46.0537	47.8631
ENSMUSG00000026380.10	315.109	359.141	189.006	1494.93	1303.68	1601.17	1383.44	967.97	1151.59	1102.13	1383.79	1267	785.111	839.931	847.177
ENSMUSG00000030782.15	23.1436	79.5413	106.316	7.25256	8.60202	2.50771	5.14767	4.14422	8.12543	11.6865	5.71419	9.13904	4.43148	3.28955	20.7407
ENSMUSG00000039239.14	30.2647	86.7723	138.28	4.53285	4.7789	5.01542	3.21729	8.28843	5.17073	8.98964	2.85709	9.96986	8.12438	3.28955	15.9544
ENSMUSG00000040152.8	129.96	265.138	446.805	14.5051	12.4251	6.26928	9.65188	21.9051	10.3415	35.0596	12.3807	30.7404	33.2361	16.4477	60.6266
ENSMUSG00000028047.11	32.045	7.23103	23.6258	6.34599	10.5136	2.50771	6.43459	4.14422	5.17073	2.69689	10.476	3.32329	8.86296	15.3512	25.527
ENSMUSG00000025872.5	133.521	139.8	133.416	243.867	220.785	223.186	191.751	212.539	224.557	231.034	198.092	187.766	140.33	176.539	175.498
ENSMUSG00000053453.8	174.467	173.545	187.617	126.92	129.986	130.401	128.048	146.232	158.076	150.127	141.902	155.364	123.343	107.459	105.299
ENSMUSG00000038028.9	67.6506	48.2069	75.7415	158.65	148.146	145.447	137.057	147.416	175.805	119.562	159.045	162.841	115.957	178.732	106.894
ENSMUSG00000049232.3	19.5831	21.6931	20.1514	36.2628	34.4081	36.3618	46.9725	37.89	25.8536	35.9586	35.2375	47.3568	32.4975	37.2815	35.0996
ENSMUSG00000031158.11	112.158	103.645	117.434	195.819	207.404	186.825	199.472	219.643	223.819	207.661	169.521	183.612	161.749	173.25	167.521
ENSMUSG00000001131.11	103.256	180.776	139.67	92.4702	86.0202	68.9621	92.0146	86.4365	95.2891	85.4016	70.475	73.1123	90.8454	73.4666	95.7262
ENSMUSG00000017466.9	26.7042	69.8999	129.942	16.3183	7.64624	11.2847	11.5823	14.2087	12.5575	12.5855	3.80946	8.30822	11.8173	5.48258	17.5498
ENSMUSG00000020044.13	33.8253	55.4379	61.1491	4.53285	13.3809	7.52313	5.14767	10.0645	6.64808	13.4845	2.85709	10.8007	2.95432	2.19303	15.9544
ENSMUSG00000028776.14	33.8253	67.4896	102.842	14.5051	18.1598	12.5386	12.8692	27.2334	13.2962	15.2824	8.57128	7.47739	8.86296	7.67561	7.97718
ENSMUSG00000034640.9	74.7717	50.6172	78.521	108.788	131.898	82.7545	128.048	107.158	131.484	108.775	102.855	123.792	85.6753	98.6864	68.6038
ENSMUSG00000030516.14	144.203	134.979	150.093	56.2074	57.3468	51.4081	38.6075	66.8995	53.9233	53.0389	53.3324	63.1424	76.8123	65.791	68.6038
ENSMUSG00000024812.9	245.678	231.393	248.766	153.21	112.782	174.286	161.508	145.048	127.052	151.925	212.377	165.334	181.691	174.346	237.72
ENSMUSG00000024642.16	258.14	183.186	129.247	106.069	98.4454	100.308	72.7108	108.934	90.1184	126.754	138.093	115.484	118.911	130.485	151.566
ENSMUSG00000028465.16	140.642	212.11	300.187	97.003	114.694	115.355	93.945	128.471	109.324	137.541	131.426	132.101	134.422	96.4934	137.208
ENSMUSG00000025016.10	129.96	163.903	166.075	100.629	76.4624	62.6928	71.4239	98.2771	87.9023	111.472	110.474	122.962	113.741	101.976	122.849
ENSMUSG00000023010.14	370.298	470.017	450.975	345.403	380.401	318.479	322.373	376.532	361.951	342.505	314.28	315.712	285.092	274.129	285.583
ENSMUSG00000025572.17	12.4619	9.64137	15.2873	29.9168	29.6292	41.3772	41.1814	18.945	26.5923	26.07	37.1422	33.2329	25.8503	35.0885	36.695
ENSMUSG00000020023.17	46.2872	53.0275	80.6056	9.97228	4.7789	5.01542	3.86075	10.0645	4.43205	11.6865	2.85709	8.30822	11.8173	5.48258	30.3133
ENSMUSG00000063406.11	90.7942	74.7206	104.231	43.5154	37.2754	36.3618	42.4683	37.89	53.1846	52.1399	44.7611	48.1877	39.8833	38.3781	57.4357
ENSMUSG00000034659.14	48.0675	38.5655	43.0823	25.384	18.1598	28.8387	25.7383	22.4972	16.9895	25.171	31.428	24.9246	20.6802	30.7024	35.0996
ENSMUSG00000050912.15	55.1886	57.8482	80.6056	31.73	29.6292	16.3001	28.3122	29.0095	36.9338	53.9378	30.4757	40.7103	32.4975	36.185	36.695
ENSMUSG00000067365.10	30.2647	45.7965	45.8618	27.1971	22.9387	28.8387	19.3038	28.4175	34.7177	23.3731	22.8568	31.5712	16.9873	20.8338	15.9544
ENSMUSG00000024736.14	19.5831	16.8724	52.1157	10.8788	7.64624	11.2847	17.3734	11.8406	8.8641	8.09068	15.2378	9.13904	17.7259	15.3512	11.1681
ENSMUSG00000030917.13	19.5831	7.23103	25.7104	9.0657	2.86734	3.76157	8.36496	8.88046	7.38675	6.29275	3.80946	1.66164	2.95432	7.67561	12.7635
ENSMUSG00000038141.9	37.3858	57.8482	63.9286	187.66	188.289	203.125	264.462	116.63	115.972	134.845	147.617	180.288	113.741	53.7293	81.3672
ENSMUSG00000096780.7	10.6817	21.6931	22.236	103.349	89.8433	87.7699	108.745	53.2828	41.3658	66.5233	47.6182	76.4356	47.2691	18.6408	23.9315
ENSMUSG00000024754.12	99.6956	115.696	133.416	60.7402	67.8604	72.7236	76.5716	65.1234	79.0382	72.8161	68.5703	46.526	104.878	103.073	84.5581
ENSMUSG00000030431.8	55.1886	36.1551	45.167	21.7577	18.1598	27.5848	35.3902	19.537	31.0244	16.1814	28.5709	24.0938	20.6802	23.0268	22.3361
ENSMUSG00000039611.2	12.4619	12.0517	32.6592	8.15913	6.69046	6.26928	5.14767	4.73625	5.9094	3.59586	3.80946	4.98493	11.8173	3.28955	6.38174
ENSMUSG00000070394.10	199.391	173.545	168.16	490.455	498.917	371.141	536.001	401.397	407.749	329.021	279.043	292.449	236.346	244.523	239.315
ENSMUSG00000032328.12	74.7717	79.5413	101.452	53.4877	70.7277	47.6465	55.3374	56.2429	56.1393	51.2409	54.2848	49.8493	67.9494	74.5631	68.6038
ENSMUSG00000050777.7	14.2422	14.4621	18.0668	7.25256	8.60202	5.01542	5.14767	5.32828	6.64808	6.29275	0.952365	2.49246	4.43148	2.19303	9.57262
ENSMUSG00000028420.13	24.9239	36.1551	19.4565	38.9825	42.0543	43.8849	46.329	55.6509	42.8432	42.2513	43.8088	35.7253	45.792	41.6676	28.7178
ENSMUSG00000025666.16	74.7717	94.0034	92.4185	40.7957	31.5407	22.5694	23.808	18.945	53.1846	31.4637	50.4753	56.4959	67.9494	57.0188	76.5809
ENSMUSG00000034620.17	56.9689	65.0792	77.1313	36.2628	32.4965	50.1542	38.6075	31.3776	31.763	31.4637	31.428	34.0637	43.5762	46.0537	44.6722
ENSMUSG00000035953.13	81.8928	101.234	104.231	112.415	126.163	141.686	173.734	98.2771	121.143	96.1892	165.711	117.146	179.475	174.346	151.566
ENSMUSG00000035964.8	8.90139	14.4621	16.677	2.71971	6.69046	3.76157	3.21729	4.73625	2.9547	8.09068	2.85709	8.30822	7.3858	5.48258	9.57262
ENSMUSG00000026519.16	10.6817	9.64137	22.9309	1.81314	1.91156	2.50771	3.21729	1.77609	2.21603	1.79793	4.76182	1.66164	11.0787	4.38606	6.38174
ENSMUSG00000014353.14	12.4619	16.8724	9.03339	26.2905	32.4965	20.0617	25.0949	33.1537	24.3763	35.9586	22.8568	25.7555	15.5102	21.9303	27.1224
ENSMUSG00000045377.5	33.8253	36.1551	74.3518	19.9446	24.8503	13.7924	32.1729	14.2087	20.6829	28.7668	19.9997	27.4171	29.5432	19.7373	35.0996
ENSMUSG00000061702.10	7.12111	16.8724	6.25389	36.2628	40.1428	25.0771	14.1561	20.7211	23.6376	19.7772	16.1902	24.9246	17.7259	27.4129	14.3589
ENSMUSG00000049775.16	1281.8	1865.61	2591.89	319.113	375.622	519.096	333.955	471.256	392.975	471.057	556.181	479.384	565.752	862.958	818.459
ENSMUSG00000036676.14	28.4844	40.9758	60.4542	20.8511	20.0714	16.3001	14.7995	21.9051	28.8083	28.7668	21.9044	31.5712	33.2361	19.7373	22.3361
ENSMUSG00000022074.5	74.7717	125.338	164.686	68.8994	71.6835	73.9775	48.9029	58.611	42.1045	55.7358	39.0469	68.9582	62.0407	50.4397	57.4357
ENSMUSG00000023905.14	71.2111	96.4137	169.55	29.0103	21.0272	20.0617	12.2257	26.0494	25.115	24.272	14.2855	34.0637	33.2361	14.2547	55.8403
ENSMUSG00000060548.12	44.5069	26.5138	51.4208	12.692	12.4251	15.0463	26.3818	10.0645	4.43205	10.7876	16.1902	19.9397	6.64722	5.48258	19.1452
ENSMUSG00000022791.16	87.2336	81.9516	60.4542	135.986	121.384	159.24	146.709	110.118	103.415	133.047	150.474	126.285	126.297	120.617	71.7946
ENSMUSG00000025571.13	64.09	67.4896	60.4542	124.2	108.959	125.386	115.823	137.351	99.7211	143.834	122.855	107.176	88.6296	80.0457	74.9855
ENSMUSG00000059323.13	128.18	115.696	115.349	189.473	201.67	173.032	193.681	183.53	179.498	179.793	158.093	158.687	135.899	167.767	143.589
ENSMUSG00000035274.13	49.8478	89.1827	153.568	82.4979	55.4353	43.8849	30.2426	91.7648	42.8432	63.8264	29.5233	62.3116	31.7589	37.2815	36.695
ENSMUSG00000032366.15	925.744	1612.52	3232.56	173.155	229.387	178.048	198.829	235.036	197.226	263.396	195.235	264.201	421.729	259.874	532.876
ENSMUSG00000028464.16	81.8928	144.621	307.135	25.384	27.7176	25.0771	22.5211	27.2334	30.2857	31.4637	25.7138	35.7253	42.0991	37.2815	62.222
ENSMUSG00000031799.9	74.7717	103.645	191.091	37.1694	38.2312	33.8541	24.4514	47.3625	32.5017	24.272	35.2375	33.2329	32.4975	17.5443	47.8631
ENSMUSG00000017386.10	133.521	142.21	148.009	53.4877	66.9046	56.4235	78.502	69.8596	94.5504	82.7047	76.1892	86.4054	84.1981	85.5282	79.7718
ENSMUSG00000032586.9	28.4844	31.3345	31.2694	60.7402	63.0815	51.4081	48.2594	58.611	66.4808	51.2409	40.9517	49.8493	40.6219	47.1502	55.8403
ENSMUSG00000032536.10	10.6817	14.4621	22.236	30.8234	35.3639	33.8541	42.4683	30.7856	44.3205	29.6658	38.0946	33.2329	33.2361	32.8955	31.9087
ENSMUSG00000051257.3	101.476	89.1827	55.5901	161.37	152.925	151.717	145.422	168.729	169.895	132.148	157.14	157.856	156.579	135.968	140.398
ENSMUSG00000047921.15	28.4844	38.5655	30.5746	106.975	111.826	67.7082	74.6412	79.3321	100.46	80.9068	56.1895	57.3267	73.1194	57.0188	39.8859
ENSMUSG00000020601.7	7.12111	7.23103	20.1514	2.71971	0.95578	1.25386	1.28692	3.55218	0.738675	5.39378	3.80946	1.66164	5.90864	12.0617	7.97718
ENSMUSG00000027189.16	99.6956	77.131	124.383	67.0862	74.5509	62.6928	67.5632	79.9242	62.0487	55.7358	54.2848	74.7739	48.0077	57.0188	36.695
ENSMUSG00000031651.5	35.6056	65.0792	25.0155	151.397	134.765	95.293	102.953	112.486	149.212	144.733	94.2841	124.623	93.0611	89.9143	60.6266
ENSMUSG00000091490.3	194.05	231.393	102.842	461.444	506.564	418.788	442.056	429.814	511.902	426.109	420.945	368.054	397.356	342.113	291.965
ENSMUSG00000022263.9	16.0225	50.6172	53.5055	21.7577	25.8061	13.7924	13.5126	19.537	10.3415	16.1814	16.1902	19.1089	16.9873	9.86864	20.7407
ENSMUSG00000021188.14	21.3633	36.1551	40.9977	54.3942	64.9931	41.3772	48.9029	61.5712	56.878	65.6244	40.9517	64.8041	21.4188	27.4129	36.695
ENSMUSG00000043909.16	85.4533	65.0792	55.5901	14.5051	16.2483	27.5848	27.0253	19.537	17.7282	22.4741	35.2375	28.2479	61.3021	42.7641	46.2676
ENSMUSG00000030523.18	5.34083	7.23103	6.25389	46.2351	52.5679	157.986	113.249	17.7609	36.9338	15.2824	112.379	49.0185	39.1447	48.2467	35.0996
ENSMUSG00000040521.11	115.718	94.0034	84.08	135.079	134.765	147.955	147.352	149.784	144.042	142.036	133.331	163.672	144.023	128.292	118.062
ENSMUSG00000046982.10	8.90139	14.4621	18.0668	4.53285	1.91156	5.01542	1.93038	5.92031	3.69338	3.59586	1.90473	6.64657	0.73858	3.28955	1.59544
ENSMUSG00000085715.2	19.5831	31.3345	17.3719	40.7957	58.3026	33.8541	41.8248	36.1139	40.6271	41.3523	42.8564	44.0335	38.4062	31.799	28.7178
ENSMUSG00000027858.13	28.4844	48.2069	103.537	7.25256	7.64624	8.77699	7.07805	12.4326	5.9094	3.59586	5.71419	11.6315	6.64722	1.09652	9.57262
ENSMUSG00000025511.14	80.1125	106.055	99.3673	28.1037	33.4523	35.108	37.9641	27.8254	31.0244	38.6555	42.8564	29.0788	54.6549	41.6676	59.0311
ENSMUSG00000067377.12	39.1661	31.3345	67.403	25.384	34.4081	26.331	25.0949	18.353	22.1603	24.272	37.1422	31.5712	35.4518	42.7641	36.695
ENSMUSG00000058254.12	35.6056	40.9758	45.167	18.1314	16.2483	17.554	12.2257	11.8406	13.2962	12.5855	13.3331	14.9548	18.4645	10.9652	14.3589
ENSMUSG00000030352.14	80.1125	147.031	211.242	39.8891	43.0101	28.8387	34.7468	49.7306	36.9338	42.2513	40.9517	40.7103	60.5636	55.9223	55.8403
ENSMUSG00000047514.6	65.8703	101.234	120.214	169.529	181.598	184.317	149.926	183.53	172.111	175.298	128.569	127.116	141.069	141.451	103.703
ENSMUSG00000033209.17	26.7042	89.1827	115.349	155.93	155.792	115.355	118.396	113.078	84.209	98.886	80.951	117.146	41.3605	40.5711	44.6722
ENSMUSG00000027650.12	32.045	50.6172	47.2516	81.5913	76.4624	72.7236	57.2678	70.4517	66.4808	77.3109	65.7132	66.4657	56.1321	55.9223	46.2676
ENSMUSG00000036565.7	33.8253	33.7448	59.0645	20.8511	16.2483	21.3155	17.3734	5.92031	16.9895	32.3627	28.5709	23.263	21.4188	25.2199	22.3361
ENSMUSG00000072235.5	535.864	626.689	1501.63	144.145	166.306	229.456	218.132	172.281	214.954	187.883	258.091	221.829	316.851	310.314	425.981
ENSMUSG00000067702.5	1.78028	2.41034	2.7795	23.5708	25.8061	1.25386	22.5211	21.9051	29.547	17.0803	3.80946	16.6164	8.12438	4.38606	4.78631
ENSMUSG00000001473.6	409.464	585.713	1078.45	185.847	224.608	165.509	203.333	217.275	149.212	168.106	131.426	166.995	181.691	120.617	285.583
ENSMUSG00000038393.14	149.543	103.645	113.265	155.024	182.554	248.263	231.645	179.977	190.578	213.953	223.806	173.642	401.049	199.566	132.421
ENSMUSG00000035898.13	156.664	154.262	135.501	88.8439	56.391	66.4544	61.772	97.093	84.209	90.7954	101.903	103.853	99.7083	111.845	145.185
ENSMUSG00000050628.6	251.019	257.907	191.091	334.525	345.037	422.549	433.691	314.368	342.007	372.171	478.087	320.697	502.973	430.931	389.286
ENSMUSG00000008348.9	306.208	310.934	407.197	257.466	270.486	221.932	253.523	226.156	197.226	203.166	196.187	221.829	257.764	218.207	279.201
ENSMUSG00000021774.12	110.377	94.0034	154.263	84.3111	86.976	75.2313	75.2847	79.3321	87.9023	73.7151	79.9986	91.3904	99.7083	91.0108	82.9627
ENSMUSG00000058317.11	14.2422	33.7448	71.5723	19.9446	13.3809	21.3155	16.0865	14.2087	14.0348	15.2824	16.1902	29.9096	36.929	13.1582	19.1452
ENSMUSG00000027011.14	115.718	161.493	143.839	78.8716	86.0202	72.7236	74.6412	76.964	102.676	72.8161	80.951	66.4657	83.4596	99.783	82.9627
ENSMUSG00000039159.16	51.6281	60.2586	145.924	48.9548	54.4795	35.108	48.2594	47.9545	52.4459	53.0389	41.904	44.0335	56.1321	44.9572	38.2905
ENSMUSG00000028277.13	46.2872	53.0275	75.7415	22.6643	29.6292	23.8233	17.3734	36.1139	25.8536	36.8575	25.7138	35.7253	29.5432	20.8338	25.527
ENSMUSG00000005575.16	208.293	209.7	216.107	96.0965	128.075	105.324	123.544	132.023	124.097	165.409	131.426	152.04	153.625	182.022	141.994
ENSMUSG00000036241.3	397.002	414.579	641.371	337.244	306.805	319.733	366.771	303.12	277.742	319.132	293.328	323.19	291.001	310.314	319.087
ENSMUSG00000026429.8	64.09	40.9758	52.1157	114.228	74.5509	100.308	132.552	94.1329	79.0382	89.8964	105.712	74.7739	108.571	84.4317	114.871
ENSMUSG00000028960.18	226.095	214.52	220.276	134.172	108.959	124.132	122.257	103.605	134.439	151.026	164.759	127.116	177.259	180.925	199.43
ENSMUSG00000030870.12	138.862	175.955	129.942	66.1796	95.578	80.2468	72.7108	98.8691	85.6863	91.6943	90.4746	103.022	84.1981	100.879	145.185
ENSMUSG00000050148.9	183.369	197.648	180.668	136.892	106.092	91.5315	99.7361	140.903	120.404	138.44	103.808	133.762	98.9697	104.169	130.826
ENSMUSG00000001228.14	208.293	190.417	179.973	227.549	300.115	359.857	372.563	219.643	248.195	266.093	394.279	272.509	262.196	355.271	311.11
ENSMUSG00000029512.11	165.566	245.855	134.806	342.684	347.904	279.61	305.643	303.712	347.177	292.163	291.424	318.205	273.275	267.55	224.956
ENSMUSG00000020099.7	46.2872	103.645	173.719	18.1314	19.1156	32.6002	21.8776	23.6812	14.7735	14.3834	19.0473	24.0938	20.6802	23.0268	41.4813
ENSMUSG00000020407.13	446.85	448.324	275.866	902.944	1037.02	727.236	1224.5	923.568	812.543	992.456	505.706	672.966	512.575	595.408	668.488
ENSMUSG00000024208.15	199.391	260.317	288.374	481.389	550.529	509.065	468.438	377.716	419.567	448.583	351.423	373.039	334.577	303.735	347.805
ENSMUSG00000025651.14	573.249	523.044	550.342	880.28	873.583	811.245	853.87	928.304	843.567	903.459	758.082	785.957	751.875	708.349	641.365
ENSMUSG00000063882.12	227.876	308.524	281.425	172.248	164.394	247.01	175.021	174.057	173.589	138.44	221.901	155.364	193.508	235.751	269.629
ENSMUSG00000028684.14	72.9914	81.9516	62.5389	126.013	112.782	136.67	114.536	107.75	111.54	122.259	133.331	115.484	102.663	109.652	73.3901
ENSMUSG00000031066.10	17.8028	24.1034	28.4899	69.8059	75.5066	26.331	76.5716	65.1234	77.5609	65.6244	45.7135	55.665	79.0281	54.8258	36.695
ENSMUSG00000022867.9	26.7042	4.82069	31.2694	5.43942	5.73468	8.77699	7.07805	8.28843	3.69338	8.98964	5.71419	11.6315	10.3401	8.77213	7.97718
ENSMUSG00000056342.16	206.512	163.903	133.416	117.854	102.268	63.9466	99.0926	106.566	107.847	110.573	98.0936	118.807	101.924	97.5899	140.398
ENSMUSG00000043411.15	265.261	267.548	249.461	484.109	497.006	295.91	369.345	500.858	509.686	473.754	432.374	498.493	370.029	330.051	382.905
ENSMUSG00000079470.8	44.5069	72.3103	113.265	46.2351	43.9659	55.1697	30.2426	47.3625	39.1498	30.5648	39.0469	59.8192	40.6219	40.5711	38.2905
ENSMUSG00000019820.9	158.445	185.596	247.376	61.6468	59.2584	53.9158	70.7805	66.8995	85.6863	84.5026	98.0936	118.807	149.193	127.196	140.398
ENSMUSG00000037568.12	8.90139	12.0517	13.8975	1.81314	4.7789	1.25386	3.86075	3.55218	2.21603	1.79793	5.71419	3.32329	5.90864	4.38606	7.97718
ENSMUSG00000021614.16	21.3633	48.2069	34.0489	3.62628	0.95578	3.76157	7.07805	4.73625	5.17073	2.69689	5.71419	7.47739	11.8173	5.48258	19.1452
ENSMUSG00000021823.9	135.301	221.752	350.912	75.2453	73.5951	51.4081	56.6244	88.2126	87.1637	124.956	68.5703	122.131	84.9367	92.1073	95.7262
ENSMUSG00000031520.6	16.0225	24.1034	15.2873	40.7957	50.6564	32.6002	45.0421	39.074	33.9791	45.8472	29.5233	52.3418	31.7589	19.7373	35.0996
ENSMUSG00000018377.10	126.4	79.5413	143.145	57.1139	45.8775	51.4081	50.1898	47.3625	50.2299	39.5544	48.5706	57.3267	64.995	44.9572	51.054
ENSMUSG00000037428.14	30.2647	106.055	103.537	1.81314	1.91156	1.25386	5.79113	7.10437	2.9547	12.5855	1.90473	8.30822	16.2488	1.09652	19.1452
ENSMUSG00000038775.14	7.12111	9.64137	5.55901	22.6643	19.1156	15.0463	18.0168	27.8254	19.2056	14.3834	23.8091	14.124	14.033	6.5791	3.19087
ENSMUSG00000026728.9	315.109	790.592	962.404	106.069	126.163	147.955	187.246	116.63	118.927	180.692	131.426	180.288	136.637	169.96	350.996
ENSMUSG00000018171.9	149.543	154.262	197.345	90.657	108.003	97.8007	94.5884	110.118	111.54	106.078	90.4746	88.0671	84.1981	74.5631	87.749
ENSMUSG00000037788.14	5.34083	7.23103	27.795	6.34599	1.91156	5.01542	1.93038	4.73625	1.47735	1.79793	0.952365	4.98493	3.6929	2.19303	1.59544
ENSMUSG00000071235.11	8.90139	9.64137	13.2026	1.81314	0.95578	1.25386	5.14767	1.18406	0.738675	2.69689	0.952365	0.830822	3.6929	5.48258	1.59544
ENSMUSG00000050122.18	10.6817	7.23103	4.16926	11.7854	19.1156	26.331	23.808	14.8008	22.8989	23.3731	23.8091	14.124	19.9417	19.7373	36.695
ENSMUSG00000023186.14	24.9239	48.2069	84.7749	16.3183	14.3367	10.0308	10.2953	14.2087	11.0801	8.98964	9.52365	8.30822	11.0787	8.77213	17.5498
ENSMUSG00000042712.10	516.281	747.206	1050.65	310.047	318.275	300.925	286.339	388.372	367.86	328.122	314.28	340.637	313.158	234.654	370.141
ENSMUSG00000073643.11	40.9464	19.2827	47.9465	87.0308	76.4624	92.7853	99.0926	78.1481	78.2996	62.9275	87.6175	54.8342	78.2895	77.8526	78.1764
ENSMUSG00000005103.12	348.934	520.634	564.24	217.577	236.078	235.725	152.5	249.837	262.968	277.78	215.234	298.265	194.985	177.636	315.896
ENSMUSG00000038733.13	181.588	200.058	269.612	157.743	164.394	155.478	144.135	192.41	163.986	181.591	124.76	181.119	137.376	126.099	159.544
ENSMUSG00000039715.8	14.2422	9.64137	10.4231	33.5431	29.6292	28.8387	25.0949	23.0892	21.4216	21.5751	26.6662	18.2781	26.5889	21.9303	17.5498
ENSMUSG00000026917.15	172.687	197.648	156.347	286.476	276.221	257.04	272.183	294.831	306.55	285.871	281.9	284.972	231.176	246.716	250.483
ENSMUSG00000055235.11	7.12111	2.41034	4.86413	3.62628	0.95578	2.50771	5.79113	1.18406	1.47735	0.898964	8.57128	0.830822	20.6802	13.1582	9.57262
ENSMUSG00000045795.10	14.2422	2.41034	10.4231	44.422	34.4081	23.8233	35.3902	37.2979	23.6376	30.5648	18.0949	24.0938	11.8173	23.0268	7.97718
ENSMUSG00000086040.8	16.0225	28.9241	27.1002	8.15913	11.4694	8.77699	10.9388	8.88046	8.8641	7.19171	4.76182	9.96986	7.3858	10.9652	11.1681
ENSMUSG00000028173.10	35.6056	74.7206	179.973	10.8788	11.4694	15.0463	14.7995	9.47249	12.5575	16.1814	19.9997	21.6014	25.1117	17.5443	35.0996
ENSMUSG00000045962.16	258.14	320.576	439.162	193.1	178.731	142.94	159.578	210.171	202.397	222.044	189.521	199.397	210.495	293.866	177.093
ENSMUSG00000000125.5	23.1436	21.6931	86.8595	2.71971	3.82312	3.76157	7.07805	4.73625	0.738675	10.7876	3.80946	4.98493	2.95432	1.09652	14.3589
ENSMUSG00000036856.4	28.4844	72.3103	211.937	1.81314	5.73468	6.26928	0.643459	5.92031	3.69338	5.39378	6.66655	9.96986	12.5559	2.19303	33.5042
ENSMUSG00000033227.7	12.4619	33.7448	39.6079	9.0657	4.7789	22.5694	5.14767	10.6566	3.69338	7.19171	10.476	9.96986	4.43148	4.38606	7.97718
ENSMUSG00000022382.14	23.1436	31.3345	44.4721	8.15913	15.2925	8.77699	4.50421	15.3928	5.9094	5.39378	8.57128	5.81575	10.3401	13.1582	20.7407
ENSMUSG00000060475.12	208.293	255.496	241.817	348.123	372.754	447.626	395.084	341.602	367.86	301.153	376.184	345.622	373.722	293.866	352.591
ENSMUSG00000004637.15	3.56056	4.82069	8.33851	25.384	27.7176	23.8233	25.0949	27.2334	16.2509	15.2824	18.0949	17.4473	22.1574	17.5443	12.7635
ENSMUSG00000027803.14	48.0675	69.8999	107.706	35.3562	44.9217	40.1234	32.1729	55.6509	42.8432	56.6347	46.6659	54.0034	44.3148	29.6059	25.527
ENSMUSG00000040483.15	7.12111	12.0517	13.8975	41.7022	40.1428	23.8233	38.6075	21.9051	50.9686	22.4741	37.1422	22.4322	16.2488	19.7373	12.7635
ENSMUSG00000086503.3	17.8028	43.3862	16.677	138.705	136.677	89.0238	97.8057	82.2923	101.937	77.3109	117.141	95.5445	101.924	54.8258	63.8174
ENSMUSG00000067150.5	21.3633	14.4621	20.8463	23.5708	22.9387	30.0925	33.4598	29.6015	31.763	31.4637	30.4757	27.4171	49.4849	42.7641	44.6722
ENSMUSG00000022100.13	179.808	147.031	122.993	96.0965	109.915	124.132	81.7192	83.4763	87.1637	74.614	129.522	103.853	151.409	148.03	116.467
ENSMUSG00000026187.8	121.059	101.234	76.4364	171.342	160.571	206.886	175.664	143.863	180.237	155.521	192.378	150.379	192.769	180.925	156.353
ENSMUSG00000022634.9	39.1661	33.7448	59.0645	17.2248	21.0272	16.3001	25.0949	23.0892	12.5575	14.3834	11.4284	21.6014	17.7259	14.2547	20.7407
ENSMUSG00000053110.13	165.566	110.876	139.67	87.0308	80.2855	71.4698	54.694	87.6206	102.676	97.0881	103.808	106.345	117.434	116.231	95.7262
ENSMUSG00000028811.11	138.862	144.621	134.111	223.923	215.051	300.925	259.314	241.549	237.853	225.64	308.566	193.581	304.295	262.067	199.43
ENSMUSG00000022792.16	181.588	103.645	95.198	68.8994	62.1257	89.0238	57.9113	49.1386	76.0835	71.9171	86.6652	73.9431	77.5509	76.7561	90.9399
ENSMUSG00000041215.15	65.8703	43.3862	40.3028	22.6643	14.3367	33.8541	39.251	24.8653	22.1603	25.171	31.428	27.4171	39.1447	37.2815	44.6722
ENSMUSG00000030588.12	156.664	147.031	138.28	288.289	312.54	283.371	310.147	300.752	313.937	311.042	268.567	297.434	299.864	253.295	204.216
ENSMUSG00000004085.14	49.8478	69.8999	87.5544	16.3183	18.1598	13.7924	9.00842	28.4175	10.3415	26.07	17.1426	27.4171	22.1574	12.0617	25.527
ENSMUSG00000049672.14	7.12111	2.41034	4.86413	16.3183	19.1156	13.7924	18.0168	14.2087	8.8641	18.8782	13.3331	15.7856	17.7259	16.4477	9.57262
ENSMUSG00000047412.15	78.3322	115.696	94.5032	239.335	212.183	176.794	167.299	235.628	256.32	240.023	166.664	230.968	161.749	154.609	146.78
ENSMUSG00000035011.15	46.2872	60.2586	49.3362	196.726	217.918	81.5006	111.962	118.998	147.735	149.228	86.6652	130.439	69.4265	85.5282	68.6038
ENSMUSG00000047749.2	26.7042	60.2586	40.3028	10.8788	5.73468	7.52313	12.2257	10.0645	12.5575	19.7772	13.3331	14.124	25.8503	27.4129	14.3589
ENSMUSG00000027520.15	81.8928	149.441	154.263	47.1417	54.4795	87.7699	43.7552	81.7002	89.3797	87.1995	75.2368	65.6349	89.3682	53.7293	97.3216
ENSMUSG00000036985.12	35.6056	43.3862	51.4208	16.3183	20.0714	12.5386	14.7995	18.353	9.60278	18.8782	23.8091	19.1089	19.9417	15.3512	28.7178
ENSMUSG00000040721.9	39.1661	84.362	40.3028	169.529	172.04	135.416	135.126	139.127	118.188	148.329	128.569	177.796	75.3352	72.3701	122.849
ENSMUSG00000038872.9	35.6056	151.852	204.988	45.3285	47.789	36.3618	23.1645	50.9146	31.0244	38.6555	44.7611	44.8644	31.7589	46.0537	51.054
ENSMUSG00000061544.13	46.2872	38.5655	35.4387	113.321	95.578	60.1851	72.0674	139.127	121.881	106.977	71.4273	106.345	49.4849	49.3432	71.7946
ENSMUSG00000022529.11	28.4844	24.1034	27.795	54.3942	62.1257	51.4081	50.1898	45.5864	65.0034	50.342	48.5706	52.3418	42.0991	35.0885	31.9087
ENSMUSG00000055917.14	71.2111	72.3103	66.7081	107.882	103.224	90.2776	93.3015	107.75	138.871	86.3005	112.379	108.838	98.9697	98.6864	76.5809
ENSMUSG00000036916.13	24.9239	33.7448	37.5233	9.97228	10.5136	25.0771	14.1561	10.6566	11.8188	15.2824	21.9044	19.1089	20.6802	26.3164	22.3361
ENSMUSG00000011267.8	90.7942	72.3103	35.4387	134.172	104.18	81.5006	84.9365	118.406	113.756	122.259	104.76	105.514	76.8123	67.984	119.658
ENSMUSG00000044786.6	46.2872	38.5655	43.0823	19.038	22.9387	25.0771	25.7383	19.537	29.547	26.07	19.9997	26.5863	48.0077	23.0268	33.5042
ENSMUSG00000037855.15	51.6281	65.0792	54.2003	13.5986	8.60202	21.3155	11.5823	22.4972	16.9895	16.1814	18.0949	23.263	33.2361	32.8955	36.695
ENSMUSG00000044934.12	24.9239	12.0517	17.3719	35.3562	29.6292	37.6157	48.9029	29.6015	37.6724	31.4637	32.3804	29.9096	30.2818	35.0885	28.7178
ENSMUSG00000000552.9	39.1661	65.0792	55.5901	17.2248	29.6292	17.554	37.3206	18.353	26.5923	17.9793	29.5233	29.9096	42.0991	30.7024	28.7178
ENSMUSG00000051176.6	416.585	419.4	229.309	755.173	723.526	674.574	542.436	716.357	689.922	724.565	633.322	672.966	535.471	588.829	524.898
ENSMUSG00000045333.15	49.8478	55.4379	44.4721	4.53285	6.69046	21.3155	12.2257	6.51234	6.64808	11.6865	33.3328	12.4623	26.5889	19.7373	52.6494
ENSMUSG00000055560.7	26.7042	53.0275	17.3719	68.8994	65.9488	73.9775	75.9281	54.4668	93.0731	62.0285	58.0942	64.8041	48.7463	77.8526	49.4585
ENSMUSG00000060206.11	89.0139	106.055	94.5032	31.73	44.9217	41.3772	30.886	44.9943	38.4111	52.1399	44.7611	63.9733	51.7006	52.6328	90.9399
ENSMUSG00000058881.12	10.6817	24.1034	17.3719	52.5811	43.0101	33.8541	48.2594	36.1139	38.4111	54.8368	41.904	33.2329	50.2234	30.7024	17.5498
ENSMUSG00000045598.10	81.8928	91.593	56.285	232.989	225.564	165.509	141.561	216.683	229.728	217.549	137.141	215.183	132.944	144.74	97.3216
ENSMUSG00000036036.15	67.6506	137.39	62.5389	350.843	354.594	239.486	198.829	325.617	293.254	287.668	202.854	321.528	144.023	166.67	153.162
ENSMUSG00000028358.15	10.6817	16.8724	22.236	5.43942	1.91156	5.01542	2.57383	7.10437	3.69338	6.29275	3.80946	4.98493	9.60154	7.67561	3.19087
ENSMUSG00000027551.15	72.9914	69.8999	70.8774	132.359	119.473	102.816	89.4408	102.421	130.745	124.057	87.6175	98.037	110.787	97.5899	65.4129
ENSMUSG00000075595.9	81.8928	53.0275	48.6413	34.4497	41.0986	37.6157	49.5463	37.89	42.1045	21.5751	59.999	44.8644	76.0738	92.1073	57.4357
ENSMUSG00000040209.12	51.6281	50.6172	44.4721	100.629	93.6665	66.4544	90.7277	87.0285	111.54	112.371	85.7128	89.7287	81.9824	81.1422	79.7718
ENSMUSG00000052446.16	92.5744	94.0034	47.9465	125.107	134.765	121.624	98.4492	146.232	126.313	119.562	127.617	125.454	128.513	110.748	74.9855
ENSMUSG00000027663.12	153.104	236.214	184.142	113.321	107.047	129.147	115.179	127.287	121.143	133.047	135.236	146.225	171.351	151.319	191.452
ENSMUSG00000007817.14	28.4844	33.7448	93.8083	27.1971	26.7618	21.3155	24.4514	26.6414	18.4669	26.07	19.9997	29.0788	24.3731	19.7373	20.7407
ENSMUSG00000043207.10	55.1886	62.6689	81.9954	30.8234	32.4965	25.0771	19.9472	50.3226	30.2857	44.9482	25.7138	39.8794	36.1904	28.5094	46.2676
ENSMUSG00000031310.16	26.7042	24.1034	31.2694	50.7679	77.4182	45.1388	48.2594	56.835	62.0487	72.8161	47.6182	66.4657	73.858	33.992	46.2676
ENSMUSG00000031370.12	76.5519	77.131	72.962	131.453	113.738	112.847	108.101	116.63	115.233	112.371	74.2844	131.27	81.2438	87.7213	92.5353
ENSMUSG00000032846.9	49.8478	57.8482	45.8618	23.5708	17.204	7.52313	10.2953	20.129	22.8989	24.272	9.52365	25.7555	19.9417	28.5094	25.527
ENSMUSG00000032400.17	76.5519	94.0034	68.7927	139.612	129.986	147.955	134.483	133.207	124.836	155.521	137.141	116.315	137.376	112.941	84.5581
ENSMUSG00000029860.16	181.588	195.238	339.794	77.0585	74.5509	48.9004	52.7636	103.605	66.4808	99.785	52.3801	122.131	74.5966	97.5899	100.512

## Sheet: Figure 3
Figure 3 Source Data
Panels A, B, C & D									Panels E & F & H						Panels G & H
Original	Position	Derived	Minimum nt Changes	Mutational Effect Score (MES)
L	31	M	1	1935.85
L	31	R	1	2136.29						Hydrophobicity (Ford-Doolittle)	Beta-Sheet (Chou-Fasman)	MES					Uniprot	Motif
L	31	P	1	2571.38					A	1.8	0.83	11806.9					O00418	DSGYPS
L	31	Q	1	6594.03					C	2.5	1.19	11415.4					P16471	DSGRGS
L	31	V	1	8932.72					D	-3.5	0.54	18289.3					O95863	DSGKGS
D	32	E	1	3876.24					E	-3.5	0.37	18720.7					P18848	DSGICM
D	32	Y	1	13258.9					F	2.8	1.38	9803.24					Q96T88	DSGCCL
D	32	V	1	14177.5					G	-0.4	0.75	14612.9					P35222	DSGIHS
D	32	A	1	14921.7					H	-3.2	0.87	6282.8					Q9UKT4	DSGYSS
D	32	H	1	19442.3					K	-3.9	0.74	17222.7					P30304	DSGFCL
D	32	G	1	21430.3					L	3.8	1.3	5672.01					Q15653	DSGLGS
D	32	N	1	23401					M	1.9	1.05	2455.52					Q8IYD8	DSGYNS
S	33	T	1	12935.9					N	-3.5	0.89	3310.99					Q53EL6	DSGRGD
S	33	P	1	16283.6					P	-1.6	0.55	23665.6					E3WEB5	DSGLSM
S	33	A	1	21438.1					Q	-3.5	1.1	16306.4					Q9HAW4	DSGQGS
S	33	C	1	23483.9					R	-4.5	0.93	14042					O00221	DSGIES
S	33	Y	1	25985.3					S	-0.8	0.75	21261.3					Q16236	DSGISL
S	33	F	1	29179.9					T	-0.7	1.19	3634.79					P98174	DSGIDS
G	34	A	1	2480.85					V	4.2	1.7	2603.46					P10912	DSGRTS
G	34	R	1	19226.9					W	-0.9	1.37	2498.1					Q86T82	DSGNED
G	34	E	1	21859.2					Y	-1.3	1.47	2304.23					P17181	DSGNYS
G	34	V	1	22844.1					I	4.5	1.6	NA					P08047	DSGAGS
I	35	M	1	2455.52													Q6PGQ7	DSGYNT
I	35	V	1	2603.46													Q9GZV5	DSGLGL
I	35	N	1	3310.99													P19235	DSGIST
I	35	T	1	3634.79													P19838	DSGVET
I	35	L	1	5672.01													Q12959	DSGLPS
I	35	F	1	9803.23													Q8C0T5	DSGIDT
I	35	S	1	21261.3													O00444	DSGHAT
H	36	R	1	1585.01													P05923	DSGNES
H	36	Y	1	2075.38
H	36	D	1	2593.48
H	36	Q	1	2899.45
H	36	L	1	4976.2
H	36	N	1	8953.18
H	36	P	1	10548.3
S	37	T	1	9013.81
S	37	P	1	15666.7
S	37	Y	1	20859.9
S	37	C	1	21292.9
S	37	A	1	21566.8
S	37	F	1	30016.6
G	38	C	1	1948.51
G	38	V	1	2328.85
G	38	R	1	2644.26
G	38	S	1	6523.68
G	38	A	1	6784.31
G	38	D	1	8347.41
A	39	V	1	1939.66
A	39	P	1	1959.37
A	39	D	1	2232.89
A	39	T	1	2426.66
A	39	G	1	2558.72
A	39	S	1	6845.9
T	40	P	1	1801.91
T	40	I	1	2263.38
T	40	A	1	2798.49
T	40	S	1	3016.55
T	40	N	1	7158.3
T	41	S	1	2575.09
T	41	P	1	7183.84
T	41	N	1	9080.2
T	41	A	1	22812
T	41	I	1	24674.9
T	42	R	1	1933.81
T	42	S	1	1939.13
T	42	I	1	2175.11
T	42	A	1	2215.96
T	42	K	1	3254.12
T	42	P	1	7267.27
A	43	D	1	2124.47
A	43	G	1	2125.12
A	43	S	1	2203.99
A	43	P	1	4481.48
A	43	T	1	7644.39
A	43	V	1	11965.9
P	44	S	1	1326.24
P	44	T	1	1686.99
P	44	A	1	1820.52
P	44	H	1	1825.79
P	44	R	1	3412.53
P	44	L	1	10700.4
S	45	C	1	3707.05
S	45	T	1	3917.54
S	45	A	1	7053.45
S	45	P	1	11518.8
S	45	Y	1	12103.6
S	45	F	1	14468.5
L	46	R	1	2014.03
L	46	Q	1	2146.95
L	46	P	1	3081.53
L	46	M	1	5078.61
L	46	V	1	5301.78
S	47	I	1	1824.4
S	47	N	1	1881.23
S	47	T	1	3128.71
S	47	G	1	3556.91
S	47	R	1	4659.31
S	47	C	1	5872.71
G	48	D	1	1655.84
G	48	C	1	1738.36
G	48	A	1	1974.36
G	48	S	1	4596.06
G	48	R	1	5261.16
G	48	V	1	5794.85
L	31	W	2	1916.35
L	31	F	2	1975.18
L	31	S	2	2239.71
L	31	H	2	2380.68
L	31	I	2	2410.38
L	31	T	2	4866.57
L	31	A	2	6268.27
L	31	G	2	7020.23
L	31	K	2	7602.73
D	32	S	2	8194.11
D	32	F	2	16236.9
D	32	K	2	17597.2
D	32	T	2	20794.1
D	32	I	2	21165.5
D	32	R	2	21195.8
D	32	C	2	22982.2
D	32	L	2	23558.6
D	32	Q	2	24914.9
D	32	P	2	27875.7
S	33	L	2	10036.8
S	33	I	2	10944.4
S	33	V	2	11339.6
S	33	W	2	14153.8
S	33	N	2	18441.1
S	33	R	2	23328.8
S	33	D	2	23876.7
S	33	H	2	27737.2
S	33	G	2	28186.5
G	34	P	2	13393.7
G	34	D	2	17813.1
G	34	T	2	20451.3
G	34	C	2	21460.6
G	34	L	2	23233.4
G	34	K	2	23500.2
G	34	I	2	23662.1
G	34	Q	2	24441.1
G	34	S	2	26574.1
G	34	W	2	27606.4
I	35	Y	2	2304.23
I	35	H	2	6282.8
I	35	C	2	11415.4
I	35	A	2	11806.9
I	35	R	2	14042
I	35	G	2	14612.9
I	35	K	2	17222.7
I	35	D	2	18289.3
I	35	P	2	23665.6
H	36	A	2	1493.09
H	36	C	2	1821.55
H	36	V	2	1870.73
H	36	S	2	1870.83
H	36	F	2	1981.67
H	36	E	2	2032.98
H	36	I	2	2415.1
H	36	T	2	2535.22
H	36	K	2	3618.86
H	36	G	2	6028.88
S	37	H	2	17981.4
S	37	I	2	19653.8
S	37	G	2	21861.4
S	37	W	2	23035.5
S	37	L	2	23084.9
S	37	V	2	23219.4
S	37	R	2	24989.8
S	37	N	2	27021.3
S	37	D	2	27274.8
G	38	E	2	1835.58
G	38	I	2	1910.17
G	38	W	2	2068.24
G	38	N	2	2325.74
G	38	H	2	2366.78
G	38	F	2	3320.55
G	38	T	2	4742.08
G	38	Y	2	5319.55
G	38	L	2	5809.24
G	38	P	2	6113.78
A	39	R	2	1658.19
A	39	Y	2	1681.28
A	39	H	2	2138.61
A	39	I	2	2139.84
A	39	N	2	2301.58
A	39	F	2	2339.07
A	39	E	2	3173.38
A	39	L	2	3636.93
A	39	C	2	8369.1
T	40	Y	2	1960.8
T	40	V	2	2283.8
T	40	F	2	2667.12
T	40	M	2	2946.67
T	40	R	2	3168.18
T	40	G	2	4001.89
T	40	C	2	4455.02
T	40	D	2	4582
T	40	H	2	4902.89
T	40	L	2	5745.76
T	40	K	2	8799.2
T	41	L	2	8795.46
T	41	C	2	13470.6
T	41	G	2	14764.2
T	41	D	2	15781.4
T	41	V	2	16787.8
T	41	F	2	17284.9
T	41	R	2	20381.3
T	41	H	2	21163
T	41	K	2	21608
T	41	Y	2	21923.1
T	41	M	2	22870.5
T	42	M	2	1894.52
T	42	Q	2	1969.66
T	42	V	2	2238.24
T	42	G	2	2725.88
T	42	L	2	5004.95
T	42	N	2	6713.52
T	42	E	2	7750.06
A	43	N	2	1707.86
A	43	Y	2	1831.31
A	43	F	2	2144.71
A	43	H	2	2199.79
A	43	E	2	2595.72
A	43	C	2	2798.7
A	43	L	2	2969.51
A	43	I	2	3267.28
A	43	R	2	11057.7
P	44	I	2	2039.71
P	44	F	2	2172.84
P	44	D	2	3215.43
P	44	G	2	3419.44
P	44	Y	2	4265.15
P	44	N	2	6209.57
P	44	Q	2	6982.86
P	44	V	2	9142.33
P	44	C	2	9983.74
S	45	G	2	6049.88
S	45	W	2	7040.07
S	45	D	2	9506.93
S	45	L	2	13226
S	45	V	2	13267.5
S	45	R	2	16498.4
S	45	H	2	20661.5
S	45	I	2	20836.7
S	45	N	2	21225.2
L	46	S	2	1691.24
L	46	K	2	1877.83
L	46	H	2	1886.09
L	46	E	2	2137.22
L	46	A	2	2183.61
L	46	T	2	2837.67
L	46	W	2	3913.28
L	46	F	2	4855.31
L	46	I	2	5323.18
L	46	G	2	6581.37
S	47	L	2	1760.57
S	47	K	2	1903.95
S	47	V	2	1934.24
S	47	H	2	1987.25
S	47	W	2	2010.39
S	47	F	2	2284.78
S	47	D	2	3521.62
S	47	M	2	4755.62
S	47	P	2	6379.26
S	47	A	2	7008.72
S	47	Y	2	12558.5
G	48	F	2	1863.44
G	48	W	2	1879.35
G	48	N	2	1927.07
G	48	P	2	2029.5
G	48	T	2	2103.79
G	48	E	2	2494.32
G	48	Y	2	4107
G	48	L	2	5177.5
G	48	I	2	6456
G	48	H	2	6459.33
L	31	Y	3	1948.85
L	31	C	3	2210.78
L	31	N	3	3830.59
L	31	D	3	4448.39
L	31	E	3	5777.21
D	32	W	3	17379.7
D	32	M	3	19800.3
S	33	E	3	6136.87
S	33	M	3	11467.3
S	33	Q	3	19021.7
S	33	K	3	20735.8
G	34	Y	3	20618.3
G	34	N	3	20846.8
G	34	M	3	21369.4
G	34	H	3	21490.8
G	34	F	3	21743.5
I	35	W	3	2498.1
I	35	Q	3	16306.4
I	35	E	3	18720.7
H	36	M	3	1702.15
H	36	W	3	7497.84
S	37	Q	3	21587.8
S	37	K	3	23134.5
S	37	M	3	27588
S	37	E	3	29120.2
G	38	M	3	2690.36
G	38	Q	3	6148.82
G	38	K	3	8565.32
A	39	Q	3	2455.4
A	39	W	3	2488.2
A	39	M	3	6162.8
A	39	K	3	10204.7
T	40	Q	3	3498.19
T	40	E	3	6697.71
T	40	W	3	7386.68
T	41	Q	3	14868.1
T	41	E	3	21641.4
T	41	W	3	21953.4
T	42	D	3	1906.73
T	42	Y	3	1981.28
T	42	F	3	2332.13
T	42	W	3	3650.36
T	42	H	3	7012.15
T	42	C	3	10764.7
A	43	M	3	1802.87
A	43	W	3	6877.78
A	43	K	3	12440.3
A	43	Q	3	19509.3
P	44	K	3	3739.18
P	44	M	3	4389.26
P	44	E	3	4885.72
P	44	W	3	5914.48
S	45	Q	3	17657.8
S	45	E	3	18134.1
S	45	K	3	20702.3
S	45	M	3	21729.6
L	46	C	3	1645.83
L	46	D	3	1912.6
L	46	N	3	2161.33
L	46	Y	3	7432.96
S	47	E	3	3139.18
S	47	Q	3	6226.44
G	48	M	3	1703.36
G	48	K	3	1898.57
G	48	Q	3	2707.81

## Sheet: Figure 4
Figure 4 Source Data
	Panel A					Panel B						Panel C			Panel D
												LIHC	UCEC		Adrenal Gland	Kidney	Large Intestine	Liver	Soft Tissue	Skin	Stomach	Prostate	Endometrium	Biliary Tract	Pituitary	Pancreas	Ovary	Lung
	Mutation	MLS (UCEC)	MLS (LIHC)	nt		mutation (1nt only)	HCC count	LIHC MLS	EC count	UCEC MLS		10548.3	3707.05		1820.52	23483.9	3876.24	2571.38	21430.3	14921.7	30016.6	14921.7	14921.7	23401	16236.9	19226.9	12103.6	19442.3
	31A	0.00016658	0.000239948	2		31R	0	0.00027735	0	5.9832e-05		10548.3	12103.6		1820.52	29179.9	21430.3	2571.38	21430.3	21430.3	21430.3	21430.3	14921.7	13258.9	16236.9	22844.1	13258.9	21859.2
	31C	0.000371207	0.000181664	3		31P	3	0.00035709	0	0.00010252		10548.3	13258.9		1820.52	18441.1	21430.3	2571.38	14177.5	21430.3	29179.9	19442.3	14921.7	13258.9	16236.9	23483.9	24674.9	14468.5
	31D	4.82848e-07	4.00308e-06	3		31Q	1	0.00049754	0	8.7618e-06		10548.3	13258.9		1820.52	21859.2	21430.3	6594.03	10036.7	21430.3	30016.6	23401	14921.7	13258.9	21430.3	30016.6	23483.9	19226.9
	31E	9.20963e-06	0.000108357	3		36D	0	0.00312913	0	0.00163139		11518.8	13258.9		1820.52	3634.79	21430.3	14921.7	12935.9	19442.3	22844.1	23401	21430.3	13258.9	21430.3	23401	22812	21292.9
	31F	0.00688655	0.0177297	2		42R	0	0.00319451	0	0.00167053		11518.8	13258.9		1820.52	3634.79	19442.3	14921.7	12935.9	19442.3	23483.9	23401	21430.3	21859.2	21430.3	19226.9	13258.9	22812
	31G	0.000138761	0.000100569	2		33A	11	0.00353875	9	0.00336871		11518.8	13258.9		1820.52	10548.3	19442.3	14921.7	21859.2	23401	21292.9	14177.5	21430.3	22844.1	21430.3	14921.7	22844.1	23401
	31H	2.8866e-07	1.40414e-05	2		40P	0	0.0036659	0	0.00340748		11518.8	14177.5		1820.52	10548.3	23401	14921.7	19226.9	23401	3707.05	14177.5	21430.3	21261.3	21430.3	19442.3	13258.9	21292.9
	31I	4.29141e-05	0.000530109	2		32H	16	0.00379965	7	0.00110119		11518.8	14468.5		2480.85	10548.3	23401	14921.7	19226.9	14177.5	21859.2	14177.5	21430.3	23483.9	19442.3	23483.9	21292.9	19226.9
	31K	1.78384e-06	0.000169386	2		46R	0	0.00380971	0	0.00371764		11518.8	14468.5		3081.53	10548.3	23401	14921.7	19226.9	14177.5	30016.6	14177.5	21430.3	23483.9	19442.3	21430.3	21292.9	23483.9
	31M	0.00169143	0.00972973	1		32A	11	0.00437326	4	0.00450227		11518.8	14921.7		3707.05	10548.3	14177.5	14921.7	21261.3	13258.9	23483.9	13258.9	19442.3	29179.9	19442.3	30016.6	21292.9	21292.9
	31N	1.1357e-07	6.10525e-06	3		38R	0	0.00441528	0	0.00081853		11518.8	14921.7		3707.05	10548.3	14177.5	14921.7	10548.3	13258.9	23483.9	13258.9	19442.3	10036.7	19442.3	30016.6	21292.9	23483.9
	31P	0.000102516	0.000357094	1		36P	43	0.00443324	0	0.00274446		11518.8	15666.7		3707.05	10548.3	13258.9	14921.7	10548.3	13258.9	16283.6	13258.9	19442.3	10036.7	19442.3	16283.6	19442.3	21292.9
	31Q	8.76182e-06	0.00049754	1		35S	43	0.00449217	3	0.00473503		11518.8	15666.7		3707.05	10548.3	21438.1	14921.7	21566.8	21438.1	20859.9	13258.9	19442.3	21292.9	19442.3	13258.9	13258.9	30016.6
	31R	5.98321e-05	0.000277354	1		35L	0	0.00485579	0	0.0071283		11518.8	16283.6		7053.45	10548.3	23483.9	14921.7	30016.6	23483.9	16283.6	13258.9	19442.3	21292.9	19442.3	13258.9	21292.9	30016.6
	31S	0.00791717	0.0109773	2		43G	0	0.00528165	0	0.00195948		12103.6	19226.9		7053.45	10548.3	23483.9	3876.24	15666.7	23483.9	22844.1	13258.9	19442.3	21292.9	19442.3	13258.9	22844.1	21292.9
	31T	3.26917e-05	0.000418026	2		47T	0	0.00529413	0	0.00209423		12103.6	19226.9		7183.84	10548.3	23483.9	21430.3	2426.66	23483.9	30016.6	13258.9	23401	21292.9	19442.3	30016.6	23483.9	13258.9
	31V	0.0170544	0.0109438	1		37A	15	0.00532779	10	0.00269575		13258.9	19226.9		9080.2	10548.3	23483.9	21430.3	2263.38	23483.9	21859.2	13258.9	23401	21292.9	19442.3	16283.6	22844.1	21292.9
	31W	0.0033426	0.00389189	2		43P	0	0.00532779	0	0.00197969		13258.9	19226.9		10548.3	1585.01	29179.9	21430.3	2263.38	29179.9	30016.6	21859.2	23401	21292.9	19442.3	21430.3	22812	30016.6
	31Y	2.8285e-05	0.000190639	3		45A	23	0.00536219	0	0.00276861		14177.5	19226.9		11518.8	21292.9	29179.9	21430.3	3016.55	29179.9	29179.9	19226.9	23401	21292.9	19442.3	24674.9	30016.6	20859.9
	32A	0.00450227	0.00437326	1		42S	0	0.00578737	0	0.00171577		14177.5	19226.9		11518.8	22812	29179.9	21430.3	22812	29179.9	21566.8	19226.9	23401	21292.9	19442.3	23401	22812	19226.9
	32C	0.000147944	0.000427502	2		44R	0	0.00612561	0	0.00135343		14177.5	19226.9		11518.8	22812	29179.9	21430.3	22812	29179.9	13258.9	22844.1	23401	30016.6	19442.3	30016.6	19442.3	29179.9
	32E	0.0196529	0.0127568	1		41P	3	0.00618368	0	0.00846246		14177.5	19442.3		11518.8	22812	16283.6	21430.3	22812	29179.9	19442.3	22844.1	23401	30016.6	19442.3	13258.9	19226.9	30016.6
	32F	3.01065e-05	0.000235932	2		42P	0	0.0063427	0	0.00853262		14177.5	21261.3		11518.8	22812	16283.6	21430.3	22812	16283.6	13258.9	22844.1	23401	30016.6	19442.3	14177.5	14921.7	30016.6
	32G	0.00769162	0.015036	1		48R	0	0.00643368	0	0.00138261		14468.5	21261.3		11518.8	22812	12935.9	21430.3	22812	16283.6	23483.9	21438.1	23401	30016.6	19442.3	30016.6	21292.9	21566.8
	32H	0.00110119	0.00379965	1		39P	0	0.00756091	0	0.00197059		14468.5	21292.9		11518.8	22812	12935.9	21430.3	22812	16283.6	13258.9	21438.1	23401	30016.6	19442.3	23483.9	14177.5	19442.3
	32I	3.56688e-05	0.000202163	2		44A	2	0.00757634	0	0.00197651		14468.5	21292.9		11518.8	22812	25985.3	21430.3	22812	16283.6	21859.2	21438.1	23401	30016.6	19442.3	21292.9	20859.9	21292.9
	32K	0.000215271	0.00031994	2		39G	1	0.00767161	0	0.00200384		14468.5	21292.9		11518.8	22812	25985.3	21430.3	22812	16283.6	22844.1	21438.1	23401	30016.6	19442.3	19226.9	22812	30016.6
	32L	7.88052e-06	9.86665e-05	2		34A	0	0.0077517	0	0.00128051		14468.5	21292.9		11518.8	22812	25985.3	21430.3	22812	16283.6	25985.3	23483.9	23401	30016.6	19442.3	23483.9	30016.6	30016.6
	32M	3.33139e-06	3.88385e-06	3		45C	10	0.00793264	2	0.00139088		16283.6	21292.9		11518.8	22812	25985.3	21430.3	22812	16283.6	21859.2	23483.9	23401	30016.6	23401	23401	25985.3	22812
	32N	0.00554672	0.0129635	1		48A	0	0.00824725	0	0.00211993		16283.6	21292.9		11518.8	22812	25985.3	21430.3	22812	25985.3	30016.6	23483.9	23401	30016.6	23401	20859.9	24674.9	11518.8
	32P	8.47518e-06	3.64965e-05	2		33T	1	0.00840452	0	0.00077115		16283.6	21292.9		11518.8	22812	25985.3	21430.3	22812	25985.3	30016.6	23483.9	23401	14468.5	23401	21430.3	22812	19226.9
	32Q	4.27388e-05	9.37783e-05	2		38A	0	0.00844387	0	0.0021389		16283.6	21292.9		11518.8	22812	25985.3	21430.3	22812	21859.2	23483.9	29179.9	23401	14468.5	23401	30016.6	19226.9	29179.9
	32R	2.10229e-05	0.000167322	2		32Y	32	0.00916385	39	0.0190465		19226.9	21430.3		11518.8	22812	25985.3	21430.3	22812	21859.2	23483.9	29179.9	14177.5	22812	23401	19226.9	23483.9	30016.6
	32S	0.000117227	0.000504483	2		31M	0	0.00972973	1	0.00169143		19226.9	21430.3		11518.8	22812	25985.3	21430.3	22812	21859.2	30016.6	16283.6	14177.5	22812	23401	20859.9	23483.9	11518.8
	32T	0.000139385	0.000136801	2		42I	2	0.00982462	0	0.00584005		20859.9	21566.8		11518.8	22812	25985.3	21430.3	22812	21859.2	23483.9	16283.6	14177.5	22812	23401	24674.9	22844.1	30016.6
	32V	0.00219656	0.0110787	1		36Y	0	0.00983438	1	0.005873		21261.3	21566.8		11518.8	22812	25985.3	21430.3	22812	21859.2	23483.9	16283.6	14177.5	22812	23401	21430.3	13258.9	30016.6
	32W	3.52268e-06	4.80354e-06	3		35M	1	0.00994595	0	0.00233579		21261.3	21566.8		11518.8	22812	25985.3	21430.3	22812	23662.1	13258.9	16283.6	13258.9	22812	23401	19226.9	29179.9	23483.9
	32Y	0.0190465	0.00916385	1		33C	85	0.0101008	33	0.00235786		21261.3	21859.2		11518.8	22812	25985.3	21430.3	22812	19226.9	23483.9	16283.6	13258.9	22812	23401	19226.9	30016.6	21292.9
	33A	0.00336871	0.00353875	1		37C	41	0.0101765	38	0.00236565		21261.3	21859.2		11518.8	22812	25985.3	21430.3	22812	19226.9	13258.9	25985.3	13258.9	22812	23401	30016.6	22812	22812
	33C	0.00235786	0.0101008	1		47I	0	0.010301	0	0.0114638		21292.9	21859.2		11518.8	22812	25985.3	21430.3	22812	19226.9	29179.9	25985.3	13258.9	22812	23401	21430.3	23483.9	23401
	33D	0.000437703	8.92415e-05	2		46V	0	0.0104878	0	0.00239505		21430.3	21859.2		11518.8	22812	25985.3	21430.3	22812	19226.9	14468.5	21566.8	13258.9	22812	23401	14921.7	21292.9	21292.9
	33E	2.29035e-06	2.14558e-06	3		35N	1	0.0108115	0	0.00211529		21430.3	22812		11518.8	22812	25985.3	21430.3	22812	19226.9	13258.9	30016.6	13258.9	24674.9	23401	21430.3	21430.3	16283.6
	33F	0.0210212	0.0138169	1		35F	0	0.0108832	0	0.00209778		21430.3	22812		11518.8	22812	25985.3	21430.3	22812	22844.1	30016.6	30016.6	13258.9	24674.9	23401	21430.3	2263.38	21430.3
	33G	2.41619e-05	9.95185e-05	2		31V	0	0.0109438	0	0.0170544		21430.3	22812		11518.8	22812	25985.3	21430.3	22812	21261.3	13258.9	30016.6	13258.9	24674.9	23401	24674.9	23401	29179.9
	33H	0.00190969	0.000360068	2		32V	34	0.0110787	7	0.00219656		21430.3	22812		11518.8	22812	25985.3	21430.3	22812	2075.38	3876.24	20859.9	13258.9	24674.9	23401	19226.9	23483.9	29179.9
	33I	3.99594e-05	0.000166187	2		41I	31	0.0113063	27	0.00744065		21430.3	22812		11518.8	22812	17813.1	21430.3	22812	30016.6	21438.1	14468.5	13258.9	24674.9	23401	14177.5	23483.9	11518.8
	33K	1.03497e-06	4.71337e-06	3		47N	0	0.0113417	0	0.00681773		21430.3	22844.1		11518.8	22812	21859.2	21430.3	22812	30016.6	15666.7	11518.8	13258.9	24674.9	23401	13258.9	30016.6	22812
	33L	0.000514071	0.000579928	2		48D	0	0.0113794	0	0.00742472		21438.1	22844.1		11518.8	22812	21859.2	21430.3	22812	30016.6	23483.9	11518.8	13258.9	24674.9	23401	22844.1	16283.6	22844.1
	33M	6.36681e-07	1.33474e-06	3		38D	0	0.0113876	0	0.00747319		21566.8	22844.1		11518.8	22812	19226.9	21430.3	22812	30016.6	30016.6	11518.8	13258.9		23401	13258.9	23483.9	21292.9
	33N	0.000193344	0.000183581	2		40I	0	0.0114422	1	0.00744753		21566.8	22844.1		11518.8	9080.2	22844.1	21430.3	22812	30016.6	13258.9	11518.8	13258.9		23401	23401	24674.9	14468.5
	33P	0.00986261	0.0176937	1		46M	0	0.0116757	0	0.206435		21859.2	23401		11518.8	9080.2	22844.1	21430.3	22812	30016.6	30016.6	11518.8	13258.9		23401	21438.1	23483.9	30016.6
	33Q	9.92372e-06	8.71155e-06	3		41N	5	0.0116953	0	0.00692846		21859.2	23401		11518.8	9080.2	22844.1	21430.3	22812	30016.6	23401	11518.8	13258.9		14177.5	30016.6	21292.9	22812
	33R	3.27551e-05	0.00027984	2		40N	0	0.0117167	0	0.00694949		22812	23401		11518.8	9080.2	9803.23	21430.3	22812	30016.6	30016.6	11518.8	13258.9		14177.5	21859.2	21859.2	14177.5
	33T	0.000771151	0.00840452	1		43T	0	0.0118138	0	0.0173538		22812	23401		11518.8	9080.2	3310.99	21430.3	22812	30016.6	29179.9	11518.8	13258.9		14177.5	23401	23483.9	19226.9
	33V	0.000234569	0.000122988	2		33Y	17	0.0120535	12	0.207606		22812	23401		11518.8	7183.84	21261.3	21430.3	22812	30016.6	21430.3	11518.8	13258.9		14177.5	13258.9	21292.9	19442.3
	33W	6.28954e-06	4.01108e-05	2		48V	0	0.0120596	0	0.00696192		22812	23401		11518.8	7183.84	10548.3	21430.3	22812	30016.6	30016.6	11518.8	13258.9		14177.5	19226.9	23483.9	14468.5
	33Y	0.207606	0.0120535	1		37Y	21	0.0121149	6	0.207793		22812	23483.9		11518.8	7183.84	21292.9	21430.3	22812	30016.6	23483.9	11518.8	13258.9		14177.5	23483.9	21566.8	19226.9
	34A	0.00128051	0.0077517	1		48C	0	0.0121747	0	0.0218552		22812	23483.9		11518.8	1820.52	21292.9	21430.3	22812	30016.6	29179.9	11518.8	13258.9		14177.5	14921.7	29179.9	23483.9
	34C	4.40038e-05	0.000302923	2		43V	0	0.0122035	1	0.0187841		22844.1	23483.9		11518.8	1820.52	30016.6	21430.3	22812	30016.6	21566.8	22812	13258.9		13258.9	16283.6	21292.9	30016.6
	34D	0.000232825	0.00037122	2		44H	0	0.0122133	0	0.0216935		22844.1	23483.9		11518.8	1820.52	30016.6	21430.3	22812	30016.6	20859.9	22812	13258.9		13258.9	29179.9	11518.8	29179.9
	34E	0.0157945	0.0183873	1		38V	0	0.0123316	0	0.00705257		23401	23483.9		11518.8	1820.52	30016.6	21430.3	22812	30016.6	21292.9	22812	13258.9		13258.9	13258.9	13258.9	23401
	34F	8.53702e-07	1.35208e-05	3		41A	155	0.0123673	24	0.0105165		23401	23483.9		11518.8	1820.52	30016.6	21430.3	22812	30016.6	29179.9	22812	13258.9		13258.9	22844.1	13258.9	29179.9
	34H	1.67455e-06	5.7479e-06	3		42A	1	0.0126853	0	0.0106036		23401	23483.9		11518.8	1820.52	30016.6	21430.3	22812	30016.6	21430.3	22812	13258.9		13258.9	14177.5	23084.9	13267.5
	34I	0.00086457	0.000307016	2		37P	18	0.0127403	6	0.00732907		23401	23483.9		11518.8	1820.52	30016.6	21430.3	22812	30016.6	30016.6	22812	13258.9		13258.9	30016.6	21292.9	30016.6
	34K	0.000170209	0.000415365	2		32E	1	0.0127568	0	0.0196528		23483.9	23483.9		11518.8	1820.52	30016.6	19442.3	22812	20859.9	15666.7	22812	13258.9		13258.9	13258.9	30016.6	21292.9
	34L	0.000171375	0.000425948	2		36Q	0	0.0127568	0	0.0196528		23483.9	24674.9		11518.8	1820.52	20859.9	19442.3	22812	22812	3876.24	22812	13258.9		13258.9	15666.7	21859.2	21292.9
	34M	9.34804e-06	1.26409e-05	3		45P	120	0.0128226	9	0.00752713		23483.9	24674.9		11518.8	1820.52	20859.9	19442.3	22812	22812	13258.9	22812	13258.9		13258.9	30016.6	23483.9	21859.2
	34N	3.40932e-06	1.23381e-05	3		32N	33	0.0129635	22	0.00554672		23483.9	24674.9		11518.8	7053.45	1939.66	19442.3	22812	22812	23483.9	22812	13258.9		13258.9	23401	23401	30016.6
	34P	2.66317e-06	5.35043e-05	2		38S	0	0.0133694	0	0.00399958		23483.9	24674.9		11518.8	7053.45	1801.91	19442.3	22812	24674.9	20859.9	22812	13258.9		13258.9	22844.1	30016.6	22844.1
	34Q	0.000113736	0.000141769	2		38C	0	0.0134217	0	0.00546104		23483.9	24674.9		11518.8	3707.05	22812	19442.3	22812	24674.9	30016.6	22812	13258.9		13258.9	30016.6	29179.9	21292.9
	34R	0.0047693	0.0173154	1		41S	2	0.013669	3	0.00380755		24674.9	24674.9		11518.8	3707.05	22812	19442.3	22812	24674.9	20859.9	22812	21859.2		13258.9	19226.9	30016.6	21292.9
	34S	4.28598e-05	0.000467525	2		47G	0	0.013788	0	0.00959596		24674.9	24674.9		11518.8	3707.05	22812	19442.3	22812	9080.2	21430.3	24674.9	21859.2		13258.9	14177.5	30016.6	1939.13
	34T	2.26331e-05	0.000244122	2		33F	25	0.0138169	20	0.0210212		25985.3	25985.3		11518.8	3707.05	22812	19442.3	22812	9080.2	25985.3	24674.9	21859.2		13258.9	30016.6	30016.6	22812
	34V	0.00967368	0.016327	1		46P	0	0.013969	0	0.00964631		25985.3	25985.3		11518.8	3707.05	22812	19442.3	22812	9080.2	19226.9	24674.9	21859.2		21438.1	19226.9	30016.6	11518.8
	34W	0.000104831	0.000448744	2		37F	33	0.0140041	53	0.0211351		29179.9	25985.3		11518.8	3707.05	22812	19442.3	22812	1820.52	21292.9	24674.9	21859.2		21438.1	30016.6	21859.2	30016.6
	34Y	7.99738e-06	1.00899e-05	3		43D	0	0.0142316	0	0.0127507		29179.9	25985.3		11518.8	3707.05	22812	19442.3	22812	10700.4	30016.6	24674.9	21859.2		21438.1	19226.9	13258.9	23233.4
	35A	0.000190148	0.000544046	2		47R	0	0.0146436	0	0.01309		30016.6	25985.3		11518.8	3707.05	22812	19442.3	22812	10700.4	19226.9	24674.9	21859.2		21438.1	30016.6	21292.9	21292.9
	35C	2.9203e-05	0.000110486	2		43S	0	0.014727	0	0.0132687		30016.6	25985.3		11518.8	3707.05	22812	19442.3	22812	10700.4	13258.9	24674.9	21859.2		21438.1	22844.1	29179.9	14468.5
	35D	2.79249e-05	0.00024814	2		48S	0	0.0149832	0	0.00456422		30016.6	29179.9		11518.8	3707.05	22812	19442.3	22812	7053.45	29179.9	24674.9	21859.2		21438.1	16283.6	30016.6	30016.6
	35E	5.44997e-06	1.35474e-05	3		32G	49	0.015036	6	0.00769162			29179.9		11518.8	3707.05	22812	19442.3	22812	3707.05	19226.9		21859.2		21438.1	23483.9	13258.9	12935.9
	35F	0.00209778	0.0108832	1		37T	0	0.0150567	0	0.00172697			29179.9		11518.8	3707.05	22812	23401	22812	14468.5	15666.7		21859.2		21438.1	20859.9	21292.9	29179.9
	35G	7.06671e-05	0.000109916	2		42K	1	0.0150892	0	0.00532606			29179.9		11518.8	3707.05	22812	23401	22812	14468.5	29179.9		21859.2		21438.1	19442.3	21292.9	21292.9
	35H	2.41827e-05	0.000109079	2		36L	0	0.0151389	0	0.00106789			29179.9		11518.8	3707.05	22812	23401	22812	14468.5	30016.6		21859.2		23483.9	21430.3	23483.9	18441.1
	35K	0.000236043	0.000398054	2		45T	3	0.0151539	0	0.00177364			29179.9		11518.8	3707.05	22812	23401	22812	14468.5	25985.3		21859.2		23483.9	30016.6	22844.1	21261.3
	35L	0.0071283	0.00485579	1		36N	0	0.0151986	0	0.0053428			29179.9		11518.8	3707.05	22812	23401	22812	14468.5	30016.6		21859.2		23483.9	13258.9	23483.9	30016.6
	35M	0.00233579	0.00994595	1		35V	1	0.015276	0	0.010694			29179.9		11518.8	3707.05	22812	23401	22812	14468.5	23483.9		21859.2		23483.9	19226.9	23483.9	13267.5
	35N	0.00211529	0.0108115	1		44L	0	0.0153338	0	0.00466368			29179.9		11518.8	3707.05	22812	23401	22812	14468.5	30016.6		21859.2		23483.9	21430.3	21859.2	30016.6
	35P	6.66074e-05	0.000108952	2		35T	0	0.0155052	0	0.00883449			30016.6		11518.8	3707.05	22812	23401	22812	14468.5	13258.9		21859.2		23483.9	24674.9	21566.8	25985.3
	35Q	2.46577e-06	6.28109e-06	3		45Y	22	0.0163046	1	0.0167441			30016.6		11518.8	3707.05	22812	23401	22812	14468.5	25985.3		21859.2		23483.9	23401	13258.9	22812
	35R	0.000456501	0.000197617	2		34V	44	0.016327	27	0.00967368			30016.6		11518.8	3707.05	22812	23401	22812	14468.5	23483.9		21859.2		23483.9	23401	29179.9	21292.9
	35S	0.00473503	0.00449217	1		40S	0	0.0169686	0	0.00292944			30016.6		11518.8	3707.05	22812	23401	22812	14468.5	30016.6		21859.2		23483.9	30016.6	13258.9	30016.6
	35T	0.00883449	0.0155052	1		34R	37	0.0173154	17	0.0047693			30016.6		11518.8	3707.05	22812	23401	22812	14468.5	13258.9		19226.9		23483.9	23483.9	21430.3	11518.8
	35V	0.010694	0.015276	1		33P	32	0.0176937	10	0.00986261			30016.6		11518.8	3707.05	22812	23401	22812	14468.5			19226.9		23483.9	30016.6	29179.9	23483.9
	35W	9.82491e-08	2.2079e-06	3		40A	1	0.0183294	0	0.00997611			30016.6		11518.8	18134.1	22812	23401	22812	14468.5			19226.9		23483.9	29179.9	16283.6	11518.8
	35Y	5.29173e-06	0.000174859	2		34E	33	0.0183873	25	0.0157945			30016.6		11518.8	14468.5	22812	23401	22812	14468.5			19226.9		23483.9	30016.6	13258.9	29179.9
	36A	1.32757e-05	5.02351e-05	2		45F	75	0.0186292	17	0.0182142			30016.6		11518.8	14468.5	22812	23401	22812	14468.5			19226.9		23483.9	3876.24	21292.9	13258.9
	36C	0.000447681	0.000946029	2		39D	0	0.0248791	0	0.00545746			30016.6		11518.8	14468.5	22812	23401	22812	14468.5			19226.9		23483.9	21292.9	21292.9	22812
	36D	0.00163139	0.00312913	1		36R	5	0.0256436	0	0.0111576			30016.6		11518.8	14468.5	22812	23401	22812	11518.8			19226.9		23483.9	30016.6	24674.9	12103.6
	36E	6.33165e-05	7.72293e-05	2		39T	0	0.0258902	0	0.022046			30016.6		11518.8	14468.5	22812	23401	22812	11518.8			19226.9		23483.9	30016.6	20859.9	30016.6
	36F	1.24518e-05	0.000245201	2		39V	1	0.0259096	0	0.0223429					11518.8	14468.5	22812	23401	22812	11518.8			19226.9		23483.9	29179.9	21292.9	29179.9
	36G	2.69322e-05	0.000114808	2		44T	0	0.0259431	0	0.00547657					11518.8	14468.5	22812	23401	22812	11518.8			19226.9		23483.9	23401	21292.9	30016.6
	36I	3.3614e-05	0.00026337	2		44S	1	0.0261345	0	0.022126					11518.8	14468.5	22812	23401	22812	11518.8			19226.9		23483.9	21430.3	21292.9	30016.6
	36K	0.000207357	0.0003751	2		39S	0	0.0261949	0	0.00551691					11518.8	14468.5	22812	23401	22812	11518.8			19226.9		23483.9	21430.3		13267.5
	36L	0.00106789	0.0151389	1		46Q	0	0.0302121	0	0.00150085					11518.8	14468.5	22812	23401	22812	11518.8			19226.9		23483.9	23483.9		22844.1
	36M	3.22455e-06	5.63523e-06	3		47C	1	0.0305345	0	0.0015208					11518.8	14468.5	22812	23401	22812	11518.8			19226.9		23483.9	24674.9		30016.6
	36N	0.0053428	0.0151986	1											11518.8	14468.5	22812	23401	22812	11518.8			19226.9		23483.9	16283.6
	36P	0.00274446	0.00443324	1											11518.8	14468.5	22812	23401	22812	11518.8			19226.9		23483.9	23483.9
	36Q	0.0196529	0.0127568	1											11518.8	14468.5	22812	23401	22812	11518.8			19226.9		23483.9	30016.6
	36R	0.0111576	0.0256436	1											11518.8	14468.5	22812	23401	22812	12103.6			22844.1		23483.9	21859.2
	36S	8.29117e-05	0.000480765	2											12103.6	14468.5	22812	23401	22812	12103.6			22844.1		23483.9	19226.9
	36T	0.000108478	0.000140688	2											12103.6	14468.5	22812	23401	22812	12103.6			22844.1		23483.9	15666.7
	36V	5.88553e-06	0.000111039	2											12103.6	14468.5	22812	23401	22812	12103.6			22844.1		23483.9	14177.5
	36W	1.27817e-05	1.1723e-05	3											12103.6	14468.5	22812	23401	22812	12103.6			22844.1		23483.9	30016.6
	36Y	0.005873	0.00983438	1											14468.5	14468.5	22812	14177.5	22812	12103.6			22844.1		23483.9	21566.8
	37A	0.00269575	0.00532779	1											14468.5	14468.5	22812	14177.5	22812	12103.6			22844.1		23483.9	23401
	37C	0.00236565	0.0101765	1											14468.5	14468.5	22812	14177.5	22812	5078.61			22844.1		23483.9	24674.9
	37D	0.000302398	9.39601e-05	2											14468.5	14468.5	22812	14177.5	22812				22844.1		23483.9	22844.1
	37E	1.1409e-05	4.08479e-06	3											14468.5	14468.5	22812	14177.5	22812				22844.1		23483.9	13258.9
	37F	0.0211351	0.0140041	1											14468.5	14468.5	22812	14177.5	22812				22844.1		23483.9	23401
	37G	1.25602e-05	6.38909e-05	2											14468.5	14468.5	22812	14177.5	22812				22844.1		23483.9	13258.9
	37H	0.000665554	0.000209744	2											14468.5	14468.5	22812	14177.5	22812				22844.1		23483.9	13258.9
	37I	4.74325e-05	0.000304448	2											14468.5	14468.5	22812	14177.5	22812				22844.1		23483.9	21292.9
	37K	1.78867e-06	9.44206e-06	3											14468.5	14468.5	22812	14177.5	22812				22844.1		23483.9	23401
	37L	0.00360157	0.000893674	2											14468.5	14468.5	22812	14177.5	22812				22844.1		23483.9	23401
	37M	1.06466e-05	1.23714e-05	3											14468.5	14468.5	22812	14177.5	22812				22844.1		23483.9	14177.5
	37N	5.1857e-05	0.000205709	2											14468.5	14468.5	22812	14177.5	22812				22844.1		23483.9	19226.9
	37P	0.00732907	0.0127403	1											14468.5	14468.5	22812	14177.5	22812				22844.1		23483.9	21430.3
	37Q	2.39333e-05	9.24323e-06	3											14468.5	14468.5	22812	14177.5	22812				22844.1		23483.9	30016.6
	37R	3.26304e-05	0.000225057	2											14468.5	14468.5	22812	14177.5	22812				22844.1		29179.9	30016.6
	37T	0.00172697	0.0150567	1											14468.5	14468.5	22812	14177.5	22812				22844.1		29179.9	21430.3
	37V	0.000485159	0.00021851	2											14468.5	14468.5	22812	14177.5	22812				22844.1		29179.9	21430.3
	37W	4.34912e-05	0.000105184	2											14468.5	14468.5	22812	14177.5	22812				22844.1		29179.9	13258.9
	37Y	0.207793	0.0121149	1											14468.5	14468.5	22812	14177.5	22812				22844.1		29179.9	23483.9
	38A	0.0021389	0.00844387	1											14468.5	14468.5	22812	14177.5	22812				22844.1		29179.9	30016.6
	38C	0.00546104	0.0134217	1											14468.5	14468.5	22812	14177.5	22812				22844.1		29179.9	13258.9
	38D	0.00747319	0.0113876	1											14468.5	14468.5	24674.9	14177.5	22812				2075.38		29179.9	30016.6
	38E	7.40612e-05	0.000352752	2											14468.5	14468.5	24674.9	14177.5	22812				21261.3		29179.9	13258.9
	38F	6.60597e-05	0.000378164	2											14468.5	14468.5	24674.9	14177.5	22812				21261.3		29179.9	22844.1
	38H	3.80431e-05	0.000155725	2											14468.5	14468.5	24674.9	14177.5	22812				21261.3		29179.9	13258.9
	38I	8.61187e-05	0.000256367	2											14468.5	14468.5	24674.9	14177.5	22812				21438.1		29179.9	13258.9
	38K	1.05904e-06	1.26195e-05	3											14468.5	14468.5	24674.9	14177.5	22812				21438.1		29179.9	23401
	38L	1.42201e-05	7.46521e-05	2											14468.5	14468.5	24674.9	14177.5	22812				21438.1		29179.9	16283.6
	38M	1.60308e-06	3.03557e-06	3											14468.5	14468.5	24674.9	14177.5	22812				21438.1		29179.9	19226.9
	38N	6.84774e-05	0.000292266	2											14468.5	14468.5	24674.9	14177.5	22812				21438.1		29179.9	19226.9
	38P	3.51238e-06	4.89127e-05	2											14468.5	14468.5	7183.84	14177.5	22812				21438.1		29179.9	23483.9
	38Q	6.28472e-07	5.29563e-06	3											14468.5	14468.5	1969.66	14177.5	22812				21438.1		29179.9	20859.9
	38R	0.000818528	0.00441528	1											14468.5	11518.8	7644.39	14177.5	22812				21438.1		29179.9	21430.3
	38S	0.00399958	0.0133694	1											14468.5	11518.8	7053.45	13258.9	22812				23483.9		29179.9	15666.7
	38T	3.00933e-05	0.000188577	2											14468.5	11518.8	3707.05	13258.9	22812				23483.9		29179.9	30016.6
	38V	0.00705257	0.0123315	1											14468.5	11518.8	14468.5	13258.9	22812				23483.9		29179.9	23401
	38W	3.5807e-05	8.97569e-05	2											14468.5	11518.8	14468.5	13258.9	22812				23483.9		29179.9	30016.6
	38Y	0.000173892	0.000233599	2											14468.5	11518.8	14468.5	13258.9	22812				23483.9		29179.9	21566.8
	39C	1.57675e-05	0.000286818	2											14468.5	11518.8	14468.5	13258.9	22812				23483.9		29179.9	21430.3
	39D	0.00545746	0.0248791	1											14468.5	11518.8	14468.5	13258.9	22812				23483.9		29179.9	30016.6
	39E	6.44778e-05	0.000701088	2											19226.9	11518.8	14468.5	13258.9	22812				23483.9		29179.9	30016.6
	39F	0.000239113	0.000746857	2											19226.9	11518.8	14468.5	13258.9	22812				23483.9		29179.9	21859.2
	39G	0.00200384	0.00767161	1											21292.9	11518.8	14468.5	13258.9	22812				23483.9		16283.6	30016.6
	39H	1.57416e-05	0.000279101	2											21292.9	11518.8	14468.5	13258.9	22812				23483.9		16283.6	19226.9
	39I	0.000326921	0.000571385	2											21292.9	11518.8	14468.5	13258.9	22812				23483.9		16283.6	13258.9
	39K	4.09479e-06	3.67378e-05	3											21292.9	11518.8	14468.5	13258.9	22812				23483.9		16283.6	23401
	39L	6.33288e-05	0.000358984	2											21430.3	11518.8	14468.5	13258.9	22812				23483.9		16283.6	23401
	39M	1.3913e-06	1.24195e-05	3											22812	11518.8	14468.5	13258.9	22812				23483.9		16283.6	13258.9
	39N	0.000237102	0.000740622	2											22812	11518.8	14468.5	13258.9	22812				23483.9		16283.6	21292.9
	39P	0.00197059	0.00756091	1											22812	11518.8	14468.5	13258.9	22812				23483.9		16283.6	15666.7
	39Q	3.10282e-07	1.32814e-05	3											22812	11518.8	14468.5	13258.9	22812				23483.9		16283.6	21566.8
	39R	2.49164e-06	7.48381e-05	2											22812	11518.8	14468.5	13258.9	22812				23483.9		16283.6	21292.9
	39S	0.00551691	0.0261949	1											22812	11518.8	14468.5	13258.9	22812				23483.9		25985.3	30016.6
	39T	0.022046	0.0258902	1											23483.9	11518.8	14468.5	13258.9	22812				23483.9		25985.3	21438.1
	39V	0.0223429	0.0259096	1											23483.9	11518.8	14468.5	13258.9	22812				23483.9		25985.3	19226.9
	39W	5.35202e-08	3.5886e-06	3											29179.9	11518.8	14468.5	13258.9	22812				23483.9		25985.3	23401
	39Y	0.000114461	0.000783389	2											30016.6	11518.8	14468.5	13258.9	22812				23483.9		25985.3	13258.9
	40A	0.00997611	0.0183294	1												11518.8	14468.5	13258.9	22812				23483.9		25985.3	19226.9
	40C	4.61745e-06	0.000182923	2												11518.8	14468.5	13258.9	22812				23483.9		21460.6	23401
	40D	0.000125609	0.000571691	2												11518.8	14468.5	13258.9	22812				23483.9		21859.2	21292.9
	40E	2.28678e-06	2.36703e-05	3												11518.8	14468.5	13258.9	22812				23483.9		21859.2	30016.6
	40F	2.73035e-05	0.000273291	2												11518.8	14468.5	13258.9	22812				23483.9		21859.2	16283.6
	40G	3.54009e-05	0.000242211	2												11518.8	14468.5	13258.9	22812				23483.9		21859.2	24674.9
	40H	7.0317e-05	9.94718e-05	2												11518.8	14468.5	13258.9	22812				23483.9		21859.2	21292.9
	40I	0.00744753	0.0114423	1												11518.8	14468.5	13258.9	22812				23483.9		21859.2	22844.1
	40K	8.47862e-05	0.00043119	2												11518.8	14468.5	21438.1	22812				29179.9		21859.2	21292.9
	40L	5.09926e-05	0.000115655	2												11518.8	14468.5	21438.1	22812				29179.9		21859.2	13258.9
	40M	2.41963e-05	0.000179603	2												11518.8	14468.5	21438.1	22812				29179.9		21859.2	14177.5
	40N	0.00694949	0.0117167	1												11518.8	14468.5	21438.1	22812				29179.9		19226.9	22844.1
	40P	0.00340748	0.0036659	1												11518.8	14468.5	21438.1	22812				29179.9		19226.9	13258.9
	40Q	1.44048e-06	5.21622e-06	3												11518.8	14468.5	21438.1	22812				29179.9		19226.9
	40R	2.99819e-05	0.000359879	2												11518.8	14468.5	21438.1	22812				29179.9		19226.9
	40S	0.00292944	0.0169686	1												11518.8	14468.5	21438.1	22812				29179.9		19226.9
	40V	0.000276236	0.000628541	2												11518.8	14468.5	21438.1	22812				29179.9		19226.9
	40W	1.69386e-08	2.44369e-06	3												11518.8	14468.5	21438.1	22812				29179.9		19226.9
	40Y	1.73454e-05	0.000226574	2												11518.8	14468.5	21438.1	22812				29179.9		19226.9
	41A	0.0105165	0.0123673	1												11518.8	14468.5	23483.9	22812				29179.9		19226.9
	41C	5.73975e-06	0.000120557	2												11518.8	14468.5	23483.9	22812				29179.9		19226.9
	41D	0.000110436	0.000381342	2												11518.8	14468.5	23483.9	22812				29179.9		19226.9
	41E	1.76988e-06	1.51388e-05	3												11518.8	14468.5	23483.9	22812				29179.9		19226.9
	41F	5.70695e-05	0.00017859	2												11518.8	14468.5	23483.9	22812				29179.9		19226.9
	41G	3.05942e-05	0.000223611	2												11518.8	14468.5	23483.9	22812				29179.9		19226.9
	41H	0.000471795	0.000150963	2												3917.54	14468.5	23483.9	22812				29179.9		19226.9
	41I	0.00744065	0.0113063	1												12103.6	14468.5	23483.9	22812				16283.6		19226.9
	41K	7.66056e-05	0.000415757	2												12103.6	14468.5	23483.9	22812				16283.6		19226.9
	41L	0.000163733	0.000156146	2												12103.6	14468.5	23483.9	22812				16283.6		19226.9
	41M	3.6712e-05	0.000145761	2												12103.6	14468.5	23483.9	22812				16283.6		22844.1
	41N	0.00692846	0.0116953	1												12103.6	14468.5	23483.9	22812				16283.6		22844.1
	41P	0.00846246	0.00618368	1												12103.6	14468.5	23483.9	22812				16283.6		22844.1
	41Q	8.47335e-06	7.5987e-06	3												12103.6	14468.5	23483.9	22812				16283.6		22844.1
	41R	5.93351e-05	0.000314941	2												12103.6	14468.5	23483.9	22812				16283.6		22844.1
	41S	0.00380755	0.013669	1												12103.6	14468.5	23483.9	22812				16283.6		22844.1
	41V	0.000280621	0.00050138	2												12103.6	14468.5	23483.9	22812				16283.6		22844.1
	41W	1.59603e-08	1.1198e-06	3												12103.6	14468.5	23483.9	22812				25985.3		22844.1
	41Y	4.08967e-05	0.000154556	2												12103.6	14468.5	23483.9	22812				25985.3		22844.1
	42A	0.0106036	0.0126854	1												12103.6	14468.5	23483.9	22812				25985.3		22844.1
	42C	7.63101e-08	3.97595e-06	3												12103.6	14468.5	23483.9	22812				25985.3		22844.1
	42D	3.09214e-06	1.34269e-05	3												12103.6	14468.5	23483.9	22812				25985.3		22844.1
	42E	7.94995e-05	0.000296579	2												12103.6	14468.5	23483.9	22812				25985.3		22844.1
	42F	4.64003e-07	6.6182e-06	3												12103.6	14468.5	23483.9	22812				25985.3		#N/A
	42G	2.03368e-05	0.000109164	2													14468.5	23483.9	22812				25985.3		21261.3
	42H	1.60772e-05	7.14008e-06	3													14468.5	23483.9	22812				25985.3		21261.3
	42I	0.00584005	0.00982462	1													14468.5	23483.9	22812				25985.3		21261.3
	42K	0.00532606	0.0150892	1													14468.5	23483.9	22812				25985.3		21261.3
	42L	0.000176422	0.000297744	2													14468.5	23483.9	22812				21566.8		10548.3
	42M	0.00043645	0.000916125	2													14468.5	23483.9	22812				21566.8		10548.3
	42N	0.000131836	0.000378698	2													14468.5	23483.9	22812				21566.8		10548.3
	42P	0.00853262	0.0063427	1													14468.5	23483.9	22812				21566.8		21292.9
	42Q	0.000379159	0.000175911	2													14468.5	23483.9	22812				21566.8		21292.9
	42R	0.00167053	0.00319451	1													14468.5	23483.9	22812				21566.8		21292.9
	42S	0.00171577	0.00578737	1													14468.5	23483.9	22812				21566.8		21292.9
	42V	0.000158639	0.000382687	2													14468.5	23483.9	22812				21566.8		21292.9
	42W	1.2701e-07	2.89654e-06	3													14468.5	23483.9	22812				21566.8		21292.9
	42Y	2.10888e-06	6.43421e-06	3													14468.5	23483.9	22812				21566.8		21292.9
	43C	7.17239e-05	0.000202011	2													14468.5	23483.9	22812				21292.9		21292.9
	43D	0.0127508	0.0142316	1													11518.8	23483.9	22812				21292.9		21292.9
	43E	0.000288805	0.00042451	2													11518.8	23483.9	22812				21292.9		21292.9
	43F	0.000452423	0.00030966	2													11518.8	23483.9	22812				21292.9		21292.9
	43G	0.00195948	0.00528165	1													11518.8	23483.9	22812				21292.9		21292.9
	43H	7.10104e-05	0.000205935	2													11518.8	23483.9	22812				21292.9		21292.9
	43I	0.000224968	0.000259553	2													11518.8	23483.9	22812				21292.9		21292.9
	43K	1.59395e-05	1.39905e-05	3													11518.8	23483.9	22812				21292.9		21292.9
	43L	0.00015439	0.000160391	2													11518.8	23483.9	22812				21292.9		21292.9
	43M	4.69887e-05	1.34222e-05	3													11518.8	23483.9	22812				21292.9		21292.9
	43N	0.000450756	0.000312426	2													11518.8	23483.9	22812				21292.9		21292.9
	43P	0.00197969	0.00532779	1													11518.8	23483.9	22812				21292.9		21292.9
	43Q	2.28207e-06	8.94247e-06	3													11518.8	23483.9	22812				21292.9		21292.9
	43R	6.64112e-06	6.70821e-05	2													11518.8	23483.9	22812				21292.9		21292.9
	43S	0.0132687	0.014727	1													11518.8	23483.9	22812				21292.9		21292.9
	43T	0.0173538	0.0118138	1													11518.8	23483.9	22812				21292.9		30016.6
	43V	0.0187841	0.0122035	1													3917.54	23483.9	22812				21292.9		30016.6
	43W	1.90482e-06	3.27219e-06	3													4659.31	23483.9	22812				21292.9		30016.6
	43Y	0.0052702	0.000337148	2													12558.5	23483.9	22812				21292.9		30016.6
	44A	0.00197651	0.00757634	1														23483.9	22812				21292.9		30016.6
	44C	0.000121596	0.000511858	2														23483.9	22812				21292.9		30016.6
	44D	5.0288e-05	0.000156268	2														23483.9	22812				21292.9		30016.6
	44E	5.35307e-07	7.61935e-06	3														23483.9	22812				21292.9		30016.6
	44F	0.000536912	0.000512301	2														23483.9	22812				21292.9		30016.6
	44G	5.21634e-06	6.47135e-05	2														23483.9	22812				21292.9		30016.6
	44H	0.0216935	0.0122133	1														23483.9	22812				21292.9		30016.6
	44I	9.42429e-05	0.000497188	2														23483.9	22812				21292.9		30016.6
	44K	1.55124e-06	2.35534e-05	3														23483.9	22812				21292.9		30016.6
	44L	0.00466368	0.0153338	1														23483.9	22812				21292.9		30016.6
	44M	3.28635e-06	1.14516e-05	3														23483.9	22812				21292.9		30016.6
	44N	0.000138376	0.000435151	2														23483.9	22812				21292.9		30016.6
	44Q	0.000152704	0.000404451	2														23483.9	22812				21292.9		30016.6
	44R	0.00135343	0.00612561	1														23483.9	22812				21292.9		30016.6
	44S	0.022126	0.0261344	1														23483.9	22812				21292.9		30016.6
	44T	0.00547657	0.0259431	1														23483.9	22812				21292.9		30016.6
	44V	4.28072e-05	0.000168373	2														23483.9	22812				21292.9		30016.6
	44W	8.81131e-07	4.27163e-06	3														23483.9	22812				30016.6		30016.6
	44Y	0.0047208	0.000467012	2														23483.9	22812				30016.6		30016.6
	45A	0.00276861	0.00536219	1														23483.9	22812				30016.6		30016.6
	45C	0.00139088	0.00793264	1														23483.9	22812				30016.6		30016.6
	45D	3.85433e-05	0.000157377	2														23483.9	22812				30016.6		30016.6
	45E	2.49184e-07	3.28479e-06	3														23483.9	22812				30016.6		30016.6
	45F	0.0182142	0.0186292	1														23483.9	22812				30016.6		30016.6
	45G	1.00353e-05	6.87987e-05	2														23483.9	22812				30016.6		30016.6
	45H	8.36978e-05	0.000246598	2														23483.9	22812				30016.6		30016.6
	45I	4.84633e-05	0.000352705	2														23483.9	22812				30016.6		15666.7
	45K	1.06971e-07	7.36323e-06	3														23483.9	22812				30016.6		23219.4
	45L	0.000306239	0.000792154	2														29179.9	22812				30016.6		20859.9
	45M	3.22646e-07	4.91278e-06	3														29179.9	22812				30016.6		20859.9
	45N	1.56837e-05	0.000252498	2														29179.9	22812				30016.6		20859.9
	45P	0.00752713	0.0128226	1														29179.9	22812				30016.6		22812
	45Q	6.23033e-07	6.55767e-06	3														29179.9	22812				30016.6		22812
	45R	1.72187e-05	0.00017364	2														29179.9	22812				30016.6		22812
	45T	0.00177364	0.0151539	1														29179.9	22812				30016.6		22812
	45V	0.000405165	0.000331411	2														29179.9	22812				30016.6		22812
	45W	2.29979e-06	4.29624e-05	2														29179.9	22812				30016.6		22812
	45Y	0.0167441	0.0163046	1														29179.9	22812				30016.6		22812
	46A	3.29278e-05	0.000282052	2														29179.9	22812				30016.6		22812
	46C	3.29908e-05	9.27697e-06	3														29179.9	22812				30016.6		22812
	46D	1.15355e-07	7.34655e-06	3														29179.9	22812				30016.6		22812
	46E	2.80292e-06	0.000207253	2														29179.9	22812				30016.6		24674.9
	46F	0.000287862	0.000482974	2														29179.9	22812				30016.6		24674.9
	46G	2.25333e-05	9.97834e-05	2														29179.9	22812				30016.6		24674.9
	46H	3.07859e-05	0.000630695	2														29179.9	22812				30016.6		24674.9
	46I	0.00523485	0.000636123	2														29179.9	22812				30016.6		24674.9
	46K	0.000231661	0.000443528	2														29179.9	22812				30016.6		24674.9
	46M	0.206436	0.0116757	1														29179.9	22812				30016.6		24674.9
	46N	1.40612e-05	1.53338e-05	3														29179.9	22812				30016.6		24674.9
	46P	0.00964631	0.013969	1														29179.9	22812				30016.6		24674.9
	46Q	0.00150085	0.0302121	1														29179.9	22812				30016.6		24674.9
	46R	0.00371764	0.00380971	1														29179.9	22812				30016.6		24674.9
	46S	0.000364926	0.000415567	2														29179.9	22812				30016.6		24674.9
	46T	0.00242819	0.000535195	2														20735.8	22812				30016.6		24674.9
	46V	0.00239505	0.0104878	1														10036.7	22812				30016.6		24674.9
	46W	0.000444487	0.000114346	2														10036.7	22812				30016.6		24674.9
	46Y	1.26092e-06	1.76314e-05	3														10036.7	22812				30016.6		24674.9
	47A	3.77221e-05	0.00020295	2														18441.1	22812				30016.6		24674.9
	47C	0.0015208	0.0305345	1														16283.6	22812				30016.6		24674.9
	47D	0.000122674	0.000272138	2														16283.6	22812				30016.6		24674.9
	47E	5.03087e-06	1.08709e-05	3														16283.6	22812				30016.6		24674.9
	47F	1.88313e-05	0.000600764	2														16283.6	22812				30016.6		24674.9
	47G	0.00959596	0.013788	1														16283.6	22812				30016.6		24674.9
	47H	0.000140848	0.000144155	2														16283.6	22812				30016.6		24674.9
	47I	0.0114638	0.010301	1														16283.6	22812				30016.6		24674.9
	47K	0.000201058	0.000295913	2														16283.6	22812				30016.6		24674.9
	47L	4.18272e-05	8.29587e-05	2														16283.6	22812				30016.6		24674.9
	47M	0.000855721	0.000131782	2														16283.6	22812				15666.7		24674.9
	47N	0.00681773	0.0113417	1														16283.6	22812				15666.7		24674.9
	47P	1.98323e-05	5.24936e-05	2														16283.6	22812				15666.7		24674.9
	47Q	6.25421e-06	4.62094e-06	3														16283.6	22812				15666.7		24674.9
	47R	0.01309	0.0146436	1														16283.6	22812				15666.7		24674.9
	47T	0.00209423	0.00529413	1														16283.6	22812				15666.7		24674.9
	47V	0.000210236	0.000427762	2														16283.6	22812				20859.9		24674.9
	47W	2.47234e-05	0.000348347	2														16283.6	22812				20859.9		24674.9
	47Y	1.39806e-05	0.000357944	2														16283.6	22812				20859.9		24674.9
	48A	0.00211993	0.00824725	1														16283.6	22812				20859.9		24674.9
	48C	0.0218552	0.0121747	1														16283.6	22812				20859.9		24674.9
	48D	0.00742472	0.0113794	1														16283.6	22812				3707.05		24674.9
	48E	4.29254e-05	0.000308579	2														16283.6	22812				3707.05		24674.9
	48F	0.000190657	0.000298982	2														16283.6	22812				14468.5		24674.9
	48H	6.89815e-05	0.000285007	2														16283.6	22812				14468.5		24674.9
	48I	9.68232e-05	0.000286694	2														16283.6	22812				14468.5		24674.9
	48K	1.6283e-06	1.21737e-05	3														16283.6	22812				14468.5		24674.9
	48L	1.87337e-05	0.000102293	2														16283.6	22812				14468.5		24674.9
	48M	9.73205e-07	2.26003e-06	3														16283.6	22812				14468.5		24674.9
	48N	0.000186636	0.000326425	2														16283.6	22812				14468.5		24674.9
	48P	5.72321e-06	5.789e-05	2														16283.6	22812				14468.5		24674.9
	48Q	7.43573e-07	8.73759e-06	3														16283.6	22812				14468.5		24674.9
	48R	0.00138261	0.00643368	1														16283.6	22812				14468.5		24674.9
	48S	0.00456422	0.0149832	1														12935.9	22812				14468.5		24674.9
	48T	4.44418e-05	0.000169381	2														25985.3	22812				14468.5		24674.9
	48V	0.00696192	0.0120596	1														25985.3	22812				14468.5		24674.9
	48W	8.14089e-05	7.71351e-05	2														25985.3	22812				14468.5		24674.9
	48Y	0.00166977	0.000255994	2														25985.3	22812				14468.5		24674.9
																		25985.3	22812				14468.5		24674.9
																		25985.3	22812				14468.5		24674.9
																		25985.3	22812				11518.8		24674.9
																		25985.3	22812				11518.8		24674.9
																		25985.3	22812				11518.8		24674.9
																		25985.3	22812				11518.8		24674.9
																		25985.3	22812				11518.8		24674.9
																		25985.3	22812				11518.8		24674.9
																		25985.3	22812				11518.8		24674.9
																		25985.3	22812				11518.8		24674.9
																		25985.3	22812				11518.8		24674.9
																		25985.3	22812				12103.6		24674.9
																		25985.3	22812				2263.38		24674.9
																		2480.85	22812				22812		24674.9
																		21859.2	22812				22812		24674.9
																		21859.2	22812				22812		24674.9
																		21859.2	22812				22812		24674.9
																		21859.2	22812				22812		24674.9
																		21859.2	22812				22812		24674.9
																		21859.2	22812				22812		24674.9
																		21859.2	22812				22812		24674.9
																		21859.2	22812				22812		24674.9
																		21859.2	22812				22812		24674.9
																		21859.2	22812				22812		2575.09
																		21859.2	22812				22812		2575.09
																		21859.2	22812				22812		7644.39
																		21859.2	22812				22812		2039.71
																		21859.2	22812				22812		14468.5
																		21859.2	22812				22812		14468.5
																		21859.2	22812				22812		14468.5
																		21859.2	22812				22812		14468.5
																		21859.2	22812				22812		11518.8
																		21859.2	22812				22812		11518.8
																		21859.2	22812				22812		11518.8
																		21859.2	22812				22812		11518.8
																		21859.2	22812				22812		4659.31
																		21859.2	22812				24674.9
																		21859.2	22812				24674.9
																		21859.2	22812				24674.9
																		21859.2	22812				24674.9
																		21859.2	22812				24674.9
																		21859.2	22812				24674.9
																		21859.2	22812				24674.9
																		21859.2	22812				24674.9
																		21859.2	22812				24674.9
																		21859.2	22812				24674.9
																		21859.2	22812				24674.9
																		19226.9	22812				24674.9
																		19226.9	22812				24674.9
																		19226.9	22812				24674.9
																		19226.9	22812				24674.9
																		19226.9	22812				24674.9
																		19226.9	22812				24674.9
																		19226.9	22812				24674.9
																		19226.9	22812				24674.9
																		19226.9	22812				24674.9
																		19226.9	22812				24674.9
																		19226.9	22812				24674.9
																		19226.9	22812				24674.9
																		19226.9	22812				24674.9
																		19226.9	22812				24674.9
																		19226.9	22812				24674.9
																		19226.9	22812				2575.09
																		19226.9	22812				2575.09
																		19226.9	22812				2575.09
																		19226.9	22812
																		19226.9	22812
																		19226.9	22812
																		19226.9	22812
																		19226.9	22812
																		19226.9	22812
																		19226.9	22812
																		19226.9	22812
																		19226.9	22812
																		19226.9	22812
																		19226.9	22812
																		19226.9	22812
																		19226.9	22812
																		19226.9	22812
																		19226.9	22812
																		19226.9	22812
																		19226.9	22812
																		19226.9	22812
																		19226.9	22812
																		22844.1	22812
																		22844.1	22812
																		22844.1	22812
																		22844.1	22812
																		22844.1	22812
																		22844.1	22812
																		22844.1	22812
																		22844.1	22812
																		22844.1	22812
																		22844.1	22812
																		22844.1	22812
																		22844.1	22812
																		22844.1	22812
																		22844.1	22812
																		22844.1	22812
																		22844.1	22812
																		22844.1	22812
																		22844.1	22812
																		22844.1	22812
																		22844.1	22812
																		22844.1	22812
																		22844.1	22812
																		22844.1	22812
																		22844.1	22812
																		22844.1	22812
																		22844.1	22812
																		22844.1	22812
																		22844.1	22812
																		22844.1	22812
																		22844.1	22812
																		22844.1	22812
																		22844.1	22812
																		22844.1	22812
																		22844.1	22812
																		22844.1	22812
																		22844.1	22812
																		22844.1	22812
																		22844.1	22812
																		22844.1	22812
																		22844.1	22812
																		22844.1	22812
																		22844.1	22812
																		22844.1	22812
																		22844.1	22812
																		2455.52	22812
																		3310.99	22812
																		21261.3	22812
																		21261.3	22812
																		21261.3	22812
																		21261.3	22812
																		21261.3	22812
																		21261.3	22812
																		21261.3	22812
																		21261.3	22812
																		21261.3	22812
																		21261.3	22812
																		21261.3	22812
																		21261.3	22812
																		21261.3	22812
																		21261.3	22812
																		21261.3	22812
																		21261.3	22812
																		21261.3	22812
																		21261.3	22812
																		21261.3	22812
																		21261.3	22812
																		21261.3	22812
																		21261.3	22812
																		21261.3	22812
																		21261.3	22812
																		21261.3	22812
																		21261.3	22812
																		21261.3	22812
																		21261.3	22812
																		21261.3	22812
																		21261.3	22812
																		21261.3	22812
																		21261.3	22812
																		21261.3	22812
																		21261.3	22812
																		21261.3	22812
																		21261.3	22812
																		21261.3	22812
																		21261.3	22812
																		21261.3	22812
																		21261.3	22812
																		21261.3	22812
																		21261.3	22812
																		21261.3	22812
																		2603.46	22812
																		10548.3	22812
																		10548.3	22812
																		10548.3	22812
																		10548.3	22812
																		10548.3	22812
																		10548.3	22812
																		10548.3	22812
																		10548.3	22812
																		10548.3	22812
																		10548.3	22812
																		10548.3	22812
																		10548.3	22812
																		10548.3	22812
																		10548.3	22812
																		10548.3	22812
																		10548.3	22812
																		10548.3	22812
																		10548.3	22812
																		10548.3	22812
																		10548.3	22812
																		10548.3	22812
																		10548.3	22812
																		10548.3	22812
																		10548.3	22812
																		10548.3	22812
																		10548.3	22812
																		10548.3	22812
																		10548.3	22812
																		10548.3	22812
																		10548.3	22812
																		10548.3	22812
																		10548.3	22812
																		10548.3	22812
																		10548.3	22812
																		10548.3	22812
																		10548.3	22812
																		10548.3	22812
																		10548.3	22812
																		10548.3	22812
																		10548.3	22812
																		10548.3	22812
																		10548.3	22812
																		10548.3	22812
																		1585.01	22812
																		1585.01	22812
																		1585.01	22812
																		1585.01	22812
																		1585.01	22812
																		21566.8	22812
																		21566.8	22812
																		21566.8	22812
																		21566.8	22812
																		21566.8	22812
																		21566.8	22812
																		21566.8	22812
																		21566.8	22812
																		21566.8	22812
																		21566.8	22812
																		21566.8	22812
																		21566.8	22812
																		21566.8	22812
																		21566.8	22812
																		21566.8	22812
																		21292.9	22812
																		21292.9	22812
																		21292.9	22812
																		21292.9	22812
																		21292.9	22812
																		21292.9	22812
																		21292.9	22812
																		21292.9	22812
																		21292.9	22812
																		21292.9	22812
																		21292.9	22812
																		21292.9	22812
																		21292.9	22812
																		21292.9	22812
																		21292.9	22812
																		21292.9	22812
																		21292.9	22812
																		21292.9	22812
																		21292.9	22812
																		21292.9	22812
																		21292.9	22812
																		21292.9	22812
																		21292.9	22812
																		21292.9	22812
																		21292.9	22812
																		21292.9	22812
																		21292.9	22812
																		21292.9	22812
																		21292.9	22812
																		21292.9	22812
																		21292.9	22812
																		21292.9	22812
																		21292.9	22812
																		21292.9	22812
																		21292.9	22812
																		21292.9	22812
																		21292.9	22812
																		21292.9	22812
																		21292.9	22812
																		21292.9	22812
																		21292.9	22812
																		30016.6	22812
																		30016.6	22812
																		30016.6	22812
																		30016.6	22812
																		30016.6	22812
																		30016.6	22812
																		30016.6	22812
																		30016.6	22812
																		30016.6	22812
																		30016.6	22812
																		30016.6	22812
																		30016.6	22812
																		30016.6	22812
																		30016.6	22812
																		30016.6	22812
																		30016.6	22812
																		30016.6	22812
																		30016.6	22812
																		30016.6	22812
																		30016.6	22812
																		30016.6	22812
																		30016.6	22812
																		30016.6	22812
																		30016.6	22812
																		30016.6	22812
																		30016.6	22812
																		30016.6	22812
																		30016.6	22812
																		30016.6	22812
																		30016.6	22812
																		30016.6	22812
																		30016.6	22812
																		30016.6	22812
																		15666.7	22812
																		15666.7	22812
																		15666.7	22812
																		15666.7	22812
																		15666.7	22812
																		15666.7	22812
																		15666.7	22812
																		15666.7	22812
																		15666.7	22812
																		15666.7	22812
																		15666.7	22812
																		15666.7	22812
																		15666.7	22812
																		15666.7	22812
																		15666.7	22812
																		15666.7	22812
																		15666.7	22812
																		15666.7	22812
																		20859.9	22812
																		20859.9	22812
																		20859.9	22812
																		20859.9	22812
																		20859.9	22812
																		20859.9	22812
																		20859.9	22812
																		20859.9	22812
																		20859.9	22812
																		20859.9	22812
																		20859.9	22812
																		20859.9	22812
																		20859.9	22812
																		20859.9	22812
																		20859.9	22812
																		20859.9	22812
																		20859.9	22812
																		20859.9	22812
																		20859.9	22812
																		20859.9	22812
																		20859.9	22812
																		2558.73	22812
																		1939.66	22812
																		2798.49	22812
																		22812	22812
																		22812	22812
																		22812	22812
																		22812	22812
																		22812	22812
																		22812	22812
																		22812	22812
																		22812	22812
																		22812	22812
																		22812	22812
																		22812	22812
																		22812	22812
																		22812	22812
																		22812	22812
																		22812	22812
																		22812	22812
																		22812	22812
																		22812	22812
																		22812	22812
																		22812	22812
																		22812	22812
																		22812	22812
																		22812	22812
																		22812	22812
																		22812	22812
																		22812	22812
																		22812	22812
																		22812	22812
																		22812	22812
																		22812	22812
																		22812	22812
																		22812	22812
																		22812	22812
																		22812	22812
																		22812	22812
																		22812	22812
																		22812	22812
																		22812	22812
																		22812	22812
																		22812	22812
																		22812	22812
																		22812	22812
																		22812	22812
																		22812	22812
																		22812	22812
																		22812	22812
																		22812	22812
																		22812	22812
																		22812	22812
																		22812	22812
																		22812	22812
																		22812	22812
																		22812	22812
																		22812	22812
																		22812	22812
																		22812	22812
																		22812	22812
																		22812	22812
																		22812	22812
																		22812	22812
																		22812	22812
																		22812	22812
																		22812	22812
																		22812	22812
																		22812	22812
																		22812	22812
																		22812	22812
																		22812	22812
																		22812	22812
																		22812	22812
																		22812	22812
																		22812	22812
																		22812	22812
																		22812	22812
																		22812	22812
																		22812	22812
																		22812	22812
																		22812	22812
																		22812	22812
																		22812	22812
																		22812	22812
																		22812	22812
																		22812	22812
																		22812	22812
																		22812	22812
																		22812	22812
																		22812	22812
																		22812	22812
																		22812	22812
																		22812	22812
																		22812	22812
																		22812	22812
																		22812	22812
																		22812	22812
																		22812	22812
																		22812	22812
																		22812	22812
																		22812	22812
																		22812	22812
																		22812	22812
																		22812	22812
																		22812	22812
																		22812	22812
																		22812	22812
																		22812	22812
																		22812	22812
																		22812	22812
																		22812	22812
																		22812	22812
																		22812	22812
																		22812	22812
																		22812	22812
																		22812	22812
																		22812	22812
																		22812	22812
																		22812	22812
																		22812	22812
																		22812	22812
																		22812	22812
																		22812	22812
																		22812	22812
																		22812	22812
																		22812	22812
																		22812	22812
																		22812	22812
																		22812	22812
																		22812	22812
																		22812	22812
																		22812	22812
																		22812	22812
																		22812	22812
																		22812	22812
																		22812	22812
																		22812	22812
																		22812	22812
																		22812	22812
																		22812	22812
																		22812	22812
																		22812	22812
																		22812	22812
																		22812	22812
																		22812	22812
																		22812	22812
																		22812	22812
																		22812	22812
																		22812	22812
																		22812	22812
																		22812	22812
																		22812	22812
																		22812	22812
																		22812	22812
																		22812	22812
																		22812	22812
																		22812	22812
																		22812	22812
																		24674.9	22812
																		24674.9	22812
																		24674.9	22812
																		24674.9	22812
																		24674.9	22812
																		24674.9	22812
																		24674.9	22812
																		24674.9	22812
																		24674.9	22812
																		24674.9	22812
																		24674.9	22812
																		24674.9	22812
																		24674.9	22812
																		24674.9	22812
																		24674.9	22812
																		24674.9	22812
																		24674.9	22812
																		24674.9	22812
																		24674.9	22812
																		24674.9	22812
																		24674.9	22812
																		24674.9	22812
																		24674.9	22812
																		24674.9	22812
																		24674.9	22812
																		24674.9	22812
																		24674.9	22812
																		24674.9	22812
																		24674.9	22812
																		24674.9	22812
																		24674.9	22812
																		9080.2	22812
																		9080.2	22812
																		9080.2	22812
																		9080.2	22812
																		9080.2	22812
																		7183.84	22812
																		7183.84	22812
																		7183.84	22812
																		2575.09	22812
																		2575.09	22812
																		2215.96	22812
																		2175.11	22812
																		2175.11	22812
																		3254.12	22812
																		1820.52	22812
																		1820.52	22812
																		1326.24	22812
																		7053.45	22812
																		7053.45	22812
																		7053.45	22812
																		7053.45	22812
																		7053.45	22812
																		7053.45	22812
																		7053.45	22812
																		7053.45	22812
																		7053.45	22812
																		7053.45	22812
																		7053.45	22812
																		7053.45	22812
																		7053.45	22812
																		7053.45	22812
																		7053.45	22812
																		7053.45	22812
																		7053.45	22812
																		7053.45	22812
																		7053.45	22812
																		7053.45	22812
																		7053.45	22812
																		7053.45	22812
																		7053.45	22812
																		3707.05	22812
																		3707.05	22812
																		3707.05	22812
																		3707.05	22812
																		3707.05	22812
																		3707.05	22812
																		3707.05	22812
																		3707.05	22812
																		3707.05	22812
																		3707.05	22812
																		14468.5	22812
																		14468.5	22812
																		14468.5	22812
																		14468.5	22812
																		14468.5	22812
																		14468.5	22812
																		14468.5	22812
																		14468.5	22812
																		14468.5	22812
																		14468.5	22812
																		14468.5	22812
																		14468.5	22812
																		14468.5	22812
																		14468.5	22812
																		14468.5	22812
																		14468.5	22812
																		14468.5	22812
																		14468.5	22812
																		14468.5	22812
																		14468.5	22812
																		14468.5	22812
																		14468.5	22812
																		14468.5	22812
																		14468.5	22812
																		14468.5	22812
																		14468.5	22812
																		14468.5	22812
																		14468.5	22812
																		14468.5	22812
																		14468.5	22812
																		14468.5	22812
																		14468.5	22812
																		14468.5	22812
																		14468.5	22812
																		14468.5	22812
																		14468.5	22812
																		14468.5	22812
																		14468.5	22812
																		14468.5	22812
																		14468.5	22812
																		14468.5	22812
																		14468.5	22812
																		14468.5	22812
																		14468.5	22812
																		14468.5	22812
																		14468.5	22812
																		14468.5	22812
																		14468.5	22812
																		14468.5	22812
																		14468.5	22812
																		14468.5	22812
																		14468.5	22812
																		14468.5	22812
																		14468.5	22812
																		14468.5	22812
																		14468.5	22812
																		14468.5	22812
																		14468.5	22812
																		14468.5	22812
																		14468.5	22812
																		14468.5	22812
																		14468.5	22812
																		14468.5	22812
																		14468.5	22812
																		14468.5	22812
																		14468.5	22812
																		14468.5	22812
																		14468.5	22812
																		14468.5	22812
																		14468.5	22812
																		14468.5	22812
																		14468.5	22812
																		14468.5	22812
																		14468.5	22812
																		14468.5	22812
																		11518.8	22812
																		11518.8	22812
																		11518.8	22812
																		11518.8	22812
																		11518.8	22812
																		11518.8	22812
																		11518.8	22812
																		11518.8	22812
																		11518.8	22812
																		11518.8	22812
																		11518.8	22812
																		11518.8	22812
																		11518.8	22812
																		11518.8	22812
																		11518.8	22812
																		11518.8	22812
																		11518.8	22812
																		11518.8	22812
																		11518.8	22812
																		11518.8	22812
																		11518.8	22812
																		11518.8	22812
																		11518.8	22812
																		11518.8	22812
																		11518.8	22812
																		11518.8	22812
																		11518.8	22812
																		11518.8	22812
																		11518.8	22812
																		11518.8	22812
																		11518.8	22812
																		11518.8	22812
																		11518.8	22812
																		11518.8	22812
																		11518.8	22812
																		11518.8	22812
																		11518.8	22812
																		11518.8	22812
																		11518.8	22812
																		11518.8	22812
																		11518.8	22812
																		11518.8	22812
																		11518.8	22812
																		11518.8	22812
																		11518.8	22812
																		11518.8	22812
																		11518.8	22812
																		11518.8	22812
																		11518.8	22812
																		11518.8	22812
																		11518.8	22812
																		11518.8	22812
																		11518.8	22812
																		11518.8	22812
																		11518.8	22812
																		11518.8	22812
																		11518.8	22812
																		11518.8	22812
																		11518.8	22812
																		11518.8	22812
																		11518.8	22812
																		11518.8	22812
																		11518.8	22812
																		11518.8	22812
																		11518.8	22812
																		11518.8	22812
																		11518.8	22812
																		11518.8	22812
																		11518.8	22812
																		11518.8	22812
																		11518.8	22812
																		11518.8	22812
																		11518.8	22812
																		11518.8	22812
																		11518.8	22812
																		11518.8	22812
																		11518.8	22812
																		11518.8	22812
																		11518.8	22812
																		11518.8	22812
																		11518.8	22812
																		11518.8	22812
																		11518.8	22812
																		11518.8	22812
																		11518.8	22812
																		11518.8	22812
																		11518.8	22812
																		11518.8	22812
																		11518.8	22812
																		11518.8	22812
																		11518.8	22812
																		11518.8	22812
																		11518.8	22812
																		11518.8	22812
																		11518.8	22812
																		11518.8	22812
																		11518.8	22812
																		11518.8	22812
																		11518.8	22812
																		11518.8	22812
																		11518.8	22812
																		11518.8	22812
																		11518.8	22812
																		11518.8	22812
																		11518.8	22812
																		11518.8	22812
																		11518.8	22812
																		11518.8	22812
																		11518.8	22812
																		11518.8	22812
																		11518.8	22812
																		11518.8	22812
																		11518.8	22812
																		11518.8	22812
																		11518.8	22812
																		11518.8	22812
																		11518.8	22812
																		11518.8	22812
																		11518.8	22812
																		11518.8	22812
																		3917.54	22812
																		3917.54	22812
																		3917.54	22812
																		12103.6	22812
																		12103.6	22812
																		12103.6	22812
																		12103.6	22812
																		12103.6	22812
																		12103.6	22812
																		12103.6	22812
																		12103.6	22812
																		12103.6	22812
																		12103.6	22812
																		12103.6	22812
																		12103.6	22812
																		12103.6	22812
																		12103.6	22812
																		12103.6	22812
																		12103.6	22812
																		12103.6	22812
																		12103.6	22812
																		12103.6	22812
																		12103.6	22812
																		12103.6	22812
																		12103.6	22812
																		5872.71	22812
																		1760.57	22812
																		1760.57	22812
																			22812
																			22812
																			22812
																			22812
																			22812
																			22812
																			22812
																			22812
																			22812
																			22812
																			22812
																			22812
																			22812
																			22812
																			22812
																			22812
																			22812
																			22812
																			22812
																			22812
																			22812
																			22812
																			22812
																			22812
																			22812
																			22812
																			22812
																			22812
																			22812
																			22812
																			22812
																			22812
																			22812
																			22812
																			22812
																			22812
																			22812
																			22812
																			22812
																			22812
																			22812
																			22812
																			22812
																			22812
																			22812
																			22812
																			22812
																			22812
																			22812
																			22812
																			22812
																			22812
																			22812
																			22812
																			22812
																			22812
																			22812
																			24674.9
																			24674.9
																			24674.9
																			24674.9
																			24674.9
																			24674.9
																			24674.9
																			24674.9
																			24674.9
																			24674.9
																			2215.96
																			2175.11
																			1933.81
																			1933.81
																			1933.81
																			1326.24
																			7053.45
																			3707.05
																			3707.05
																			14468.5
																			14468.5
																			14468.5
																			14468.5
																			14468.5
																			14468.5
																			14468.5
																			14468.5
																			14468.5
																			14468.5
																			14468.5
																			14468.5
																			14468.5
																			14468.5
																			14468.5
																			14468.5
																			14468.5
																			14468.5
																			14468.5
																			14468.5
																			14468.5
																			14468.5
																			14468.5
																			14468.5
																			14468.5
																			14468.5
																			14468.5
																			14468.5
																			14468.5
																			14468.5
																			14468.5
																			14468.5
																			14468.5
																			14468.5
																			14468.5
																			14468.5
																			14468.5
																			14468.5
																			14468.5
																			14468.5
																			14468.5
																			14468.5
																			14468.5
																			14468.5
																			14468.5
																			14468.5
																			14468.5
																			14468.5
																			14468.5
																			14468.5
																			14468.5
																			14468.5
																			14468.5
																			14468.5
																			14468.5
																			14468.5
																			14468.5
																			14468.5
																			14468.5
																			14468.5
																			14468.5
																			14468.5
																			14468.5
																			14468.5
																			14468.5
																			14468.5
																			14468.5
																			14468.5
																			14468.5
																			14468.5
																			14468.5
																			14468.5
																			14468.5
																			14468.5
																			14468.5
																			14468.5
																			14468.5
																			14468.5
																			14468.5
																			14468.5
																			14468.5
																			14468.5
																			14468.5
																			14468.5
																			14468.5
																			14468.5
																			14468.5
																			14468.5
																			14468.5
																			14468.5
																			14468.5
																			14468.5
																			14468.5
																			14468.5
																			14468.5
																			14468.5
																			14468.5
																			14468.5
																			14468.5
																			14468.5
																			14468.5
																			14468.5
																			14468.5
																			14468.5
																			14468.5
																			14468.5
																			14468.5
																			14468.5
																			14468.5
																			14468.5
																			14468.5
																			14468.5
																			14468.5
																			14468.5
																			14468.5
																			14468.5
																			14468.5
																			14468.5
																			14468.5
																			14468.5
																			14468.5
																			14468.5
																			14468.5
																			14468.5
																			14468.5
																			14468.5
																			14468.5
																			14468.5
																			14468.5
																			14468.5
																			14468.5
																			14468.5
																			14468.5
																			14468.5
																			14468.5
																			14468.5
																			14468.5
																			14468.5
																			14468.5
																			14468.5
																			14468.5
																			14468.5
																			14468.5
																			14468.5
																			14468.5
																			14468.5
																			14468.5
																			14468.5
																			14468.5
																			14468.5
																			14468.5
																			14468.5
																			14468.5
																			14468.5
																			14468.5
																			14468.5
																			14468.5
																			14468.5
																			14468.5
																			14468.5
																			14468.5
																			14468.5
																			14468.5
																			14468.5
																			14468.5
																			14468.5
																			14468.5
																			14468.5
																			14468.5
																			14468.5
																			14468.5
																			14468.5
																			14468.5
																			14468.5
																			14468.5
																			14468.5
																			14468.5
																			14468.5
																			14468.5
																			14468.5
																			14468.5
																			14468.5
																			14468.5
																			14468.5
																			14468.5
																			14468.5
																			14468.5
																			14468.5
																			14468.5
																			14468.5
																			14468.5
																			14468.5
																			14468.5
																			14468.5
																			14468.5
																			14468.5
																			14468.5
																			14468.5
																			14468.5
																			14468.5
																			14468.5
																			14468.5
																			14468.5
																			14468.5
																			14468.5
																			14468.5
																			14468.5
																			14468.5
																			14468.5
																			14468.5
																			14468.5
																			14468.5
																			14468.5
																			14468.5
																			14468.5
																			14468.5
																			14468.5
																			14468.5
																			14468.5
																			14468.5
																			14468.5
																			14468.5
																			14468.5
																			14468.5
																			14468.5
																			14468.5
																			14468.5
																			14468.5
																			14468.5
																			14468.5
																			14468.5
																			14468.5
																			14468.5
																			14468.5
																			14468.5
																			14468.5
																			14468.5
																			14468.5
																			14468.5
																			14468.5
																			14468.5
																			14468.5
																			14468.5
																			14468.5
																			14468.5
																			14468.5
																			14468.5
																			14468.5
																			14468.5
																			14468.5
																			14468.5
																			14468.5
																			14468.5
																			14468.5
																			14468.5
																			14468.5
																			14468.5
																			14468.5
																			14468.5
																			14468.5
																			14468.5
																			14468.5
																			14468.5
																			14468.5
																			14468.5
																			14468.5
																			14468.5
																			14468.5
																			14468.5
																			14468.5
																			14468.5
																			14468.5
																			14468.5
																			14468.5
																			14468.5
																			14468.5
																			14468.5
																			14468.5
																			14468.5
																			14468.5
																			14468.5
																			14468.5
																			14468.5
																			14468.5
																			14468.5
																			14468.5
																			14468.5
																			14468.5
																			14468.5
																			14468.5
																			14468.5
																			14468.5
																			14468.5
																			14468.5
																			14468.5
																			14468.5
																			14468.5
																			14468.5
																			14468.5
																			14468.5
																			14468.5
																			14468.5
																			14468.5
																			14468.5
																			14468.5
																			14468.5
																			14468.5
																			14468.5
																			14468.5
																			14468.5
																			14468.5
																			14468.5
																			14468.5
																			14468.5
																			14468.5
																			14468.5
																			14468.5
																			14468.5
																			14468.5
																			14468.5
																			14468.5
																			14468.5
																			14468.5
																			14468.5
																			14468.5
																			14468.5
																			14468.5
																			14468.5
																			14468.5
																			14468.5
																			14468.5
																			14468.5
[truncated: 404 more rows]

## Sheet: Figure 5
Figure 5 Source Data
[truncated: 128 more rows]
[truncated: 31 more columns]
